# Supplementary material for: Prodrug florfenicol amine is activated by intrinsic resistance to target Mycobacterium abscessus
Source: Nat Microbiol. 2025 Oct 30;10(11):2875–91. doi: 10.1038/s41564-025-02147-9 (PMC12578646; doi:10.1038/s41564-025-02147-9)
Supplement: Supplementary file 4 — Differentially expression data for transcriptomics. Key on first tab. [file 41564_2025_2147_MOESM4_ESM.xlsx]

## Sheet: Key
Tab	Description
DEGs	Summary table of the number of differentially expressed genes (log2 Fold-Change > |2|, padj <0.01)
CAMvsControl-0.5hr	Differential expression analysis for Chloramphenicol 256 µg mL-1 vs. Control after 0.5 hour treatment
FF-25vsControl-0.5hr	Differential expression analysis for Florfenicol 25 µM vs. Control after 0.5 hour treatment
FF-NH2-25vsControl-0.5hr	Differential expression analysis for Florfenicol amine 25 µM vs. Control after 0.5 hour treatment
FF-25vsControl-3hr	Differential expression analysis for Florfenicol 25 µM vs. Control after 3 hour treatment
FF-NH2-25vsControl-3hr	Differential expression analysis for Florfenicol amine 25 µM vs. Control after 3 hour treatment
FF-NH2-25vFF-25-3hr	Differential expression analysis for Florfenicol amine 25 µM vs. FF 25 µM after 3 hour treatment
FF-NH2-100vsControl-0.5hr	Differential expression analysis for Florfenicol amine 100 µM vs. Control after 3 hour treatment
FF-NH2-100vsControl-3hr	Differential expression analysis for Florfenicol amine 100 µM vs. Control after 3 hour treatment
Color
Direct and operonic WhiB7 target genes identified in PMID 28874378 and 38055757 are highlighted in yellow

## Sheet: DEGs
	0.5-hour										Significance for differential expression: Log2 Fold-Change > |2|, padj <0.01
	All genes				WhiB7 Regulon Genes
Expression	CAM-256 µg mL-1	FF 25 µM	FF-NH2 25 µM	FF-NH2 100 µM	CAM-256 µg mL-1	FF 25 µM	FF-NH2 25 µM	FF-NH2 100 µM
Increased	425	84	25	158	74	47	25	104
Decreased	457	0	0	32	1	0	0	0
Total DEGs	882	84	25	190	75	47	25	104
	3-hour
	All genes			WhiB7 Regulon Genes
Expression	FF 25 µM	FF-NH2 25 µM	FF-NH2 100 µM	FF 25 µM	FF-NH2 25 µM	FF-NH2 100 µM
Increased	68	106	416	47	61	128
Decreased	0	0	199	0	0	0
Total DEGs	68	106	615	47	61	128
	3-hour: FF-NH2 vs FF
	All genes			WhiB7 Regulon Genes
Expression		FF-NH2 25 µM			FF-NH2 25 µM
Increased with FF-NH2 trx		6			2
Decreased with FF-NH2 trx		5			0
Total DEGs		11			2

## Sheet: CAMvsControl-0.5hr
Geneid	logFC	AveExpr	t	P.Value	adj.P.Val	B	-Log10(FDR)
MAB_0001	-1.32309	6.98448	-6.81646	3.33781e-05	0.000100569	1.96555	3.99754
MAB_0002	1.4407	7.84141	9.32235	1.84167e-06	9.06481e-06	5.0035	5.04264
MAB_0003	0.378753	6.44232	2.72896	0.0200816	0.0293616	-4.66999	1.53222
MAB_0004	-1.48785	6.26269	-8.20197	6.19718e-06	2.48859e-05	3.81415	4.60405
MAB_0005	0.331245	2.6422	1.07106	0.30773	0.35563	-6.60526	0.449002
MAB_0006	0.0447856	10.3124	0.250877	0.806667	0.834998	-7.9878	0.0783145
MAB_0007	-1.17841	4.88599	-4.91597	0.000500304	0.00105415	-0.718368	2.9771
MAB_0008	-3.3546	0.285996	-4.61808	0.000800652	0.00158792	-0.40307	2.79917
MAB_0009	-1.92568	5.40426	-9.53329	1.48468e-06	7.52846e-06	5.40808	5.12329
MAB_0010c	-2.0162	5.54498	-9.95049	9.8035e-07	5.3627e-06	5.83821	5.27062
MAB_0011c	-1.37806	5.40397	-7.51006	1.39774e-05	4.84822e-05	3.01573	4.31442
MAB_0012c	0.0230387	4.93769	0.127696	0.90076	0.915252	-7.60778	0.0384592
MAB_0013c	1.18837	3.79492	6.48274	5.18271e-05	0.000147045	1.82183	3.83255
MAB_0014	-0.370328	0.751362	-1.0452	0.318991	0.366987	-6.1938	0.435349
MAB_0015	-0.330038	3.11608	-1.20369	0.254692	0.299532	-6.56296	0.523556
MAB_0016	-1.22329	5.22153	-8.10028	6.96149e-06	2.73234e-05	3.77164	4.56346
MAB_0017	-0.299605	4.87094	-1.80929	0.0985838	0.126062	-6.0502	0.899417
MAB_0018c	1.03204	3.78672	4.44794	0.00105313	0.00203877	-1.3423	2.69063
MAB_0019	0.168602	10.001	1.31252	0.216831	0.259524	-7.12893	0.585822
MAB_0020	-1.00941	7.70388	-6.91539	2.9376e-05	8.99027e-05	2.05271	4.04623
MAB_0022c	2.27282	4.39973	13.3279	5.36015e-08	5.69786e-07	8.991	6.24429
MAB_0023	2.16968	6.63375	12.7866	8.14984e-08	7.97438e-07	8.3974	6.0983
MAB_0024c	1.16825	4.41819	5.57872	0.000183879	0.000438765	0.390661	3.35777
MAB_0025	-0.213806	7.98689	-1.12023	0.287156	0.333916	-7.21833	0.476362
MAB_0026	-0.684561	6.97454	-3.43954	0.00575878	0.0094166	-3.44783	2.02611
MAB_0027c	0.47913	7.04103	2.95897	0.013377	0.0202403	-4.30757	1.69378
MAB_0028c	2.5474	4.72013	12.8396	7.81704e-08	7.71081e-07	8.58162	6.1129
MAB_0029c	1.90765	7.79714	10.1892	7.78079e-07	4.47921e-06	5.92962	5.3488
MAB_0030	2.17894	3.14578	9.01911	2.52781e-06	1.19116e-05	5.12095	4.92403
MAB_0031	2.14338	4.94406	8.99689	2.58799e-06	1.21247e-05	4.86748	4.91633
MAB_0032	2.13819	6.65943	14.4389	2.37439e-08	3.0386e-07	9.69534	6.51733
MAB_0033c	-0.345321	7.42785	-2.47947	0.0311735	0.0441459	-5.17633	1.35511
MAB_0034c	-1.75123	6.68193	-12.0721	1.45248e-07	1.19735e-06	7.7805	5.92178
MAB_0035c	-2.80244	5.34652	-16.5611	5.80981e-09	1.0825e-07	11.2316	6.96557
MAB_0036c	-2.83046	6.2886	-19.5781	1.02388e-09	3.11367e-08	12.9718	7.50673
MAB_0037c	-0.161485	8.048	-1.39139	0.192386	0.232557	-6.89889	0.633471
MAB_0038c	1.26687	8.75864	9.46402	1.59285e-06	7.95542e-06	5.10299	5.09934
MAB_0039c	1.9008	9.47814	17.5092	3.26748e-09	7.49516e-08	11.657	7.12522
MAB_0042	0.251269	4.47684	1.30151	0.220439	0.263324	-6.70082	0.579509
MAB_0043	-0.433162	3.93143	-2.12788	0.0574989	0.0770933	-5.41048	1.11298
MAB_0044	0.0456975	2.46502	0.187168	0.855035	0.87556	-7.13797	0.0577142
MAB_0045	0.995565	2.19155	2.92878	0.0141092	0.0212987	-3.66672	1.67165
MAB_0047	1.16453	3.66908	4.08644	0.00190978	0.00346929	-1.93613	2.45976
MAB_0048	-1.4616	3.80642	-7.33976	1.72162e-05	5.74623e-05	2.99582	4.24062
MAB_0049	-0.300807	3.25592	-1.1819	0.262875	0.308559	-6.61813	0.510662
MAB_0050c	0.294161	1.12494	0.868962	0.403958	0.453788	-6.44356	0.343147
MAB_0051	0.738092	1.50335	2.16085	0.0543243	0.0733831	-4.82571	1.1344
MAB_0052	0.653229	1.87322	2.00474	0.0709824	0.0936737	-5.16087	1.02838
MAB_0053c	-0.492781	0.923637	-1.12418	0.285551	0.332369	-6.14631	0.47838
MAB_0054c	0.310525	0.763211	0.481139	0.640116	0.680858	-6.63515	0.166943
MAB_0055c	-1.53093	4.09969	-7.09108	2.34842e-05	7.43515e-05	2.62616	4.12871
MAB_0056c	0.13017	6.96359	0.878885	0.398791	0.449021	-7.38403	0.347733
MAB_0057	4.84452	3.50855	15.4348	1.19949e-08	1.80592e-07	10.4883	6.7433
MAB_0058c	1.63385	8.09897	11.7296	1.93672e-07	1.4926e-06	7.39338	5.82606
MAB_0060	-1.64195	2.49391	-4.89937	0.000513416	0.00107804	-0.321355	2.96736
MAB_0061	-1.81238	4.88238	-10.7106	4.7688e-07	2.98464e-06	6.65742	5.52511
MAB_0062	-0.337418	6.89102	-2.16897	0.0535686	0.0724831	-5.65853	1.13976
MAB_0063c	-0.148761	3.56394	-0.631935	0.54071	0.587854	-7.18597	0.23073
MAB_0064c	-0.262075	8.27553	-1.76567	0.105958	0.134888	-6.39179	0.870025
MAB_0065c	0.211794	7.88037	1.63344	0.131456	0.164676	-6.55905	0.78337
MAB_0066c	2.21999	1.84206	4.9002	0.000512756	0.00107712	-0.186597	2.96774
MAB_0067	1.79638	2.35292	6.98537	2.68579e-05	8.30852e-05	2.76736	4.08048
MAB_0068	1.12707	5.72383	6.81729	3.33421e-05	0.000100569	2.05932	3.99754
MAB_0069	0.978342	9.1681	7.97018	8.0912e-06	3.08608e-05	3.338	4.51059
MAB_0070	1.04153	4.09632	4.86012	0.000545891	0.00113496	-0.708375	2.94502
MAB_0071c	1.37757	4.72853	5.55851	0.000189403	0.00045018	0.32358	3.34661
MAB_0072c	1.26406	1.45372	3.85354	0.00282675	0.00493591	-1.88789	2.30663
MAB_0073c	0.91196	-0.0588895	2.09058	0.061304	0.0818116	-4.6236	1.08719
MAB_0074c	0.303664	2.92142	1.21232	0.251507	0.296217	-6.51187	0.528391
MAB_0075	-1.10395	3.06194	-4.83052	0.000571814	0.00118128	-0.565612	2.92765
MAB_0076	-0.848636	4.03323	-4.43211	0.00108055	0.00208685	-1.41335	2.68051
MAB_0077	3.61886	3.78159	7.78255	1.00831e-05	3.69789e-05	3.66175	4.43205
MAB_0078	1.39533	2.54828	4.5811	0.000849507	0.00167865	-0.868415	2.77504
MAB_0080c	-1.18676	3.41732	-3.6103	0.00428529	0.00721085	-2.7163	2.14201
MAB_0081	0.0737833	2.84427	0.31121	0.761626	0.792763	-7.19183	0.100857
MAB_0082c	-0.264515	4.92311	-1.60284	0.138085	0.172225	-6.35797	0.763904
MAB_0083	1.83509	2.26547	4.79749	0.000602285	0.00123739	-0.439448	2.90749
MAB_0084	-0.90261	5.82811	-5.71732	0.00015033	0.00036829	0.452321	3.43381
MAB_0085c	2.252	1.85286	4.69046	0.000713387	0.00143533	-0.525395	2.84305
MAB_0086	0.593624	4.29408	2.93156	0.0140402	0.0212043	-4.09256	1.67358
MAB_0087c	0.1858	3.30272	0.854616	0.41151	0.461632	-6.96019	0.335704
MAB_0088c	-0.100579	6.03316	-0.519048	0.614305	0.657286	-7.57429	0.182246
MAB_0089c	0.181567	6.66772	1.40144	0.189444	0.229514	-6.78511	0.639191
MAB_0090c	1.15555	4.69301	6.02776	9.66717e-05	0.000251802	1.03312	3.59894
MAB_0091	1.71718	10.6341	13.7741	3.83755e-08	4.49899e-07	8.98565	6.34688
MAB_0092	-1.1883	8.48917	-6.61916	4.32203e-05	0.000126083	1.59046	3.89934
MAB_0093	1.84322	6.46028	12.1952	1.31206e-07	1.11744e-06	7.90149	5.95178
MAB_0094c	1.94309	4.20364	9.0803	2.36972e-06	1.12319e-05	5.04415	4.94955
MAB_0095	2.21037	1.03898	3.70589	0.00363626	0.00620679	-2.04456	2.20713
MAB_0096	2.09831	6.13987	8.65789	3.72736e-06	1.64484e-05	4.36845	4.78388
MAB_0097	2.11063	5.9277	13.1431	6.17342e-08	6.38752e-07	8.72957	6.19467
MAB_0098	1.56771	3.60223	7.70299	1.10824e-05	4.00398e-05	3.48994	4.39751
MAB_0099	-0.572128	4.20125	-2.84988	0.0162188	0.0241642	-4.22043	1.61683
MAB_0100	-2.60928	3.02753	-9.80069	1.13601e-06	6.04421e-06	5.97822	5.21866
MAB_0101	-2.83224	3.86741	-9.09683	2.32887e-06	1.10815e-05	5.14756	4.9554
MAB_0102	-1.89888	2.5829	-5.85417	0.000123538	0.000311116	1.1503	3.50708
MAB_0103	-0.228612	8.49736	-1.72699	0.112912	0.143104	-6.46379	0.844349
MAB_0104	1.4414	3.40179	5.12533	0.000362228	0.000800324	-0.146534	3.09673
MAB_0105c	-1.24048	6.92184	-9.11731	2.27934e-06	1.08778e-05	4.83213	4.96346
MAB_0106c	0.14145	7.30768	0.883902	0.396196	0.446513	-7.40629	0.350166
MAB_0107c	1.36598	7.83235	5.31558	0.00027157	0.000619441	-0.318376	3.208
MAB_0108c	1.42927	4.36939	4.50696	0.000957176	0.00187314	-1.3268	2.72743
MAB_0109c	0.250682	7.40693	1.62165	0.133977	0.167531	-6.54218	0.775904
MAB_0110c	0.893661	6.96607	4.71267	0.000688676	0.00139195	-1.24085	2.85638
MAB_0111c	1.61554	5.83326	6.21608	7.4435e-05	0.000200098	1.20143	3.69876
MAB_0112	1.05596	8.112	5.83552	0.000126868	0.000318185	0.467687	3.49732
MAB_0113	0.718656	6.44487	5.1237	0.000363126	0.000801581	-0.530087	3.09605
MAB_0114	0.85475	7.11312	5.8883	0.000117686	0.000298231	0.61503	3.52545
MAB_0115c	2.57924	8.4068	17.8604	2.65968e-09	6.37482e-08	11.9175	7.19553
MAB_0116	1.69629	3.69888	7.35066	1.69865e-05	5.69667e-05	3.0293	4.24438
MAB_0117c	0.393177	7.76964	3.17857	0.00908676	0.0142315	-3.97107	1.84675
MAB_0118c	0.0348322	10.0943	0.325544	0.751054	0.783771	-7.94987	0.105811
MAB_0119c	0.374677	6.67564	1.97886	0.074171	0.0974057	-5.94919	1.01142
MAB_0120	0.0363927	8.42007	0.254736	0.803762	0.8327	-7.85956	0.0795114
MAB_0121	-0.79762	6.52721	-4.81952	0.000581784	0.00119984	-1.0305	2.92088
MAB_0122	0.824685	6.80116	6.13952	8.27323e-05	0.000219851	1.01058	3.65787
MAB_0123	-0.0751632	7.18045	-0.509874	0.620503	0.66257	-7.66791	0.178768
MAB_0124	-0.583397	5.90891	-3.93654	0.00245627	0.00437059	-2.48722	2.35946
MAB_0125c	1.7542	5.69717	11.2955	2.81882e-07	1.96283e-06	7.1384	5.70712
MAB_0126c	1.32592	10.3979	4.69515	0.000708091	0.00142645	-1.49768	2.84574
MAB_0127c	-1.88645	7.02847	-7.72982	1.0734e-05	3.89548e-05	3.17646	4.40944
MAB_0128c	-0.48607	6.21488	-3.18912	0.00892004	0.0139975	-3.83566	1.85395
MAB_0129c	0.0493062	3.78054	0.272654	0.790315	0.820342	-7.4028	0.0860051
MAB_0130	-1.31285	6.60343	-9.2881	1.90793e-06	9.35309e-06	5.04389	5.02905
MAB_0131c	1.04822	4.02447	4.67476	0.000731427	0.00146738	-1.00342	2.83346
MAB_0132	-0.422946	5.91072	-2.31085	0.0418779	0.0578557	-5.34557	1.23765
MAB_0133	1.32846	6.42377	6.15626	8.08366e-05	0.000215757	1.06564	3.66604
MAB_0134c	0.0446123	6.04157	0.319465	0.755531	0.787936	-7.6649	0.103509
MAB_0136	0.0573932	2.6592	0.187582	0.854717	0.875457	-7.18323	0.057765
MAB_0137	-0.170835	2.83726	-0.596465	0.563284	0.608993	-7.05126	0.215388
MAB_0138	0.634466	4.48733	3.68026	0.00379957	0.0064606	-2.7918	2.18973
MAB_0139c	-2.725	3.79654	-9.31389	1.8578e-06	9.13497e-06	5.38889	5.03929
MAB_0140c	-2.6931	4.68118	-14.4684	2.32542e-08	2.99167e-07	9.84276	6.52409
MAB_0141c	-2.06884	4.10776	-10.1072	8.4193e-07	4.76636e-06	6.15152	5.32181
MAB_0142c	-0.541187	5.41007	-3.31632	0.00713847	0.0114352	-3.53939	1.94176
MAB_0143c	0.498566	4.04609	2.72762	0.0201291	0.0294134	-4.41347	1.53146
MAB_0144c	2.59538	4.49028	9.72249	1.22775e-06	6.45159e-06	5.72579	5.19033
MAB_0145c	1.94838	4.9223	11.478	2.40388e-07	1.74462e-06	7.37321	5.7583
MAB_0146	1.14676	3.5323	4.7672	0.000631746	0.00128867	-0.760637	2.88986
MAB_0147c	1.37677	5.87378	5.36027	0.00025399	0.00058262	-0.103027	3.23461
MAB_0148c	1.13759	7.70271	9.42555	1.6566e-06	8.22048e-06	5.1237	5.0851
MAB_0149c	1.27046	5.66215	7.32558	1.75203e-05	5.82771e-05	2.74914	4.2345
MAB_0150c	-2.72824	4.75245	-13.3908	5.11028e-08	5.5348e-07	9.02836	6.2569
MAB_0151c	-1.42438	8.96636	-12.109	1.40883e-07	1.17515e-06	7.68543	5.92991
MAB_0152	1.2738	3.81191	3.10886	0.0102714	0.0159025	-3.68001	1.79854
MAB_0153	1.37453	8.66841	11.5251	2.30782e-07	1.70044e-06	7.17408	5.76944
MAB_0154	1.00408	7.73142	7.03298	2.5278e-05	7.90018e-05	2.21008	4.10236
MAB_0155	0.320601	4.5899	1.58854	0.141283	0.175628	-6.33806	0.755406
MAB_0156c	0.0189211	8.16041	0.152755	0.881437	0.899565	-7.86508	0.0459673
MAB_0157	1.03553	4.06458	4.96858	0.000461036	0.000980332	-0.527043	3.00863
MAB_0158c	0.516272	4.36323	2.87348	0.0155567	0.023292	-4.20666	1.63279
MAB_0159	2.70293	3.582	12.1979	1.30921e-07	1.11697e-06	8.14252	5.95196
MAB_0160	1.78486	2.46162	6.85725	3.16609e-05	9.61093e-05	2.57979	4.01723
MAB_0161	0.210893	5.64093	1.29157	0.223736	0.266739	-6.83777	0.573913
MAB_0162c	1.52784	5.37844	10.1706	7.92054e-07	4.53682e-06	6.06627	5.34325
MAB_0163c	3.68094	5.55959	23.7935	1.33014e-10	6.4898e-09	14.9927	8.18777
MAB_0164	-0.0749199	5.01617	-0.381985	0.709958	0.746907	-7.54553	0.126733
MAB_0165	0.51356	8.65594	4.46158	0.00103008	0.00199971	-1.77863	2.69903
MAB_0166	-0.946803	6.33444	-5.50682	0.000204354	0.000480265	0.0888744	3.31852
MAB_0167	-0.293783	6.29697	-1.51616	0.15848	0.19521	-6.60417	0.709498
MAB_0168c	1.45009	8.96491	9.69494	1.26195e-06	6.59169e-06	5.34068	5.181
MAB_0169c	1.50912	10.414	6.36123	6.10508e-05	0.000168496	1.10044	3.77341
MAB_0170	-0.0814195	7.47001	-0.643057	0.53374	0.581186	-7.60875	0.235685
MAB_0171	-0.622474	7.9666	-5.20108	0.000322777	0.000725353	-0.512433	3.13945
MAB_0172	-0.144979	2.68865	-0.302584	0.768014	0.798045	-7.15786	0.0979724
MAB_0173	-2.34743	6.88762	-13.6748	4.13016e-08	4.72565e-07	9.10366	6.32554
MAB_0174	-3.498	7.60329	-27.6745	2.70931e-11	2.72165e-09	16.5982	8.56517
MAB_0175	1.72248	9.01267	15.6299	1.05434e-08	1.62769e-07	10.4397	6.78843
MAB_0176	0.176231	10.7456	1.60035	0.138636	0.172736	-6.79715	0.762618
MAB_0177	1.81002	12.3263	20.071	7.90019e-10	2.56124e-08	13.0378	7.59155
MAB_0178	1.32945	7.74065	9.72843	1.2205e-06	6.43044e-06	5.44879	5.19176
MAB_0179	1.54156	10.2564	12.0084	1.53153e-07	1.24755e-06	7.52537	5.90394
MAB_0180	-1.60448	11.1964	-17.2642	3.78055e-09	7.94975e-08	11.427	7.09965
MAB_0181	-2.48668	8.99135	-19.4475	1.09781e-09	3.27952e-08	12.8204	7.48419
MAB_0182c	4.13532	6.5102	12.5412	9.90633e-08	9.15865e-07	8.22626	6.03817
MAB_0183c	2.35034	8.00873	17.037	4.33578e-09	8.60235e-08	11.4211	7.06538
MAB_0184c	0.36091	3.5746	1.42961	0.181402	0.220649	-6.3824	0.656298
MAB_0185c	-2.34337	7.64818	-16.5951	5.68804e-09	1.06388e-07	11.1516	6.97311
MAB_0186c	-0.705544	8.09464	-4.31551	0.00130713	0.0024753	-1.99093	2.60637
MAB_0187	1.68361	3.12719	4.35123	0.00123283	0.00234557	-1.36074	2.62975
MAB_0188c	1.4575	2.07497	3.81583	0.00301386	0.00522697	-2.07092	2.28175
MAB_0189c	0.117263	7.70324	0.690142	0.504814	0.554532	-7.59275	0.256074
MAB_0190c	-2.14049	5.61448	-13.6863	4.09509e-08	4.7079e-07	9.18338	6.32717
MAB_0191c	-1.19444	5.5691	-6.64239	4.19143e-05	0.000122715	1.83124	3.9111
MAB_0192c	-0.56391	7.10062	-4.23509	0.00149207	0.00278418	-2.06074	2.5553
MAB_0193c	0.204257	2.23317	0.728104	0.482196	0.5333	-6.82	0.273028
MAB_0194	1.26735	5.087	6.03117	9.62116e-05	0.000250738	0.995576	3.60078
MAB_0195c	0.180005	4.11439	0.976947	0.350189	0.398635	-7.00435	0.399424
MAB_0196c	-0.863267	1.2183	-1.86903	0.0892441	0.115393	-5.21783	0.937819
MAB_0197	-0.614597	5.17535	-2.94104	0.0138071	0.0208651	-4.18221	1.68058
MAB_0198	1.0797	4.06457	5.16533	0.000340792	0.000758129	-0.208433	3.12026
MAB_0199	-0.668636	6.45297	-3.60083	0.00435579	0.00731177	-3.12099	2.13598
MAB_0200c	-2.35222	4.5924	-13.3264	5.36627e-08	5.69786e-07	8.981	6.24429
MAB_0201c	-3.75094	6.41686	-16.4224	6.33654e-09	1.13187e-07	11.1042	6.9462
MAB_0202c	-1.64758	3.8087	-6.37947	5.95602e-05	0.000164756	1.69476	3.78316
MAB_0203c	-2.6528	5.76249	-15.1266	1.47519e-08	2.13507e-07	10.2463	6.67059
MAB_0204c	-0.999406	5.72023	-7.1052	2.30691e-05	7.32755e-05	2.45119	4.13504
MAB_0205c	-0.447764	5.95074	-2.83364	0.016691	0.0248221	-4.44516	1.60516
MAB_0206	-0.0757508	7.75136	-0.45917	0.655309	0.695042	-7.73635	0.157989
MAB_0207c	0.930301	5.57697	5.3614	0.000253564	0.00058217	-0.0798905	3.23495
MAB_0208	0.490033	3.59329	1.25134	0.237506	0.281157	-6.60618	0.551051
MAB_0209	0.661013	6.2019	4.17523	0.00164744	0.00303926	-2.09664	2.51723
MAB_0210	-1.82914	4.03901	-5.61112	0.000175378	0.000421167	0.527098	3.37555
MAB_0211	-1.52886	4.51845	-5.56217	0.00018839	0.000448211	0.367174	3.34852
MAB_0212	0.399199	3.69719	1.53862	0.152958	0.189174	-6.25986	0.723138
MAB_0213c	-1.15768	5.40847	-7.22122	1.9944e-05	6.47449e-05	2.6343	4.18879
MAB_0214c	0.908078	5.58333	4.75847	0.000640514	0.00130491	-1.05593	2.88442
MAB_0215	-0.96412	5.07199	-4.00726	0.00218054	0.00391724	-2.28062	2.40702
MAB_0216	-0.994895	2.36662	-3.88012	0.00270217	0.00473367	-2.03091	2.3248
MAB_0217c	-2.00191	8.44992	-15.991	8.33575e-09	1.36948e-07	10.7144	6.86344
MAB_0218c	-0.223122	7.20985	-1.79313	0.101259	0.129347	-6.27623	0.888245
MAB_0219	0.912359	5.81616	4.59024	0.000837148	0.00165557	-1.3559	2.78105
MAB_0220c	1.11078	5.36908	5.39489	0.000241206	0.000555917	-0.00753733	3.25499
MAB_0221c	-0.267436	6.63867	-1.74147	0.110262	0.140001	-6.30968	0.853868
MAB_0222c	-0.93064	4.73149	-3.28639	0.007522	0.0119776	-3.51409	1.92163
MAB_0224	2.47454	2.18419	6.99889	2.63986e-05	8.18728e-05	2.83218	4.08686
MAB_0230	-2.16986	0.878781	-5.45838	0.000219509	0.000511487	0.824705	3.29117
MAB_0231	-2.88491	2.29024	-8.61389	3.91125e-06	1.71132e-05	4.78797	4.76667
MAB_0233	0.623895	1.69909	2.18219	0.0523589	0.0709882	-4.83691	1.14881
MAB_0235	-0.859312	-0.334878	-1.24676	0.239114	0.282785	-5.7513	0.548544
MAB_0240	1.11472	-0.179975	1.58502	0.142079	0.176573	-5.34929	0.753077
MAB_0241	-0.502389	2.029	-1.48058	0.167582	0.205381	-5.96498	0.68744
MAB_0242	-0.824351	4.03994	-4.21993	0.00152992	0.00284512	-1.77663	2.5459
MAB_0243	-1.78368	5.61992	-8.83912	3.06276e-06	1.38848e-05	4.61778	4.85746
MAB_0244	-1.908	6.30279	-7.6031	1.24909e-05	4.41447e-05	3.06759	4.35512
MAB_0245c	-0.565836	5.44549	-3.74823	0.00338211	0.00582409	-2.77692	2.23477
MAB_0246	-1.01716	4.30285	-5.56039	0.000188882	0.000449162	0.3777	3.3476
MAB_0247c	-0.548788	3.14467	-2.03336	0.0676065	0.0896929	-5.40381	1.04724
MAB_0248c	-0.49292	4.0049	-2.05674	0.0649608	0.0863835	-5.53635	1.06357
MAB_0249	0.583137	5.02713	2.19617	0.0511088	0.0694057	-5.45415	1.1586
MAB_0250	-1.32039	7.36512	-10.1876	7.79258e-07	4.47935e-06	5.95064	5.34878
MAB_0251	-0.74842	2.66426	-3.03974	0.0116008	0.0177741	-3.57975	1.75021
MAB_0252	-2.24189	4.6617	-10.5519	5.5233e-07	3.37435e-06	6.53805	5.47181
MAB_0253	-0.279707	3.94668	-1.51679	0.158323	0.195066	-6.3362	0.709819
MAB_0254c	-0.00745942	5.69799	-0.0432084	0.966332	0.971526	-7.68803	0.0125455
MAB_0255	-1.11564	6.0866	-7.17888	2.10282e-05	6.77219e-05	2.52314	4.16927
MAB_0256c	0.200581	3.63428	1.05829	0.313253	0.361326	-6.83376	0.4421
MAB_0257c	-0.050291	3.73472	-0.2494	0.807779	0.835616	-7.40035	0.0779935
MAB_0258c	-0.86845	5.24481	-5.81846	0.000129999	0.000324529	0.658449	3.48875
MAB_0259c	-0.692331	3.90913	-3.7447	0.0034026	0.00585729	-2.5844	2.2323
MAB_0260	-0.525726	3.10621	-2.05341	0.0653309	0.0868519	-5.36457	1.06122
MAB_0261	-1.44328	6.00622	-8.55582	4.16914e-06	1.78945e-05	4.25483	4.74728
MAB_0262	-1.64774	5.13451	-10.9874	3.70737e-07	2.44958e-06	6.89503	5.61091
MAB_0263	-3.09847	4.22026	-9.61142	1.37212e-06	7.06844e-06	5.66946	5.15068
MAB_0264	-1.8906	2.55008	-4.94015	0.000481831	0.00101964	-0.253367	2.99155
MAB_0265	1.54396	6.0748	10.6224	5.17329e-07	3.18856e-06	6.46898	5.49641
MAB_0266c	2.14515	4.21364	10.1928	7.75399e-07	4.47921e-06	6.22395	5.3488
MAB_0267	1.76454	6.48903	10.063	8.7871e-07	4.93438e-06	5.88006	5.30677
MAB_0268	3.242	2.75079	11.2945	2.82135e-07	1.96283e-06	7.4154	5.70712
MAB_0269c	2.802	2.01953	8.25239	5.85234e-06	2.37166e-05	4.39613	4.62495
MAB_0271	-2.31155	5.79478	-11.2872	2.83962e-07	1.96991e-06	7.13549	5.70555
MAB_0272	-1.06142	7.49594	-5.57213	0.000185661	0.000442582	0.106382	3.35401
MAB_0273c	0.144661	5.63133	0.984362	0.346695	0.395306	-7.17658	0.403067
MAB_0274c	-0.911726	7.45346	-4.5279	0.000925385	0.00181824	-1.58481	2.74035
MAB_0275	-0.473547	4.51726	-2.27902	0.0442651	0.0608943	-5.25369	1.21542
MAB_0276	-0.989163	7.82167	-8.0314	7.53673e-06	2.90945e-05	3.49735	4.53619
MAB_0277c	-0.0272938	4.55638	-0.139728	0.891473	0.907712	-7.55897	0.0420519
MAB_0278c	-1.25305	2.93451	-3.88854	0.00266392	0.00467171	-2.12504	2.33052
MAB_0279c	-1.31372	5.26132	-8.75648	3.34839e-06	1.49662e-05	4.54676	4.82489
MAB_0280	-1.98674	6.16176	-14.4156	2.41376e-08	3.0728e-07	9.70306	6.51247
MAB_0281	-2.05229	6.31525	-15.263	1.34545e-08	1.9827e-07	10.3071	6.70274
MAB_0282	-0.307377	6.55323	-1.81141	0.0982382	0.125659	-6.19858	0.900806
MAB_0283c	1.09577	3.44237	3.86373	0.00277834	0.00486184	-2.28219	2.3132
MAB_0284c	3.06177	-0.20406	5.38935	0.000243207	0.000559467	0.806289	3.25223
MAB_0285	0.567989	4.36428	2.79727	0.0177985	0.0263156	-4.34003	1.57979
MAB_0286	0.440406	1.18151	1.01842	0.330979	0.379142	-6.31465	0.421199
MAB_0287	2.47097	1.09645	3.46179	0.00554044	0.0091055	-2.47033	2.0407
MAB_0288	-0.340606	0.677581	-0.800678	0.440753	0.49115	-6.40354	0.308785
MAB_0289	1.22912	2.20578	3.7115	0.00360145	0.00615385	-2.28645	2.21085
MAB_0290	1.14376	2.14907	3.32988	0.00697129	0.0111886	-2.94715	1.95123
MAB_0291	-0.68542	4.66467	-3.61044	0.00428424	0.00721085	-2.93569	2.14201
MAB_0292c	2.52174	2.24683	8.54924	4.19954e-06	1.79774e-05	4.70806	4.74527
MAB_0294	2.18192	2.91142	8.40479	4.93006e-06	2.06147e-05	4.45854	4.68582
MAB_0295	1.1923	1.44442	3.4404	0.00575022	0.00940858	-2.60578	2.02648
MAB_0296	1.01126	1.98202	3.71426	0.00358446	0.00612734	-2.24067	2.21273
MAB_0297	1.97177	1.6163	4.63753	0.000776141	0.00154561	-0.57994	2.8109
MAB_0298	0.0468933	3.513	0.200673	0.844721	0.867198	-7.36771	0.061882
MAB_0299	-1.34216	7.44611	-8.60725	3.93987e-06	1.71549e-05	4.21569	4.76561
MAB_0300c	-0.213683	4.48111	-1.14316	0.27793	0.324586	-6.88605	0.488671
MAB_0301	1.68451	4.10838	7.46855	1.47012e-05	5.0382e-05	3.12226	4.29772
MAB_0302	0.9069	3.70651	4.39827	0.00114171	0.00219105	-1.41509	2.65935
MAB_0303	-0.402259	3.112	-1.39328	0.191831	0.231943	-6.3295	0.63462
MAB_0304	1.13244	2.24377	3.96096	0.00235717	0.00420812	-1.86381	2.37591
MAB_0305	0.121087	7.28996	0.873235	0.401728	0.451909	-7.41447	0.344949
MAB_0306c	0.336738	4.19172	1.88024	0.0875844	0.113338	-5.85012	0.945626
MAB_0307c	-0.616721	4.1258	-2.97515	0.0130006	0.0197076	-3.98601	1.70537
MAB_0308c	-0.381513	3.54028	-1.83934	0.0937786	0.120647	-5.79227	0.918484
MAB_0309	0.661747	7.60707	5.12485	0.00036249	0.000800541	-0.611442	3.09662
MAB_0310c	-1.76813	7.30107	-13.537	4.57758e-08	5.094e-07	8.96922	6.29294
MAB_0311c	-0.782807	10.8779	-5.95831	0.000106584	0.000273809	0.475376	3.56255
MAB_0312c	-1.71321	4.95267	-10.1957	7.73195e-07	4.47624e-06	6.13816	5.34909
MAB_0313c	-1.57432	3.57323	-7.53127	1.36226e-05	4.73867e-05	3.28084	4.32434
MAB_0314c	-1.30833	4.94028	-6.18344	7.78576e-05	0.000208492	1.2414	3.68091
MAB_0315	-1.21089	4.05702	-6.47943	5.20576e-05	0.000147457	1.78042	3.83133
MAB_0316	-0.318983	3.57327	-1.63561	0.130997	0.16427	-6.09972	0.784441
MAB_0317	1.83235	7.14197	12.1373	1.37628e-07	1.15753e-06	7.81013	5.93647
MAB_0318c	1.45482	8.98226	7.70755	1.10224e-05	3.98823e-05	3.01951	4.39922
MAB_0319	0.517788	5.25888	3.49294	0.00524898	0.00867634	-3.21295	2.06166
MAB_0320	0.794028	6.13141	5.7488	0.00014366	0.000355349	0.475061	3.44934
MAB_0321c	3.05418	1.68783	6.24145	7.18851e-05	0.000194426	1.88257	3.71125
MAB_0322c	-0.112512	1.7074	-0.332516	0.745929	0.779427	-6.91348	0.108224
MAB_0323c	0.126866	4.43237	0.608394	0.555634	0.601793	-7.35381	0.220553
MAB_0324c	0.717504	5.47392	2.66115	0.0226356	0.0328489	-4.70495	1.48348
MAB_0325c	1.28315	3.04261	3.92366	0.00251028	0.00444717	-2.09301	2.35192
MAB_0326	-0.694823	2.91295	-2.65043	0.0230679	0.0334265	-4.31714	1.47591
MAB_0327	-0.914025	4.7091	-5.09291	0.000380646	0.000832321	-0.415484	3.07971
MAB_0328	-2.07218	6.03911	-12.6995	8.73088e-08	8.37442e-07	8.36	6.07705
MAB_0329	-0.303106	7.44301	-2.42511	0.0342939	0.0481439	-5.27059	1.31746
MAB_0330	-1.38733	6.3231	-8.10094	6.95624e-06	2.73234e-05	3.68594	4.56346
MAB_0335	4.38769	2.16406	11.5559	2.24743e-07	1.67114e-06	7.61388	5.77699
MAB_0336	2.81487	4.18309	11.3403	2.71035e-07	1.91298e-06	7.34774	5.71829
MAB_0337c	2.1917	9.12047	14.7657	1.88892e-08	2.55317e-07	9.81827	6.59292
MAB_0338c	1.17735	0.76536	2.76241	0.0189291	0.0277936	-3.65606	1.55606
MAB_0339	-0.0844621	5.12698	-0.477564	0.642577	0.683028	-7.51253	0.165562
MAB_0340	-1.89685	4.31587	-7.71309	1.09498e-05	3.97083e-05	3.41754	4.40112
MAB_0341	0.663511	3.25436	2.76744	0.0187618	0.0275813	-4.18886	1.55939
MAB_0342c	0.255151	4.42619	1.34598	0.206162	0.24767	-6.63853	0.606127
MAB_0343	1.80869	9.6436	13.8518	3.62433e-08	4.3305e-07	9.09869	6.36346
MAB_0344	0.72425	9.95647	2.12528	0.0577571	0.0773328	-5.94043	1.11164
MAB_0345	2.02905	2.57006	6.23306	7.27181e-05	0.000196133	1.70618	3.70745
MAB_0346	0.346447	4.93165	1.6709	0.123728	0.155797	-6.26294	0.80744
MAB_0347	1.15117	5.23831	7.35501	1.68957e-05	5.6743e-05	2.82363	4.24609
MAB_0348	-0.143608	4.23102	-0.753753	0.467277	0.518333	-7.21923	0.285391
MAB_0349c	-1.43748	3.56975	-7.33418	1.73352e-05	5.77405e-05	3.02301	4.23852
MAB_0350	-0.232846	2.26042	-0.563839	0.5845	0.628993	-6.93634	0.201354
MAB_0351	-1.59328	7.46065	-9.01521	2.53825e-06	1.19376e-05	4.68576	4.92308
MAB_0352	-0.602402	7.38618	-3.95995	0.0023612	0.00421237	-2.55853	2.37547
MAB_0353	-0.455462	7.34518	-3.1788	0.00908321	0.0142306	-3.93978	1.84678
MAB_0354c	1.26345	6.12579	8.73361	3.43241e-06	1.52995e-05	4.45088	4.81532
MAB_0355	2.40265	5.41828	14.0754	3.07936e-08	3.75311e-07	9.49479	6.42561
MAB_0356c	2.48466	6.27135	15.9557	8.52754e-09	1.39159e-07	10.786	6.85649
MAB_0357c	3.62955	4.82902	17.8595	2.66109e-09	6.37482e-08	12.0387	7.19553
MAB_0358	0.838497	3.83271	4.22018	0.00152928	0.00284503	-1.74408	2.54591
MAB_0359	0.115287	4.86494	0.650446	0.529137	0.576562	-7.38234	0.239154
MAB_0360	0.554061	2.59856	2.02183	0.068948	0.0912862	-5.30424	1.03959
MAB_0361	-0.265296	4.0792	-1.32612	0.212442	0.254584	-6.60767	0.594168
MAB_0362c	-1.81306	4.83816	-7.43653	1.52873e-05	5.22065e-05	2.99371	4.28228
MAB_0363c	-1.47676	5.8964	-8.65979	3.71963e-06	1.64292e-05	4.38483	4.78438
MAB_0364c	-1.92517	5.54966	-12.9734	7.03996e-08	7.11753e-07	8.61655	6.14767
MAB_0365c	-2.16064	6.87853	-10.5325	5.62414e-07	3.42734e-06	6.33396	5.46504
MAB_0366	-0.538857	5.64919	-3.50873	0.00510726	0.00846221	-3.21972	2.07252
MAB_0367c	1.66588	3.04884	7.42105	1.55794e-05	5.30393e-05	3.22099	4.2754
MAB_0368	0.48777	8.21738	3.4284	0.00587139	0.00959427	-3.55523	2.01799
MAB_0369	0.838548	8.04725	4.98601	0.000448756	0.00095757	-0.865736	3.01883
MAB_0370	-0.414654	7.77039	-2.68558	0.0216804	0.0315381	-4.84299	1.50116
MAB_0371	-1.84008	4.46153	-7.94097	8.37112e-06	3.18037e-05	3.67865	4.49752
MAB_0372	-2.08101	3.38215	-7.91957	8.58279e-06	3.233e-05	3.81361	4.49039
MAB_0373	-2.81884	4.46072	-15.4179	1.21304e-08	1.82068e-07	10.5194	6.73977
MAB_0374c	-2.89895	5.34398	-16.8459	4.87206e-09	9.40192e-08	11.4126	7.02678
MAB_0375	0.932518	0.823084	2.60643	0.0249297	0.0358891	-3.93838	1.44504
MAB_0376	-0.43302	6.78489	-2.91881	0.0143599	0.0216332	-4.35997	1.66488
MAB_0377	-0.289118	3.57968	-1.55618	0.148759	0.184356	-6.21295	0.734342
MAB_0378	-0.40978	7.26367	-2.86006	0.0159299	0.0237985	-4.49999	1.62345
MAB_0379	-0.91545	7.38902	-5.86454	0.000121727	0.000307352	0.560472	3.51236
MAB_0380	-0.561576	6.00251	-3.29277	0.00743846	0.011864	-3.6337	1.92577
MAB_0381	-0.647617	6.31753	-4.39324	0.0011511	0.00220473	-1.73017	2.65664
MAB_0382	-0.802822	7.10454	-5.73124	0.00014734	0.000362424	0.376774	3.44078
MAB_0383c	2.59649	7.1153	16.3755	6.52597e-09	1.15205e-07	11.0302	6.93853
MAB_0384	-1.11028	2.05707	-3.68292	0.00378231	0.0064335	-2.30578	2.19155
MAB_0385	-2.08131	4.88883	-10.047	8.9245e-07	4.99998e-06	6.00307	5.30103
MAB_0386c	-0.213404	6.54297	-1.58414	0.142278	0.176775	-6.52933	0.752579
MAB_0387	-0.19433	6.41018	-1.4898	0.165183	0.202747	-6.64898	0.693045
MAB_0388c	-0.224173	3.54013	-0.978264	0.349567	0.398206	-6.89492	0.399892
MAB_0389c	-3.18095	3.11672	-12.1223	1.39338e-07	1.16627e-06	8.11107	5.9332
MAB_0390c	-1.27327	2.98646	-4.11106	0.00183294	0.00334217	-1.74969	2.47597
MAB_0391c	-0.942903	2.64346	-3.56398	0.00464174	0.00774632	-2.64354	2.1109
MAB_0392c	-0.272602	5.06381	-1.74979	0.108765	0.13839	-6.15979	0.858896
MAB_0393	2.36801	2.16288	7.13566	2.22005e-05	7.08407e-05	3.00749	4.14972
MAB_0394c	0.5948	3.57684	2.85554	0.0160574	0.0239605	-4.10044	1.6205
MAB_0395c	-0.163608	3.09971	-0.513692	0.61792	0.660572	-7.15806	0.18008
MAB_0396c	-1.2427	5.15247	-7.35093	1.69808e-05	5.69667e-05	2.83168	4.24438
MAB_0397c	-2.38915	5.43432	-8.466	4.60495e-06	1.94899e-05	4.21624	4.71019
MAB_0398c	-2.26636	2.19525	-5.51217	0.000202751	0.000477298	0.724712	3.32121
MAB_0399c	-3.78875	3.22598	-10.9043	3.9962e-07	2.61555e-06	7.05876	5.58244
MAB_0400c	-0.224915	4.28104	-0.890357	0.392874	0.44318	-7.11119	0.35342
MAB_0401	0.725677	5.86024	4.85227	0.000552647	0.00114607	-0.924718	2.94079
MAB_0402	2.40937	5.00523	7.07673	2.39142e-05	7.5418e-05	2.51144	4.12253
MAB_0403	3.5854	3.21639	12.8597	7.69423e-08	7.62718e-07	8.70167	6.11764
MAB_0404c	3.94575	5.36932	24.1234	1.15093e-10	6.08367e-09	15.1103	8.21583
MAB_0405c	1.84386	8.18928	10.7381	4.64988e-07	2.92907e-06	6.45476	5.53327
MAB_0406c	-0.566171	8.45678	-4.90629	0.000507912	0.0010674	-1.02262	2.97167
MAB_0407c	-0.335362	9.92929	-2.77123	0.0186365	0.0274053	-4.83642	1.56217
MAB_0408c	-0.831385	8.77826	-6.4649	5.30819e-05	0.000149906	1.3525	3.82418
MAB_0409	0.755193	8.87534	4.19938	0.00158283	0.00293007	-2.2418	2.53312
MAB_0410c	-0.0123137	7.21673	-0.0901747	0.929816	0.939976	-7.80649	0.0268831
MAB_0411c	-0.50681	6.73196	-3.2086	0.00862025	0.0135577	-3.84076	1.86782
MAB_0412	-0.219467	1.81147	-0.594342	0.564651	0.6102	-6.80935	0.214528
MAB_0413	0.85708	5.57589	5.11717	0.00036677	0.000807425	-0.469234	3.0929
MAB_0414	1.13942	6.7125	6.18693	7.74842e-05	0.000207606	1.08715	3.68276
MAB_0415	1.18547	6.56334	8.39377	4.99117e-06	2.07503e-05	4.01931	4.68298
MAB_0416c	1.24828	8.19957	10.239	7.41867e-07	4.32578e-06	5.95245	5.36394
MAB_0417c	0.494553	8.241	2.91605	0.0144298	0.0217251	-4.4687	1.66304
MAB_0418	-0.773507	8.19224	-6.57951	4.55517e-05	0.000131621	1.55227	3.88068
MAB_0419	-0.774113	6.04834	-3.91673	0.00253986	0.00448651	-2.53176	2.34809
MAB_0420	-0.233779	7.7707	-1.94692	0.0782898	0.102455	-6.08059	0.989466
MAB_0421	-0.793646	8.88995	-5.78404	0.000136567	0.000339706	0.339878	3.4689
MAB_0422c	1.55617	6.64688	11.1513	3.20202e-07	2.1684e-06	6.94107	5.66386
MAB_0423c	0.0363308	7.14589	0.19539	0.848753	0.870601	-7.78457	0.0601808
MAB_0424	2.17726	9.02673	19.8679	8.78461e-10	2.82911e-08	13.0501	7.54835
MAB_0425c	-0.283615	9.61815	-2.1268	0.0576065	0.0771524	-5.91566	1.11265
MAB_0426	-2.86277	6.57521	-16.6004	5.66929e-09	1.06388e-07	11.2022	6.97311
MAB_0427	-1.66133	6.07296	-11.4774	2.40512e-07	1.74462e-06	7.28347	5.7583
MAB_0428	-2.84273	5.77723	-16.9123	4.67797e-09	9.13613e-08	11.4349	7.03924
MAB_0429	-2.8224	6.32931	-17.4331	3.4183e-09	7.63511e-08	11.7351	7.11718
MAB_0430	1.0614	5.96782	7.31273	1.78009e-05	5.89917e-05	2.70809	4.22921
MAB_0431c	-1.74113	5.8132	-9.51744	1.5087e-06	7.61868e-06	5.35422	5.11812
MAB_0432	2.59845	4.0342	12.6386	9.16414e-08	8.65128e-07	8.47342	6.06292
MAB_0433	2.21833	3.41694	7.67034	1.15229e-05	4.14465e-05	3.50185	4.38251
MAB_0434c	-0.252926	6.08765	-1.17611	0.265083	0.310776	-7.01388	0.507552
MAB_0435c	-0.912998	1.63314	-2.66052	0.022661	0.032876	-4.01131	1.48312
MAB_0436	1.19303	2.04598	3.93183	0.00247588	0.00439745	-1.87194	2.3568
MAB_0437c	-1.94284	7.55691	-9.3423	1.80421e-06	8.89843e-06	5.04655	5.05069
MAB_0438c	1.6931	6.11171	11.4012	2.56992e-07	1.83517e-06	7.2097	5.73632
MAB_0439	0.478301	2.08449	1.61074	0.136346	0.170178	-5.8023	0.769096
MAB_0440	0.52277	6.84748	3.7404	0.00342768	0.00589317	-2.90488	2.22965
MAB_0441	-0.189092	7.9128	-1.39095	0.192517	0.232657	-6.89043	0.633284
MAB_0442	-0.798791	4.15502	-4.13284	0.00176764	0.00323281	-1.94531	2.49042
MAB_0443	-1.92194	4.64163	-9.63908	1.33452e-06	6.90401e-06	5.60083	5.1609
MAB_0444	-4.06351	1.85945	-9.17907	2.13671e-06	1.02981e-05	5.4296	4.98724
MAB_0445	-0.949108	6.00114	-5.01948	0.000426143	0.000916151	-0.66104	3.03803
MAB_0446c	0.626779	3.10731	2.63732	0.0236079	0.0341377	-4.38551	1.46677
MAB_0447c	-1.02281	3.56451	-3.99689	0.00221888	0.00397876	-2.07286	2.40025
MAB_0448c	0.0102384	1.40367	0.0330181	0.974269	0.977888	-6.90115	0.00971077
MAB_0449	0.110393	6.69048	0.675	0.514012	0.563109	-7.52717	0.249408
MAB_0450c	-0.230571	3.94506	-1.10862	0.291916	0.338884	-6.8375	0.469949
MAB_0451c	0.696151	4.93956	4.20406	0.00157061	0.00291521	-1.93292	2.53533
MAB_0452c	0.931712	5.98822	5.3611	0.000253674	0.00058217	-0.113705	3.23495
MAB_0453c	0.800561	0.70997	2.00036	0.0715126	0.0943477	-4.91462	1.02527
MAB_0458	2.6721	0.495905	6.54336	4.77946e-05	0.000137286	2.39222	3.86237
MAB_0459c	1.30488	3.83414	5.74802	0.000143821	0.000355568	0.74319	3.44908
MAB_0460	2.03539	0.517285	4.87296	0.000535032	0.00111764	-0.0356459	2.9517
MAB_0461	2.62034	0.0383902	4.27846	0.00138916	0.00261638	-0.927723	2.5823
MAB_0462c	1.58392	4.10738	4.73645	0.000663211	0.00134608	-0.895749	2.87093
MAB_0463c	1.64312	6.10333	8.10171	6.95005e-06	2.73226e-05	3.70375	4.56348
MAB_0464	2.17432	2.58079	3.709	0.0036169	0.0061759	-2.33281	2.2093
MAB_0465	-0.0738683	2.98279	-0.210706	0.83708	0.861229	-7.25056	0.0648813
MAB_0466	0.818228	1.28548	2.57627	0.0262908	0.0376589	-4.08447	1.42413
MAB_0468	-0.647941	1.90225	-1.68442	0.121039	0.152648	-5.65143	0.816309
MAB_0469c	-1.1451	1.80502	-3.00249	0.0123883	0.0188624	-3.44783	1.7244
MAB_0470c	1.70344	3.54265	7.60478	1.24656e-05	4.40874e-05	3.37961	4.35569
MAB_0472	-0.582281	0.061264	-1.15141	0.274669	0.32096	-5.93945	0.493549
MAB_0473	2.16083	-0.0172081	3.45941	0.00556342	0.00914017	-2.29773	2.03905
MAB_0476c	0.624537	4.92328	3.6629	0.00391452	0.00663517	-2.87688	2.17815
MAB_0477	0.434643	5.10212	1.99849	0.0717407	0.0945974	-5.78299	1.02412
MAB_0478	0.126004	6.70507	0.668849	0.517777	0.565941	-7.53258	0.247229
MAB_0479	-1.39175	3.15086	-1.12235	0.286293	0.333072	-6.63123	0.477462
MAB_0480	0.385077	5.14705	1.94565	0.0784583	0.102648	-5.87088	0.98865
MAB_0481c	0.780791	6.50457	4.80791	0.000592494	0.00121934	-1.04977	2.91388
MAB_0482c	2.53714	9.36703	15.6432	1.04511e-08	1.6218e-07	10.4354	6.79
MAB_0483c	1.08053	3.94544	4.77135	0.000627624	0.00128241	-0.829393	2.89197
MAB_0484	0.0593711	9.21445	0.417077	0.684876	0.72309	-7.8538	0.140808
MAB_0485	2.15045	6.81846	14.1077	3.00829e-08	3.70363e-07	9.43815	6.43137
MAB_0486c	-1.15251	6.52664	-8.03121	7.53837e-06	2.90945e-05	3.58363	4.53619
MAB_0487	0.263555	8.41913	1.35838	0.202322	0.243356	-6.96547	0.613757
MAB_0488	1.93321	5.93027	13.451	4.88318e-08	5.39702e-07	8.97421	6.26785
MAB_0489	0.239804	9.24335	2.24691	0.0468055	0.0640989	-5.69246	1.19315
MAB_0490c	0.0625889	7.87599	0.498193	0.62844	0.670345	-7.725	0.173702
MAB_0491	0.399623	5.92518	2.58193	0.0260302	0.0373094	-4.88367	1.42818
MAB_0492	0.53147	6.02834	3.26301	0.00783621	0.0124088	-3.68949	1.90627
MAB_0493	0.0061398	5.81246	0.0405938	0.968368	0.973171	-7.69878	0.0118109
MAB_0494	-1.77569	3.33274	-7.38958	1.61924e-05	5.46832e-05	3.14722	4.26215
MAB_0495c	0.707284	3.98697	2.51582	0.0292435	0.0416553	-4.76643	1.38033
MAB_0496c	2.02838	4.95117	12.8835	7.55201e-08	7.54115e-07	8.58561	6.12256
MAB_0497	1.45598	9.11715	9.78468	1.15416e-06	6.1207e-06	5.42746	5.2132
MAB_0498c	3.61132	2.95499	6.79531	3.43077e-05	0.000102987	2.50433	3.98722
MAB_0499	1.071	1.32055	3.41264	0.00603463	0.00983662	-2.63229	2.00715
MAB_0500c	-1.05711	3.84105	-4.17408	0.00165059	0.00304393	-1.81439	2.51657
MAB_0501c	-1.1511	7.497	-9.32584	1.83505e-06	9.04138e-06	5.02784	5.04377
MAB_0502c	-1.26093	4.26146	-7.54847	1.33418e-05	4.65096e-05	3.19253	4.33246
MAB_0503	0.795891	4.24211	4.06104	0.00199259	0.00360356	-2.0874	2.44327
MAB_0504c	-0.397822	5.17833	-2.32068	0.0411662	0.0569534	-5.26066	1.24448
MAB_0505c	-0.711907	6.27643	-4.85748	0.000548151	0.00113868	-0.948801	2.9436
MAB_0507	-1.56172	6.00745	-8.64544	3.77842e-06	1.66586e-05	4.36091	4.77836
MAB_0508c	-1.45718	4.86951	-8.99851	2.58355e-06	1.21155e-05	4.86417	4.91666
MAB_0509c	-3.60115	6.55407	-22.764	2.11612e-10	9.40172e-09	14.5589	8.02679
MAB_0510c	-1.26189	8.50733	-9.53023	1.48928e-06	7.52846e-06	5.19001	5.12329
MAB_0511c	1.64504	5.27923	9.50709	1.52463e-06	7.68391e-06	5.38265	5.11442
MAB_0512	2.18348	2.96774	8.57248	4.09334e-06	1.76003e-05	4.64419	4.75448
MAB_0513	-1.44736	2.38891	-3.81056	0.00304102	0.00526655	-2.13997	2.27847
MAB_0514	0.158703	4.28702	0.905971	0.384919	0.434916	-7.09916	0.361594
MAB_0515	1.17963	5.5101	6.02247	9.73908e-05	0.000252997	0.939474	3.59688
MAB_0516c	0.393963	6.90666	2.97993	0.0128912	0.01956	-4.26052	1.70863
MAB_0517	1.09546	5.58773	7.26369	1.89167e-05	6.20728e-05	2.6723	4.2071
MAB_0518c	-0.0943513	6.56182	-0.551071	0.592917	0.637206	-7.59761	0.19572
MAB_0519	1.11303	8.00725	4.0295	0.00210068	0.00378496	-2.47918	2.42194
MAB_0520	-0.028405	6.34929	-0.187534	0.854755	0.875457	-7.72612	0.057765
MAB_0521	-0.760834	4.03757	-3.31008	0.0072167	0.0115405	-3.37295	1.93777
MAB_0522c	-0.378124	4.13135	-1.99498	0.0721695	0.0950596	-5.65892	1.022
MAB_0523	-0.034846	6.52948	-0.213391	0.835037	0.859426	-7.73397	0.0657916
MAB_0524c	1.06883	5.61303	3.85927	0.00279944	0.00489348	-2.59528	2.31038
MAB_0525c	0.936456	7.58778	4.60548	0.000816961	0.00161828	-1.46407	2.79095
MAB_0526c	-3.66799	4.62347	-19.7849	9.17684e-10	2.90709e-08	13.0733	7.53654
MAB_0527c	-3.04847	4.53299	-14.018	3.21001e-08	3.90257e-07	9.52932	6.40865
MAB_0528c	-1.24382	4.30661	-7.16581	2.13755e-05	6.86587e-05	2.68745	4.1633
MAB_0529c	-0.911021	4.02057	-4.74177	0.00065765	0.0013359	-0.890692	2.87422
MAB_0530	1.15754	4.13656	5.54033	0.000194524	0.000460327	0.371786	3.33693
MAB_0531c	0.866665	5.58319	5.04265	0.000411191	0.000888721	-0.590222	3.05123
MAB_0532	-0.115398	5.01969	-0.658348	0.524242	0.571868	-7.39307	0.242704
MAB_0533	-0.3581	10.5154	-2.83515	0.0166464	0.0247709	-4.76266	1.60606
MAB_0534	-1.51588	6.96423	-10.5581	5.49131e-07	3.35903e-06	6.34842	5.47379
MAB_0535	-2.80655	5.65125	-16.1629	7.46699e-09	1.26965e-07	10.959	6.89632
MAB_0536	-4.43164	4.38175	-13.544	4.55344e-08	5.094e-07	9.20977	6.29294
MAB_0537	-3.44397	2.54542	-9.85856	1.07291e-06	5.76481e-06	6.09061	5.23921
MAB_0538	-2.9004	0.152766	-6.23935	7.20934e-05	0.000194772	1.99907	3.71047
MAB_0539	1.18093	6.17831	6.45196	5.4013e-05	0.000151742	1.5122	3.81889
MAB_0540	0.871902	5.0771	3.01416	0.0121361	0.0185124	-4.04298	1.73254
MAB_0541	-0.965241	7.18932	-6.70608	3.85462e-05	0.000113813	1.79667	3.94381
MAB_0542	-2.34598	6.20675	-9.74065	1.20574e-06	6.35957e-06	5.56968	5.19657
MAB_0543	-1.94483	5.39135	-10.9433	3.85768e-07	2.5317e-06	6.83709	5.59659
MAB_0544	-0.539848	7.04304	-3.69455	0.00370758	0.00631744	-3.00072	2.19946
MAB_0545	0.786831	7.29581	4.45956	0.00103346	0.00200547	-1.69011	2.69778
MAB_0546	0.400354	12.2057	4.24771	0.00146132	0.00273639	-2.37443	2.56282
MAB_0547c	0.0933782	4.32427	0.531612	0.605867	0.649115	-7.38407	0.187679
MAB_0548c	0.502212	4.3976	2.49552	0.0303064	0.0430055	-4.87091	1.36648
MAB_0549c	1.84226	5.11968	8.33951	5.30427e-06	2.1786e-05	4.07939	4.66182
MAB_0550	0.164077	8.04752	1.24872	0.238427	0.28211	-7.07575	0.549582
MAB_0551	0.549919	9.30817	4.74193	0.000657482	0.0013359	-1.34972	2.87422
MAB_0552c	-0.292575	7.52379	-2.36222	0.0382859	0.0532563	-5.3834	1.27363
MAB_0553c	0.408802	5.28283	2.24142	0.0472541	0.0646585	-5.40534	1.18937
MAB_0554	1.24265	4.17706	4.67897	0.00072654	0.00145938	-1.0152	2.83583
MAB_0555	-0.661256	4.97675	-4.43796	0.00107034	0.00206795	-1.53414	2.68446
MAB_0557	0.39515	3.46862	1.89081	0.0860463	0.111674	-5.69927	0.952047
MAB_0558c	0.114293	4.95927	0.680308	0.510776	0.560195	-7.37198	0.251661
MAB_0559	-1.66205	5.08213	-7.06421	2.42961e-05	7.64243e-05	2.46731	4.11677
MAB_0560	0.75955	8.22083	6.2018	7.59124e-05	0.000203844	1.00603	3.6907
MAB_0561	0.615552	9.74744	5.9702	0.000104813	0.000269971	0.565606	3.56868
MAB_0562c	1.77545	7.72611	15.2018	1.40211e-08	2.05375e-07	10.1979	6.68745
MAB_0563	0.655305	4.20537	2.92704	0.0141525	0.0213539	-4.08608	1.67052
MAB_0564c	0.331352	6.65834	2.56075	0.0270195	0.0386459	-4.97883	1.4129
MAB_0565c	1.81871	4.11345	9.58404	1.41047e-06	7.22012e-06	5.5967	5.14146
MAB_0566c	2.74703	3.43402	10.8535	4.1849e-07	2.71703e-06	6.9667	5.56591
MAB_0567c	1.5836	7.71879	7.48621	1.43886e-05	4.96253e-05	2.81572	4.3043
MAB_0568	-0.845253	7.97981	-4.14438	0.00173404	0.00318092	-2.27765	2.49745
MAB_0569	0.838779	6.85063	3.47974	0.00537044	0.00885004	-3.36685	2.05305
MAB_0570	-0.244997	5.56201	-1.19505	0.257911	0.302952	-6.94521	0.518626
MAB_0571	1.10225	8.06398	8.44312	4.72366e-06	1.99057e-05	3.98076	4.70102
MAB_0572	1.66186	6.0511	8.31023	5.482e-06	2.24021e-05	3.96031	4.64971
MAB_0573	0.270091	5.27587	1.50886	0.160312	0.197266	-6.52466	0.704947
MAB_0574c	1.36085	4.94197	5.9111	0.00011394	0.000290404	0.834607	3.537
MAB_0575c	0.356907	4.51023	1.92463	0.0812901	0.105925	-5.82853	0.975
MAB_0576c	0.213519	4.32891	1.19687	0.257231	0.302299	-6.80372	0.519564
MAB_0577c	0.538025	4.09633	2.53959	0.0280457	0.0400665	-4.74802	1.39722
MAB_0578c	0.225893	8.41723	1.66228	0.125469	0.157744	-6.55295	0.802047
MAB_0579c	1.69101	4.952	10.0904	8.55719e-07	4.82197e-06	6.02625	5.31678
MAB_0580	0.595963	5.49881	4.13812	0.00175219	0.00320817	-2.1011	2.49374
MAB_0581c	1.24191	2.67222	5.14596	0.000351	0.000777637	0.0201157	3.10922
MAB_0582c	1.31155	4.19675	6.91142	2.9526e-05	9.02483e-05	2.35823	4.04456
MAB_0583c	0.937714	4.76138	5.62219	0.000172572	0.000414633	0.408407	3.38234
MAB_0584	2.08275	5.5556	12.2572	1.24704e-07	1.07605e-06	8.01419	5.96817
MAB_0585	-0.267001	7.09504	-1.40601	0.188121	0.228138	-6.81156	0.641802
MAB_0586	-0.644627	6.16039	-3.25954	0.00788392	0.0124722	-3.70495	1.90406
MAB_0587	-1.3011	7.70435	-6.58006	4.55186e-05	0.000131604	1.5875	3.88073
MAB_0588c	-0.227432	4.54986	-1.39946	0.190022	0.230156	-6.58749	0.637977
MAB_0589	0.624536	8.54337	5.11539	0.00036777	0.000808894	-0.687685	3.09211
MAB_0590c	0.864831	7.88247	6.64757	4.16288e-05	0.000121952	1.66757	3.91381
MAB_0591	-0.482167	4.69231	-2.97147	0.0130853	0.0198298	-4.07687	1.70268
MAB_0592c	0.586984	3.96326	1.83338	0.0947147	0.121722	-5.88069	0.91463
MAB_0593c	-0.222813	4.89695	-1.37214	0.198128	0.238726	-6.66517	0.622101
MAB_0594c	-0.621659	4.41772	-2.13727	0.0565775	0.0760045	-5.47067	1.11916
MAB_0595c	-1.16222	5.07608	-7.0831	2.37221e-05	7.50069e-05	2.48354	4.1249
MAB_0596c	-0.617	3.51354	-3.0418	0.0115589	0.017721	-3.75723	1.75151
MAB_0597	-0.7155	6.24421	-4.77056	0.000628401	0.00128323	-1.08988	2.8917
MAB_0598	0.0771967	4.4657	0.323949	0.752227	0.784659	-7.5001	0.105319
MAB_0599	-1.14381	5.58237	-6.09473	8.80419e-05	0.000232516	1.04186	3.63355
MAB_0600	-1.22649	6.70892	-9.29145	1.90134e-06	9.33019e-06	5.03973	5.03011
MAB_0601	1.30814	5.90051	4.44712	0.00105453	0.00203992	-1.602	2.69039
MAB_0602c	0.924377	6.01375	4.83185	0.000570623	0.00117932	-0.969793	2.92837
MAB_0603c	0.204811	4.23744	1.11903	0.287647	0.334408	-6.87705	0.475724
MAB_0604c	0.297692	4.02726	1.50733	0.160699	0.197593	-6.36473	0.704228
MAB_0605c	0.599514	3.75183	3.1261	0.00996468	0.015467	-3.65582	1.81059
MAB_0606c	1.25024	2.80033	4.31107	0.00131668	0.00249241	-1.37705	2.60338
MAB_0607	-0.198713	2.55008	-0.815962	0.43233	0.482539	-6.82428	0.316468
MAB_0608	-0.210503	4.76194	-0.998003	0.340335	0.388966	-7.07614	0.410088
MAB_0609c	-0.325311	4.14913	-1.66603	0.124708	0.156991	-6.16088	0.804127
MAB_0610	0.589398	3.6175	2.0416	0.066662	0.0885005	-5.48929	1.05305
MAB_0611	-0.34381	3.50455	-1.47404	0.169303	0.207175	-6.30836	0.683662
MAB_0612c	1.51403	3.78826	5.89898	0.000115915	0.00029482	0.985624	3.53044
MAB_0613	-0.432003	6.34529	-2.62444	0.0241504	0.0348497	-4.84363	1.4578
MAB_0614	-0.748697	5.24011	-4.48546	0.000991025	0.00193006	-1.48007	2.71443
MAB_0615	-2.40051	6.12125	-12.4541	1.06263e-07	9.55382e-07	8.15112	6.01982
MAB_0616	-3.16594	4.72018	-15.7586	9.69096e-09	1.53509e-07	10.7416	6.81387
MAB_0617	-4.44872	3.63201	-11.5522	2.25444e-07	1.6714e-06	7.62853	5.77692
MAB_0618	-3.34314	4.40014	-15.5425	1.11686e-08	1.71335e-07	10.6103	6.76616
MAB_0619	-1.62544	4.21258	-5.48883	0.000209847	0.000491565	0.302072	3.30842
MAB_0620c	-0.340344	4.09546	-1.99202	0.0725326	0.0955121	-5.65801	1.01994
MAB_0621c	0.046541	6.72627	0.311701	0.761263	0.792555	-7.72052	0.100971
MAB_0622c	0.942362	6.03101	5.64135	0.000167823	0.000404622	0.31974	3.39295
MAB_0623	-0.309654	4.26663	-1.88904	0.0863021	0.111901	-5.84721	0.951168
MAB_0624	0.0795722	6.55281	0.497563	0.628869	0.670509	-7.6271	0.173595
MAB_0625	-0.868385	6.62029	-4.53552	0.000914095	0.00179751	-1.51171	2.74533
MAB_0626	-1.10935	6.73586	-8.31637	5.4442e-06	2.22668e-05	3.91524	4.65234
MAB_0627c	0.269854	2.56677	0.847687	0.415191	0.465225	-6.80228	0.332337
MAB_0628	-1.66166	7.98532	-14.2496	2.71651e-08	3.39598e-07	9.48733	6.46903
MAB_0629	-3.99699	4.53015	-11.7532	1.89836e-07	1.47236e-06	7.73038	5.83199
MAB_0630	-4.45785	7.00912	-26.2725	4.68771e-11	3.4297e-09	16.0467	8.46474
MAB_0631c	-2.22461	1.30325	-4.73754	0.000662062	0.0013443	-0.352083	2.8715
MAB_0632c	-2.14854	1.38317	-5.05219	0.000405203	0.00087812	0.132981	3.05645
MAB_0633c	-3.43016	3.1278	-13.667	4.15439e-08	4.73134e-07	9.30606	6.32502
MAB_0634c	-3.81349	4.60935	-20.0799	7.86413e-10	2.56124e-08	13.2158	7.59155
MAB_0635c	-3.58485	2.19386	-7.46474	1.47697e-05	5.05812e-05	3.46242	4.29601
MAB_0636c	-0.824586	5.54388	-5.30801	0.000274671	0.000625962	-0.161086	3.20345
MAB_0637c	-1.45975	6.07005	-9.57147	1.42848e-06	7.28928e-06	5.39053	5.13732
MAB_0638c	-1.00157	8.30882	-6.19818	7.62914e-05	0.000204749	0.996198	3.68878
MAB_0639c	0.335502	6.09017	1.06085	0.312141	0.360129	-7.14039	0.443542
MAB_0640c	0.815631	5.86146	3.56164	0.00466057	0.00777509	-3.1426	2.10929
MAB_0641	0.662613	5.4042	3.72812	0.00350045	0.00600235	-2.80931	2.22168
MAB_0642	-0.245409	4.00772	-1.04959	0.31706	0.36511	-6.91159	0.437576
MAB_0643	-0.52654	5.81417	-3.33271	0.00693697	0.0111372	-3.54715	1.95322
MAB_0644c	-0.767106	5.94482	-4.59519	0.000830529	0.00164315	-1.3588	2.78432
MAB_0645c	0.332796	4.7062	1.91257	0.0829577	0.107925	-5.87334	0.966878
MAB_0646c	2.37458	4.11268	11.6255	2.11689e-07	1.59851e-06	7.59615	5.79628
MAB_0647	1.18469	2.29531	3.64766	0.00401842	0.00679707	-2.41666	2.16768
MAB_0648	0.8706	5.15463	5.06643	0.000396425	0.000861785	-0.512449	3.0646
MAB_0649c	-0.485895	4.02104	-2.72479	0.02023	0.0295519	-4.41141	1.52941
MAB_0650	-1.56357	13.7988	-8.70336	3.5471e-06	1.57674e-05	3.95131	4.80224
MAB_0651c	-2.24631	9.4289	-11.3055	2.79428e-07	1.94958e-06	6.93113	5.71006
MAB_0652	-1.09383	6.69995	-7.48675	1.43791e-05	4.96253e-05	2.88197	4.3043
MAB_0653	-1.76739	4.12525	-9.94094	9.89549e-07	5.40694e-06	5.97015	5.26705
MAB_0654	-3.58078	3.51089	-11.5958	2.17151e-07	1.63722e-06	7.65673	5.78589
MAB_0655	-3.39675	2.40734	-9.26484	1.95441e-06	9.54246e-06	5.49232	5.02034
MAB_0656	-3.02573	3.82207	-13.6997	4.05464e-08	4.67461e-07	9.32679	6.33025
MAB_0657	-2.62214	3.77689	-11.9702	1.58121e-07	1.26679e-06	7.93655	5.89729
MAB_0658	-2.45285	3.87078	-11.0115	3.62783e-07	2.40684e-06	7.06744	5.61855
MAB_0659	0.512706	5.9442	2.44582	0.0330709	0.0466291	-5.1192	1.33134
MAB_0660	-0.664877	5.23518	-2.45728	0.0324121	0.0457665	-5.03247	1.33945
MAB_0661	-1.26063	5.82001	-6.3522	6.18027e-05	0.000169992	1.39863	3.76957
MAB_0662	-2.92066	2.28858	-8.10462	6.92684e-06	2.72534e-05	4.20725	4.56458
MAB_0663	-3.32033	6.43663	-21.3732	4.09635e-10	1.60638e-08	13.8981	7.79415
MAB_0664	-3.1493	-0.753484	-6.23504	7.25208e-05	0.000195818	2.00625	3.70815
MAB_0665	-2.48733	3.61175	-8.24117	5.92722e-06	2.3959e-05	4.19025	4.62053
MAB_0666	-2.78761	2.82232	-10.4693	5.96615e-07	3.59522e-06	6.65598	5.44428
MAB_0667	-2.53283	3.32539	-8.42682	4.81027e-06	2.02181e-05	4.44829	4.69426
MAB_0668c	-0.525895	4.95979	-3.44763	0.00567834	0.0093101	-3.2603	2.03105
MAB_0669	0.575479	6.64792	3.41252	0.00603588	0.00983662	-3.472	2.00715
MAB_0670	-0.115135	3.80644	-0.485808	0.636909	0.677892	-7.32031	0.168839
MAB_0671	0.742587	0.960351	2.05904	0.0647061	0.0861155	-4.87348	1.06492
MAB_0672c	-1.44004	5.49392	-9.89598	1.03414e-06	5.61273e-06	5.7756	5.25083
MAB_0673	-0.705467	8.99098	-3.80381	0.00307619	0.00532557	-2.93981	2.27363
MAB_0674	-0.105248	7.62756	-0.756602	0.465639	0.516633	-7.53718	0.286818
MAB_0676c	1.09213	5.66004	7.30499	1.79722e-05	5.94161e-05	2.72115	4.2261
MAB_0677c	5.77012	6.95302	36.0183	1.66617e-12	6.55426e-10	19.1021	9.18348
MAB_0678	1.40473	2.00739	4.66614	0.000741535	0.00148582	-0.621181	2.82803
MAB_0679c	-1.17896	6.47248	-7.50305	1.40969e-05	4.87647e-05	2.92071	4.31189
MAB_0680c	-0.8086	8.87556	-6.09448	8.80719e-05	0.000232516	0.807136	3.63355
MAB_0681	-0.388456	2.50954	-1.4497	0.175843	0.214586	-6.12078	0.668399
MAB_0682	1.05783	6.83709	6.05047	9.36481e-05	0.000245372	0.876757	3.61017
MAB_0683c	2.26206	5.67261	11.3159	2.76883e-07	1.94298e-06	7.16698	5.71153
MAB_0684c	0.714242	4.81379	2.98696	0.0127325	0.0193433	-4.06337	1.71347
MAB_0685	-0.183761	3.56444	-0.911163	0.382299	0.432189	-6.96366	0.364326
MAB_0686	-0.748366	5.25488	-4.40908	0.00112179	0.00215793	-1.61098	2.66596
MAB_0687	-0.388071	7.4188	-2.87255	0.0155821	0.0233148	-4.48924	1.63237
MAB_0688c	2.77682	2.05681	6.59289	4.47501e-05	0.000129613	2.3127	3.88735
MAB_0689	-0.211308	7.44439	-1.56323	0.1471	0.182441	-6.62686	0.738879
MAB_0690	-2.40078	7.46188	-14.3499	2.52898e-08	3.18612e-07	9.59192	6.49674
MAB_0691	-1.7172	4.77975	-8.97549	2.64744e-06	1.2317e-05	4.85571	4.9095
MAB_0692c	-1.57547	5.582	-11.1052	3.33628e-07	2.24093e-06	6.96934	5.64957
MAB_0693	0.000798479	6.42673	0.00524615	0.995911	0.996731	-7.75124	0.00142217
MAB_0694	1.03269	3.70074	4.85515	0.000550159	0.00114237	-0.649057	2.94219
MAB_0695	-1.74969	5.44677	-9.19998	2.09061e-06	1.0086e-05	5.03788	4.99628
MAB_0696c	-0.989487	3.60917	-5.17459	0.000336025	0.000748895	-0.115013	3.12558
MAB_0697	-0.542485	7.57474	-3.50672	0.00512509	0.00848309	-3.37184	2.07145
MAB_0698	0.231371	7.07449	1.63986	0.130102	0.163316	-6.49043	0.786971
MAB_0699c	-0.309096	7.42529	-2.28556	0.0437643	0.0602906	-5.50532	1.21975
MAB_0700c	-0.834508	6.47059	-6.53301	4.84586e-05	0.000138865	1.60435	3.85741
MAB_0701	-0.778831	6.38892	-5.68004	0.000158659	0.000384625	0.351488	3.41496
MAB_0703c	-1.22037	6.23839	-7.6615	1.16454e-05	4.18255e-05	3.14213	4.37856
MAB_0704c	-0.294277	4.46069	-1.79189	0.101467	0.129544	-6.02428	0.887582
MAB_0705	0.298363	6.2891	2.03312	0.0676339	0.0896929	-5.83424	1.04724
MAB_0706c	-0.103376	6.30799	-0.605883	0.557239	0.603397	-7.54497	0.219397
MAB_0707	-0.767568	9.78919	-5.63702	0.000168885	0.00040698	0.05643	3.39043
MAB_0708	-2.39156	7.59201	-14.9593	1.65316e-08	2.27713e-07	10.0338	6.64261
MAB_0709	-0.263908	1.96972	-0.719053	0.487531	0.538221	-6.76104	0.269039
MAB_0710	0.281529	6.52853	2.03531	0.0673818	0.0894317	-5.84875	1.04851
MAB_0711	1.32511	3.51906	4.51877	0.000939114	0.00184076	-1.16648	2.735
MAB_0712c	-0.252498	4.95633	-1.39355	0.191753	0.231906	-6.64378	0.634688
MAB_0713	0.177682	8.12857	1.22036	0.248567	0.29318	-7.11452	0.532865
MAB_0714c	1.66467	3.00916	5.83089	0.000127709	0.000319799	1.02759	3.49512
MAB_0715c	-0.688571	3.41131	-3.08249	0.0107594	0.016621	-3.66373	1.77934
MAB_0716c	-2.34827	3.26762	-8.62068	3.88226e-06	1.70238e-05	4.66996	4.76894
MAB_0717	0.666628	3.9019	3.3911	0.00626524	0.0101865	-3.21146	1.99197
MAB_0718c	2.13214	4.45703	11.3292	2.73682e-07	1.92607e-06	7.28764	5.71533
MAB_0719	-0.899353	4.05658	-4.65687	0.000752569	0.00150669	-1.0382	2.82198
MAB_0720	-1.44812	4.29879	-8.59619	3.98802e-06	1.72389e-05	4.47022	4.76349
MAB_0721	-2.02063	4.62459	-9.92926	1.00093e-06	5.45073e-06	5.90913	5.26355
MAB_0722	-1.95679	5.08005	-11.5842	2.19334e-07	1.64808e-06	7.45954	5.78302
MAB_0723c	-0.710064	5.49837	-3.7403	0.00342829	0.00589317	-2.79521	2.22965
MAB_0724c	-0.475373	4.82473	-2.44453	0.0331457	0.0467075	-5.01222	1.33061
MAB_0725c	2.54786	1.42548	5.4419	0.000224933	0.000522373	0.735372	3.28202
MAB_0726	-0.10779	3.52318	-0.541279	0.599415	0.642627	-7.23395	0.192041
MAB_0727	-1.60106	4.29105	-8.54024	4.24141e-06	1.81248e-05	4.41093	4.74173
MAB_0728	2.65213	5.74607	9.53933	1.47562e-06	7.50621e-06	5.39577	5.12458
MAB_0729c	1.81623	5.75009	9.08468	2.35883e-06	1.12021e-05	4.88122	4.9507
MAB_0730c	0.824079	7.27809	4.52422	0.000930885	0.00182757	-1.57925	2.73813
MAB_0731	1.63288	4.76327	10.0916	8.54699e-07	4.82181e-06	6.04484	5.31679
MAB_0732c	3.74352	9.5628	27.3045	3.12276e-11	2.9072e-09	16.464	8.53652
MAB_0733	3.51124	6.38462	22.4831	2.41042e-10	1.02824e-08	14.4292	7.98791
MAB_0734	2.98886	3.47973	10.379	6.49522e-07	3.85669e-06	6.51963	5.41379
MAB_0735	0.868074	0.866192	1.86053	0.0905219	0.11689	-5.16086	0.932222
MAB_0737c	-0.503667	1.32749	-1.31926	0.214646	0.257036	-6.00946	0.590006
MAB_0738	0.519819	5.2212	2.25769	0.0459372	0.0629984	-5.37217	1.20067
MAB_0739c	1.03702	6.55754	6.71877	3.79105e-05	0.000112004	1.85822	3.95077
MAB_0740c	0.561448	7.61504	3.53015	0.00492129	0.00817358	-3.33382	2.08759
MAB_0741c	1.80386	6.29807	7.1984	2.05208e-05	6.63514e-05	2.53771	4.17815
MAB_0742c	1.03247	5.05889	5.45367	0.000221046	0.000514821	0.11523	3.28834
MAB_0743c	0.828218	6.32515	5.92196	0.000112201	0.000286724	0.721808	3.54254
MAB_0744	0.550436	7.29159	3.22703	0.00834613	0.0131606	-3.84956	1.88073
MAB_0745	0.215094	4.81325	0.977088	0.350122	0.398635	-7.10369	0.399424
MAB_0746	1.12905	3.6802	5.10624	0.000372955	0.000817709	-0.236591	3.0874
MAB_0747	-0.194502	5.15203	-0.990313	0.343911	0.392591	-7.12551	0.40606
MAB_0748	-1.6643	5.96992	-8.95554	2.7042e-06	1.25243e-05	4.72055	4.90225
MAB_0749	-1.54759	6.12735	-11.0973	3.3598e-07	2.25361e-06	6.92473	5.64712
MAB_0750	-0.614587	6.45928	-4.41962	0.00110271	0.00212459	-1.69642	2.67272
MAB_0751c	0.485139	6.96257	3.18119	0.00904506	0.0141753	-3.90668	1.84847
MAB_0752c	0.8836	7.56412	6.01148	9.89038e-05	0.000256352	0.768326	3.59116
MAB_0753c	0.6826	7.73773	4.93582	0.000485089	0.00102549	-0.927661	2.98907
MAB_0754c	1.68352	8.12892	12.0655	1.46054e-07	1.2018e-06	7.69257	5.92017
MAB_0755c	0.0273243	6.46526	0.156312	0.878701	0.897149	-7.74082	0.0471354
MAB_0756c	1.02811	6.67641	5.94734	0.000108247	0.000277493	0.734479	3.55675
MAB_0757	0.882043	4.36165	5.39528	0.000241066	0.000555917	0.105793	3.25499
MAB_0758	0.039984	1.12329	0.109598	0.914759	0.927538	-6.83153	0.0326684
MAB_0759c	0.202813	5.86749	0.93378	0.371033	0.420296	-7.24709	0.376445
MAB_0760c	0.9339	6.55246	7.04573	2.48719e-05	7.78326e-05	2.30676	4.10884
MAB_0761c	1.11013	4.16398	5.18603	0.000330234	0.000738937	-0.190229	3.13139
MAB_0762	-1.1451	6.0536	-8.17357	6.40108e-06	2.55361e-05	3.79233	4.59285
MAB_0763c	-0.162292	5.4644	-1.03923	0.321637	0.369681	-7.10606	0.432172
MAB_0764c	-1.70592	3.37797	-5.23841	0.000305039	0.000688675	0.0544121	3.16199
MAB_0765	3.3109	2.65334	11.8199	1.79403e-07	1.40716e-06	7.86518	5.85166
MAB_0766	4.72341	6.12139	28.6517	1.87822e-11	2.46859e-09	16.8562	8.60755
MAB_0767c	2.33299	3.86867	9.50699	1.52477e-06	7.68391e-06	5.56322	5.11442
MAB_0768	0.375277	5.91082	2.72111	0.0203617	0.0297354	-4.63983	1.52673
MAB_0769c	1.56494	3.56206	4.96092	0.000466545	0.000990747	-0.435276	3.00404
MAB_0770	1.32117	3.27384	5.66177	0.000162918	0.000393381	0.70998	3.40519
MAB_0771c	2.01143	2.45452	7.84539	9.36259e-06	3.47229e-05	3.84929	4.45938
MAB_0772c	0.57447	0.8418	1.30688	0.218673	0.261408	-5.91862	0.582681
MAB_0773	1.42694	2.18868	4.40161	0.00113552	0.00218089	-1.09249	2.66137
MAB_0774c	1.53388	2.98397	6.44046	5.48548e-05	0.000153486	1.91125	3.81393
MAB_0775	-0.295844	5.11166	-1.7417	0.11022	0.139985	-6.17661	0.85392
MAB_0776	-0.488687	3.44463	-1.77131	0.104977	0.133675	-5.87387	0.873949
MAB_0777	-2.3964	0.362166	-4.3771	0.00118182	0.00225734	-0.801485	2.6464
MAB_0778	-0.746704	4.05696	-3.29191	0.00744964	0.0118779	-3.40929	1.92526
MAB_0779	-0.466032	4.34439	-2.24183	0.0472204	0.0646307	-5.29038	1.18956
MAB_0780	-0.195145	2.54324	-0.796727	0.442947	0.49337	-6.83872	0.306828
MAB_0781	-2.6199	5.11927	-9.21666	2.05465e-06	9.93542e-06	5.11411	5.00281
MAB_0782	-2.09567	5.80291	-10.0082	9.26724e-07	5.13287e-06	5.87788	5.28964
MAB_0783c	-0.158	3.74357	-0.716629	0.488966	0.539683	-7.16163	0.267861
MAB_0785	0.761038	5.19406	4.51843	0.000939622	0.00184101	-1.423	2.73494
MAB_0786	0.764215	4.30478	3.16745	0.00926608	0.0144751	-3.67362	1.83938
MAB_0787	-0.13274	4.09062	-0.618398	0.549264	0.595955	-7.29296	0.224787
MAB_0788	0.693608	3.85475	3.07632	0.0108768	0.0167865	-3.76144	1.77504
MAB_0789	0.584976	5.12078	2.12765	0.0575218	0.0771027	-5.57641	1.11293
MAB_0790	-0.760659	5.5756	-4.02595	0.00211323	0.00380334	-2.30158	2.41983
MAB_0791	-1.00549	2.68626	-4.22963	0.00150558	0.0028063	-1.4963	2.55187
MAB_0792	-0.751785	2.27843	-2.60857	0.0248357	0.0357749	-4.24744	1.44642
MAB_0794	-0.552439	1.19164	-1.59117	0.140688	0.174979	-5.62242	0.757015
MAB_0795	0.0508297	6.49774	0.39499	0.700619	0.738108	-7.67204	0.13188
MAB_0796c	0.0757945	4.59419	0.30742	0.76443	0.795341	-7.52359	0.0994464
MAB_0797c	-0.827089	5.65227	-5.58879	0.000181191	0.000433526	0.268764	3.36299
MAB_0798c	0.961222	4.63713	2.9831	0.0128195	0.0194634	-4.04367	1.71078
MAB_0799c	0.130479	6.16486	0.715166	0.489833	0.540159	-7.45829	0.267478
MAB_0800	4.68063	3.64074	11.9012	1.67529e-07	1.32256e-06	7.92815	5.87859
MAB_0801	3.3183	4.16863	17.031	4.35159e-09	8.60235e-08	11.5466	7.06538
MAB_0802	-0.0695339	1.4702	-0.216522	0.832658	0.857522	-6.89168	0.0667549
MAB_0803	-0.293923	5.10345	-0.682206	0.509623	0.559308	-7.38365	0.252349
MAB_0804	-0.250704	3.18444	-0.851299	0.413269	0.463285	-6.93661	0.334152
MAB_0805	0.715325	3.71215	3.89867	0.00261861	0.00459888	-2.28119	2.33735
MAB_0806	-0.326431	3.84839	-1.80838	0.0987331	0.12622	-5.89898	0.898873
MAB_0807	-0.57483	3.80705	-2.28328	0.043938	0.0604956	-5.1294	1.21828
MAB_0808c	0.328469	0.636115	0.637544	0.537188	0.584548	-6.51592	0.23318
MAB_0809c	1.42243	1.91988	4.87048	0.000537118	0.00112007	-0.271278	2.95075
MAB_0810c	0.290856	3.89821	1.32148	0.213931	0.256306	-6.58327	0.591242
MAB_0811	1.40114	1.79165	3.41911	0.00596702	0.00973746	-2.70934	2.01155
MAB_0812	0.428174	5.12071	2.34168	0.0396848	0.0550763	-5.22204	1.25904
MAB_0813c	-1.40577	2.52358	-4.67981	0.000725577	0.00145805	-0.694336	2.83623
MAB_0815	0.562814	2.6801	1.88911	0.0862926	0.111901	-5.52948	0.951168
MAB_0816	1.28776	3.34413	6.44173	5.4761e-05	0.0001534	1.84109	3.81417
MAB_0817	0.722261	3.0595	3.07235	0.0109533	0.0168937	-3.60994	1.77228
MAB_0818	-0.887811	3.5818	-3.20063	0.00874163	0.0137397	-3.48335	1.86202
MAB_0819	-1.29056	2.77625	-3.84605	0.00286296	0.00499196	-2.1669	2.30173
MAB_0820c	0.383718	5.3869	2.33844	0.0399097	0.0553568	-5.25222	1.25683
MAB_0821	2.34419	6.39477	15.1092	1.49266e-08	2.14537e-07	10.1959	6.6685
MAB_0822	0.883867	7.08116	5.01411	0.000429683	0.000922538	-0.752575	3.03502
MAB_0823	0.183569	6.25853	1.20514	0.254154	0.299045	-6.99532	0.524264
MAB_0824	-0.627804	6.20061	-3.65177	0.00399014	0.00675158	-3.01135	2.17059
MAB_0825	-0.697716	5.23811	-4.28545	0.00137327	0.00259046	-1.82077	2.58662
MAB_0826c	-1.63021	5.07456	-9.4307	1.64791e-06	8.18569e-06	5.32283	5.08694
MAB_0827	1.18557	5.20799	6.84635	3.21105e-05	9.7303e-05	2.14534	4.01187
MAB_0828	-0.685515	4.16632	-2.12858	0.05743	0.077022	-5.44551	1.11339
MAB_0829	-2.79506	1.03078	-7.34866	1.70283e-05	5.70306e-05	3.39014	4.24389
MAB_0830	-0.228276	7.68199	-1.13345	0.281807	0.328482	-7.18293	0.483488
MAB_0831	-0.0206875	8.1197	-0.143569	0.888511	0.905265	-7.86386	0.0432242
MAB_0832	0.416717	4.77172	1.91423	0.0827259	0.10771	-5.87843	0.967745
MAB_0833	0.0844625	3.56985	0.25441	0.804007	0.832776	-7.36619	0.0794717
MAB_0834	-1.51486	4.44934	-8.97483	2.6493e-06	1.2317e-05	4.88667	4.9095
MAB_0835c	-2.43617	2.24025	-8.01535	7.67795e-06	2.95197e-05	4.09256	4.52989
MAB_0836c	-0.86111	4.16715	-4.48968	0.000984278	0.00191922	-1.33663	2.71687
MAB_0837c	-2.06008	2.36963	-6.55384	4.71328e-05	0.000135706	2.19718	3.8674
MAB_0838c	1.3778	2.96133	4.95825	0.000468478	0.000993983	-0.333247	3.00262
MAB_0839c	-1.81198	0.656293	-4.03111	0.00209501	0.00377615	-1.42988	2.42295
MAB_0840c	0.551566	2.29297	1.94816	0.0781266	0.102269	-5.34857	0.990255
MAB_0841	1.99885	1.8036	5.1363	0.000356212	0.000788106	0.187524	3.10342
MAB_0842	1.52745	0.890974	3.99171	0.00223828	0.00401059	-1.54615	2.39679
MAB_0843	0.982271	0.916944	2.41728	0.034768	0.0487393	-4.2762	1.31212
MAB_0844	0.103439	1.16076	0.324804	0.751598	0.784171	-6.78965	0.105589
MAB_0845	-0.0355198	6.43277	-0.230039	0.822405	0.848625	-7.72285	0.071284
MAB_0846	0.0371583	5.28188	0.182531	0.858582	0.878637	-7.63266	0.0561903
MAB_0847c	-1.01228	4.73417	-4.888	0.000522611	0.00109451	-0.748709	2.96078
MAB_0848c	-0.923244	2.25064	-2.59812	0.0252979	0.0363652	-4.25159	1.43931
MAB_0849c	0.215357	3.94661	0.972902	0.352105	0.400535	-6.97938	0.397359
MAB_0850	2.30163	8.99902	10.1733	7.90007e-07	4.53043e-06	5.84268	5.34386
MAB_0851	0.486789	10.6615	4.2698	0.0014091	0.00264971	-2.23824	2.5768
MAB_0852	0.156176	4.00752	0.7274	0.48261	0.533637	-7.20331	0.272754
MAB_0853	0.454855	4.12714	2.56243	0.0269397	0.0385431	-4.71471	1.41405
MAB_0854	-1.14768	2.91371	-4.68289	0.000722022	0.00145151	-0.776024	2.83818
MAB_0855	-2.62236	4.5469	-11.9139	1.65745e-07	1.31488e-06	7.82157	5.88112
MAB_0856c	2.07599	2.09813	6.23944	7.20845e-05	0.000194772	1.79295	3.71047
MAB_0857	3.99633	4.23684	19.127	1.30527e-09	3.7783e-08	12.6991	7.4227
MAB_0858	0.0837932	7.63815	0.556598	0.589266	0.633562	-7.67587	0.198211
MAB_0859	1.70428	3.88245	7.55587	1.32229e-05	4.6228e-05	3.26687	4.33509
MAB_0860c	0.756386	6.20784	4.57738	0.000854591	0.00168801	-1.411	2.77263
MAB_0861	-0.806752	4.08309	-2.47506	0.0314157	0.04445	-4.84939	1.35213
MAB_0862c	-0.758324	4.2948	-3.73509	0.00345895	0.00593748	-2.66257	2.2264
MAB_0863	1.91841	0.798392	3.27997	0.00760686	0.0120929	-2.74783	1.91747
MAB_0864	-1.03259	5.22364	-5.5575	0.000189684	0.000450628	0.263361	3.34618
MAB_0865	-0.978191	5.19143	-5.68458	0.000157618	0.00038276	0.461543	3.41707
MAB_0866	-0.00226751	3.38888	-0.00820255	0.993606	0.99474	-7.36345	0.00229053
MAB_0867c	-0.489193	6.32666	-3.62448	0.00418191	0.00705154	-3.07027	2.15172
MAB_0868c	0.832601	7.18037	3.90168	0.00260532	0.00457884	-2.64496	2.33924
MAB_0869c	2.00577	8.37634	9.50366	1.52995e-06	7.702e-06	5.17114	5.1134
MAB_0870c	1.09912	3.86834	5.44797	0.000222918	0.000518684	0.27065	3.2851
MAB_0871c	0.0595008	6.26218	0.353833	0.730345	0.766106	-7.67075	0.115711
MAB_0872	4.22351	6.20263	22.5221	2.36703e-10	1.01866e-08	14.445	7.99197
MAB_0873	6.24781	6.63948	41.2757	3.92143e-13	2.72427e-10	20.1662	9.56475
MAB_0874c	1.86307	5.8595	9.95781	9.73363e-07	5.33048e-06	5.8145	5.27323
MAB_0875c	0.558659	8.00238	2.96901	0.0131421	0.0199097	-4.35917	1.70094
MAB_0876	0.53576	7.14168	3.53133	0.00491133	0.00815983	-3.29664	2.08832
MAB_0877c	1.53725	5.30939	6.47418	5.24248e-05	0.000148308	1.62027	3.82883
MAB_0878c	0.978217	2.72147	2.74508	0.0195177	0.0285888	-4.10834	1.5438
MAB_0879	1.17712	4.13044	4.20073	0.00157929	0.00292574	-1.81896	2.53376
MAB_0880	2.36775	7.06947	18.0704	2.35604e-09	5.90589e-08	12.0902	7.22871
MAB_0881	2.01531	6.04353	10.1496	8.08232e-07	4.60238e-06	6.00064	5.33702
MAB_0882	0.9591	6.3615	7.18344	2.09083e-05	6.74252e-05	2.50596	4.17118
MAB_0883c	1.2171	6.35221	7.02231	2.5623e-05	7.98748e-05	2.29206	4.09759
MAB_0884c	1.2181	3.41701	6.07457	9.05492e-05	0.000238151	1.29822	3.62315
MAB_0885c	-0.0688994	5.83782	-0.452115	0.660223	0.699339	-7.59158	0.155312
MAB_0886c	-0.342462	2.07857	-1.07057	0.30794	0.355788	-6.47101	0.448808
MAB_0887c	0.18409	2.39046	0.675109	0.513945	0.563109	-6.89647	0.249408
MAB_0888c	-0.831033	2.90647	-2.88464	0.015253	0.0228937	-3.90353	1.64028
MAB_0889c	-0.327446	1.04707	-0.834253	0.422392	0.472422	-6.45538	0.32567
MAB_0890c	0.540993	4.11063	2.41901	0.0346627	0.0486338	-4.95657	1.31306
MAB_0891c	-0.759475	2.33649	-2.75919	0.0190371	0.0279353	-3.99888	1.55385
MAB_0892c	-0.431306	1.15372	-1.1411	0.278749	0.325386	-6.17904	0.487601
MAB_0893	0.133824	4.93171	0.664679	0.520338	0.567992	-7.38011	0.245658
MAB_0894c	-3.9065	3.42309	-11.2623	2.90259e-07	2.00787e-06	7.37472	5.69726
MAB_0895c	-2.59671	4.50495	-13.8376	3.6622e-08	4.36502e-07	9.38617	6.36001
MAB_0896c	-2.31892	5.11794	-10.4212	6.24174e-07	3.72565e-06	6.36299	5.4288
MAB_0897c	-1.49922	5.25237	-8.61344	3.91319e-06	1.71132e-05	4.38531	4.76667
MAB_0898	-1.17909	2.22519	-3.73666	0.00344965	0.00592779	-2.24474	2.22711
MAB_0899c	-1.01394	5.86392	-6.72216	3.77425e-05	0.000111576	1.91666	3.95243
MAB_0900c	0.697036	7.3816	3.96952	0.00232344	0.004154	-2.54132	2.38153
MAB_0901c	1.21057	3.87999	4.73607	0.000663612	0.00134633	-0.872088	2.87085
MAB_0902	0.996658	4.58979	3.88748	0.00266871	0.00467842	-2.43482	2.3299
MAB_0903	1.14431	3.20199	2.85809	0.0159854	0.0238604	-4.00798	1.62232
MAB_0904	-0.119767	4.66194	-0.669039	0.51766	0.565941	-7.34432	0.247229
MAB_0905	-0.187882	3.38495	-0.511214	0.619595	0.661782	-7.22085	0.179285
MAB_0906	-1.71493	4.9772	-9.96596	9.65647e-07	5.30016e-06	5.90017	5.27571
MAB_0907	-2.14096	4.67973	-12.6279	9.24318e-08	8.66081e-07	8.40381	6.06244
MAB_0908	-1.63437	4.45236	-8.0381	7.47858e-06	2.90025e-05	3.79312	4.53756
MAB_0909	-1.94285	3.79392	-7.93944	8.38602e-06	3.18354e-05	3.77376	4.49709
MAB_0910	-1.82668	4.37898	-8.90401	2.85696e-06	1.3107e-05	4.82639	4.8825
MAB_0911	-2.8435	4.03853	-12.9253	7.3094e-08	7.35912e-07	8.71399	6.13317
MAB_0912	-1.80025	3.94268	-9.48069	1.56605e-06	7.85936e-06	5.51147	5.10461
MAB_0913c	-0.301514	4.14382	-1.61277	0.135903	0.169678	-6.23669	0.770375
MAB_0914c	-1.13022	1.49841	-2.79811	0.0177721	0.0262858	-3.74055	1.58028
MAB_0915c	-1.48295	2.43474	-4.24326	0.00147209	0.00275231	-1.40179	2.5603
MAB_0916c	0.244927	1.58615	0.609636	0.554841	0.601067	-6.74639	0.221077
MAB_0917c	0.145205	3.49233	0.548441	0.594659	0.638795	-7.22369	0.194638
MAB_0918c	1.46945	2.49174	5.18078	0.000332878	0.000742778	0.119187	3.12914
MAB_0919	0.81658	1.89169	2.57208	0.0264857	0.0379158	-4.22333	1.42118
MAB_0920	0.422966	3.82362	2.29915	0.0427409	0.0589977	-5.11012	1.22917
MAB_0923c	-0.815107	3.96345	-3.97542	0.00230048	0.0041175	-2.18714	2.38537
MAB_0924c	0.571021	3.99749	2.41802	0.0347232	0.0487046	-4.93902	1.31243
MAB_0925c	1.09827	3.56018	5.18662	0.000329939	0.000738718	-0.0875813	3.13152
MAB_0926	0.399002	3.72546	1.92782	0.0808549	0.105415	-5.69326	0.977098
MAB_0927	0.783273	5.47278	3.84606	0.00286291	0.00499196	-2.60742	2.30173
MAB_0928c	1.62297	8.38357	6.46395	5.31497e-05	0.00015001	1.37745	3.82388
MAB_0929	0.765128	8.44517	5.97727	0.000103775	0.000267582	0.659526	3.57254
MAB_0930	-0.35513	7.75271	-2.87309	0.0155673	0.0233007	-4.51201	1.63263
MAB_0931c	-0.384738	7.07936	-2.23008	0.0481931	0.0657769	-5.572	1.18193
MAB_0932c	1.85024	8.52558	13.8664	3.58556e-08	4.29472e-07	9.16568	6.36707
MAB_0933	0.793969	5.61683	5.27273	0.00028964	0.000657266	-0.224022	3.18226
MAB_0934	0.261805	5.08098	1.37924	0.195994	0.236623	-6.67686	0.625943
MAB_0935c	-1.98409	8.57116	-12.7387	8.46409e-08	8.21125e-07	8.25162	6.08559
MAB_0936c	-1.02345	7.50825	-8.17283	6.40654e-06	2.55369e-05	3.691	4.59283
MAB_0937c	-2.65732	7.75775	-20.8175	5.39543e-10	1.94355e-08	13.5923	7.7114
MAB_0938c	-1.60394	7.84835	-12.6365	9.17964e-08	8.65128e-07	8.2028	6.06292
MAB_0939	-1.8057	9.99401	-15.1149	1.48691e-08	2.14537e-07	10.0298	6.6685
MAB_0940	-0.120019	6.89685	-0.869967	0.403433	0.453513	-7.38703	0.343411
MAB_0941	-0.967959	5.96992	-6.26684	6.94275e-05	0.000188512	1.26092	3.72466
MAB_0942	1.49109	6.98366	9.12582	2.25907e-06	1.07916e-05	4.83785	4.96691
MAB_0943	0.310082	5.88107	1.97305	0.0749045	0.0982629	-5.89459	1.00761
MAB_0944	0.281323	8.7462	2.18264	0.0523177	0.0709682	-5.76569	1.14894
MAB_0945	0.782148	6.97608	5.69178	0.000155982	0.000380221	0.325687	3.41996
MAB_0946	0.369221	3.92883	1.83255	0.0948462	0.121827	-5.87848	0.914256
MAB_0947c	-0.837401	3.53303	-4.11661	0.00181604	0.00331385	-1.86405	2.47967
MAB_0948c	-0.980154	6.88073	-6.81664	3.33701e-05	0.000100569	1.97132	3.99754
MAB_0949c	-2.9618	4.85604	-15.6402	1.04718e-08	1.6218e-07	10.6546	6.79
MAB_0950c	-3.261	4.45632	-15.924	8.70382e-09	1.41379e-07	10.8584	6.84962
MAB_0951	-1.94526	2.83282	-6.81666	3.33694e-05	0.000100569	2.4768	3.99754
MAB_0952	-1.51517	3.88655	-4.11522	0.00182027	0.00332033	-1.90562	2.47882
MAB_0953	-0.798321	4.81037	-4.58208	0.000848173	0.00167669	-1.27041	2.77555
MAB_0954	-0.583947	4.9045	-3.53848	0.00485096	0.00806411	-3.0923	2.09344
MAB_0955c	-1.15094	7.93251	-8.92812	2.78436e-06	1.28588e-05	4.55548	4.8908
MAB_0956c	0.265863	5.5966	1.51212	0.159492	0.196307	-6.549	0.707065
MAB_0957	1.4334	5.79591	8.37218	5.11331e-06	2.11087e-05	4.05082	4.67554
MAB_0958c	2.75922	4.03699	10.1889	7.78272e-07	4.47921e-06	6.26275	5.3488
MAB_0959	1.70777	5.99679	5.81396	0.000130837	0.000326226	0.59168	3.48648
MAB_0960	-0.120378	8.49697	-1.07831	0.304628	0.352213	-7.29728	0.453195
MAB_0961c	-0.469621	5.93714	-3.0751	0.0109003	0.0168173	-4.01616	1.77424
MAB_0962	-0.961257	8.3115	-8.14046	6.64797e-06	2.63696e-05	3.6005	4.5789
MAB_0963c	0.881278	8.10262	7.22897	1.97522e-05	6.41648e-05	2.44885	4.1927
MAB_0964	0.931233	2.07159	3.50743	0.00511882	0.00847559	-2.62306	2.07183
MAB_0965	1.00344	6.64312	7.09182	2.34622e-05	7.43302e-05	2.36273	4.12883
MAB_0966	0.551125	5.05596	3.42523	0.00590391	0.00964417	-3.3132	2.01574
MAB_0967	2.19219	4.98919	7.24407	1.9384e-05	6.31799e-05	2.72854	4.19942
MAB_0968c	2.39375	8.16487	10.3511	6.66907e-07	3.95026e-06	6.07486	5.40337
MAB_0969	2.0656	5.59949	13.7084	4.02846e-08	4.67461e-07	9.19724	6.33025
MAB_0970c	-1.13841	7.10222	-8.01525	7.67888e-06	2.95197e-05	3.52369	4.52989
MAB_0971	-0.197457	2.22696	-0.659765	0.523366	0.571041	-6.8674	0.243333
MAB_0972	-0.295572	8.73043	-1.91323	0.0828656	0.107834	-6.19681	0.967245
MAB_0973	-1.75259	5.86302	-7.8449	9.36797e-06	3.47229e-05	3.40778	4.45938
MAB_0974	1.14582	8.22586	7.75673	1.03963e-05	3.79397e-05	3.12752	4.42091
MAB_0975c	2.89467	3.54353	8.91211	2.83232e-06	1.30432e-05	4.98197	4.88462
MAB_0976	0.743645	4.55614	3.30845	0.00723729	0.0115659	-3.45846	1.93682
MAB_0977c	0.487061	5.60199	3.27529	0.00766955	0.0121766	-3.63013	1.91447
MAB_0978	3.65179	4.66909	17.0098	4.40815e-09	8.67887e-08	11.5369	7.06154
MAB_0979	2.11374	2.58266	7.53397	1.35781e-05	4.72995e-05	3.4513	4.32514
MAB_0980	2.40773	3.19543	7.26077	1.89855e-05	6.22567e-05	3.02201	4.20581
MAB_0981c	-0.458453	6.34755	-2.85389	0.0161043	0.0240084	-4.4412	1.61964
MAB_0982c	-0.566642	5.63622	-3.78675	0.00316689	0.0054748	-2.72687	2.26163
MAB_0983c	1.30511	5.2123	4.87318	0.000534848	0.00111764	-0.827169	2.9517
MAB_0984c	0.777064	4.41249	3.287	0.00751387	0.0119725	-3.47654	1.92182
MAB_0985	1.13039	10.1677	11.1539	3.19451e-07	2.16665e-06	6.74188	5.66421
MAB_0986	0.0768724	4.86263	0.426391	0.678283	0.71644	-7.51006	0.14482
MAB_0987c	0.00308283	5.1394	0.01753	0.986337	0.988573	-7.63711	0.00499133
MAB_0988c	1.54603	3.62577	7.36879	1.66114e-05	5.58655e-05	3.05921	4.25286
MAB_0989	-0.353194	2.4022	-1.17927	0.263875	0.309509	-6.42973	0.509326
MAB_0990c	1.58477	3.92456	8.49806	4.44399e-06	1.88908e-05	4.40581	4.72375
MAB_0992	-0.874748	4.58111	-3.28205	0.00757926	0.0120569	-3.50403	1.91876
MAB_0993c	-1.30769	5.15795	-8.18706	6.30337e-06	2.52083e-05	3.88496	4.59846
MAB_0994	1.97032	2.29978	6.3347	6.32898e-05	0.000173788	1.89234	3.75998
MAB_0995	0.103754	2.72294	0.376004	0.71427	0.750539	-7.14052	0.124627
MAB_0997c	-0.00336193	3.81745	-0.0159949	0.987533	0.989364	-7.44978	0.00464382
MAB_0998	-0.466346	3.68704	-1.57373	0.144662	0.179507	-6.2073	0.745918
MAB_0999	0.653777	4.18791	3.59849	0.00437342	0.00733884	-2.89237	2.13437
MAB_1000	-0.104295	2.58773	-0.36639	0.721223	0.757354	-7.11287	0.120701
MAB_1001	-0.719752	2.74056	-2.84328	0.0164089	0.0244325	-3.9422	1.61203
MAB_1002	1.94491	6.24658	8.24407	5.90778e-06	2.39015e-05	3.86897	4.62158
MAB_1003c	-0.608534	7.48173	-3.92941	0.00248603	0.00441108	-2.6186	2.35546
MAB_1004c	-0.883763	7.24804	-7.24579	1.93425e-05	6.31293e-05	2.52745	4.19977
MAB_1005c	-5.32067	5.59595	-29.145	1.56831e-11	2.11853e-09	16.8662	8.67396
MAB_1006c	-5.67694	5.48781	-23.639	1.42432e-10	6.85789e-09	14.8341	8.16381
MAB_1007c	-5.31762	6.29593	-33.1271	4.04542e-12	1.15723e-09	18.2169	8.93658
MAB_1008c	-6.13392	5.3333	-26.0462	5.13516e-11	3.61917e-09	15.6708	8.44139
MAB_1009c	-5.81393	5.62045	-27.6686	2.71539e-11	2.72165e-09	16.3382	8.56517
MAB_1010c	-2.5541	7.10699	-17.4606	3.36285e-09	7.60629e-08	11.7221	7.11883
MAB_1011c	-1.33174	7.3089	-10.3367	6.76037e-07	3.99948e-06	6.10549	5.398
MAB_1012c	-2.57547	5.67321	-16.8854	4.75556e-09	9.25052e-08	11.4196	7.03383
MAB_1013	-2.75432	5.94595	-17.0797	4.22504e-09	8.49023e-08	11.5316	7.07108
MAB_1014c	-0.719597	1.97625	-1.88897	0.0863127	0.111901	-5.36124	0.951168
MAB_1015c	-0.456341	1.22616	-1.18035	0.263464	0.309176	-6.15013	0.509794
MAB_1016c	-0.843135	1.09867	-2.17719	0.0528134	0.0715408	-4.70969	1.14545
MAB_1017c	0.438397	1.83513	1.48087	0.167506	0.205357	-5.92088	0.687491
MAB_1018c	0.44155	1.51732	1.08146	0.303288	0.350746	-6.32603	0.455007
MAB_1019c	1.38088	3.662	6.23068	7.29564e-05	0.000196667	1.49	3.70627
MAB_1020	3.27366	4.68115	17.3285	3.63788e-09	7.82788e-08	11.7275	7.10636
MAB_1021	0.668088	3.80347	3.26148	0.00785716	0.0124379	-3.42334	1.90525
MAB_1022	0.274724	4.6491	1.73544	0.111358	0.141319	-6.13494	0.849799
MAB_1023c	-0.342302	6.64035	-2.37874	0.0371956	0.0518881	-5.28888	1.28493
MAB_1024	-1.09562	5.39034	-6.45077	5.40989e-05	0.000151896	1.57541	3.81845
MAB_1025	1.80686	5.7165	10.5366	5.60243e-07	3.4184e-06	6.41029	5.46618
MAB_1026c	3.58269	5.19903	11.006	3.6458e-07	2.41547e-06	6.96016	5.617
MAB_1027	0.132925	6.16547	0.78297	0.450645	0.501025	-7.40568	0.30014
MAB_1028c	-0.123583	4.60045	-0.54912	0.594209	0.638453	-7.41333	0.194871
MAB_1029c	1.7122	3.11133	7.1488	2.18369e-05	6.98177e-05	2.85994	4.15603
MAB_1030	0.627732	7.29901	4.42335	0.00109603	0.00211341	-1.75236	2.67502
MAB_1031c	1.46023	6.24269	9.42367	1.65979e-06	8.22788e-06	5.21784	5.08471
MAB_1032c	-2.07055	6.86634	-13.4338	4.94706e-08	5.44288e-07	8.91194	6.26417
MAB_1033	-1.30375	5.074	-7.229	1.97513e-05	6.41648e-05	2.68085	4.1927
MAB_1034c	-0.0315696	1.64878	-0.087561	0.931845	0.941525	-6.95513	0.0261681
MAB_1035c	0.349919	4.83199	1.95817	0.0768151	0.100661	-5.81761	0.99714
MAB_1036	0.823265	5.42964	5.5198	0.000200484	0.000473508	0.18022	3.32467
MAB_1037	1.75592	5.32958	9.21634	2.05532e-06	9.93542e-06	5.06317	5.00281
MAB_1038	-0.446905	6.31349	-3.1575	0.00942939	0.014683	-3.89988	1.83318
MAB_1039	0.261458	7.80546	1.99908	0.0716684	0.0945276	-6.001	1.02444
MAB_1040	-1.12223	6.81426	-7.62018	1.22369e-05	4.35957e-05	3.04583	4.36056
MAB_1041	-2.22992	4.39683	-7.54879	1.33367e-05	4.65096e-05	3.21227	4.33246
MAB_1042c	0.378474	4.11936	1.84304	0.0932021	0.120064	-5.89521	0.920587
MAB_1043c	1.41922	4.01094	6.76911	3.54976e-05	0.000106165	2.19544	3.97402
MAB_1044c	3.19744	1.58516	5.56291	0.000188188	0.000447947	0.917299	3.34877
MAB_1045	-0.291781	2.65863	-1.0075	0.335958	0.384324	-6.67258	0.415302
MAB_1046c	1.11084	3.74373	5.66836	0.000161366	0.000390216	0.631586	3.40869
MAB_1047c	1.13452	4.6069	5.90087	0.000115605	0.000294185	0.854046	3.53138
MAB_1048c	1.54933	5.30844	8.12964	6.73088e-06	2.66333e-05	3.80107	4.57458
MAB_1049	-0.350783	4.76728	-1.53898	0.152871	0.189115	-6.42844	0.723273
MAB_1050c	-0.0711804	3.1094	-0.239007	0.815621	0.842652	-7.27164	0.0743516
MAB_1051c	-1.4722	9.10394	-11.4125	2.54465e-07	1.8198e-06	7.04652	5.73998
MAB_1052c	-0.647717	6.01613	-4.06181	0.00199004	0.00360029	-2.27716	2.44366
MAB_1053c	0.0733011	5.71668	0.469768	0.647959	0.688147	-7.57154	0.162319
MAB_1054	-0.691166	8.38227	-6.22302	7.37278e-05	0.000198526	1.02724	3.70218
MAB_1055c	0.718846	5.32181	3.27481	0.00767598	0.0121829	-3.60567	1.91425
MAB_1056	-0.218966	9.61776	-1.87291	0.0886671	0.114678	-6.31881	0.940521
MAB_1057	-0.31944	9.78221	-2.8122	0.0173352	0.0257173	-4.75444	1.58978
MAB_1058	1.75183	2.52698	5.21703	0.000315067	0.00070901	0.181053	3.14935
MAB_1059c	0.92304	2.93239	3.84447	0.00287066	0.00500237	-2.21862	2.30082
MAB_1060	0.142194	1.95537	0.457378	0.656556	0.695909	-6.92088	0.157447
MAB_1061	0.567271	8.80088	3.90197	0.00260406	0.0045783	-2.75503	2.3393
MAB_1062	0.652296	7.51954	5.23203	0.000307992	0.00069502	-0.433284	3.158
MAB_1063	0.563217	3.93733	1.71955	0.114295	0.144706	-6.04657	0.839512
MAB_1064	-1.09575	6.38023	-6.45633	5.36961e-05	0.000150955	1.50374	3.82115
MAB_1065	-2.93397	5.71907	-17.4624	3.35924e-09	7.60629e-08	11.7778	7.11883
MAB_1066	1.37775	0.0861682	2.14193	0.0561257	0.0754504	-4.56085	1.12234
MAB_1067	1.05433	7.18392	6.46264	5.32429e-05	0.000150099	1.45355	3.82362
MAB_1068c	-0.777172	6.57789	-5.01101	0.000431744	0.000926145	-0.720617	3.03332
MAB_1069c	-2.25667	3.244	-6.82296	3.30979e-05	9.99721e-05	2.43333	4.00012
MAB_1070c	-3.44625	5.69681	-22.3613	2.55169e-10	1.06059e-08	14.3657	7.97445
MAB_1071c	-2.78097	4.97165	-12.1356	1.37818e-07	1.15753e-06	7.98033	5.93647
MAB_1072c	-1.90073	5.99271	-12.8718	7.62198e-08	7.59543e-07	8.50445	6.11945
MAB_1073c	-0.67314	5.6263	-3.91973	0.00252701	0.00446868	-2.49203	2.34982
MAB_1074c	-0.00252411	6.76769	-0.0178054	0.986122	0.988562	-7.77619	0.00499629
MAB_1075	3.2597	6.48771	16.1239	7.65519e-09	1.29261e-07	10.8955	6.88853
MAB_1076	1.30432	7.66613	8.31982	5.42309e-06	2.21991e-05	3.85984	4.65367
MAB_1077	-1.00727	6.94513	-7.93411	8.4383e-06	3.19446e-05	3.43281	4.4956
MAB_1078	-0.109269	8.2344	-0.714964	0.489953	0.540159	-7.60999	0.267478
MAB_1079	-0.876619	7.8938	-4.07972	0.00193133	0.0035032	-2.38382	2.45554
MAB_1080	1.64005	7.20635	10.8156	4.33172e-07	2.77644e-06	6.5864	5.55651
MAB_1081	0.388197	6.91803	2.62333	0.0241975	0.034897	-4.88898	1.45721
MAB_1082c	-0.622463	7.92489	-3.04709	0.0114517	0.0175827	-4.21436	1.75491
MAB_1083c	3.88149	5.62038	16.7351	5.21549e-09	9.94624e-08	11.3428	7.00234
MAB_1084c	0.244403	8.58297	0.923	0.376373	0.426048	-7.45807	0.370542
MAB_1085c	0.92929	3.16615	4.25222	0.00145051	0.00271928	-1.56171	2.56555
MAB_1086	0.503209	6.14332	3.7148	0.00358114	0.00612734	-2.89739	2.21273
MAB_1087	-0.812007	6.56138	-6.27518	6.86399e-05	0.000186478	1.22731	3.72937
MAB_1088	-1.3685	3.49829	-6.08353	8.94262e-05	0.000235579	1.30689	3.62786
MAB_1089	1.47897	9.06202	10.817	4.3261e-07	2.77644e-06	6.48104	5.55651
MAB_1091	2.89401	3.21808	6.8655	3.13256e-05	9.53294e-05	2.52518	4.02077
MAB_1092	1.37012	3.83981	6.37215	6.01534e-05	0.000166302	1.66438	3.7791
MAB_1093c	0.144019	5.67611	0.888793	0.393677	0.443982	-7.27098	0.352634
MAB_1094	-0.746396	7.33393	-4.95512	0.000470761	0.000997522	-0.867093	3.00108
MAB_1095	-2.63825	7.69489	-11.9794	1.56908e-07	1.26332e-06	7.64704	5.89849
MAB_1096	-3.87619	7.14656	-19.5771	1.02444e-09	3.11367e-08	12.9558	7.50673
MAB_1097	-4.65555	5.46652	-20.5661	6.12591e-10	2.14319e-08	13.4883	7.66894
MAB_1098	-3.83581	5.41087	-19.4839	1.07666e-09	3.25205e-08	12.9387	7.48784
MAB_1099c	-2.83991	8.66571	-12.6656	8.96981e-08	8.51957e-07	8.18985	6.06958
MAB_1100c	-1.50654	5.28494	-8.25073	5.86331e-06	2.37413e-05	3.9524	4.6245
MAB_1101	0.0983733	7.69056	0.532844	0.605042	0.648374	-7.69329	0.188174
MAB_1102	0.878558	6.50834	3.92199	0.0025174	0.00445701	-2.56024	2.35096
MAB_1103	0.415114	4.71836	1.53306	0.15431	0.1907	-6.43091	0.71965
MAB_1104c	1.11493	2.27711	4.15402	0.00170647	0.00313963	-1.53939	2.50312
MAB_1105c	1.88037	0.0587323	3.16993	0.00922578	0.014426	-2.81159	1.84085
MAB_1106c	-1.24606	3.33552	-5.16168	0.000342694	0.000760969	-0.0795132	3.11863
MAB_1107c	0.181549	3.92689	0.691702	0.503872	0.553622	-7.21512	0.256787
MAB_1108c	-0.799201	4.0057	-2.64819	0.0231593	0.0335289	-4.53674	1.47458
MAB_1109c	-0.696175	3.24704	-2.33999	0.0398023	0.0552236	-4.91952	1.25788
MAB_1110	1.51615	-0.00539146	2.59886	0.0252647	0.0363283	-3.78976	1.43976
MAB_1112c	0.370157	5.45362	2.43558	0.03367	0.0473366	-5.09325	1.3248
MAB_1113c	0.000562555	4.391	0.00314495	0.997549	0.997959	-7.54605	0.000887278
MAB_1114	1.21581	6.17903	6.78515	3.47637e-05	0.000104034	1.98088	3.98282
MAB_1115	-0.0761068	6.85188	-0.54399	0.597613	0.640977	-7.62338	0.193157
MAB_1116	1.39208	6.39381	10.0437	8.95274e-07	5.00427e-06	5.8638	5.30066
MAB_1117c	1.64897	11.9232	13.3334	5.33747e-08	5.69213e-07	8.56459	6.24472
MAB_1118c	3.1935	7.65249	22.9944	1.90396e-10	8.65325e-09	14.6565	8.06282
MAB_1119	0.925856	4.97365	5.29927	0.000278302	0.000633014	-0.120008	3.19859
MAB_1120c	1.5975	3.94788	7.32479	1.75374e-05	5.82941e-05	2.9551	4.23438
MAB_1121	0.0507129	5.14287	0.330246	0.747596	0.780833	-7.57854	0.107442
MAB_1122c	-0.257551	6.72785	-1.72481	0.113317	0.14358	-6.34102	0.842906
MAB_1123	0.0212924	3.98918	0.119812	0.906855	0.920291	-7.47349	0.0360748
MAB_1124c	2.3257	5.79543	13.0325	6.72439e-08	6.84115e-07	8.65076	6.16487
MAB_1125c	5.66449	5.83363	20.6753	5.7961e-10	2.05741e-08	13.542	7.68668
MAB_1126c	-0.776858	4.01573	-3.6954	0.00370222	0.00631052	-2.68617	2.19993
MAB_1127c	-0.813749	5.68945	-4.8775	0.00053125	0.00111117	-0.86871	2.95422
MAB_1128c	-1.08736	6.14188	-7.7474	1.05121e-05	3.82923e-05	3.25723	4.41689
MAB_1129	-1.48184	6.46871	-10.8071	4.3656e-07	2.78974e-06	6.62402	5.55444
MAB_1130	0.554878	4.13631	2.4344	0.0337399	0.0474211	-4.93478	1.32403
MAB_1131	-0.317805	4.93841	-1.52877	0.155359	0.191656	-6.4616	0.717477
MAB_1132c	-2.76742	7.91647	-20.3199	6.94662e-10	2.37897e-08	13.3289	7.62361
MAB_1133c	-1.8971	4.5401	-10.6444	5.06914e-07	3.14028e-06	6.63103	5.50303
MAB_1134c	-2.30839	6.85483	-17.3917	3.5035e-09	7.67455e-08	11.6873	7.11495
MAB_1135c	-1.06107	4.23592	-5.87923	0.000119211	0.000301468	0.874199	3.52076
MAB_1136	0.351341	3.09644	1.06234	0.311496	0.359555	-6.71532	0.444234
MAB_1137c	-0.712817	4.82865	-4.6168	0.000802285	0.00159051	-1.21585	2.79846
MAB_1138c	-0.512228	4.68801	-3.27641	0.0076545	0.0121607	-3.5341	1.91504
MAB_1139	0.246485	3.5569	1.05201	0.315996	0.364058	-6.82441	0.43883
MAB_1140	0.691789	9.22073	6.22789	7.32359e-05	0.000197311	0.981202	3.70485
MAB_1141c	0.704307	7.15387	5.42714	0.000229912	0.000531905	-0.0976417	3.27417
MAB_1142c	3.66834	6.0537	12.5537	9.80803e-08	9.10238e-07	8.26164	6.04085
MAB_1143c	3.51779	7.38657	20.9255	5.11129e-10	1.86889e-08	13.6587	7.72842
MAB_1144c	1.83495	5.86232	9.80793	1.12789e-06	6.01417e-06	5.65744	5.22082
MAB_1145c	0.652385	3.9761	2.83039	0.0167871	0.0249497	-4.21871	1.60293
MAB_1146	0.75007	7.53548	3.6037	0.00433428	0.00728069	-3.19683	2.13783
MAB_1147c	0.807851	8.39263	4.76813	0.000630812	0.0012873	-1.24663	2.89032
MAB_1148c	1.68932	6.2169	7.46939	1.46863e-05	5.03696e-05	2.89903	4.29783
MAB_1149	-0.0381037	7.0466	-0.210622	0.837144	0.861229	-7.77349	0.0648813
MAB_1150	3.0688	5.90661	8.91055	2.83705e-06	1.30526e-05	4.69623	4.8843
MAB_1151	1.83763	7.40886	9.89879	1.03128e-06	5.6035e-06	5.65099	5.25154
MAB_1152	3.08041	8.72545	20.122	7.69375e-10	2.54522e-08	13.2005	7.59427
MAB_1153	1.24482	7.2502	6.02511	9.70306e-05	0.000252466	0.811709	3.5978
MAB_1154	1.37143	4.73204	6.41946	5.6428e-05	0.000157255	1.60335	3.8034
MAB_1155	1.55403	6.6377	7.25261	1.91791e-05	6.27466e-05	2.58108	4.20241
MAB_1156c	1.33428	10.3721	6.72413	3.76457e-05	0.000111495	1.61869	3.95274
MAB_1157	-0.709388	8.77593	-6.15869	8.05658e-05	0.000215152	0.908089	3.66725
MAB_1158	-1.85561	6.94755	-11.7655	1.87867e-07	1.46176e-06	7.49257	5.83512
MAB_1159	-0.516549	6.88614	-3.64367	0.0040461	0.00683439	-3.07898	2.1653
MAB_1160	-1.67054	5.82003	-10.1384	8.1695e-07	4.64658e-06	6.0044	5.33287
MAB_1161c	-2.34713	6.17565	-14.9554	1.65763e-08	2.27713e-07	10.0985	6.64261
MAB_1162c	-1.67801	5.14949	-9.45949	1.60022e-06	7.97738e-06	5.34785	5.09814
MAB_1163c	-0.851811	4.9203	-5.47633	0.000213756	0.000499038	0.166744	3.30187
MAB_1164	2.64861	4.1396	8.50434	4.41318e-06	1.87763e-05	4.42672	4.72639
MAB_1165	1.48824	7.51421	9.71854	1.23258e-06	6.46607e-06	5.45298	5.18936
MAB_1166	0.768454	6.24089	3.04696	0.0114543	0.0175827	-4.09064	1.75491
MAB_1167	0.442238	4.1897	1.30956	0.217796	0.260487	-6.64666	0.584214
MAB_1168	-1.16127	4.44278	-5.91745	0.00011292	0.000288258	0.906261	3.54022
MAB_1169	1.30743	3.7246	6.07411	9.06079e-05	0.000238176	1.24854	3.6231
MAB_1170	0.692215	2.29351	2.51649	0.0292088	0.0416181	-4.41231	1.38072
MAB_1171c	-0.483408	7.9544	-3.55335	0.0047278	0.00787913	-3.31533	2.10352
MAB_1172c	-0.562171	8.13194	-4.27465	0.00139789	0.00263078	-2.06392	2.57992
MAB_1173c	-0.0128152	8.99586	-0.0832586	0.935185	0.944311	-7.92949	0.0248848
MAB_1174c	0.421857	8.98152	3.40545	0.00611057	0.009955	-3.64601	2.00196
MAB_1175	-0.510556	4.47519	-3.05242	0.0113447	0.0174366	-3.90429	1.75854
MAB_1176c	-1.06288	6.46084	-6.73839	3.695e-05	0.000109968	1.89478	3.95873
MAB_1177	0.0590776	7.29603	0.329076	0.748456	0.781564	-7.75824	0.107036
MAB_1178c	0.188882	7.78572	1.0686	0.308791	0.356517	-7.2606	0.44792
MAB_1179c	2.0826	5.48299	14.1369	2.94553e-08	3.64039e-07	9.53189	6.43885
MAB_1180c	1.32648	6.14251	9.53789	1.47778e-06	7.50932e-06	5.34741	5.1244
MAB_1181c	-0.687589	6.84879	-3.54204	0.00482112	0.00802091	-3.25616	2.09578
MAB_1182	2.75723	2.62623	9.97438	9.5774e-07	5.26865e-06	6.18599	5.2783
MAB_1183	1.94226	3.20041	8.344	5.27758e-06	2.16947e-05	4.33904	4.66365
MAB_1184c	-0.469656	4.8947	-1.92662	0.0810185	0.1056	-5.87056	0.976337
MAB_1185c	-1.69963	7.93408	-12.2371	1.26778e-07	1.08734e-06	7.85535	5.96364
MAB_1186c	-1.73297	7.02603	-12.4563	1.06069e-07	9.55382e-07	8.09371	6.01982
MAB_1187c	-1.17717	8.42183	-9.88689	1.04341e-06	5.63788e-06	5.57539	5.24888
MAB_1188c	0.0238307	8.6827	0.191004	0.852102	0.873292	-7.8924	0.0588405
MAB_1189c	1.89429	9.12347	14.3355	2.555e-08	3.21058e-07	9.49659	6.49342
MAB_1190	0.376209	9.32069	2.15831	0.0545631	0.0736238	-5.84411	1.13298
MAB_1191c	0.376798	5.64044	2.49752	0.0301998	0.0428825	-5.00368	1.36772
MAB_1192c	1.68328	7.54562	6.72411	3.76465e-05	0.000111495	1.80175	3.95274
MAB_1193c	0.769953	8.23281	3.35709	0.00664794	0.0107298	-3.68294	1.96941
MAB_1194	1.07375	8.40086	7.27568	1.86371e-05	6.12982e-05	2.49289	4.21255
MAB_1195	0.458556	8.51382	3.97222	0.00231291	0.00413823	-2.61341	2.38319
MAB_1196	0.0141206	8.54722	0.0758439	0.940944	0.948945	-7.90014	0.0227591
MAB_1197	0.0954924	7.52563	0.640087	0.535596	0.582946	-7.61496	0.234372
MAB_1198c	-0.191261	3.58476	-0.725392	0.483791	0.534699	-7.12342	0.27189
MAB_1199	-0.0888558	6.16146	-0.444115	0.665816	0.704496	-7.62359	0.152121
MAB_1200	1.4972	5.13967	9.43849	1.63485e-06	8.12912e-06	5.3192	5.08996
MAB_1201c	4.54917	8.77899	17.2301	3.85885e-09	8.0061e-08	11.5242	7.09658
MAB_1202c	1.07234	4.15678	4.91748	0.000499132	0.00105214	-0.623996	2.97793
MAB_1203	0.996745	5.52747	4.77789	0.000621178	0.00127298	-1.01866	2.89518
MAB_1204	-0.757211	5.13726	-3.15498	0.00947123	0.0147435	-3.79706	1.8314
MAB_1205	-1.23891	5.9197	-7.58608	1.27495e-05	4.48956e-05	3.06907	4.3478
MAB_1206	0.0553708	5.82404	0.249756	0.807511	0.835592	-7.66676	0.0780055
MAB_1207	0.107588	1.63177	0.267955	0.793835	0.823468	-6.91648	0.0843533
MAB_1208c	-0.968613	5.88257	-6.06544	9.171e-05	0.000240778	0.972219	3.61838
MAB_1209	-0.804077	8.47241	-6.45626	5.37015e-05	0.000150955	1.35926	3.82115
MAB_1210c	0.0428444	4.07411	0.249658	0.807585	0.835592	-7.46216	0.0780055
MAB_1211c	-2.8672	3.95495	-14.5029	2.26954e-08	2.93531e-07	9.90452	6.53235
MAB_1212c	-3.75283	2.13407	-10.7844	4.45693e-07	2.83811e-06	6.96379	5.54697
MAB_1213c	-2.83784	0.491366	-5.69684	0.000154846	0.000378591	1.22733	3.42183
MAB_1214c	-3.39254	4.63517	-15.4854	1.15984e-08	1.77368e-07	10.5663	6.75112
MAB_1215c	-2.2202	4.08725	-11.1555	3.19011e-07	2.16665e-06	7.17178	5.66421
MAB_1216c	-1.65106	4.56359	-8.79519	3.21114e-06	1.44591e-05	4.67437	4.83986
MAB_1217c	-0.184039	1.25491	-0.544128	0.597521	0.640977	-6.70929	0.193157
MAB_1218	-0.284783	3.61694	-1.53291	0.154348	0.1907	-6.25229	0.71965
MAB_1219	-0.447966	3.1362	-1.87649	0.0881369	0.114022	-5.64915	0.94301
MAB_1220	-0.825575	3.21077	-3.36868	0.00651495	0.0105397	-3.11218	1.97717
MAB_1221	-2.68113	4.07612	-10.0439	8.95112e-07	5.00427e-06	6.11417	5.30066
MAB_1222	-2.71686	4.97549	-15.4787	1.16504e-08	1.77605e-07	10.5355	6.75055
MAB_1223	-2.99065	3.89984	-15.0002	1.60762e-08	2.2595e-07	10.2518	6.64599
MAB_1224	-1.82222	1.18695	-5.12096	0.000364655	0.000803861	0.25903	3.09482
MAB_1225	-2.08446	7.10371	-9.91242	1.01758e-06	5.53522e-06	5.68702	5.25687
MAB_1226	-2.85688	5.45657	-18.4713	1.87601e-09	4.86135e-08	12.3778	7.31324
MAB_1227	-2.71303	2.54849	-8.16457	6.4672e-06	2.57031e-05	4.24636	4.59001
MAB_1228	-3.92292	4.43223	-18.3123	2.05229e-09	5.25279e-08	12.2787	7.27961
MAB_1229	-0.099769	7.1696	-0.581439	0.573002	0.618399	-7.62559	0.208731
MAB_1230c	-1.47984	4.06912	-7.30497	1.79727e-05	5.94161e-05	2.91253	4.2261
MAB_1231	-0.879014	3.22177	-3.00508	0.0123318	0.0187934	-3.75568	1.726
MAB_1232c	-2.6302	7.87053	-17.3442	3.60405e-09	7.82433e-08	11.6214	7.10655
MAB_1233c	-1.22254	3.37525	-4.88122	0.000528174	0.00110521	-0.538989	2.95655
MAB_1234c	-0.914229	5.39426	-4.24603	0.00146539	0.00274189	-1.90232	2.56195
MAB_1235	-0.110449	5.37942	-0.778686	0.453059	0.503365	-7.33777	0.298117
MAB_1236	1.39487	8.93257	6.01404	9.85494e-05	0.000255598	0.684776	3.59244
MAB_1237	0.91819	7.29924	7.00239	2.62811e-05	8.16123e-05	2.19745	4.08824
MAB_1238	0.39688	5.1182	2.18663	0.0519587	0.0705206	-5.4804	1.15168
MAB_1239	-1.04339	8.9185	-8.29878	5.55328e-06	2.26557e-05	3.7564	4.64482
MAB_1240	0.158588	7.32721	1.27578	0.22906	0.272485	-6.99244	0.564657
MAB_1241c	-0.313869	3.81995	-1.25156	0.237428	0.281157	-6.65218	0.551051
MAB_1242c	0.040193	3.16085	0.17949	0.860911	0.880835	-7.29669	0.0551055
MAB_1243c	1.24236	5.64884	6.25507	7.05554e-05	0.000191255	1.26984	3.71839
MAB_1244c	0.762259	2.03762	2.23884	0.0474657	0.0649116	-4.81934	1.18768
MAB_1246c	5.32394	1.60882	5.33489	0.000263818	0.000602889	0.660241	3.21976
MAB_1247c	2.03159	5.8186	13.6597	4.17695e-08	4.73664e-07	9.14547	6.32453
MAB_1248	0.157914	3.3037	0.779681	0.452498	0.502856	-7.02314	0.298557
MAB_1249	-0.143763	5.94666	-0.813235	0.433825	0.483874	-7.36162	0.315267
MAB_1250c	-0.404973	8.52948	-3.35981	0.00661651	0.0106897	-3.69756	1.97103
MAB_1251c	0.86087	7.28414	5.11266	0.000369311	0.000811184	-0.607258	3.09088
MAB_1252	1.11635	4.37174	4.77457	0.000624442	0.00127859	-0.889775	2.89327
MAB_1253c	1.66303	4.1394	5.87924	0.00011921	0.000301468	0.905685	3.52076
MAB_1254c	0.0373702	1.62995	0.1007	0.921653	0.933361	-6.94937	0.0299505
MAB_1255c	2.16325	5.75751	8.82694	3.10313e-06	1.40116e-05	4.59445	4.85351
MAB_1256c	0.877484	5.69276	4.64068	0.000772254	0.00154039	-1.26136	2.81237
MAB_1257	0.770276	8.62455	4.95515	0.00047074	0.000997522	-0.953216	3.00108
MAB_1258c	1.70377	6.74742	8.67981	3.63926e-06	1.61035e-05	4.34642	4.79308
MAB_1259c	0.931427	0.461881	1.94327	0.0787742	0.102957	-4.95236	0.987344
MAB_1260c	0.225716	5.95901	1.34066	0.207827	0.249485	-6.80638	0.602956
MAB_1261	0.311759	2.35837	0.981953	0.347827	0.396318	-6.62812	0.401956
MAB_1262	0.499923	6.42161	2.87484	0.0155192	0.0232501	-4.41131	1.63357
MAB_1263	0.909044	4.466	3.55922	0.00468012	0.00780501	-2.99778	2.10763
MAB_1264	4.20836	-0.57671	7.08	2.38154e-05	7.51554e-05	3.08544	4.12404
MAB_1265c	1.18459	1.29149	2.18506	0.0520999	0.0706925	-4.7355	1.15063
MAB_1266	1.60983	3.74038	6.07139	9.09515e-05	0.00023895	1.2532	3.62169
MAB_1267	1.93371	3.03208	7.53317	1.35911e-05	4.73111e-05	3.37723	4.32504
MAB_1268c	-1.72913	3.23057	-4.99185	0.000444721	0.000950211	-0.31119	3.02218
MAB_1269	-0.901881	1.39245	-2.08415	0.0619834	0.0826501	-4.92122	1.08276
MAB_1270	-0.506014	3.30173	-2.01145	0.0701767	0.0927615	-5.47366	1.03263
MAB_1271c	0.843734	3.92102	3.61267	0.00426785	0.00718897	-2.81856	2.14333
MAB_1272	-0.573834	5.22673	-3.5469	0.00478083	0.00796204	-3.11108	2.09898
MAB_1273	-1.89029	5.24754	-11.6288	2.11089e-07	1.59647e-06	7.48392	5.79684
MAB_1274	-2.39708	5.4828	-16.0218	8.17259e-09	1.35181e-07	10.869	6.86908
MAB_1275	-0.0118629	6.11525	-0.0818475	0.936281	0.945222	-7.723	0.0244664
MAB_1276c	2.43218	3.29907	7.84877	9.32541e-06	3.46179e-05	3.75148	4.4607
MAB_1277	-1.50375	3.65154	-5.98869	0.000102121	0.000263456	1.14864	3.57929
MAB_1278	-0.730936	3.02533	-2.71541	0.0205677	0.0299733	-4.22791	1.52327
MAB_1279	-1.30009	4.32383	-6.03936	9.51139e-05	0.000248677	1.10774	3.60436
MAB_1280c	-1.10966	5.76111	-7.39253	1.61338e-05	5.45609e-05	2.82933	4.26312
MAB_1281c	-1.51201	5.15765	-6.91281	2.94733e-05	9.01439e-05	2.2502	4.04506
MAB_1282	-1.26238	4.17184	-6.09661	8.78115e-05	0.00023208	1.21242	3.63436
MAB_1283c	-0.62014	3.43844	-2.56039	0.0270367	0.0386591	-4.58555	1.41275
MAB_1284c	-2.36911	5.57753	-11.98	1.56829e-07	1.26332e-06	7.78027	5.89849
MAB_1285c	-1.93513	5.36661	-11.9059	1.66861e-07	1.32157e-06	7.72276	5.87891
MAB_1286c	-0.645886	1.35782	-1.94208	0.0789336	0.103131	-5.14088	0.98661
MAB_1287	0.946709	6.14548	7.00896	2.60622e-05	8.10362e-05	2.28791	4.09132
MAB_1288	0.0372201	2.81716	0.149579	0.883882	0.901303	-7.22601	0.045129
MAB_1289c	-0.81276	7.92118	-5.90284	0.000115282	0.000293515	0.582131	3.53237
MAB_1290c	-0.0110571	7.24729	-0.0752597	0.941398	0.949206	-7.81021	0.0226396
MAB_1291	-2.02943	7.08393	-11.2365	2.96925e-07	2.04525e-06	6.9996	5.68925
MAB_1292c	-1.81179	6.16298	-9.56885	1.43225e-06	7.29324e-06	5.3841	5.13708
MAB_1293c	-0.946922	2.25402	-2.58336	0.0259644	0.0372353	-4.28184	1.42904
MAB_1294c	-0.801209	2.60593	-2.92276	0.01426	0.021496	-3.76995	1.66764
MAB_1295c	-0.443642	5.39144	-2.41751	0.0347542	0.0487341	-5.11757	1.31217
MAB_1296	4.55878	3.48631	10.6858	4.87912e-07	3.04194e-06	6.85759	5.51685
MAB_1297c	3.50659	6.64507	16.3421	6.66482e-09	1.16323e-07	11.0351	6.93433
MAB_1298c	1.45974	5.7575	8.83458	3.07772e-06	1.39098e-05	4.59394	4.85668
MAB_1299c	2.17174	4.73592	11.5735	2.21358e-07	1.65102e-06	7.48323	5.78225
MAB_1300c	-2.54481	5.00195	-13.6739	4.13307e-08	4.72565e-07	9.22428	6.32554
MAB_1301c	-0.000998732	3.84042	-0.00485385	0.996217	0.996832	-7.45416	0.00137822
MAB_1302	1.63081	5.97035	10.2523	7.32488e-07	4.27622e-06	6.10696	5.36894
MAB_1303c	2.63321	6.6986	7.46933	1.46873e-05	5.03696e-05	2.87259	4.29783
MAB_1304	-0.932496	5.38842	-5.82986	0.000127897	0.000320105	0.662075	3.49471
MAB_1305	-0.987234	5.16739	-5.91245	0.000113722	0.000290151	0.809335	3.53738
MAB_1306	-0.939379	5.4877	-6.28084	6.81111e-05	0.000185664	1.32047	3.73127
MAB_1307c	0.325822	2.97265	1.11096	0.290951	0.337925	-6.63674	0.471179
MAB_1308	1.4849	2.27142	4.38343	0.00116968	0.00223591	-1.14045	2.65055
MAB_1309c	-0.54583	1.34025	-1.37049	0.198628	0.239269	-5.94834	0.621114
MAB_1310	1.20824	8.2495	10.3347	6.77298e-07	4.00206e-06	6.04679	5.39772
MAB_1311	0.532456	1.90287	1.50759	0.160634	0.197593	-5.90077	0.704228
MAB_1312	-2.07328	8.17154	-14.9738	1.63687e-08	2.26739e-07	10.0157	6.64447
MAB_1313	-3.3336	6.29726	-13.4656	4.82953e-08	5.34989e-07	8.98466	6.27166
MAB_1314	-0.460935	1.83929	-1.4988	0.162868	0.200158	-5.89723	0.698627
MAB_1315	0.504332	6.24071	2.85045	0.0162027	0.0241476	-4.44018	1.61713
MAB_1316	-0.0214742	4.96921	-0.0898289	0.930084	0.939976	-7.61548	0.0268831
MAB_1317	-0.72859	6.55642	-2.79081	0.018003	0.0265862	-4.56756	1.57534
MAB_1318c	-0.131745	6.20714	-0.570382	0.580211	0.625208	-7.55898	0.203975
MAB_1319	0.557977	9.39154	5.34405	0.000260225	0.000596078	-0.376672	3.2247
MAB_1320c	-0.399459	1.42113	-1.10445	0.29364	0.340642	-6.27886	0.467701
MAB_1321	0.338611	0.458773	0.612308	0.553137	0.599488	-6.49504	0.222219
MAB_1323	1.00857	-0.223508	1.9354	0.0798279	0.104222	-4.83441	0.98204
MAB_1324	0.226115	3.00197	1.02801	0.326648	0.374909	-6.73072	0.426075
MAB_1325c	-2.23917	5.90005	-14.7156	1.95579e-08	2.60575e-07	9.9396	6.58407
MAB_1326c	-1.08279	2.23961	-3.4673	0.00548767	0.00902792	-2.72125	2.04441
MAB_1327	-0.538543	5.97683	-2.17838	0.0527051	0.0714256	-5.57101	1.14615
MAB_1328	0.592034	5.22661	2.49748	0.030202	0.0428825	-4.9662	1.36772
MAB_1329	-0.532881	3.55192	-2.38052	0.03708	0.0517418	-4.91713	1.28616
MAB_1330	-0.589746	12.879	-4.89374	0.000517946	0.00108708	-1.32313	2.96374
MAB_1331	-1.72303	10.7187	-15.1855	1.41762e-08	2.07024e-07	10.0443	6.68398
MAB_1332	-1.40434	8.41338	-11.3257	2.74526e-07	1.92922e-06	7.00344	5.71462
MAB_1333	-1.03472	4.29774	-5.38797	0.000243705	0.000560348	0.111446	3.25154
MAB_1334c	-0.762367	6.35746	-5.20228	0.000322187	0.000724362	-0.395002	3.14004
MAB_1335c	1.35538	6.81603	5.63656	0.000168997	0.000407049	0.253206	3.39035
MAB_1336	-0.331913	6.22476	-1.97814	0.0742616	0.0974984	-5.91526	1.011
MAB_1337c	0.501189	5.7944	3.28678	0.00751689	0.0119733	-3.62664	1.92178
MAB_1338	1.16933	2.67954	5.02	0.000425798	0.000915964	-0.18415	3.03812
MAB_1339	2.52794	4.77526	8.78155	3.2588e-06	1.46195e-05	4.6577	4.83507
MAB_1340	1.24626	7.64151	8.39801	4.96753e-06	2.07357e-05	3.95487	4.68328
MAB_1341	1.82587	5.35339	10.2302	7.481e-07	4.35169e-06	6.13387	5.36134
MAB_1342	0.810073	7.20284	6.42633	5.59083e-05	0.000155985	1.3997	3.80692
MAB_1343	2.81941	3.53338	9.89273	1.03744e-06	5.62439e-06	6.0224	5.24992
MAB_1344c	4.59336	4.94718	21.1545	4.56147e-10	1.71957e-08	13.7423	7.76458
MAB_1345	0.0452509	5.21861	0.251546	0.806162	0.834654	-7.61042	0.0784938
MAB_1346	0.476803	6.90355	2.45751	0.0323989	0.0457613	-5.17428	1.3395
MAB_1347c	0.923044	3.82058	4.7753	0.000623722	0.00127766	-0.804817	2.89359
MAB_1348	1.73166	3.74774	6.50206	5.05034e-05	0.000143961	1.87532	3.84175
MAB_1349	0.192682	5.93499	1.40366	0.1888	0.228847	-6.72406	0.640454
MAB_1350	3.23648	7.23397	18.5261	1.81915e-09	4.79015e-08	12.3576	7.31965
MAB_1351c	3.1838	6.98109	15.6876	1.01511e-08	1.59542e-07	10.5794	6.79712
MAB_1352	-0.118682	6.23841	-0.836417	0.421227	0.471227	-7.36663	0.32677
MAB_1353c	-0.467792	5.9236	-3.25546	0.00794045	0.0125453	-3.69406	1.90152
MAB_1356	-0.902689	3.83015	-3.70391	0.00364856	0.0062256	-2.63631	2.20582
MAB_1357c	-2.01444	4.36622	-10.7273	4.69637e-07	2.95452e-06	6.73292	5.52951
MAB_1358c	-1.90243	4.65406	-8.29358	5.58597e-06	2.27318e-05	4.08624	4.64337
MAB_1359c	-1.16599	3.79912	-6.44319	5.46533e-05	0.000153275	1.76864	3.81453
MAB_1360c	0.319598	2.61855	1.09118	0.299181	0.346326	-6.57813	0.460515
MAB_1361c	0.70588	8.22406	3.34128	0.00683396	0.0109936	-3.71064	1.95886
MAB_1362	0.332482	11.8652	2.77993	0.0183522	0.027058	-4.94845	1.5677
MAB_1363	0.735502	7.27664	3.58547	0.00447273	0.00748998	-3.21017	2.12552
MAB_1364	-0.79827	9.66664	-7.24199	1.94343e-05	6.33013e-05	2.36929	4.19859
MAB_1365	-0.255781	4.78395	-1.31997	0.214415	0.256823	-6.71737	0.590367
MAB_1366c	1.61234	7.32802	7.40211	1.59454e-05	5.40364e-05	2.73118	4.26731
MAB_1367c	-0.453826	5.72648	-2.46711	0.0318578	0.0450362	-5.06417	1.34644
MAB_1368	1.02397	5.68496	6.17236	7.90583e-05	0.000211358	1.14502	3.67498
MAB_1369	0.529876	4.91469	3.16875	0.00924496	0.0144467	-3.75442	1.84023
MAB_1370c	-0.0331508	4.61561	-0.133141	0.896555	0.91136	-7.56803	0.0403099
MAB_1371	-2.32465	7.89667	-11.9391	1.6229e-07	1.2938e-06	7.59793	5.88813
MAB_1372	-0.363707	5.40515	-2.14178	0.0561397	0.0754504	-5.57975	1.12234
MAB_1373	-1.71013	5.38536	-8.54978	4.19703e-06	1.79774e-05	4.30208	4.74527
MAB_1374	-2.45906	5.86708	-14.4407	2.37138e-08	3.0386e-07	9.74305	6.51733
MAB_1375	-3.10351	5.19841	-16.1531	7.51361e-09	1.27312e-07	10.9796	6.89513
MAB_1376	-2.91821	3.08199	-10.7421	4.63307e-07	2.92226e-06	6.89708	5.53428
MAB_1377c	-1.66743	2.32837	-4.1366	0.00175661	0.00321385	-1.55783	2.49297
MAB_1378c	0.482719	3.82414	2.23321	0.0479321	0.065439	-5.21923	1.18416
MAB_1379c	-0.211074	3.64181	-0.873923	0.401369	0.45161	-7.01314	0.345236
MAB_1380	2.89915	2.02119	9.60879	1.37575e-06	7.07218e-06	5.85369	5.15045
MAB_1381	2.10748	3.22596	8.60859	3.93409e-06	1.71549e-05	4.64911	4.76561
MAB_1382	-0.357389	3.34857	-1.6946	0.119049	0.150256	-5.96793	0.823169
MAB_1383	1.50502	2.37721	3.15928	0.00940004	0.0146526	-3.28674	1.83408
MAB_1384	-0.0541755	7.95642	-0.455056	0.658172	0.697471	-7.75229	0.156474
MAB_1385	-0.49234	5.88649	-3.35722	0.00664639	0.0107298	-3.50974	1.96941
MAB_1386	0.754655	6.83222	4.85957	0.000546359	0.00113545	-0.9882	2.94483
MAB_1387	1.1552	5.72475	7.76637	1.02782e-05	3.76378e-05	3.31115	4.42438
MAB_1388c	1.11159	8.77854	9.61784	1.3633e-06	7.03047e-06	5.26813	5.15302
MAB_1389c	2.04856	5.26254	10.7725	4.50585e-07	2.86057e-06	6.68306	5.54355
MAB_1390c	2.31911	0.344304	4.62417	0.000792896	0.00157435	-0.404295	2.8029
MAB_1391	1.13105	5.08048	6.99004	2.66982e-05	8.26437e-05	2.3533	4.08279
MAB_1392c	-1.18964	5.64385	-7.83501	9.47766e-06	3.51027e-05	3.40563	4.45466
MAB_1393c	-0.962123	11.0997	-9.62777	1.34976e-06	6.97542e-06	5.1406	5.15643
MAB_1394c	0.327524	8.23195	2.15779	0.0546118	0.0736691	-5.7728	1.13271
MAB_1395	2.39711	7.62157	16.6615	5.45846e-09	1.03689e-07	11.1952	6.98427
MAB_1396	-0.158075	6.59052	-0.715386	0.489703	0.540159	-7.49024	0.267478
MAB_1397c	2.11045	0.255651	4.93921	0.00048254	0.0010207	0.0996115	2.9911
MAB_1398c	0.328432	5.92322	2.00546	0.0708961	0.0935851	-5.84707	1.02879
MAB_1399	-0.163074	4.20599	-0.966217	0.355289	0.403685	-7.02903	0.393958
MAB_1400	-0.926803	2.16778	-2.74666	0.0194632	0.0285176	-3.97809	1.54489
MAB_1401c	-0.698917	6.05555	-5.18059	0.000332975	0.000742778	-0.406983	3.12914
MAB_1402c	0.751667	4.51188	4.15233	0.00171127	0.00314628	-1.96888	2.5022
MAB_1403	0.476057	8.14978	3.56872	0.00460392	0.00769377	-3.30139	2.11386
MAB_1404	-1.70823	7.18411	-7.97095	8.08395e-06	3.08608e-05	3.46695	4.51059
MAB_1405	-0.422834	6.79817	-3.03649	0.0116677	0.0178652	-4.15222	1.74799
MAB_1406c	-0.990524	3.15407	-4.34458	0.00124634	0.00236663	-1.39598	2.62587
MAB_1407c	-1.19828	7.51868	-9.25154	1.98155e-06	9.64592e-06	4.94473	5.01566
MAB_1408c	-0.32249	7.25231	-2.4116	0.0351161	0.0492132	-5.27956	1.30792
MAB_1409c	4.87384	6.37096	31.789	6.26016e-12	1.38757e-09	17.8854	8.85774
MAB_1410c	-0.0614606	1.94058	-0.178056	0.862009	0.881773	-7.01249	0.0546432
MAB_1411	-2.5021	6.32323	-13.7687	3.85285e-08	4.50395e-07	9.20826	6.34641
MAB_1412	0.190645	3.97047	0.850311	0.413795	0.463767	-7.09673	0.333701
MAB_1413	-2.49582	3.95497	-12.6868	8.81975e-08	8.43014e-07	8.51914	6.07417
MAB_1414c	-2.0837	5.00871	-12.6459	9.11144e-08	8.63722e-07	8.38974	6.06363
MAB_1415c	-0.865487	4.29567	-5.32511	0.000267716	0.000610935	0.00810858	3.214
MAB_1416	-1.68762	6.17004	-9.03346	2.48974e-06	1.17436e-05	4.79384	4.9302
MAB_1417	-1.66829	6.84945	-8.34585	5.26665e-06	2.16681e-05	3.94634	4.66418
MAB_1418	2.18155	4.70215	11.1934	3.08462e-07	2.11573e-06	7.13893	5.67454
MAB_1419c	1.75804	4.79083	7.82169	9.62756e-06	3.56002e-05	3.48133	4.44855
MAB_1420	0.376366	9.40586	2.74381	0.0195616	0.0286381	-4.8497	1.54306
MAB_1421	-0.501272	8.78956	-3.92846	0.00249004	0.00441453	-2.7078	2.35512
MAB_1422c	-0.0735345	2.92568	-0.303542	0.767304	0.797648	-7.21215	0.0981886
MAB_1423	-0.411714	1.3877	-1.13065	0.282934	0.329559	-6.24286	0.482067
MAB_1424c	-2.05927	3.22867	-6.93231	2.87447e-05	8.82485e-05	2.5742	4.05429
MAB_1425	0.344924	0.852044	0.701488	0.497988	0.548023	-6.51755	0.261201
MAB_1426	-0.338543	5.00057	-1.84126	0.09348	0.120326	-6.0152	0.919639
MAB_1427c	-0.767557	7.58278	-5.77611	0.000138129	0.000343241	0.41274	3.4644
MAB_1428	0.735821	6.59003	5.58719	0.000181615	0.000434215	0.191435	3.36229
MAB_1429	4.33006	5.15796	19.1283	1.3043e-09	3.7783e-08	12.7443	7.4227
MAB_1430c	2.66251	2.41793	9.00833	2.55681e-06	1.20017e-05	5.20247	4.92076
MAB_1431	0.459233	3.16506	2.11326	0.0589635	0.0787963	-5.2832	1.10349
MAB_1432	-1.02628	5.59567	-7.03146	2.53268e-05	7.91034e-05	2.36234	4.1018
MAB_1433	1.73892	7.60814	14.2907	2.63786e-08	3.30616e-07	9.5365	6.48068
MAB_1434	0.0958753	7.88776	0.666669	0.519115	0.566911	-7.62202	0.246485
MAB_1435	-1.77891	7.97415	-10.1161	8.34709e-07	4.73651e-06	5.8437	5.32454
MAB_1436	-1.93005	7.07615	-15.0505	1.55345e-08	2.22189e-07	10.1204	6.65328
MAB_1437	-2.80089	5.82472	-15.5563	1.10671e-08	1.70315e-07	10.5431	6.76875
MAB_1438	0.638195	8.70713	5.83698	0.000126605	0.000317852	0.431627	3.49777
MAB_1439c	2.4847	7.69371	11.1719	3.14412e-07	2.14444e-06	6.90501	5.66869
MAB_1440c	-0.944367	7.12767	-6.62389	4.29512e-05	0.000125373	1.68552	3.9018
MAB_1441	2.78902	6.48034	11.7442	1.91296e-07	1.47897e-06	7.50887	5.83004
MAB_1442	1.72315	7.65168	13.9963	3.26123e-08	3.95496e-07	9.31017	6.40286
MAB_1443	0.824964	5.16811	5.26408	0.000293443	0.000664137	-0.197401	3.17774
MAB_1444	1.3229	5.01836	4.82484	0.000576934	0.00119034	-0.884555	2.92433
MAB_1445	-0.390608	7.58463	-3.00247	0.0123887	0.0188624	-4.27082	1.7244
MAB_1446	-1.04156	6.55595	-6.97165	2.73327e-05	8.45001e-05	2.2082	4.07314
MAB_1447	-1.93772	7.66664	-13.4033	5.06213e-08	5.50719e-07	8.8454	6.25907
MAB_1448	-3.28315	8.16498	-15.9209	8.72169e-09	1.41379e-07	10.6862	6.84962
MAB_1449	-2.71747	8.8453	-18.9513	1.43677e-09	3.97546e-08	12.5457	7.40061
MAB_1450	-2.39489	7.89634	-12.0199	1.51696e-07	1.23983e-06	7.67032	5.90664
MAB_1451	-3.60592	8.35165	-26.3011	4.63423e-11	3.4297e-09	16.0729	8.46474
MAB_1452	-4.58009	7.32348	-31.3992	7.13331e-12	1.38757e-09	17.8604	8.85774
MAB_1453	-4.09492	8.80982	-27.8315	2.55227e-11	2.72165e-09	16.6674	8.56517
MAB_1454	-4.05755	9.16451	-17.8726	2.64091e-09	6.37482e-08	11.9039	7.19553
MAB_1455	-4.19876	4.63036	-17.2589	3.7926e-09	7.94975e-08	11.6823	7.09965
MAB_1456c	2.59983	4.16359	12.4033	1.10715e-07	9.80702e-07	8.26888	6.00846
MAB_1457	1.77434	7.61069	8.60469	3.95095e-06	1.71549e-05	4.20443	4.76561
MAB_1458	2.2604	6.59517	11.4318	2.50223e-07	1.7921e-06	7.21242	5.74664
MAB_1459c	-0.142086	6.15369	-0.966914	0.354956	0.403466	-7.24041	0.394193
MAB_1460	0.262109	4.36398	1.57491	0.14439	0.179262	-6.32578	0.746511
MAB_1461	2.39787	2.39997	6.45631	5.36982e-05	0.000150955	2.06274	3.82115
MAB_1462c	-0.629297	7.58432	-4.71039	0.000691165	0.00139522	-1.28881	2.85536
MAB_1463	1.9677	7.43523	12.0736	1.45068e-07	1.19735e-06	7.73946	5.92178
MAB_1464	-1.18747	7.50921	-4.71033	0.00069123	0.00139522	-1.28114	2.85536
MAB_1465	1.32723	6.97704	4.78165	0.00061751	0.001266	-1.12618	2.89757
MAB_1466c	-0.526217	5.99527	-3.84341	0.0028758	0.00500716	-2.6578	2.30041
MAB_1467c	-2.5867	5.30919	-16.3966	6.43997e-09	1.14298e-07	11.1248	6.94196
MAB_1468c	-0.549525	6.12062	-2.79363	0.0179134	0.02647	-4.52886	1.57725
MAB_1469	-0.738656	8.16715	-5.16339	0.0003418	0.000759331	-0.58573	3.11957
MAB_1470c	-1.05091	4.66823	-5.8439	0.00012536	0.000315378	0.763491	3.50117
MAB_1471c	-0.996677	5.94626	-4.80918	0.000591311	0.00121742	-1.0007	2.91456
MAB_1472c	-0.176295	5.4437	-0.955651	0.360364	0.409068	-7.18733	0.388204
MAB_1473c	-0.19437	6.50735	-1.10041	0.295318	0.342344	-7.13078	0.465537
MAB_1474c	-1.52004	4.3376	-8.26235	5.78666e-06	2.34896e-05	4.07524	4.62912
MAB_1475	-0.482515	6.42022	-1.63832	0.130425	0.163638	-6.4424	0.786117
MAB_1476	-0.51144	6.54286	-3.57802	0.00453055	0.00758419	-3.16906	2.12009
MAB_1477	-1.72027	5.03598	-8.94049	2.74787e-06	1.27144e-05	4.78737	4.8957
MAB_1478	-0.434634	5.92016	-3.06713	0.0110545	0.0170281	-4.02912	1.76883
MAB_1479	-1.30218	5.628	-6.55755	4.69006e-05	0.000135197	1.70799	3.86903
MAB_1480	-1.65585	6.58128	-10.1035	8.44912e-07	4.77768e-06	5.91535	5.32078
MAB_1481	-1.80778	6.01447	-9.53445	1.48293e-06	7.52765e-06	5.3582	5.12334
MAB_1482	-2.45773	5.76785	-12.7369	8.47634e-08	8.21125e-07	8.41544	6.08559
MAB_1483	0.536049	8.82533	3.73468	0.00346138	0.00593956	-3.05121	2.22625
MAB_1484	0.046852	6.5422	0.346392	0.735771	0.771465	-7.69474	0.112684
MAB_1485	-0.507754	7.00673	-3.34866	0.00674639	0.0108635	-3.61219	1.96403
MAB_1486c	0.921024	5.77194	5.57974	0.000183605	0.000438541	0.245224	3.35799
MAB_1487c	-0.429325	5.47798	-1.91525	0.0825844	0.107554	-5.94821	0.968372
MAB_1488c	1.17334	4.44817	5.00342	0.000436838	0.000935421	-0.524676	3.02899
MAB_1489	-1.39451	8.17753	-12.2535	1.25083e-07	1.07605e-06	7.85468	5.96817
MAB_1490	-0.136848	6.86294	-0.859146	0.409115	0.459263	-7.394	0.337939
MAB_1491	0.138779	4.51815	0.768995	0.458552	0.509002	-7.2505	0.29328
MAB_1492	-1.22923	7.8159	-9.26682	1.95041e-06	9.5421e-06	4.94362	5.02036
MAB_1493c	2.38427	3.33686	10.8138	4.33885e-07	2.77644e-06	6.92727	5.55651
MAB_1494	0.693802	3.10665	2.68291	0.0217829	0.0316682	-4.30553	1.49938
MAB_1495	-1.86446	5.66583	-11.1935	3.08441e-07	2.11573e-06	7.05044	5.67454
MAB_1496c	-1.94023	2.90032	-8.19253	6.26421e-06	2.50929e-05	4.20635	4.60045
MAB_1497c	-0.844836	1.87695	-2.31656	0.0414628	0.0573149	-4.64986	1.24173
MAB_1498c	-0.788874	4.32263	-3.71705	0.0035674	0.00610855	-2.69817	2.21406
MAB_1499	1.95065	0.178735	4.17978	0.00163506	0.00301872	-1.11396	2.52018
MAB_1501	-1.50377	0.569845	-2.76523	0.0188353	0.0276809	-3.60274	1.55782
MAB_1502	-1.01143	3.08275	-4.30806	0.00132319	0.00250377	-1.44366	2.60141
MAB_1503	-2.21496	3.32383	-8.09723	6.98591e-06	2.73972e-05	4.04608	4.56229
MAB_1504	-1.11718	2.40457	-3.50816	0.00511235	0.00846776	-2.68591	2.07223
MAB_1505	-1.12046	3.58937	-4.82765	0.0005744	0.00118612	-0.667551	2.92587
MAB_1506c	-2.18208	6.54881	-13.919	3.45017e-08	4.16332e-07	9.30924	6.38056
MAB_1507	0.0236586	5.75668	0.168459	0.869368	0.88874	-7.67907	0.0512253
MAB_1508c	0.455387	4.03698	2.46394	0.0320353	0.045274	-4.86902	1.34415
MAB_1509	-0.933132	6.65994	-6.43224	5.54644e-05	0.000154835	1.44675	3.81013
MAB_1510	0.756894	4.45036	4.45041	0.00104892	0.00203223	-1.45076	2.69203
MAB_1511	0.297773	8.87644	2.22783	0.0483809	0.0659961	-5.69959	1.18048
MAB_1512	-1.18744	11.7495	-9.59534	1.39451e-06	7.14593e-06	5.06841	5.14594
MAB_1513	-3.7309	5.10208	-17.1088	4.15142e-09	8.40166e-08	11.5923	7.07563
MAB_1514	-1.49585	4.63796	-7.61615	1.22964e-05	4.37258e-05	3.2391	4.35926
MAB_1515c	0.489142	3.7094	2.14716	0.0556219	0.0748656	-5.33893	1.12572
MAB_1516	3.32723	3.1344	11.0715	3.43809e-07	2.29033e-06	7.20346	5.6401
MAB_1517c	1.25603	7.06235	8.46757	4.59694e-06	1.94729e-05	4.07391	4.71057
MAB_1518	0.92102	4.30784	4.91131	0.000503948	0.00106091	-0.660204	2.97432
MAB_1519	-0.368329	3.31016	-1.35759	0.202566	0.243529	-6.41831	0.613448
MAB_1520c	0.481063	3.91819	2.5033	0.0298945	0.042483	-4.78041	1.37178
MAB_1521	-1.52906	6.49831	-8.93315	2.76945e-06	1.28021e-05	4.65556	4.89272
MAB_1522	-0.984494	3.21739	-4.7171	0.000683853	0.00138393	-0.785431	2.85889
MAB_1523c	-1.04144	5.14151	-5.57383	0.000185199	0.000441699	0.297011	3.35487
MAB_1524c	0.340521	6.30813	1.83115	0.0950671	0.122078	-6.151	0.913361
MAB_1525c	-1.18587	4.00615	-6.89591	3.01213e-05	9.18944e-05	2.36542	4.03671
MAB_1526	0.213579	3.94903	1.062	0.311643	0.35964	-6.88974	0.444133
MAB_1527	-0.546969	6.98483	-3.78374	0.00318319	0.00550102	-2.83895	2.25956
MAB_1528c	2.64096	8.40372	13.1243	6.26388e-08	6.45366e-07	8.58384	6.19019
MAB_1529c	-2.43841	6.4098	-10.0286	9.08469e-07	5.05561e-06	5.85748	5.29623
MAB_1530	0.752971	7.70732	5.70365	0.000153327	0.000375443	0.292463	3.42546
MAB_1531c	1.45831	3.41872	5.9642	0.000105702	0.000272118	1.14405	3.56524
MAB_1533c	1.38027	4.28648	7.9446	8.33577e-06	3.16942e-05	3.68573	4.49902
MAB_1534	0.977275	7.56001	6.03466	9.57425e-05	0.000250186	0.803637	3.60174
MAB_1535c	2.37406	4.48528	12.6015	9.43964e-08	8.81093e-07	8.40152	6.05498
MAB_1536	0.434894	1.38664	0.962413	0.35711	0.405564	-6.41568	0.391941
MAB_1537c	0.418503	5.31398	2.76078	0.0189838	0.0278654	-4.51699	1.55493
MAB_1538	-0.0322822	5.55024	-0.205157	0.841304	0.864811	-7.65244	0.063079
MAB_1539c	-0.387692	6.32093	-1.72026	0.114163	0.144577	-6.31637	0.8399
MAB_1540	-0.930033	5.85746	-4.92787	0.000491123	0.00103615	-0.799221	2.98458
MAB_1541	-2.19099	5.1567	-11.6307	2.10744e-07	1.59634e-06	7.49997	5.79688
MAB_1542c	0.0450539	6.76824	0.293315	0.774898	0.804855	-7.72965	0.0942826
MAB_1543	0.239952	7.86654	1.6236	0.133557	0.167092	-6.57214	0.777045
MAB_1544c	2.42777	6.37928	14.5483	2.19821e-08	2.85826e-07	9.79201	6.5439
MAB_1545c	0.332489	1.88092	1.12322	0.285941	0.332742	-6.36781	0.477892
MAB_1546c	-0.579973	1.01133	-1.47754	0.16838	0.206202	-5.7373	0.685706
MAB_1547c	-0.626861	5.09135	-3.59012	0.00443699	0.00743524	-3.02002	2.1287
MAB_1548c	1.15937	4.61064	6.25276	7.07796e-05	0.000191649	1.37304	3.71749
MAB_1549c	0.328014	7.50194	2.61401	0.0245986	0.0354438	-4.94973	1.45046
MAB_1550	-0.00946476	2.00428	-0.0226339	0.982359	0.984992	-7.04494	0.0065671
MAB_1551c	0.0403094	4.78661	0.239267	0.815424	0.842628	-7.56827	0.0743639
MAB_1552	-1.16926	3.06416	-5.13201	0.000358552	0.000792923	-0.0769969	3.10077
MAB_1553c	-2.30609	4.71434	-11.7851	1.84769e-07	1.44227e-06	7.68259	5.84095
MAB_1554	-0.489831	2.33154	-1.84502	0.0928956	0.119733	-5.51599	0.921788
MAB_1555	-2.06442	6.94746	-13.0773	6.49505e-08	6.64956e-07	8.61981	6.17721
MAB_1556	-0.227876	7.80881	-1.02712	0.32705	0.375281	-7.30481	0.425643
MAB_1557	0.204547	7.98847	1.30311	0.21991	0.262757	-7.00611	0.580445
MAB_1558c	0.809302	3.7113	3.26511	0.00780735	0.0123675	-3.39755	1.90772
MAB_1559	-0.0922713	0.93124	-0.204843	0.841543	0.864811	-6.77268	0.063079
MAB_1560	0.594188	8.60753	4.79968	0.000600212	0.00123366	-1.20825	2.90881
MAB_1561	-1.67252	10.7505	-17.3203	3.65574e-09	7.83166e-08	11.4828	7.10615
MAB_1562	-1.63136	5.93999	-6.9464	2.82301e-05	8.69431e-05	2.22585	4.06076
MAB_1563	-0.991163	6.65933	-4.87225	0.000535632	0.00111841	-0.953233	2.9514
MAB_1564c	-1.76333	3.67654	-6.49849	5.07455e-05	0.000144567	1.88785	3.83993
MAB_1565c	0.0490807	6.4685	0.338419	0.741602	0.776355	-7.69222	0.109939
MAB_1566c	0.743328	4.94207	3.89002	0.00265725	0.0046617	-2.4781	2.33146
MAB_1567	-0.6941	6.29323	-3.42171	0.0059401	0.00969678	-3.4263	2.01337
MAB_1568	-1.87941	7.13595	-8.92404	2.79649e-06	1.29026e-05	4.6046	4.88932
MAB_1569	-0.0180611	7.56163	-0.13795	0.892844	0.908608	-7.82664	0.0416233
MAB_1570	0.545791	5.08334	3.34276	0.00681623	0.0109687	-3.46271	1.95985
MAB_1571c	-0.486908	8.83555	-4.24214	0.00147482	0.00275529	-2.1656	2.55983
MAB_1572	1.47663	7.06512	10.2767	7.15679e-07	4.18815e-06	6.05879	5.37798
MAB_1573c	1.41279	7.70381	9.60436	1.38191e-06	7.08884e-06	5.31888	5.14942
MAB_1574	1.94728	4.89086	7.85793	9.22562e-06	3.42999e-05	3.52045	4.46471
MAB_1575	1.33967	4.9189	6.14758	8.18142e-05	0.000218007	1.18736	3.66153
MAB_1576	0.0950362	5.60634	0.629016	0.542548	0.589457	-7.46841	0.229548
MAB_1577c	0.172452	5.51753	1.10293	0.294272	0.341294	-7.0437	0.466871
MAB_1578c	-0.09805	5.5655	-0.663683	0.520951	0.568534	-7.44131	0.245244
MAB_1579	0.790898	5.08376	4.548	0.000895913	0.00176247	-1.36167	2.75388
MAB_1580	1.16926	6.76221	9.22063	2.04616e-06	9.92074e-06	4.95653	5.00346
MAB_1581	-1.17167	7.78554	-8.23042	6.00002e-06	2.42142e-05	3.74421	4.61593
MAB_1582	-1.46508	8.35555	-12.1471	1.36512e-07	1.15253e-06	7.75201	5.93835
MAB_1583	0.148445	10.1493	1.2586	0.234969	0.278493	-7.20441	0.555186
MAB_1584	1.26793	5.89852	7.19705	2.05554e-05	6.64194e-05	2.56137	4.17771
MAB_1585	-0.253936	5.85529	-1.44204	0.177945	0.216716	-6.66685	0.664109
MAB_1586c	0.15446	7.25111	0.77265	0.456475	0.506813	-7.49639	0.295152
MAB_1587c	0.674424	3.40934	2.7498	0.0193556	0.028377	-4.25092	1.54703
MAB_1588c	1.47463	4.75316	6.67464	4.0171e-05	0.00011818	1.96347	3.92746
MAB_1589	1.02463	6.20201	3.85579	0.00281601	0.00491892	-2.65057	2.30813
MAB_1590c	1.98403	1.13616	4.49603	0.000974231	0.00190192	-0.733307	2.72081
MAB_1591	0.259333	4.07668	1.5003	0.162483	0.199736	-6.38289	0.699543
MAB_1592c	-0.795781	5.69489	-4.29407	0.00135395	0.002557	-1.84894	2.59227
MAB_1593c	-1.00961	8.98957	-8.43213	4.78186e-06	2.01161e-05	3.91216	4.69646
MAB_1594	0.45429	10.5165	4.566	0.000870359	0.00171776	-1.7239	2.76504
MAB_1595	-0.899988	9.59423	-5.93841	0.000109621	0.000280573	0.528513	3.55195
MAB_1596	1.47158	3.43566	5.33558	0.000263548	0.000602555	0.18246	3.22
MAB_1597	5.27221	-1.02045	6.84058	3.23512e-05	9.78991e-05	2.78733	4.00922
MAB_1598	0.927928	1.28148	2.19734	0.0510049	0.069284	-4.71609	1.15937
MAB_1599	-0.580684	6.64813	-3.89992	0.0026131	0.00459086	-2.60918	2.33811
MAB_1600c	-0.184502	4.70343	-1.13942	0.279419	0.326011	-6.92017	0.486768
MAB_1601c	0.256911	7.77049	1.67287	0.123332	0.155339	-6.49493	0.80872
MAB_1602	1.25572	6.51043	9.65467	1.31383e-06	6.81872e-06	5.44627	5.1663
MAB_1603	0.50761	9.98239	4.39641	0.00114517	0.00219524	-1.97666	2.65852
MAB_1604	-1.04163	7.882	-7.37328	1.65201e-05	5.56736e-05	2.6554	4.25435
MAB_1605	-2.16772	4.72967	-9.40131	1.69818e-06	8.40109e-06	5.34537	5.07566
MAB_1606	0.922688	5.31329	4.40219	0.00113444	0.00218054	-1.63007	2.66144
MAB_1607	-1.35951	8.46595	-10.185	7.81196e-07	4.48519e-06	5.88289	5.34822
MAB_1608c	-1.88961	3.62147	-6.05753	9.27285e-05	0.000243193	1.26865	3.61405
MAB_1609c	0.478567	2.21835	1.62746	0.132728	0.166141	-5.81046	0.779523
MAB_1610	3.22259	8.04594	20.9896	4.95066e-10	1.83779e-08	13.675	7.7357
MAB_1611	5.14949	5.08164	9.72187	1.2285e-06	6.45159e-06	5.77275	5.19033
MAB_1612	3.17127	8.65933	27.6431	2.74197e-11	2.72165e-09	16.5962	8.56517
MAB_1613	1.9284	5.6965	11.4521	2.45843e-07	1.77116e-06	7.28548	5.75174
MAB_1614	3.36443	6.97606	19.7782	9.20924e-10	2.90709e-08	13.0657	7.53654
MAB_1615	1.88145	7.92735	13.2462	5.70451e-08	5.96581e-07	8.70455	6.22433
MAB_1616	2.08303	6.10023	12.3195	1.18514e-07	1.03471e-06	8.03179	5.98518
MAB_1617c	3.80641	4.40618	14.473	2.31788e-08	2.98987e-07	9.87837	6.52435
MAB_1618	1.07804	8.32023	7.6074	1.24264e-05	4.4035e-05	2.93093	4.3562
MAB_1619	0.303868	6.73901	2.00668	0.0707482	0.0934153	-5.90962	1.02958
MAB_1620	-1.24839	7.27086	-7.26527	1.88797e-05	6.19931e-05	2.5534	4.20766
MAB_1621	0.356654	5.79233	2.44135	0.033331	0.0469502	-5.11373	1.32836
MAB_1622	0.284519	4.07497	1.15929	0.271582	0.317782	-6.80579	0.497871
MAB_1623	0.276879	3.70595	0.976081	0.350598	0.399008	-6.93049	0.399019
MAB_1624	-0.903363	5.08207	-3.91934	0.00252867	0.00446999	-2.43567	2.34969
MAB_1625	-2.07786	4.58955	-10.4484	6.08468e-07	3.64856e-06	6.43919	5.43788
MAB_1626	0.771854	2.54618	3.15468	0.00947633	0.0147467	-3.35316	1.83131
MAB_1627	-0.0635761	3.70485	-0.246133	0.810242	0.837985	-7.39515	0.0767636
MAB_1628c	-0.565112	6.50563	-4.0774	0.00193882	0.00351416	-2.2886	2.45418
MAB_1629c	-1.69734	3.2891	-6.29748	6.65807e-05	0.000182105	1.66747	3.73968
MAB_1630c	-0.328497	2.75494	-1.0327	0.324548	0.37285	-6.66796	0.428465
MAB_1632c	-1.64423	7.03699	-11.1861	3.10473e-07	2.12204e-06	6.95188	5.67325
MAB_1633	-0.0918357	6.43694	-0.546682	0.595825	0.639765	-7.59095	0.193979
MAB_1634c	2.47281	5.4991	11.8297	1.77917e-07	1.39776e-06	7.65195	5.85457
MAB_1635	0.555732	7.39527	3.1688	0.00924409	0.0144467	-3.96121	1.84023
MAB_1636	-2.16088	4.98967	-12.9778	7.01619e-08	7.10828e-07	8.66557	6.14824
MAB_1637	-2.41667	5.05577	-11.8127	1.80492e-07	1.41342e-06	7.67835	5.84973
MAB_1638	-0.735582	7.74759	-5.09389	0.000380078	0.000831452	-0.669757	3.08016
MAB_1639c	0.859525	5.96818	4.52589	0.000928392	0.00182341	-1.47713	2.73911
MAB_1640	0.244219	7.61639	1.94179	0.078972	0.103154	-6.07827	0.986516
MAB_1641	0.683974	8.38789	5.97593	0.00010397	0.000267942	0.661027	3.57196
MAB_1642	0.19636	6.53897	0.823207	0.428375	0.478894	-7.40113	0.319761
MAB_1643	-0.475897	8.09275	-3.97548	0.00230023	0.0041175	-2.5802	2.38537
MAB_1644	-1.45497	6.65992	-9.67924	1.28191e-06	6.68875e-06	5.46467	5.17466
MAB_1645	-1.6521	5.22073	-10.4019	6.35651e-07	3.78357e-06	6.31813	5.4221
MAB_1646c	-2.14561	5.61354	-11.3336	2.7263e-07	1.92145e-06	7.19048	5.71637
MAB_1647c	-1.93569	4.60267	-10.4611	6.01259e-07	3.61424e-06	6.44655	5.44198
MAB_1648c	-1.45921	7.17633	-11.4764	2.40724e-07	1.74462e-06	7.21339	5.7583
MAB_1649c	-2.08539	1.9658	-5.68442	0.000157654	0.00038276	1.00947	3.41707
MAB_1650c	-1.41188	4.11751	-6.17922	7.83125e-05	0.000209595	1.34811	3.67862
MAB_1651	0.637551	3.70543	2.33494	0.0401543	0.0556643	-5.02348	1.25442
MAB_1652	1.66845	4.85065	10.0154	9.20193e-07	5.10251e-06	5.95899	5.29222
MAB_1653	-0.0748626	5.21559	-0.450725	0.661194	0.700062	-7.53447	0.154864
MAB_1654	-0.346054	4.76825	-2.18216	0.0523616	0.0709882	-5.44798	1.14881
MAB_1655	-0.548908	4.14979	-3.16278	0.0093424	0.0145803	-3.65815	1.83623
MAB_1656	1.09961	4.96326	6.27707	6.84625e-05	0.000186347	1.36643	3.72968
MAB_1657c	-0.312812	7.64813	-0.685161	0.507829	0.557717	-7.59176	0.253586
MAB_1658c	-0.602529	1.35223	-1.8122	0.0981096	0.125554	-5.33811	0.901168
MAB_1659c	-1.49202	7.20393	-11.9801	1.5682e-07	1.26332e-06	7.66755	5.89849
MAB_1660c	-0.437082	6.63426	-3.27572	0.00766372	0.0121713	-3.7139	1.91466
MAB_1661c	0.292732	4.84309	1.39366	0.191721	0.231906	-6.6325	0.634688
MAB_1662c	0.568088	7.43155	4.52202	0.000934195	0.00183333	-1.59509	2.73676
MAB_1663	1.06712	3.98813	4.0493	0.00203212	0.00367095	-2.06013	2.43522
MAB_1664c	-1.28508	5.07564	-5.95837	0.000106576	0.000273809	0.892366	3.56255
MAB_1665	2.32419	6.93265	11.6546	2.06471e-07	1.57671e-06	7.39571	5.80225
MAB_1666	1.93478	6.39578	6.10041	8.73487e-05	0.000230982	0.991189	3.63642
MAB_1667	0.00723618	5.22187	0.0374753	0.970797	0.975253	-7.64428	0.0108829
MAB_1668	0.250484	8.69559	1.78409	0.102785	0.131124	-6.392	0.882319
MAB_1669	1.02911	4.86335	4.33266	0.00127089	0.00241137	-1.69846	2.61774
MAB_1670	-0.910217	7.57988	-4.24492	0.00146808	0.00274587	-2.07614	2.56132
MAB_1671	0.77558	0.622206	1.43015	0.181249	0.220519	-5.71712	0.656554
MAB_1672	-0.627947	5.20464	-4.30376	0.00133258	0.00251957	-1.78662	2.59867
MAB_1673	0.425164	4.45879	1.9547	0.0772683	0.101227	-5.77341	0.994702
MAB_1674c	0.441898	5.13928	1.88427	0.0869947	0.112664	-5.96537	0.948213
MAB_1675	1.60035	5.42086	7.88626	8.92391e-06	3.3408e-05	3.49133	4.47615
MAB_1676	-0.464338	6.85435	-3.178	0.0090959	0.0142413	-3.90467	1.84645
MAB_1677	-0.375726	6.16074	-2.33607	0.0400755	0.0555709	-5.32406	1.25515
MAB_1678c	1.15219	6.52762	7.08365	2.37056e-05	7.50035e-05	2.36092	4.12492
MAB_1679c	0.856407	6.48137	5.48317	0.00021161	0.000494878	0.0380684	3.3055
MAB_1680	0.316584	0.895307	0.774764	0.455277	0.505713	-6.47172	0.296096
MAB_1681	0.889352	0.272533	1.61561	0.135283	0.169034	-5.39565	0.772026
MAB_1683	0.471123	0.394031	0.943576	0.366226	0.415239	-6.22022	0.381702
MAB_1684	1.187	-0.139571	2.14168	0.0561495	0.0754504	-4.52462	1.12234
MAB_1685	0.0436926	1.71041	0.132543	0.897017	0.911639	-6.96453	0.0401769
MAB_1686	-2.80915	1.66619	-6.72778	3.74662e-05	0.000111096	2.54569	3.9543
MAB_1687	-1.86398	0.795002	-4.6924	0.000711194	0.00143211	-0.361462	2.84402
MAB_1688	-1.09661	0.884658	-2.29266	0.0432267	0.0595941	-4.47262	1.2248
MAB_1690	-2.26809	1.61696	-4.89225	0.000519152	0.00108821	-0.154268	2.96329
MAB_1691	-3.02049	0.105036	-5.36642	0.000251667	0.000578108	0.762099	3.23799
MAB_1692	-2.0303	2.57221	-7.99902	7.8247e-06	3.00259e-05	4.02379	4.5225
MAB_1693	-1.22251	1.19833	-3.56638	0.00462255	0.00772225	-2.33466	2.11226
MAB_1694	-2.55113	0.152969	-5.51919	0.000200666	0.000473709	0.985879	3.32449
MAB_1695	-0.926853	1.0062	-2.50688	0.029707	0.042266	-4.14062	1.37401
MAB_1696	0.361715	2.41444	1.26284	0.233502	0.276889	-6.33523	0.557694
MAB_1697	0.175748	1.16261	0.522483	0.611992	0.655099	-6.70102	0.183693
MAB_1698	-0.0314317	1.59097	-0.0959659	0.925323	0.936688	-6.94047	0.0284053
MAB_1699	-1.08126	0.913109	-2.5819	0.0260314	0.0373094	-3.99117	1.42818
MAB_1700	-2.51088	1.37386	-5.06828	0.000395305	0.000860119	0.171378	3.06544
MAB_1701	-1.2828	0.363246	-2.04462	0.0663201	0.0880706	-4.76416	1.05517
MAB_1702	-0.358469	6.82773	-2.16594	0.0538493	0.0727818	-5.65864	1.13798
MAB_1703	0.313176	7.99354	2.6023	0.025112	0.0361301	-5.00392	1.44213
MAB_1704c	-0.117196	7.1376	-0.732075	0.479867	0.530845	-7.51938	0.275032
MAB_1705c	1.27351	4.06621	4.8173	0.00058381	0.0012035	-0.767393	2.91955
MAB_1706c	-0.491692	6.12761	-2.68453	0.0217205	0.0315869	-4.72118	1.50049
MAB_1707	-0.842626	3.82284	-3.90474	0.00259187	0.00456412	-2.28429	2.34064
MAB_1708	0.410781	6.99841	3.1227	0.0100244	0.0155448	-4.0135	1.80841
MAB_1709c	0.00473839	8.26959	0.0293948	0.977091	0.980519	-7.8845	0.00854395
MAB_1710c	0.111458	5.11104	0.611315	0.55377	0.600041	-7.43447	0.221819
MAB_1711c	0.560896	8.34257	3.91371	0.00255285	0.0045078	-2.70474	2.34603
MAB_1712	0.887017	5.39021	4.20186	0.00157633	0.00292249	-1.98043	2.53425
MAB_1713	-0.7726	6.14304	-4.63313	0.000781617	0.00155533	-1.31057	2.80818
MAB_1714	-1.67652	3.01298	-6.13556	8.31882e-05	0.000220942	1.48029	3.65572
MAB_1715c	-0.586464	4.96349	-2.71825	0.0204651	0.0298594	-4.5523	1.52492
MAB_1716c	-0.489117	5.24069	-2.85908	0.0159575	0.023826	-4.33462	1.62295
MAB_1717c	0.494525	5.39031	2.71084	0.0207345	0.0302072	-4.61118	1.51989
MAB_1718	-0.0909115	7.7956	-0.681106	0.510291	0.559915	-7.60543	0.251878
MAB_1719	0.00179083	6.45181	0.00806077	0.993717	0.99474	-7.75305	0.00229053
MAB_1720	-0.499088	3.56904	-2.08375	0.0620263	0.0826847	-5.41232	1.08257
MAB_1721	-0.846159	2.94096	-3.29493	0.0074104	0.0118309	-3.18432	1.92698
MAB_1722	-1.86077	2.69704	-7.31048	1.78505e-05	5.90925e-05	3.14494	4.22847
MAB_1723	-1.61703	5.39982	-8.99228	2.60068e-06	1.2149e-05	4.80746	4.91546
MAB_1724c	-2.1385	6.58502	-12.0868	1.43499e-07	1.1898e-06	7.80209	5.92453
MAB_1725c	-4.04563	6.97358	-18.3912	1.9626e-09	5.04981e-08	12.2947	7.29672
MAB_1726	-0.226157	5.86688	-1.12994	0.283219	0.329812	-7.04652	0.481733
MAB_1727c	0.51992	6.80102	3.48042	0.00536418	0.00884292	-3.36221	2.0534
MAB_1728	-0.812814	1.00096	-2.21987	0.0490537	0.0668389	-4.61955	1.17497
MAB_1731	-1.92458	0.612859	-3.8348	0.00291819	0.00506866	-1.75415	2.29511
MAB_1732	-2.31086	2.02605	-5.75313	0.000142767	0.000353502	1.10947	3.45161
MAB_1733	-0.835602	0.648646	-1.63452	0.131227	0.164516	-5.44277	0.783793
MAB_1735	-0.28272	2.35176	-0.985856	0.345995	0.394692	-6.62254	0.403741
MAB_1736	-0.456853	6.02587	-1.91894	0.0820736	0.106918	-5.99136	0.97095
MAB_1742	-0.769722	2.41339	-2.59125	0.025606	0.0367538	-4.30665	1.4347
MAB_1744	-0.655608	0.469205	-1.44908	0.176012	0.214738	-5.66061	0.66809
MAB_1746	-1.25927	1.949	-2.63117	0.0238653	0.0344689	-4.11951	1.46257
MAB_1748	-3.0543	0.339602	-6.75344	3.62304e-05	0.000108091	2.67153	3.96621
MAB_1752	-1.50924	1.30084	-4.26265	0.00142578	0.00267602	-1.15746	2.57251
MAB_1754	-1.61421	-0.290239	-3.31254	0.00718579	0.0114987	-2.53023	1.93935
MAB_1756	-1.90429	1.40796	-4.14385	0.00173555	0.00318131	-1.36319	2.49739
MAB_1757	-0.897568	4.67433	-4.16436	0.00167742	0.00308978	-1.96331	2.51007
MAB_1758	-0.931697	3.46689	-3.13867	0.00974673	0.0151529	-3.57008	1.8195
MAB_1759	-1.80942	3.5351	-6.95726	2.784e-05	8.59594e-05	2.54338	4.06571
MAB_1760	-2.11636	5.14747	-7.21027	2.02186e-05	6.55488e-05	2.6673	4.18344
MAB_1761	-1.04436	5.10294	-5.16407	0.000341445	0.000759014	-0.343722	3.11975
MAB_1762	-0.144427	5.18181	-0.671684	0.516039	0.564948	-7.39969	0.247991
MAB_1763	-0.00563828	5.30323	-0.0239139	0.981362	0.984195	-7.65238	0.00691872
MAB_1765	1.50135	0.872125	3.77656	0.00322239	0.00556678	-1.91062	2.2544
MAB_1766	-1.54317	5.11765	-7.13095	2.23325e-05	7.12151e-05	2.54997	4.14743
MAB_1767	-1.61229	4.88788	-7.55751	1.31967e-05	4.61696e-05	3.13624	4.33564
MAB_1768	-1.93382	5.2762	-8.19511	6.24583e-06	2.50399e-05	3.89561	4.60137
MAB_1769	-2.55577	5.90037	-12.3427	1.16298e-07	1.02086e-06	8.07384	5.99103
MAB_1770	-2.01551	4.53594	-9.26097	1.96226e-06	9.56162e-06	5.21007	5.01947
MAB_1771	-1.39774	5.80898	-6.05724	9.27664e-05	0.000243193	0.970207	3.61405
MAB_1773c	-0.752944	4.95856	-3.8691	0.00275315	0.00481949	-2.51252	2.317
MAB_1774	-0.700581	2.25161	-2.01538	0.0697094	0.0922189	-5.22873	1.03518
MAB_1776	0.82317	-0.124101	1.49765	0.163161	0.200468	-5.48044	0.697956
MAB_1782	-1.29969	1.36142	-3.79234	0.00313686	0.00542674	-1.97359	2.26546
MAB_1783	1.07995	-0.0111532	2.42495	0.0343037	0.0481439	-4.0867	1.31746
MAB_1785	1.18482	-0.0228565	2.45691	0.0324332	0.0457831	-4.02963	1.33929
MAB_1788	2.00834	0.265389	3.71091	0.00360512	0.00615795	-1.91304	2.21056
MAB_1789	2.39848	-0.325589	4.15383	0.00170701	0.00313963	-1.1129	2.50312
MAB_1796	0.423332	2.29072	1.61649	0.135093	0.168884	-5.84396	0.772413
MAB_1801	2.45201	1.6353	5.58862	0.000181237	0.000433526	0.926308	3.36299
MAB_1803	2.91714	0.579778	5.68653	0.000157174	0.000382359	1.20564	3.41753
MAB_1805	5.50727	1.97404	14.7885	1.85944e-08	2.52582e-07	9.74748	6.5976
MAB_1809	1.14523	0.163245	1.34473	0.206553	0.248078	-5.72628	0.605413
MAB_1810	0.498042	0.933276	1.19441	0.25815	0.303159	-6.07131	0.518329
MAB_1811	-1.94647	0.930701	-3.12415	0.00999887	0.0155102	-3.04011	1.80938
MAB_1812c	-1.06119	5.64924	-6.94279	2.83609e-05	8.72352e-05	2.23789	4.05931
MAB_1814	0.560583	0.652154	1.39863	0.190263	0.23039	-5.76574	0.637536
MAB_1815	-1.51691	5.21523	-5.22605	0.000310793	0.00070004	-0.248933	3.15488
MAB_1816c	0.37254	2.32483	1.24341	0.240299	0.284048	-6.33689	0.546608
MAB_1818	0.722126	0.947954	1.95015	0.0778647	0.101954	-5.04192	0.991597
MAB_1819c	0.100359	6.33066	0.511224	0.619589	0.661782	-7.60325	0.179285
MAB_1820c	1.00505	4.71928	4.87464	0.000533629	0.00111567	-0.773297	2.95247
MAB_1821	-2.53508	6.12591	-12.9227	7.32431e-08	7.35912e-07	8.54513	6.13317
MAB_1822	-1.71261	5.23356	-6.59951	4.43595e-05	0.000128788	1.81269	3.89012
MAB_1823c	-2.1854	7.95459	-7.80566	9.81138e-06	3.61734e-05	3.21373	4.44161
MAB_1825c	-0.692834	4.05987	-3.52363	0.00497719	0.0082636	-3	2.08283
MAB_1826	-1.23311	5.95967	-5.82409	0.000128957	0.00032226	0.607202	3.49179
MAB_1827c	-1.34249	4.26296	-5.08276	0.000386612	0.000843849	-0.358217	3.07374
MAB_1828	-1.81709	1.61888	-5.18582	0.000330341	0.000738937	0.294995	3.13139
MAB_1829	-1.62815	3.13319	-6.61331	4.35562e-05	0.000126742	2.13331	3.89708
MAB_1830	-3.69199	4.4575	-14.3991	2.44214e-08	3.09274e-07	9.82432	6.50966
MAB_1831	-3.771	1.90049	-9.29916	1.88625e-06	9.26548e-06	5.55104	5.03313
MAB_1832	-4.45193	4.24903	-19.4451	1.09924e-09	3.27952e-08	12.8323	7.48419
MAB_1833	-3.8904	3.55622	-12.5152	1.01157e-07	9.24676e-07	8.42764	6.03401
MAB_1834	-1.99219	3.38668	-8.92095	2.80573e-06	1.2933e-05	4.97975	4.8883
MAB_1835c	-1.05648	5.50735	-7.35013	1.69975e-05	5.69667e-05	2.79422	4.24438
MAB_1836	0.971873	0.835633	2.49259	0.030463	0.0431967	-4.13358	1.36455
MAB_1837c	1.15606	0.759889	2.11748	0.0585369	0.0782692	-4.73432	1.10641
MAB_1838	0.12807	3.6573	0.585065	0.570649	0.615996	-7.23538	0.210422
MAB_1839	1.11453	4.25516	6.42585	5.59441e-05	0.000155995	1.6684	3.80689
MAB_1840c	0.572169	6.40835	4.02278	0.00212447	0.00382075	-2.37789	2.41785
MAB_1841c	-0.747361	4.908	-4.89315	0.000518426	0.00108761	-0.766262	2.96353
MAB_1842c	-0.278776	6.34911	-1.90662	0.083792	0.108923	-6.03726	0.962881
MAB_1843	0.600657	4.07826	2.80613	0.0175222	0.0259709	-4.27997	1.58551
MAB_1844	0.206563	3.69349	0.989309	0.344379	0.393033	-6.91565	0.405571
MAB_1845c	-1.43306	4.57385	-8.74408	3.39365e-06	1.51407e-05	4.60819	4.81986
MAB_1846	3.5138	6.85795	18.57	1.77497e-09	4.71675e-08	12.3962	7.32636
MAB_1847	1.55565	1.92418	5.47316	0.000214761	0.000500904	0.676737	3.30025
MAB_1848	0.507858	2.28791	1.63669	0.130768	0.164025	-5.81384	0.785089
MAB_1849	1.13433	5.18356	5.95344	0.000107319	0.00027526	0.867509	3.56026
MAB_1850c	0.777774	5.43294	3.88457	0.00268188	0.00469982	-2.53644	2.32792
MAB_1851	0.609182	5.3932	4.07279	0.00195382	0.0035387	-2.2051	2.45116
MAB_1852c	0.546369	5.71346	2.45631	0.0324673	0.0458179	-5.08056	1.33897
MAB_1853c	0.59724	0.680777	1.13426	0.281483	0.328262	-6.08501	0.483779
MAB_1854c	-0.486378	5.99366	-3.26066	0.00786844	0.0124517	-3.69057	1.90477
MAB_1855c	2.53284	1.17985	5.83218	0.000127475	0.000319376	1.34373	3.4957
MAB_1856	0.916707	1.65944	2.64578	0.0232581	0.0336419	-4.04306	1.47312
MAB_1857c	2.92336	1.35971	5.19545	0.000325547	0.000730565	0.381021	3.13634
MAB_1858	0.249935	4.24314	1.53219	0.154522	0.190866	-6.36647	0.71927
MAB_1859	-0.551873	3.66497	-2.50576	0.0297658	0.0423372	-4.7263	1.37328
MAB_1860	-0.892823	4.59391	-5.68749	0.000156956	0.00038202	0.531255	3.41791
MAB_1861c	1.33416	1.99257	4.17651	0.00164395	0.00303398	-1.43875	2.51799
MAB_1862	-0.198454	3.12294	-0.893271	0.391381	0.441713	-6.88613	0.35486
MAB_1863	-1.17699	5.41548	-7.85384	9.27007e-06	3.44388e-05	3.44837	4.46295
MAB_1864	-2.36462	5.51074	-14.9296	1.68723e-08	2.31127e-07	10.1171	6.63615
MAB_1865	-3.17078	4.09368	-14.7218	1.94732e-08	2.6016e-07	10.0578	6.58476
MAB_1866c	0.947595	2.7809	2.891	0.0150827	0.022659	-3.86649	1.64476
MAB_1867	-1.78466	4.25698	-9.67277	1.29023e-06	6.72496e-06	5.67684	5.17231
MAB_1868c	0.357821	4.42376	1.85066	0.092026	0.118706	-5.93044	0.925526
MAB_1869c	1.33552	6.50712	9.88053	1.04996e-06	5.66602e-06	5.6858	5.24672
MAB_1870	1.73528	3.66429	6.14093	8.25713e-05	0.000219663	1.37098	3.65824
MAB_1871	1.68606	7.37386	7.19567	2.05908e-05	6.64894e-05	2.45591	4.17725
MAB_1872c	1.89548	6.35888	10.4541	6.05172e-07	3.63327e-06	6.28657	5.4397
MAB_1873c	3.67612	4.31928	17.4309	3.42269e-09	7.63511e-08	11.7826	7.11718
MAB_1874	2.43299	4.01558	8.41344	4.88266e-06	2.04693e-05	4.32727	4.6889
MAB_1875c	-1.54811	7.41725	-12.1851	1.32304e-07	1.12335e-06	7.83703	5.94948
MAB_1876c	-0.608516	9.84697	-2.12433	0.0578519	0.0774171	-5.93457	1.11116
MAB_1877c	-1.27911	11.6207	-14.2135	2.7877e-08	3.46715e-07	9.27518	6.46003
MAB_1878c	-1.62363	10.5329	-9.57623	1.42162e-06	7.26193e-06	5.12083	5.13895
MAB_1879c	1.00564	9.11911	6.78669	3.46943e-05	0.00010389	1.78474	3.98342
MAB_1880c	-0.0402644	6.81393	-0.188931	0.853687	0.874732	-7.76036	0.058125
MAB_1881c	0.440471	4.05098	1.93392	0.0800267	0.104447	-5.74302	0.981104
MAB_1882c	-1.70711	1.71285	-4.38757	0.0011618	0.0022226	-1.01546	2.65314
MAB_1883c	-1.45523	2.99874	-5.69447	0.000155377	0.000379158	0.819442	3.42118
MAB_1884c	-1.64975	8.41718	-13.3552	5.24994e-08	5.63587e-07	8.76642	6.24904
MAB_1885	-1.5754	4.77217	-5.47794	0.00021325	0.000498095	0.204555	3.30269
MAB_1886	-0.308021	7.10862	-2.13572	0.0567283	0.0761861	-5.72964	1.11812
MAB_1887	-0.165	6.75853	-1.3118	0.217063	0.259739	-6.90481	0.585463
MAB_1888	0.739472	4.26561	4.50723	0.000956759	0.00187307	-1.32892	2.72744
MAB_1889	-0.018236	6.41676	-0.133566	0.896227	0.911218	-7.74075	0.0403779
MAB_1890c	3.27194	4.05284	12.5217	1.0063e-07	9.24676e-07	8.39338	6.03401
MAB_1891	0.592378	3.75332	2.23494	0.0477885	0.0652612	-5.20101	1.18534
MAB_1892	0.515115	6.16461	3.50999	0.00509611	0.00844661	-3.26186	2.07332
MAB_1893	0.0286389	4.80021	0.125262	0.902641	0.916589	-7.59248	0.0378254
MAB_1894c	-4.30114	4.91081	-16.4954	6.05293e-09	1.09833e-07	11.2212	6.95927
MAB_1895c	-2.14357	5.27682	-13.7504	3.90529e-08	4.54415e-07	9.25539	6.34255
MAB_1896c	-1.5235	4.58173	-7.98038	7.99581e-06	3.0617e-05	3.70212	4.51404
MAB_1897c	-1.71295	6.62034	-11.7076	1.97333e-07	1.51601e-06	7.45889	5.8193
MAB_1898	0.0286117	2.02515	0.0484516	0.96225	0.967822	-7.04899	0.0142044
MAB_1899c	-0.268976	5.99221	-1.70813	0.11645	0.147205	-6.30805	0.832078
MAB_1900c	0.294193	3.88937	1.27665	0.228765	0.272201	-6.63634	0.565111
MAB_1901c	0.0128114	6.51905	0.0853673	0.933547	0.94305	-7.7541	0.0254654
MAB_1902	-0.220987	4.77413	-1.24698	0.239039	0.282765	-6.80512	0.548574
MAB_1903	-0.0266881	5.1556	-0.13786	0.892914	0.908608	-7.62831	0.0416233
MAB_1904	-1.20244	5.0102	-7.10375	2.31114e-05	7.3362e-05	2.51887	4.13453
MAB_1905	-1.89387	6.38474	-12.3283	1.17669e-07	1.03104e-06	8.02197	5.98673
MAB_1906	0.471934	4.66046	1.82852	0.0954833	0.122484	-5.99553	0.911922
MAB_1907	0.527442	3.43296	2.1911	0.0515588	0.0699974	-5.21146	1.15492
MAB_1908c	-1.69333	3.17872	-5.42898	0.000229286	0.000531215	0.391654	3.27473
MAB_1909c	-3.86664	3.16242	-13.4187	5.00376e-08	5.46816e-07	9.12012	6.26216
MAB_1910c	-1.7681	0.44098	-3.99342	0.00223186	0.00400057	-1.46184	2.39788
MAB_1911c	-2.06697	3.40005	-7.76357	1.03123e-05	3.77343e-05	3.62291	4.42326
MAB_1912c	-1.80951	3.93174	-7.48089	1.4482e-05	4.98416e-05	3.17332	4.30241
MAB_1913	1.93254	8.50389	5.55138	0.000191394	0.000453803	0.00906913	3.34313
MAB_1914c	-1.84995	5.89163	-9.93439	9.95915e-07	5.42952e-06	5.79129	5.26524
MAB_1915	0.328307	9.86566	2.93814	0.013878	0.0209657	-4.53733	1.67849
MAB_1916c	1.94554	9.54429	14.5348	2.21921e-08	2.87788e-07	9.62609	6.54093
MAB_1917	-2.24561	8.48208	-17.7913	2.76877e-09	6.56805e-08	11.8718	7.18256
MAB_1918	0.0522436	8.15689	0.391494	0.703124	0.740427	-7.79449	0.130518
MAB_1919	-0.0839818	7.11086	-0.568837	0.581222	0.625882	-7.62873	0.203508
MAB_1920	-0.408447	8.41336	-3.19454	0.00883556	0.0138739	-3.98457	1.8578
MAB_1921	-1.40642	6.26366	-7.48538	1.4403e-05	4.964e-05	2.91509	4.30417
MAB_1922	0.114199	2.76076	0.313205	0.760152	0.791906	-7.17241	0.101326
MAB_1923c	-0.41584	4.3938	-2.5951	0.0254329	0.0365485	-4.69792	1.43713
MAB_1924	-0.373343	3.95042	-1.71839	0.114513	0.144944	-6.05082	0.838798
MAB_1925	4.05578	6.30976	12.7214	8.58101e-08	8.27966e-07	8.39128	6.08199
MAB_1926	2.5907	6.97135	16.0634	7.95731e-09	1.32522e-07	10.8294	6.87771
MAB_1927	0.570989	6.04075	3.57724	0.0045367	0.00759187	-3.13169	2.11965
MAB_1928c	-0.259989	4.49938	-1.60106	0.138478	0.172583	-6.3079	0.763002
MAB_1929	-0.723234	5.50536	-4.53478	0.000915183	0.00179892	-1.42313	2.74499
MAB_1930c	-0.762976	5.47983	-4.47521	0.00100759	0.00195996	-1.52097	2.70775
MAB_1931c	-1.7845	5.32997	-6.74147	3.68016e-05	0.000109661	2.00287	3.95995
MAB_1932c	-1.61723	8.00063	-12.9288	7.28926e-08	7.35429e-07	8.43974	6.13346
MAB_1933c	0.145894	9.10083	1.3299	0.211233	0.253261	-7.04665	0.596431
MAB_1934	0.948742	5.4622	6.13108	8.37062e-05	0.000221954	1.10243	3.65374
MAB_1935	1.19064	3.58794	4.22472	0.00151785	0.00282809	-1.68214	2.54851
MAB_1936	-1.15563	6.46523	-8.47357	4.5664e-06	1.93773e-05	4.12266	4.71271
MAB_1937	-0.824967	5.97398	-4.11059	0.00183436	0.00334352	-2.18776	2.4758
MAB_1938c	-1.38078	2.37981	-4.96244	0.000465446	0.000988844	-0.205976	3.00487
MAB_1939	2.27317	3.59264	6.2763	6.85353e-05	0.000186402	1.60264	3.72955
MAB_1940c	1.26759	7.98582	7.28376	1.84512e-05	6.07503e-05	2.53037	4.21645
MAB_1942c	-0.999325	8.02509	-7.20959	2.02357e-05	6.55604e-05	2.42931	4.18336
MAB_1943c	-0.636917	6.76818	-4.17351	0.00165215	0.00304563	-2.14206	2.51632
MAB_1944c	0.488171	6.46571	1.64504	0.129019	0.16204	-6.43787	0.790377
MAB_1945c	-0.147922	9.9728	-1.1634	0.269982	0.316214	-7.30323	0.500019
MAB_1946	3.35464	-0.0958483	5.04219	0.000411483	0.000888956	0.277107	3.05112
MAB_1947	1.74463	3.63525	7.92776	8.50113e-06	3.2122e-05	3.76926	4.4932
MAB_1948c	1.58378	7.73069	7.88028	8.98669e-06	3.35913e-05	3.31763	4.47377
MAB_1949	0.0531047	7.15575	0.382945	0.709267	0.746411	-7.72663	0.127022
MAB_1950	3.01663	7.51735	16.1089	7.72851e-09	1.30011e-07	10.8386	6.88602
MAB_1951c	0.704214	6.89585	5.50656	0.000204431	0.000480265	0.0447643	3.31852
MAB_1952c	-2.37172	4.45359	-12.1764	1.33261e-07	1.129e-06	8.05015	5.94731
MAB_1953c	0.421252	4.41067	1.15522	0.273174	0.319568	-6.86202	0.495437
MAB_1954c	-0.122853	6.73698	-0.736727	0.477148	0.528077	-7.48503	0.277303
MAB_1955c	-0.56088	7.46461	-3.93863	0.00244765	0.00435845	-2.6015	2.36067
MAB_1956	1.80687	2.16012	5.74601	0.000144239	0.000356057	1.05603	3.44848
MAB_1957	1.70903	8.48335	11.5832	2.19518e-07	1.64808e-06	7.23839	5.78302
MAB_1958c	3.5415	6.41413	24.0798	1.173e-10	6.10659e-09	15.143	8.2142
MAB_1959	1.64185	6.99389	9.46759	1.58708e-06	7.94029e-06	5.21472	5.10016
MAB_1960c	-0.640486	8.28303	-5.03815	0.00041405	0.000893311	-0.795901	3.049
MAB_1961	0.631428	9.96807	5.90746	0.00011453	0.000291754	0.457061	3.53498
MAB_1962	1.07247	8.10015	6.44067	5.48391e-05	0.000153486	1.36051	3.81393
MAB_1963	-0.520511	9.75653	-4.22174	0.00152534	0.00283987	-2.26133	2.5467
MAB_1964	-0.230525	6.44379	-1.20423	0.254491	0.299369	-7.00976	0.523793
MAB_1965c	-0.431183	4.54695	-2.12915	0.0573741	0.0769895	-5.50551	1.11357
MAB_1966c	-3.13715	9.52273	-20.0941	7.80633e-10	2.56124e-08	13.1602	7.59155
MAB_1967c	-1.26794	8.27046	-10.2976	7.01616e-07	4.12847e-06	6.00889	5.38421
MAB_1968c	0.484761	7.64822	1.80409	0.0994375	0.127087	-6.292	0.8959
MAB_1969c	-0.429111	9.8886	-3.6099	0.00428822	0.00721329	-3.34253	2.14187
MAB_1970	2.92563	5.00632	10.2938	7.04156e-07	4.13065e-06	6.26323	5.38398
MAB_1971c	1.83646	4.65434	5.55453	0.000190512	0.000452152	0.341208	3.34472
MAB_1972c	-1.40867	5.50359	-5.7514	0.000143123	0.000354201	0.538054	3.45075
MAB_1973	1.53985	4.5696	8.03717	7.48665e-06	2.90025e-05	3.76816	4.53756
MAB_1974	0.00426898	8.45196	0.0360855	0.971879	0.975893	-7.89627	0.0105979
MAB_1975	1.84451	3.7188	5.82055	0.00012961	0.000323724	0.892194	3.48982
MAB_1976	0.273677	5.32576	1.29864	0.221386	0.264196	-6.80076	0.578073
MAB_1977	0.569749	4.07279	2.43974	0.0334256	0.0470474	-4.91501	1.32746
MAB_1978c	-0.540502	8.64467	-4.7732	0.000625786	0.00128027	-1.25448	2.8927
MAB_1979	2.29689	1.87603	5.77735	0.000137885	0.000342809	1.16318	3.46495
MAB_1980c	0.590643	3.55488	2.49649	0.0302545	0.0429444	-4.72114	1.36709
MAB_1981	-0.527467	8.38525	-2.15963	0.0544383	0.0734758	-5.77946	1.13386
MAB_1982	-1.42299	6.72617	-10.931	3.90101e-07	2.55668e-06	6.72653	5.59232
MAB_1983	-0.639108	4.33563	-3.33742	0.00688011	0.0110641	-3.37489	1.95608
MAB_1984	-0.805109	9.38137	-4.71534	0.00068576	0.00138663	-1.39828	2.85804
MAB_1985	-0.355398	8.69053	-2.53703	0.028172	0.0402232	-5.16248	1.39552
MAB_1986	-0.398096	4.30468	-2.2241	0.0486952	0.0664063	-5.3149	1.17779
MAB_1987	1.51828	9.81541	14.978	1.63224e-08	2.26739e-07	9.9382	6.64447
MAB_1988c	0.633631	6.68625	4.39659	0.00114484	0.00219524	-1.75383	2.65852
MAB_1989c	-1.60748	5.40313	-8.99514	2.59281e-06	1.21262e-05	4.81076	4.91627
MAB_1990	-1.43952	4.5366	-4.2487	0.00145895	0.00273406	-1.78396	2.56319
MAB_1991c	-1.7477	6.88087	-13.4227	4.98851e-08	5.46377e-07	8.89993	6.26251
MAB_1992c	-0.546678	5.72538	-3.25116	0.00800054	0.0126361	-3.68446	1.89839
MAB_1993	0.0887289	5.986	0.579892	0.574008	0.619348	-7.53479	0.208065
MAB_1994c	-1.18331	5.4109	-6.79127	3.44881e-05	0.000103401	2.05249	3.98548
MAB_1995c	-0.834154	4.50771	-4.19226	0.00160159	0.0029603	-1.89448	2.52866
MAB_1996	0.390865	10.0439	1.70597	0.116862	0.147649	-6.59834	0.830769
MAB_1997	1.43805	7.54159	6.54362	4.77782e-05	0.000137286	1.5469	3.86237
MAB_1998	-1.05059	9.66569	-6.48958	5.13542e-05	0.000145788	1.33202	3.83628
MAB_1999	-1.54897	7.21143	-10.6171	5.19866e-07	3.19609e-06	6.39225	5.49538
MAB_2000	-2.23497	8.82507	-17.3471	3.59788e-09	7.82433e-08	11.5832	7.10655
MAB_2001	-0.290817	7.71223	-2.36573	0.0380516	0.052976	-5.39081	1.27592
MAB_2002	-0.18379	5.36592	-0.819187	0.430567	0.481012	-7.30295	0.317844
MAB_2003	-1.36305	6.80172	-10.1508	8.07299e-07	4.60238e-06	5.94729	5.33702
MAB_2004	-1.30716	6.45398	-7.61108	1.23714e-05	4.39141e-05	3.06199	4.3574
MAB_2005	0.830595	9.33832	7.41394	1.57158e-05	5.34448e-05	2.61684	4.27209
MAB_2006	0.141596	7.0921	0.988065	0.344961	0.393605	-7.29107	0.40494
MAB_2007	-2.00447	7.37871	-9.17132	2.15406e-06	1.03659e-05	4.86871	4.98439
MAB_2008	-1.70566	4.52163	-7.05394	2.46142e-05	7.73249e-05	2.5267	4.11168
MAB_2009	2.12838	9.2835	9.72208	1.22825e-06	6.45159e-06	5.35319	5.19033
MAB_2010	2.37854	6.99875	8.27408	5.71041e-06	2.31994e-05	3.85484	4.63452
MAB_2011	0.231701	5.40632	1.299	0.221265	0.264117	-6.80753	0.578204
MAB_2012	1.67683	6.44865	7.69696	1.11624e-05	4.02988e-05	3.17369	4.39471
MAB_2013c	0.699322	5.37315	4.3448	0.00124588	0.00236663	-1.73473	2.62587
MAB_2014c	1.92605	0.789911	4.08419	0.00191696	0.00348102	-1.36401	2.45829
MAB_2015c	1.48843	1.19646	3.9056	0.00258809	0.00456011	-1.74708	2.34102
MAB_2016	-1.44499	4.8997	-5.68906	0.000156598	0.000381341	0.510193	3.41869
MAB_2017	0.842789	8.57503	6.96364	2.7614e-05	8.53157e-05	2.06204	4.06897
MAB_2018	0.296969	7.93013	1.15135	0.274694	0.32096	-7.18034	0.493549
MAB_2019	0.20577	6.18396	1.49441	0.163993	0.201337	-6.6258	0.696076
MAB_2020c	0.766127	3.72803	3.11977	0.0100762	0.0156201	-3.65868	1.80632
MAB_2021c	1.0606	2.56713	3.93302	0.00247091	0.00439182	-1.98314	2.35736
MAB_2022	0.700264	4.00057	2.77734	0.0184364	0.0271521	-4.31529	1.5662
MAB_2023c	-2.33866	7.83274	-16.4817	6.10509e-09	1.10368e-07	11.07	6.95716
MAB_2024	-0.183584	4.57566	-0.816608	0.431977	0.482366	-7.21917	0.316624
MAB_2025	-1.38793	4.12413	-7.61587	1.23004e-05	4.37258e-05	3.30115	4.35926
MAB_2026	-1.99339	3.97092	-9.71659	1.23499e-06	6.4717e-06	5.76265	5.18898
MAB_2027	1.61593	3.0093	3.71527	0.00357826	0.00612499	-2.43166	2.21289
MAB_2028	1.65807	1.69464	5.67059	0.000160845	0.00038915	1.0149	3.40988
MAB_2029	-1.82765	0.329039	-3.09043	0.0106101	0.016406	-2.99214	1.785
MAB_2030	-1.66461	1.45249	-3.90813	0.00257704	0.00454557	-1.78028	2.34241
MAB_2031	-0.832815	0.839283	-1.71632	0.114901	0.145398	-5.36562	0.837442
MAB_2032	-0.698622	1.47974	-1.95169	0.0776624	0.101716	-5.15299	0.99261
MAB_2033	-0.43555	1.03456	-1.29457	0.222737	0.265613	-5.97545	0.575751
MAB_2034	-0.613186	1.00119	-1.27552	0.229148	0.272523	-5.9883	0.564596
MAB_2035	-0.303002	2.76002	-0.786255	0.448799	0.499201	-6.89588	0.301724
MAB_2036	-1.05961	0.546757	-2.65194	0.0230067	0.0333477	-3.80337	1.47693
MAB_2037	-1.4285	5.18055	-6.3936	5.84331e-05	0.000162284	1.52045	3.78972
MAB_2038	-2.64073	4.23754	-8.54514	4.21855e-06	1.80429e-05	4.46592	4.74369
MAB_2039	-0.641969	3.96458	-2.83403	0.0166794	0.0248125	-4.20705	1.60533
MAB_2040c	-2.01825	3.26925	-8.83885	3.06363e-06	1.38848e-05	4.9034	4.85746
MAB_2041c	-1.78302	4.53813	-9.75952	1.18333e-06	6.26175e-06	5.73572	5.2033
MAB_2042c	-0.478175	5.57059	-3.0459	0.0114757	0.0176045	-4.03586	1.75438
MAB_2043	-0.751012	5.15265	-4.49856	0.000970251	0.00189567	-1.44898	2.72224
MAB_2044	-0.632647	4.56723	-3.49149	0.00526214	0.00869514	-3.13494	2.06072
MAB_2045	-0.224863	5.62753	-1.59285	0.140311	0.174554	-6.44079	0.75807
MAB_2046	-0.149383	7.19322	-0.893575	0.391226	0.441713	-7.38876	0.35486
MAB_2047c	0.711338	10.5928	6.61841	4.32631e-05	0.000126132	1.45483	3.89917
MAB_2048c	0.633145	12.6291	4.7885	0.000610878	0.00125452	-1.48304	2.90152
MAB_2049c	0.951658	8.97642	4.73182	0.000668087	0.00135428	-1.34435	2.86829
MAB_2050	-0.306154	5.97317	-1.58926	0.141119	0.175469	-6.47675	0.755799
MAB_2051	1.01498	6.01683	4.8679	0.000539288	0.00112411	-0.910181	2.94919
MAB_2052	0.70865	4.61051	2.02212	0.068914	0.091266	-5.68463	1.03969
MAB_2053	0.170691	3.65125	0.465374	0.651001	0.691032	-7.30093	0.160502
MAB_2054	-0.995597	2.19824	-3.65643	0.00395827	0.00670465	-2.38445	2.17362
MAB_2055	-0.149708	0.960058	-0.30636	0.765215	0.795988	-6.75052	0.0990937
MAB_2056	-0.864939	4.64111	-4.77137	0.000627597	0.00128241	-0.933461	2.89197
MAB_2057	-1.17334	4.07422	-5.26398	0.000293487	0.000664137	-0.0461072	3.17774
MAB_2058	-0.881591	2.66941	-2.86153	0.0158884	0.0237521	-3.88943	1.6243
MAB_2059	0.252236	1.69083	0.54704	0.595587	0.639651	-6.80929	0.194057
MAB_2060	-0.225528	6.05139	-0.81432	0.43323	0.483321	-7.36955	0.315764
MAB_2061c	2.31321	1.16606	4.6093	0.00081198	0.00160907	-0.544379	2.79342
MAB_2062c	0.296105	2.11286	0.935764	0.370055	0.419287	-6.61418	0.377489
MAB_2063c	-0.526028	6.36397	-2.14963	0.0553859	0.0745795	-5.64912	1.12738
MAB_2065c	-0.913055	7.81707	-7.42905	1.54278e-05	5.26493e-05	2.73205	4.27861
MAB_2066c	-0.467108	5.71369	-1.78024	0.103441	0.131857	-6.17625	0.879898
MAB_2067c	-0.528793	7.22192	-3.90374	0.00259628	0.00456626	-2.64546	2.34044
MAB_2068c	-0.270928	5.76948	-1.3327	0.210341	0.252254	-6.79934	0.598162
MAB_2069	-0.169739	9.07262	-0.881517	0.397428	0.447693	-7.52878	0.349019
MAB_2070c	0.117632	7.53827	0.945564	0.365257	0.414236	-7.36664	0.382752
MAB_2071	-1.12788	1.32359	-2.37855	0.0372078	0.0518903	-4.41866	1.28491
MAB_2072	-0.625664	6.23115	-3.36701	0.00653391	0.0105598	-3.51934	1.97635
MAB_2073	-1.21464	6.43766	-5.26103	0.000294795	0.000666784	-0.304868	3.17601
MAB_2074	-1.88587	2.2226	-6.76053	3.58971e-05	0.000107228	2.4924	3.96969
MAB_2075	-0.109697	2.26883	-0.337653	0.742163	0.77666	-7.04816	0.109769
MAB_2076	-0.00972151	3.3864	-0.0346295	0.973013	0.97683	-7.36238	0.010181
MAB_2077	-0.60652	3.51706	-2.50769	0.0296648	0.0422183	-4.69326	1.3745
MAB_2078	1.44424	7.90892	12.4538	1.06288e-07	9.55382e-07	8.04201	6.01982
MAB_2079	1.14316	4.54852	6.78979	3.45546e-05	0.000103536	2.13978	3.98491
MAB_2080	0.0778627	5.63434	0.38767	0.705869	0.742996	-7.60154	0.129014
MAB_2081	0.269023	5.44031	1.54938	0.150373	0.186214	-6.48396	0.729987
MAB_2082	-1.57196	4.8881	-8.45337	4.67011e-06	1.97313e-05	4.23763	4.70484
MAB_2083	-1.99532	5.19618	-6.31393	6.51046e-05	0.000178469	1.41753	3.74844
MAB_2084	-1.16451	5.82367	-6.57067	4.60897e-05	0.000133017	1.70887	3.87609
MAB_2085	-0.654379	5.50655	-4.41659	0.00110815	0.00213424	-1.62366	2.67076
MAB_2086c	0.640138	2.61501	1.86546	0.089778	0.116008	-5.54967	0.935511
MAB_2087	0.304323	2.36815	0.890635	0.392731	0.443121	-6.71675	0.353477
MAB_2088	0.934356	4.39554	4.69705	0.000705962	0.00142334	-1.02606	2.84669
MAB_2089	-0.67984	5.52215	-4.29871	0.00134368	0.00253859	-1.82614	2.59541
MAB_2090	-0.0152146	4.84715	-0.0944211	0.926521	0.93751	-7.60164	0.028024
MAB_2091	1.59012	8.79989	10.7803	4.4738e-07	2.84393e-06	6.46001	5.54608
MAB_2092	0.29862	8.04961	1.77469	0.104394	0.133002	-6.36368	0.876142
MAB_2093	0.192544	6.29528	1.26761	0.231857	0.275211	-6.92452	0.560335
MAB_2094	-1.83232	1.65808	-4.41495	0.00111111	0.00213825	-0.956329	2.66994
MAB_2095	-1.28369	4.75409	-8.32398	5.39774e-06	2.21139e-05	4.09197	4.65533
MAB_2096c	-0.90656	5.82381	-4.78385	0.000615367	0.0012632	-1.03367	2.89853
MAB_2097c	0.354575	4.51604	1.47175	0.169909	0.207814	-6.48777	0.682325
MAB_2098	0.395529	0.754952	0.9111	0.382331	0.432189	-6.32527	0.364326
MAB_2099	0.748371	3.53299	3.10595	0.0103242	0.0159792	-3.64625	1.79644
MAB_2100	1.05663	3.86465	5.42827	0.000229526	0.000531402	0.239508	3.27458
MAB_2101	0.248506	7.17501	1.94493	0.0785546	0.102746	-6.03992	0.988234
MAB_2102	-0.90618	7.90539	-7.18567	2.08501e-05	6.72822e-05	2.40473	4.1721
[truncated: 2,864 more rows]

## Sheet: FF-25vsControl-0.5hr
Geneid	logFC	AveExpr	t	P.Value	adj.P.Val	B	-Log10(FDR)
MAB_0001	-0.391528	7.62813	-2.09026	0.0613901	0.108414	-5.608	0.964913
MAB_0002	0.509118	7.54986	3.21237	0.00858462	0.0234746	-3.66406	1.6294
MAB_0003	0.141018	6.50261	0.739768	0.475408	0.566913	-7.23184	0.246484
MAB_0004	-0.165318	7.0975	-1.10332	0.294158	0.384418	-6.93843	0.415196
MAB_0005	0.490597	2.91064	1.75059	0.10868	0.171449	-5.57674	0.765864
MAB_0006	-0.746536	10.0878	-6.04064	9.57511e-05	0.00105326	0.89099	2.97746
MAB_0007	-0.742163	5.27358	-3.34462	0.00681269	0.0197539	-3.25633	1.70435
MAB_0008	-0.950555	1.67677	-1.8304	0.0952423	0.154806	-5.2017	0.810213
MAB_0009	-0.801686	6.13082	-4.75935	0.000643229	0.0036809	-0.88767	2.43405
MAB_0010c	-0.532214	6.45773	-3.60819	0.00431474	0.0140605	-2.88731	1.852
MAB_0011c	-0.783147	5.87956	-3.85179	0.00284569	0.0104897	-2.41374	1.97924
MAB_0012c	-0.519926	4.8434	-2.62915	0.0239872	0.0522037	-4.47534	1.2823
MAB_0013c	-0.184243	3.28724	-1.01212	0.333889	0.42454	-6.59764	0.372081
MAB_0014	-0.329977	0.960291	-0.936136	0.369913	0.461228	-6.16678	0.336084
MAB_0015	-0.192956	3.3565	-0.737623	0.476657	0.567984	-6.85422	0.245664
MAB_0016	-0.629553	5.69286	-4.40601	0.00113289	0.00547377	-1.44326	2.26171
MAB_0017	-0.632026	4.87965	-3.95829	0.00237711	0.00919151	-2.13979	2.03661
MAB_0018c	-0.321365	3.27623	-1.42211	0.183571	0.262299	-6.12216	0.581204
MAB_0019	0.132939	10.1584	0.838053	0.420383	0.513026	-7.37462	0.28986
MAB_0020	0.113948	8.43738	0.962204	0.357252	0.448275	-7.17164	0.348455
MAB_0022c	0.9381	3.90638	5.57251	0.000186942	0.00164286	0.650733	2.7844
MAB_0023	0.250974	5.84811	1.58724	0.141635	0.211666	-6.23586	0.674348
MAB_0024c	-0.395712	3.81219	-1.76461	0.106202	0.168196	-5.74095	0.774185
MAB_0025	0.514252	8.52974	3.01414	0.0121623	0.0305221	-4.07614	1.51539
MAB_0026	0.430447	7.70926	2.30379	0.0424429	0.080773	-5.2601	1.09273
MAB_0027c	-0.117305	6.9201	-0.665695	0.519742	0.609296	-7.31731	0.215171
MAB_0028c	0.859035	4.05035	3.99316	0.00224175	0.00883406	-1.95338	2.05384
MAB_0029c	0.289455	7.162	1.57129	0.145284	0.216121	-6.35971	0.665302
MAB_0030	1.53006	3.00594	7.09432	2.36409e-05	0.000424748	2.9456	3.37187
MAB_0031	1.60266	4.85498	8.51725	4.4104e-06	0.000141688	4.4847	3.84867
MAB_0032	1.3967	6.46425	9.59981	1.41023e-06	6.56509e-05	5.5618	4.18276
MAB_0033c	0.121785	7.83921	0.965159	0.355837	0.446962	-7.13145	0.34973
MAB_0034c	-0.303781	7.58521	-2.62935	0.0239786	0.0522037	-4.6964	1.2823
MAB_0035c	-0.128407	6.86549	-0.936939	0.369519	0.461005	-7.09008	0.336294
MAB_0036c	0.251406	8.00486	1.94894	0.0780783	0.131376	-5.85688	0.881483
MAB_0037c	-0.025978	8.29122	-0.223403	0.827443	0.87051	-7.62102	0.060226
MAB_0038c	0.0621708	8.32947	0.522398	0.61207	0.691787	-7.50307	0.160027
MAB_0039c	0.161195	8.78521	1.51261	0.159428	0.233229	-6.54372	0.632218
MAB_0042	-0.0786047	4.49171	-0.347422	0.735032	0.796719	-7.26313	0.0986948
MAB_0043	-0.334004	4.15742	-1.74245	0.110143	0.173362	-5.8287	0.761045
MAB_0044	0.0655412	2.67022	0.278388	0.786037	0.837369	-6.95364	0.0770829
MAB_0045	0.775811	2.26043	2.41999	0.0346464	0.0690874	-4.36559	1.1606
MAB_0047	0.47178	3.51364	2.31935	0.041308	0.0790475	-4.79568	1.10211
MAB_0048	-0.254332	4.59832	-1.06664	0.309683	0.39971	-6.75532	0.398255
MAB_0049	0.0281167	3.61241	0.14213	0.889626	0.919186	-7.17687	0.0365966
MAB_0050c	0.283936	1.28558	1.00311	0.338021	0.429026	-6.16496	0.367516
MAB_0051	0.0591789	1.32579	0.203906	0.842265	0.881516	-6.67113	0.0547696
MAB_0052	0.391393	1.92538	1.26284	0.233555	0.317894	-6.01817	0.497717
MAB_0053c	-0.0506763	1.33634	-0.148242	0.884917	0.915685	-6.6848	0.0382539
MAB_0054c	-0.0320916	0.795428	-0.0548562	0.957267	0.969053	-6.58167	0.0136525
MAB_0055c	-0.220267	4.92727	-1.30968	0.21781	0.300853	-6.5174	0.521645
MAB_0056c	0.494473	7.32267	3.80435	0.00308444	0.011148	-2.60075	1.9528
MAB_0057	3.05903	2.79056	8.42086	4.90803e-06	0.000153605	4.60185	3.81359
MAB_0058c	0.553872	7.73457	3.66379	0.00392154	0.0131468	-2.87536	1.88118
MAB_0060	0.0986728	3.52835	0.459449	0.655133	0.727375	-7.05767	0.138242
MAB_0061	-0.527366	5.70239	-3.63447	0.00412408	0.0135725	-2.78035	1.86734
MAB_0062	-0.397349	7.03412	-2.87768	0.015471	0.0366633	-4.22305	1.43577
MAB_0063c	0.0897601	3.85786	0.379911	0.711467	0.777325	-7.1516	0.109397
MAB_0064c	0.305893	8.73838	2.5469	0.0277257	0.057998	-4.90823	1.23659
MAB_0065c	-0.0328956	7.9347	-0.256693	0.802299	0.851258	-7.58974	0.0699387
MAB_0066c	0.952242	1.41784	3.40629	0.00611896	0.0182328	-2.49732	1.73915
MAB_0067	0.335243	1.80979	1.20614	0.253835	0.340718	-6.05968	0.467605
MAB_0068	0.0729482	5.37452	0.389507	0.704565	0.771348	-7.34506	0.112749
MAB_0069	0.193861	8.95186	1.54724	0.150943	0.2229	-6.50479	0.65189
MAB_0070	0.518512	4.00489	2.49609	0.0303166	0.0622167	-4.57887	1.20609
MAB_0071c	0.872712	4.65923	5.18894	0.000330948	0.0023554	-0.0460016	2.62794
MAB_0072c	0.67332	1.3088	2.14442	0.0559361	0.100202	-4.62867	0.999125
MAB_0073c	0.803692	0.0500217	1.97346	0.0749075	0.127188	-4.66344	0.895553
MAB_0074c	0.280417	3.09605	1.28538	0.225866	0.31039	-6.24903	0.508092
MAB_0075	-0.664416	3.45215	-3.56899	0.00461625	0.0147139	-2.61863	1.83227
MAB_0076	-0.513582	4.37613	-2.59984	0.0252585	0.0540673	-4.46735	1.26707
MAB_0077	1.73862	3.02637	4.94474	0.000481305	0.00302045	-0.160304	2.51993
MAB_0078	0.496109	2.2819	1.5873	0.141621	0.211666	-5.67584	0.674348
MAB_0080c	-0.797254	3.77674	-3.08398	0.0107554	0.0278412	-3.52801	1.55531
MAB_0081	0.136577	3.05597	0.593575	0.56517	0.650449	-6.88942	0.186787
MAB_0082c	-0.395962	5.0298	-2.54808	0.0276685	0.0579095	-4.63538	1.23725
MAB_0083	0.840202	1.93991	1.75682	0.107572	0.170033	-5.35073	0.769467
MAB_0084	-0.0409921	6.43491	-0.25768	0.801557	0.850657	-7.48213	0.0702456
MAB_0085c	1.13926	1.47747	2.47786	0.0313029	0.0638026	-4.10248	1.19516
MAB_0086	-0.333595	4.00286	-1.72705	0.112958	0.17699	-5.82745	0.752052
MAB_0087c	0.151256	3.4718	0.757826	0.464968	0.556242	-6.85559	0.254736
MAB_0088c	0.630211	6.57633	3.40247	0.00615979	0.0183145	-3.25696	1.7372
MAB_0089c	-0.0181141	6.74238	-0.122482	0.904795	0.928333	-7.53281	0.0322961
MAB_0090c	0.182211	4.38939	1.03117	0.325274	0.415566	-6.75946	0.38136
MAB_0091	0.810099	10.3568	6.14994	8.22599e-05	0.000950102	1.04137	3.02223
MAB_0092	-0.24112	9.13546	-1.6151	0.135453	0.204443	-6.4191	0.689427
MAB_0093	0.294667	5.85895	2.11322	0.0590189	0.104795	-5.43687	0.979658
MAB_0094c	0.231588	3.5226	1.27409	0.22969	0.314132	-6.34656	0.502888
MAB_0095	0.714645	0.492802	1.37169	0.198321	0.279261	-5.58734	0.55399
MAB_0096	1.27192	5.90677	6.94582	2.85473e-05	0.000474257	2.41968	3.32399
MAB_0097	1.08977	5.5918	6.5651	4.68806e-05	0.000654145	1.91875	3.18433
MAB_0098	1.01613	3.50243	4.68808	0.000720017	0.00396566	-0.687067	2.40168
MAB_0099	-0.367666	4.48014	-1.86077	0.0905418	0.148989	-5.69688	0.826847
MAB_0100	-0.426045	4.28909	-2.49002	0.0306415	0.062771	-4.644	1.20224
MAB_0101	-0.520455	5.18435	-2.38962	0.0365381	0.0720225	-4.92108	1.14253
MAB_0102	-0.0522836	3.6479	-0.243799	0.812012	0.858746	-7.16287	0.066135
MAB_0103	-0.682545	8.44525	-5.38885	0.000245102	0.00194281	-0.0249632	2.71157
MAB_0104	0.998544	3.35588	3.39144	0.00627911	0.0186135	-2.88503	1.73017
MAB_0105c	-0.191657	7.6198	-1.60735	0.137147	0.20623	-6.34235	0.685648
MAB_0106c	0.252515	7.53947	1.49775	0.163193	0.237876	-6.48745	0.623649
MAB_0107c	0.853395	7.7544	3.47594	0.00542203	0.016685	-3.20729	1.77768
MAB_0108c	1.04116	4.35617	4.00046	0.00221445	0.00874779	-1.97941	2.0581
MAB_0109c	0.668964	7.79461	5.51893	0.000202213	0.00173005	0.219214	2.76194
MAB_0110c	0.77393	7.08462	4.57371	0.00086414	0.00450747	-1.26109	2.34607
MAB_0111c	0.887923	5.64909	4.03845	0.00207787	0.00837885	-2.06383	2.07682
MAB_0112	0.753371	8.1379	4.96151	0.00046896	0.00296214	-0.68638	2.52839
MAB_0113	0.401177	6.46021	2.78503	0.0182197	0.0417101	-4.34262	1.37976
MAB_0114	0.265812	6.99598	1.84825	0.0924531	0.151261	-5.94314	0.820272
MAB_0115c	0.390637	7.49167	2.62773	0.0240472	0.0522873	-4.69168	1.2816
MAB_0116	1.04035	3.55171	4.84156	0.000565269	0.00337905	-0.444267	2.47121
MAB_0117c	0.00448157	7.75061	0.0375683	0.970726	0.979611	-7.61219	0.00894631
MAB_0118c	-0.423898	10.0405	-4.04393	0.00205889	0.00835091	-2.3349	2.07827
MAB_0119c	0.560471	6.94622	3.22894	0.00833901	0.0229714	-3.59243	1.63881
MAB_0120	-0.293182	8.43159	-2.059	0.0647625	0.113253	-5.70991	0.945951
MAB_0121	-0.810574	6.69363	-5.51451	0.000203533	0.0017349	0.281478	2.76073
MAB_0122	0.241226	6.68395	1.81764	0.0972835	0.157522	-5.96725	0.802659
MAB_0123	0.249597	7.51254	1.71236	0.115706	0.180479	-6.18326	0.743575
MAB_0124	-0.140449	6.30591	-0.99193	0.3432	0.434576	-6.99539	0.361934
MAB_0125c	0.366112	5.17929	2.41719	0.0348169	0.0693336	-4.86835	1.15906
MAB_0126c	-0.460085	9.68105	-1.45216	0.17523	0.251789	-6.67079	0.598964
MAB_0127c	-1.30745	7.49796	-5.1406	0.000356175	0.00246762	-0.36048	2.60772
MAB_0128c	-0.0951995	6.58255	-0.500036	0.627204	0.702834	-7.3946	0.153147
MAB_0129c	0.279545	4.07526	1.725	0.113338	0.17731	-5.83468	0.751266
MAB_0130	-0.45682	7.20502	-3.5556	0.00472409	0.0149684	-3.03278	1.82483
MAB_0131c	0.507992	3.93428	2.3644	0.0381847	0.074481	-4.79183	1.12795
MAB_0132	0.156542	6.37513	0.839392	0.419664	0.512406	-7.14071	0.290385
MAB_0133	0.366892	6.12221	1.78944	0.101938	0.163255	-5.96452	0.787133
MAB_0134c	-0.211292	6.08871	-1.43182	0.180838	0.259157	-6.4689	0.586437
MAB_0136	-0.814231	2.41714	-2.02549	0.0685724	0.118702	-5.06479	0.925542
MAB_0137	-0.647965	2.77314	-2.80417	0.0176145	0.0405617	-3.83536	1.39188
MAB_0138	0.0956558	4.38877	0.525827	0.609766	0.689344	-7.16396	0.161564
MAB_0139c	-0.650663	5.009	-2.9388	0.0138896	0.0337568	-3.95069	1.47164
MAB_0140c	-0.622989	5.87883	-4.39931	0.00114531	0.0055118	-1.47026	2.25871
MAB_0141c	-0.186192	5.21245	-1.04835	0.317652	0.407978	-6.84325	0.389363
MAB_0142c	-0.531522	5.58755	-3.63663	0.00410877	0.0135497	-2.76672	1.86807
MAB_0143c	-0.278631	3.83817	-1.35371	0.203816	0.285014	-6.3104	0.545134
MAB_0144c	0.952835	3.84489	3.31062	0.00722905	0.0206648	-3.11467	1.68477
MAB_0145c	0.909702	4.58324	5.71006	0.000153094	0.00144383	0.771912	2.84048
MAB_0146	1.22445	3.7576	5.65377	0.000166081	0.00150548	0.805752	2.82232
MAB_0147c	1.18921	5.95613	4.68098	0.000728188	0.00399597	-0.995237	2.39838
MAB_0148c	0.273577	7.44591	2.37355	0.0375793	0.0735632	-5.12518	1.13334
MAB_0149c	-0.299634	5.05463	-1.45299	0.175003	0.251538	-6.34881	0.599396
MAB_0150c	-0.498315	6.04193	-3.30175	0.00734193	0.0209219	-3.39847	1.6794
MAB_0151c	-0.533504	9.58872	-4.85419	0.000554212	0.00333559	-0.93947	2.47683
MAB_0152	0.794083	3.75461	1.90684	0.0838164	0.139579	-5.49521	0.85518
MAB_0153	0.573388	8.443	4.60126	0.000826845	0.00437407	-1.30024	2.35911
MAB_0154	0.649456	7.72851	5.25539	0.00029932	0.002227	-0.190572	2.65228
MAB_0155	0.556686	4.88022	3.24141	0.00815894	0.0226123	-3.39079	1.64566
MAB_0156c	-0.367165	8.14217	-3.05489	0.0113203	0.0289177	-3.98494	1.53884
MAB_0157	0.547263	4.00602	2.37813	0.0372797	0.0731878	-4.77863	1.13556
MAB_0158c	-0.118005	4.22021	-0.671395	0.516245	0.606516	-7.05001	0.217158
MAB_0159	1.3572	3.08367	5.08982	0.000384888	0.00256475	0.0446898	2.59095
MAB_0160	0.92784	2.20929	3.57318	0.00458297	0.0146456	-2.35128	1.83429
MAB_0161	0.177296	5.79515	1.18383	0.262189	0.348842	-6.74647	0.457371
MAB_0162c	1.29892	5.43898	8.79923	3.2429e-06	0.000112366	4.75083	3.94936
MAB_0163c	2.73892	5.262	17.0061	4.53739e-09	1.10054e-06	11.5032	5.95839
MAB_0164	0.490999	5.47944	3.06692	0.0110831	0.0284466	-3.76395	1.54597
MAB_0165	0.12859	8.63843	1.00416	0.337538	0.428526	-7.14137	0.368023
MAB_0166	-0.465685	6.74488	-3.60577	0.00433277	0.0140967	-2.91186	1.85088
MAB_0167	-0.0405119	6.60016	-0.209212	0.838224	0.878614	-7.50679	0.0562018
MAB_0168c	0.242728	8.53853	1.61098	0.136351	0.205374	-6.39397	0.687454
MAB_0169c	0.643379	10.1616	2.8965	0.0149658	0.03575	-4.36838	1.44672
MAB_0170	-0.296721	7.53803	-2.24404	0.0470878	0.087619	-5.34953	1.0574
MAB_0171	0.0943211	8.50065	0.758877	0.464365	0.555657	-7.35366	0.255193
MAB_0172	1.51152	3.70827	3.97072	0.00232789	0.00904501	-1.91331	2.04359
MAB_0173	-0.0181536	8.22576	-0.133774	0.896072	0.92316	-7.63454	0.034723
MAB_0174	0.069517	9.56139	0.65575	0.525876	0.61426	-7.48433	0.211647
MAB_0175	0.845085	8.74927	7.42061	1.57672e-05	0.000334003	2.87349	3.47625
MAB_0176	0.150664	10.9057	1.1881	0.260574	0.347346	-7.05966	0.459238
MAB_0177	0.522736	11.8564	3.63304	0.00413424	0.0135967	-3.1405	1.86657
MAB_0178	0.483945	7.49287	3.53266	0.00491509	0.0154725	-3.09162	1.81044
MAB_0179	0.732883	10.0285	6.47349	5.29699e-05	0.000711792	1.52422	3.14765
MAB_0180	0.224114	12.2848	2.00473	0.0710374	0.121892	-5.98475	0.914023
MAB_0181	0.190269	10.5055	1.64105	0.129911	0.197803	-6.45301	0.703768
MAB_0182c	1.40586	5.3265	5.3688	0.000252531	0.0019695	0.176481	2.70564
MAB_0183c	0.196726	7.10936	1.53676	0.153469	0.22601	-6.40391	0.645873
MAB_0184c	-0.117482	3.52718	-0.623542	0.546031	0.632926	-6.9664	0.198647
MAB_0185c	0.217317	9.10296	1.6906	0.119885	0.185566	-6.3092	0.731503
MAB_0186c	0.663892	8.95667	4.23926	0.00148852	0.00663069	-1.94222	2.17844
MAB_0187	0.957614	2.94995	2.76041	0.0190289	0.0431352	-3.91636	1.36517
MAB_0188c	1.41228	2.2196	4.02915	0.00211047	0.00846108	-1.55286	2.07257
MAB_0189c	0.805901	8.22624	5.78905	0.000136666	0.00132859	0.609654	2.87661
MAB_0190c	0.136397	6.92644	0.982529	0.3476	0.439002	-7.05011	0.357534
MAB_0191c	0.364426	6.52656	2.3135	0.041731	0.0796683	-5.15993	1.09871
MAB_0192c	-0.199011	7.45925	-1.57205	0.145107	0.215925	-6.38062	0.665698
MAB_0193c	0.397282	2.51504	1.56377	0.147033	0.218255	-5.76166	0.661036
MAB_0194	0.613	4.94013	3.62847	0.00416679	0.0136667	-2.71193	1.86434
MAB_0195c	-0.244167	4.08527	-1.49029	0.165114	0.240242	-6.17294	0.619351
MAB_0196c	0.268824	1.99985	1.00975	0.334971	0.4256	-6.31356	0.370998
MAB_0197	-1.04781	5.13016	-5.3789	0.00024876	0.00195264	0.191666	2.70938
MAB_0198	0.672864	4.04334	3.58798	0.00446752	0.0144095	-2.66466	1.84135
MAB_0199	0.208806	7.06861	1.23516	0.243284	0.328922	-6.78661	0.482907
MAB_0200c	0.105507	6.00428	0.754504	0.466877	0.558388	-7.17998	0.253064
MAB_0201c	-0.727471	8.09383	-4.19505	0.00160126	0.00699793	-1.97403	2.15503
MAB_0202c	0.448131	5.03668	2.0498	0.0657885	0.114784	-5.45934	0.94012
MAB_0203c	-0.782485	6.87051	-5.10857	0.000374015	0.00252314	-0.370996	2.59806
MAB_0204c	-0.162481	6.31455	-1.28548	0.225832	0.31039	-6.67176	0.508092
MAB_0205c	0.0325664	6.37077	0.20333	0.842704	0.881759	-7.49041	0.0546503
MAB_0206	0.693341	8.31323	4.29701	0.00135367	0.00621843	-1.80707	2.20632
MAB_0207c	0.588155	5.58468	3.81351	0.00303678	0.0110018	-2.45302	1.95854
MAB_0208	-0.600022	3.22328	-1.42422	0.182974	0.261599	-6.10957	0.582364
MAB_0209	-0.139922	5.97702	-0.803214	0.439382	0.5322	-7.13954	0.273925
MAB_0210	-0.969648	4.64083	-3.05147	0.0113886	0.0290504	-3.7082	1.53685
MAB_0211	-1.20366	4.84559	-5.15184	0.000350132	0.00243768	-0.137724	2.61302
MAB_0212	-0.330436	3.50609	-1.35028	0.204878	0.286169	-6.25691	0.543378
MAB_0213c	-0.961256	5.68131	-6.12158	8.55526e-05	0.000973871	1.26903	3.0115
MAB_0214c	0.0219937	5.32161	0.111738	0.913106	0.935674	-7.41558	0.0288756
MAB_0215	-0.540571	5.45451	-2.38649	0.0367385	0.0723583	-4.94986	1.14051
MAB_0216	0.692754	3.37143	2.61486	0.0245989	0.0531885	-4.26069	1.27418
MAB_0217c	-0.154385	9.55089	-1.38004	0.19581	0.276287	-6.75762	0.558639
MAB_0218c	-0.0821623	7.45572	-0.659718	0.523423	0.612171	-7.35982	0.213127
MAB_0219	-0.0863064	5.49543	-0.515249	0.616888	0.695451	-7.29555	0.157734
MAB_0220c	0.813155	5.39907	4.70869	0.000696871	0.00389013	-0.905102	2.41004
MAB_0221c	-0.465337	6.71442	-2.87829	0.0154545	0.036642	-4.19911	1.43602
MAB_0222c	-1.00109	4.86466	-3.72773	0.00351486	0.0122226	-2.53854	1.91283
MAB_0224	-0.241246	0.965183	-0.591966	0.566209	0.651335	-6.4346	0.186196
MAB_0226	-0.600365	-0.380257	-0.97766	0.349894	0.441096	-5.87075	0.355467
MAB_0229	0.99131	0.0369259	1.82651	0.09586	0.155524	-4.8779	0.808203
MAB_0230	-1.38725	1.45377	-3.7389	0.00344843	0.0120608	-1.94	1.91862
MAB_0231	-1.14563	3.33253	-4.64089	0.000776149	0.00417417	-0.760507	2.37943
MAB_0233	-0.476811	1.33097	-1.66029	0.125933	0.193008	-5.37904	0.714424
MAB_0235	-0.454302	0.0283811	-1.12103	0.286879	0.376835	-5.80115	0.423849
MAB_0241	-0.493555	2.25346	-1.67307	0.12335	0.190141	-5.56115	0.720925
MAB_0242	-1.02299	4.12097	-5.5109	0.000204615	0.0017349	0.508426	2.76073
MAB_0243	-0.939346	6.21949	-4.48242	0.00100091	0.00502377	-1.3559	2.29897
MAB_0244	-0.959538	6.94717	-4.25142	0.00145901	0.00656553	-1.80032	2.18273
MAB_0245c	0.143832	5.98098	0.818494	0.430981	0.52372	-7.12589	0.280901
MAB_0246	-0.810492	4.5703	-5.38162	0.000247754	0.0019511	0.250806	2.70972
MAB_0247c	0.450082	3.82883	2.09196	0.0612105	0.108206	-5.22501	0.965747
MAB_0248c	0.30586	4.59567	1.81843	0.0971565	0.157417	-5.77003	0.802949
MAB_0249	0.351748	5.0915	1.58931	0.141167	0.211098	-6.16077	0.675516
MAB_0250	-0.769946	7.81533	-6.47891	5.25873e-05	0.000711792	1.64031	3.14765
MAB_0251	-0.482248	2.95457	-2.14135	0.0562325	0.100658	-4.99516	0.99715
MAB_0252	-0.804805	5.54717	-5.5255	0.000200273	0.00172256	0.383458	2.76382
MAB_0253	-0.218262	4.15364	-1.25282	0.237039	0.322185	-6.48417	0.491895
MAB_0254c	-0.516978	5.61573	-3.0646	0.0111283	0.0285024	-3.78232	1.54512
MAB_0255	-0.627581	6.50674	-4.15416	0.00171345	0.00729896	-1.93712	2.13674
MAB_0256c	0.204448	3.81688	1.21441	0.250793	0.337195	-6.46967	0.47212
MAB_0257c	0.0598469	3.97209	0.331266	0.74686	0.807088	-7.18976	0.0930793
MAB_0258c	-0.216722	5.74938	-1.4072	0.187832	0.267285	-6.47122	0.573026
MAB_0259c	-0.391823	4.23364	-2.11236	0.0591056	0.104872	-5.26626	0.979339
MAB_0260	-0.444249	3.31767	-2.00441	0.071076	0.121892	-5.2854	0.914023
MAB_0261	-0.367285	6.716	-2.82812	0.0168854	0.039267	-4.28757	1.40597
MAB_0262	-0.534898	5.86683	-3.49549	0.00524149	0.0162573	-3.04013	1.78895
MAB_0263	-0.631027	5.61564	-3.51437	0.00507296	0.0158359	-2.98501	1.80036
MAB_0264	0.393753	3.88333	1.48645	0.166107	0.241485	-6.13643	0.61711
MAB_0265	0.948992	5.9516	5.83404	0.00012816	0.00128683	0.827756	2.89048
MAB_0266c	1.14947	3.89571	6.32015	6.51441e-05	0.000812885	1.76024	3.08997
MAB_0267	0.777478	6.1701	4.42107	0.00110551	0.00535214	-1.45048	2.27147
MAB_0268	1.96089	2.28574	7.00663	2.6417e-05	0.000454011	2.91921	3.34293
MAB_0269c	1.01862	1.29468	2.2535	0.0463207	0.0865868	-4.44254	1.06255
MAB_0271	-1.29736	6.47631	-6.68282	4.01354e-05	0.00058999	2.01277	3.22916
MAB_0272	-0.966726	7.71487	-6.54497	4.81509e-05	0.000669283	1.74025	3.17439
MAB_0273c	0.0354172	5.75023	0.229558	0.822777	0.867295	-7.432	0.061833
MAB_0274c	-0.570077	7.80115	-2.93207	0.0140555	0.0340576	-4.18019	1.46779
MAB_0275	-0.229072	4.81442	-1.19135	0.259351	0.346015	-6.6451	0.460905
MAB_0276	-1.1595	7.91157	-9.34642	1.82417e-06	7.84012e-05	5.20454	4.10568
MAB_0277c	0.367535	4.93025	1.89125	0.0860384	0.142496	-5.69792	0.846196
MAB_0278c	0.305722	3.91097	1.21781	0.249551	0.335896	-6.47966	0.473795
MAB_0279c	-0.53767	5.82674	-3.71167	0.00361271	0.0124204	-2.65514	1.90586
MAB_0280	-0.669963	6.99829	-5.59777	0.000180173	0.00160425	0.38967	2.79473
MAB_0281	-0.388563	7.32336	-3.23817	0.00820532	0.0226804	-3.60421	1.64435
MAB_0282	0.251329	7.00772	1.47765	0.16841	0.243775	-6.47653	0.613011
MAB_0283c	0.960004	3.55811	3.94531	0.00242962	0.00934662	-1.95377	2.02935
MAB_0285	0.101372	4.30251	0.553712	0.591194	0.674002	-7.13546	0.171339
MAB_0286	-0.579214	0.846234	-1.15444	0.27353	0.361552	-5.92222	0.44183
MAB_0287	0.489699	0.338795	0.761481	0.462873	0.55442	-6.18472	0.256161
MAB_0288	-0.0456622	0.993834	-0.125168	0.902719	0.927183	-6.61625	0.0328343
MAB_0289	0.481558	2.00196	1.47133	0.170079	0.245771	-5.7719	0.60947
MAB_0290	-0.19575	1.67162	-0.60309	0.559053	0.645503	-6.57812	0.190102
MAB_0291	-0.475759	4.93832	-3.02635	0.0119035	0.0300437	-3.78905	1.52225
MAB_0292c	1.00158	1.66248	3.32102	0.00709891	0.0203539	-2.68752	1.69135
MAB_0294	0.283034	2.14009	1.07506	0.306065	0.395833	-6.27815	0.402488
MAB_0295	0.344002	1.20012	1.03686	0.322736	0.412976	-6.11247	0.384076
MAB_0296	-0.10857	1.59156	-0.322895	0.753016	0.812259	-6.69699	0.0903052
MAB_0297	0.241532	0.921363	0.510467	0.620122	0.697799	-6.46845	0.15627
MAB_0298	-0.294965	3.51467	-1.33991	0.208119	0.290027	-6.27119	0.537562
MAB_0299	-0.504765	8.0369	-3.45865	0.00558705	0.0170458	-3.26101	1.76838
MAB_0300c	-0.275898	4.62643	-1.7877	0.102231	0.163509	-5.82619	0.786459
MAB_0301	0.375285	3.63085	1.46126	0.172768	0.249063	-6.12607	0.603691
MAB_0302	0.229568	3.53475	1.16623	0.268935	0.356547	-6.47414	0.447883
MAB_0303	-0.140707	3.43276	-0.626897	0.543911	0.631525	-6.94687	0.199609
MAB_0304	0.566575	2.13253	1.9828	0.0737317	0.125675	-5.05569	0.90075
MAB_0305	-0.345412	7.23104	-2.61957	0.0243955	0.0529159	-4.68889	1.27641
MAB_0306c	0.637397	4.52352	3.57682	0.00455429	0.0145827	-2.75274	1.83616
MAB_0307c	-0.499737	4.35614	-2.57238	0.0265102	0.0561576	-4.51203	1.25059
MAB_0308c	-0.250351	3.77815	-1.38687	0.193779	0.274138	-6.25822	0.562031
MAB_0309	0.489156	7.69708	3.9994	0.00221839	0.00875624	-2.28489	2.05768
MAB_0310c	-0.821214	7.94823	-6.97946	2.73468e-05	0.000463765	2.32629	3.3337
MAB_0311c	-1.03299	10.9253	-9.30508	1.9034e-06	7.9268e-05	5.02854	4.1009
MAB_0312c	-0.30452	5.83494	-1.85521	0.0913859	0.150021	-5.84355	0.823847
MAB_0313c	-0.458359	4.30525	-2.50091	0.0300607	0.061804	-4.62765	1.20898
MAB_0314c	-0.538195	5.50236	-2.29345	0.0432133	0.0819499	-5.11052	1.08645
MAB_0315	-0.901566	4.3913	-3.64278	0.00406559	0.0134414	-2.63127	1.87156
MAB_0316	0.117075	3.97008	0.683291	0.508992	0.598865	-6.99944	0.222671
MAB_0317	0.792797	6.79721	5.10587	0.000375558	0.00252331	-0.367582	2.59803
MAB_0318c	0.49207	8.67942	3.14583	0.00964757	0.0256233	-3.85085	1.59137
MAB_0319	0.148226	5.25198	0.785458	0.44928	0.541346	-7.08796	0.266525
MAB_0320	0.679452	6.24972	5.11263	0.000371701	0.00251131	-0.316672	2.6001
MAB_0321c	1.69845	1.20134	3.75648	0.00334648	0.0118291	-1.84263	1.92705
MAB_0322c	-0.0521068	1.91061	-0.171543	0.867008	0.90177	-6.80791	0.0449043
MAB_0323c	0.861011	4.98343	5.03095	0.000421285	0.00272851	-0.334842	2.56407
MAB_0324c	0.805457	5.69855	3.65467	0.0039834	0.0132625	-2.74	1.87737
MAB_0325c	0.537917	2.84678	1.70843	0.11645	0.181523	-5.62438	0.741069
MAB_0326	-0.374955	3.2555	-1.60266	0.138183	0.207431	-5.87434	0.683127
MAB_0327	0.183282	5.43589	1.11206	0.290548	0.380242	-6.79489	0.41994
MAB_0328	-0.379893	7.0557	-2.91467	0.0144936	0.0348898	-4.1593	1.4573
MAB_0329	-0.00185382	7.76751	-0.0125437	0.990223	0.993089	-7.61407	0.00301164
MAB_0330	-0.347556	7.01698	-2.73369	0.0199478	0.0448201	-4.47486	1.34853
MAB_0335	2.10611	1.1934	6.30347	6.66384e-05	0.000814737	2.07462	3.08898
MAB_0336	1.30071	3.59713	4.62608	0.000794701	0.00425507	-0.794354	2.37109
MAB_0337c	0.0892221	8.24384	0.597116	0.56289	0.648594	-7.45347	0.188027
MAB_0338c	0.166579	0.482052	0.294822	0.773788	0.82918	-6.47152	0.0813511
MAB_0339	-0.00174731	5.33933	-0.0109591	0.991458	0.993917	-7.42416	0.00264986
MAB_0340	-0.431759	5.21923	-2.19755	0.0510354	0.0932829	-5.24504	1.0302
MAB_0341	0.00916891	3.10503	0.0397144	0.969054	0.978404	-7.08917	0.00948193
MAB_0342c	0.381785	4.67274	2.50959	0.0296059	0.0610881	-4.65328	1.21404
MAB_0343	0.829029	9.32669	6.04568	9.50791e-05	0.00104825	0.935876	2.97954
MAB_0344	0.483069	10.0058	1.55978	0.147968	0.219307	-6.54124	0.658947
MAB_0345	2.52104	2.99889	8.81678	3.18224e-06	0.000111058	5.01604	3.95445
MAB_0346	0.448472	5.15636	1.98498	0.07346	0.125344	-5.57539	0.901895
MAB_0347	0.239264	4.96183	1.63603	0.130966	0.19899	-6.08227	0.701169
MAB_0348	0.126177	4.53722	0.731896	0.480003	0.570897	-7.04798	0.243442
MAB_0349c	-0.209524	4.35405	-1.17906	0.264006	0.350875	-6.59922	0.454847
MAB_0350	-0.15752	2.50214	-0.453779	0.659081	0.731123	-6.85024	0.136009
MAB_0351	-1.16499	7.84851	-7.0205	2.59557e-05	0.000452649	2.3884	3.34424
MAB_0352	-0.500132	7.61303	-2.83048	0.0168152	0.0391602	-4.34641	1.40716
MAB_0353	-0.360162	7.56904	-2.23842	0.0475487	0.0883074	-5.36104	1.054
MAB_0354c	0.149964	5.74489	1.04711	0.318196	0.408568	-6.89109	0.388735
MAB_0355	1.71235	5.25201	11.6291	2.15119e-07	1.89735e-05	7.60196	4.72185
MAB_0356c	1.74112	6.07603	12.1488	1.39076e-07	1.38274e-05	8.01032	4.85926
MAB_0357c	3.74101	5.06262	19.8797	8.99464e-10	3.63608e-07	12.9993	6.43937
MAB_0358	0.799544	3.98905	3.80272	0.003093	0.0111555	-2.27684	1.95251
MAB_0359	0.716166	5.34439	4.4311	0.00108764	0.00528763	-1.36526	2.27674
MAB_0360	0.113468	2.54179	0.4004	0.696764	0.76367	-6.88021	0.117094
MAB_0361	0.000824188	4.38305	0.00507443	0.996045	0.997073	-7.31286	0.00127324
MAB_0362c	0.412684	6.13262	1.9893	0.0729235	0.124473	-5.65701	0.904925
MAB_0363c	0.119278	6.87229	0.777692	0.453654	0.54582	-7.22938	0.26295
MAB_0364c	-0.300237	6.53785	-2.33678	0.040071	0.0771979	-5.1233	1.11239
MAB_0365c	-0.358027	7.95414	-2.66971	0.0223316	0.0491964	-4.65155	1.30807
MAB_0366	-0.213301	5.98648	-1.36945	0.198999	0.279972	-6.54048	0.552885
MAB_0367c	1.01233	2.8942	3.83173	0.00294421	0.0107569	-2.0278	1.96831
MAB_0368	0.401425	8.35061	3.06929	0.0110369	0.0283431	-3.96862	1.54755
MAB_0369	0.465662	8.03832	3.13192	0.00988618	0.0260216	-3.83826	1.58467
MAB_0370	-0.35669	7.97071	-3.00918	0.012269	0.0307263	-4.05506	1.51249
MAB_0371	-0.678427	5.19302	-4.33955	0.00126258	0.00590623	-1.51424	2.22869
MAB_0372	-0.450108	4.34801	-2.39108	0.036445	0.0719555	-4.8206	1.14294
MAB_0373	-0.921099	5.58588	-6.38421	5.97278e-05	0.000776782	1.65543	3.1097
MAB_0374c	-1.02386	6.45864	-7.19208	2.09115e-05	0.000402655	2.70312	3.39507
MAB_0375	0.0909113	0.572103	0.227328	0.824467	0.868532	-6.51004	0.0612141
MAB_0376	-0.176394	7.08827	-1.27517	0.229321	0.313805	-6.74111	0.503341
MAB_0377	0.343652	4.06817	2.07913	0.0625716	0.110056	-5.28639	0.958386
MAB_0378	-0.622907	7.32923	-4.17217	0.00166306	0.00718598	-1.96282	2.14351
MAB_0379	-0.605099	7.71386	-4.38748	0.00116758	0.00558021	-1.62032	2.25335
MAB_0380	0.17531	6.54644	1.28651	0.225487	0.310045	-6.68724	0.508575
MAB_0381	-0.0620166	6.78449	-0.448213	0.662967	0.734259	-7.43558	0.134151
MAB_0382	-0.652863	7.35493	-4.60917	0.00081646	0.00433331	-1.22243	2.36318
MAB_0383c	0.0754852	6.02854	0.410761	0.689378	0.7566	-7.39329	0.121133
MAB_0384	-0.261106	2.67124	-1.0245	0.328273	0.418736	-6.45769	0.37806
MAB_0385	-0.595451	5.80772	-3.20931	0.00863084	0.0235612	-3.54245	1.6278
MAB_0386c	0.011441	6.8298	0.0863072	0.932821	0.952255	-7.54324	0.0212469
MAB_0387	0.109448	6.73622	0.877182	0.399713	0.491407	-7.13519	0.308559
MAB_0388c	0.59934	4.12156	2.94477	0.0137441	0.0335206	-3.81434	1.47469
MAB_0389c	-0.809645	4.4685	-4.70646	0.000699333	0.00389491	-0.821666	2.4095
MAB_0390c	0.11485	3.88481	0.557096	0.58896	0.672246	-7.06744	0.172472
MAB_0391c	0.23063	3.39842	1.08408	0.302222	0.392105	-6.53872	0.406598
MAB_0392c	0.263769	5.50982	1.83164	0.095047	0.154619	-5.84987	0.810738
MAB_0393	1.02944	1.6671	2.65554	0.0228968	0.0502363	-3.84026	1.29898
MAB_0394c	-0.0340908	3.44357	-0.161962	0.874363	0.907474	-7.14294	0.0421658
MAB_0395c	0.892604	3.81918	3.71519	0.00359105	0.0123788	-2.40018	1.90732
MAB_0396c	-0.706156	5.59583	-4.4887	0.000990813	0.0049963	-1.29556	2.30135
MAB_0397c	-1.26175	6.17668	-4.43439	0.00108186	0.00528444	-1.432	2.277
MAB_0398c	-0.267579	3.41132	-1.20111	0.255701	0.342497	-6.41851	0.465343
MAB_0399c	-0.4953	5.03807	-2.46942	0.0317701	0.0646192	-4.77125	1.18964
MAB_0400c	0.53538	4.8383	2.30597	0.0422821	0.080514	-5.01552	1.09413
MAB_0401	0.558361	5.94888	3.78987	0.00316135	0.011343	-2.52413	1.94527
MAB_0402	1.76282	4.86303	6.0381	9.60915e-05	0.0010542	1.25272	2.97708
MAB_0403	2.52147	2.85791	9.191	2.14206e-06	8.51732e-05	5.41913	4.0697
MAB_0404c	3.1134	5.12844	18.2608	2.1733e-09	6.20158e-07	12.2027	6.2075
MAB_0405c	1.01148	7.95236	8.47378	4.6277e-06	0.000146725	4.21878	3.8335
MAB_0406c	-0.412053	8.70846	-3.08929	0.0106554	0.0276562	-3.95447	1.55821
MAB_0407c	-0.405405	10.0726	-3.28754	0.00752646	0.0213514	-3.67094	1.67057
MAB_0408c	0.0393052	9.39101	0.325505	0.751095	0.810761	-7.64797	0.0911071
MAB_0409	0.0879498	8.71637	0.471637	0.646686	0.720008	-7.55111	0.142663
MAB_0410c	-0.208291	7.29438	-1.32121	0.214072	0.296795	-6.69954	0.527544
MAB_0411c	0.155019	7.24179	1.0738	0.306602	0.396304	-6.97974	0.401972
MAB_0412	-0.626687	1.75221	-2.21254	0.049729	0.0914117	-4.61971	1.039
MAB_0413	-0.0247451	5.30965	-0.148576	0.88466	0.915685	-7.40952	0.0382539
MAB_0414	0.714412	6.67688	4.15405	0.00171377	0.00729896	-1.94621	2.13674
MAB_0415	0.469034	6.38006	3.38562	0.00634302	0.0187622	-3.27247	1.72672
MAB_0416c	0.536727	8.01946	4.30587	0.00133415	0.00616379	-1.77579	2.21015
MAB_0417c	-0.312516	8.01093	-1.9187	0.0821622	0.137059	-5.90651	0.863091
MAB_0418	-0.371326	8.56879	-3.43444	0.00582685	0.017591	-3.33413	1.75471
MAB_0419	0.0976567	6.65933	0.53244	0.605335	0.686254	-7.38218	0.163515
MAB_0420	-0.0520374	8.03681	-0.443546	0.666233	0.736363	-7.52612	0.132908
MAB_0421	-0.274978	9.32306	-2.22876	0.0483515	0.0895583	-5.47714	1.04789
MAB_0422c	1.18259	6.6361	8.21155	6.21057e-06	0.000180404	3.98324	3.74375
MAB_0423c	-0.223474	7.19484	-1.32226	0.213732	0.296487	-6.69121	0.527994
MAB_0424	0.00922371	8.11682	0.0734509	0.942807	0.957612	-7.63438	0.0188105
MAB_0425c	-0.0848597	9.89439	-0.628364	0.542985	0.630752	-7.52058	0.200141
MAB_0426	-0.918272	7.72203	-5.8262	0.0001296	0.00129199	0.691047	2.88874
MAB_0427	-0.171555	6.99618	-1.36547	0.200209	0.280926	-6.62274	0.551408
MAB_0428	-0.437488	7.15153	-3.2801	0.00762492	0.0215676	-3.51789	1.6662
MAB_0429	-0.932802	7.44574	-6.71636	3.84104e-05	0.000576918	1.99669	3.23889
MAB_0430	0.170917	5.69915	1.15822	0.272047	0.359886	-6.76728	0.443835
MAB_0431c	-0.662054	6.52753	-3.95808	0.00237793	0.00919151	-2.27823	2.03661
MAB_0432	0.809198	3.31315	3.85922	0.00281009	0.0103821	-2.06534	1.98371
MAB_0433	0.564715	2.77508	2.45973	0.0323147	0.065316	-4.41085	1.18498
MAB_0434c	-0.56367	6.10584	-2.64548	0.0233063	0.0509964	-4.5617	1.29246
MAB_0435c	-0.953782	1.76804	-3.28271	0.00759022	0.0215071	-2.79078	1.66742
MAB_0436	0.270937	1.76317	0.954593	0.360916	0.452638	-6.31463	0.344249
MAB_0437c	-0.613238	8.39627	-3.13691	0.00979983	0.0258982	-3.85393	1.58673
MAB_0438c	-0.30003	5.28648	-1.70601	0.116912	0.182067	-6.01839	0.73977
MAB_0439	0.0471589	2.06344	0.157145	0.878065	0.910343	-6.84414	0.0407949
MAB_0440	-0.240148	6.63883	-1.93871	0.0794381	0.133202	-5.77852	0.875488
MAB_0441	-0.393772	7.98371	-3.59286	0.00443013	0.0143462	-3.01972	1.84326
MAB_0442	-0.0418424	4.71775	-0.249259	0.807895	0.855785	-7.32395	0.0676355
MAB_0443	-1.23434	5.15174	-7.51371	1.40784e-05	0.000312065	3.21573	3.50576
MAB_0444	-2.13482	3.0404	-6.32007	6.51512e-05	0.000812885	1.88073	3.08997
MAB_0445	-0.99456	6.15033	-5.82305	0.000130183	0.00129199	0.790992	2.88874
MAB_0446c	-0.488808	2.72282	-2.00595	0.0708904	0.121731	-5.16334	0.9146
MAB_0447c	-0.980868	3.74811	-5.0364	0.000417768	0.00271298	-0.185019	2.56655
MAB_0448c	-0.846113	1.15305	-2.75229	0.0193037	0.0435748	-3.59466	1.36076
MAB_0449	-0.0610469	6.77817	-0.399463	0.697434	0.764058	-7.45727	0.116873
MAB_0450c	0.680655	4.58375	3.70638	0.00364557	0.0125089	-2.532	1.90278
MAB_0451c	0.752876	5.14547	4.67915	0.000730301	0.00400304	-0.929111	2.39761
MAB_0452c	0.491232	5.94623	3.48293	0.00535671	0.0165618	-3.06546	1.78089
MAB_0453c	-0.423474	0.279646	-1.09849	0.296167	0.386211	-5.87221	0.413176
MAB_0458	1.70845	0.191699	4.45047	0.00105403	0.00519094	-0.574652	2.28475
MAB_0459c	0.434938	3.58256	2.38969	0.0365331	0.0720225	-4.69104	1.14253
MAB_0460	0.718967	0.0389672	1.69998	0.118068	0.183515	-5.06552	0.73633
MAB_0461	2.2665	0.0296132	3.73402	0.00347728	0.0121267	-1.71326	1.91626
MAB_0462c	1.0917	4.04394	3.26714	0.00779966	0.0219107	-3.21814	1.65934
MAB_0463c	0.881928	5.90132	4.94525	0.000480926	0.00302045	-0.559519	2.51993
MAB_0464	1.65277	2.53078	4.6768	0.000733031	0.00400756	-0.515624	2.39712
MAB_0465	0.385497	3.40547	1.33775	0.208801	0.290727	-6.24281	0.536515
MAB_0466	1.12745	1.60433	3.93131	0.00248764	0.009502	-1.62422	2.02218
MAB_0467	1.94445	-0.180982	3.43346	0.00583671	0.0175972	-2.1982	1.75456
MAB_0468	-0.95165	1.90459	-2.58231	0.0260506	0.0554261	-4.03208	1.25629
MAB_0469c	-0.928968	2.05887	-3.00092	0.0124489	0.0310805	-3.34049	1.50751
MAB_0470c	0.563924	3.15485	2.32504	0.0409004	0.0785327	-4.71455	1.10495
MAB_0471	-0.0781652	0.310282	-0.191224	0.851941	0.889848	-6.46732	0.0506841
MAB_0472	-0.780744	0.0984608	-1.88165	0.0874342	0.144463	-4.82181	0.840244
MAB_0476c	-0.0253112	4.77905	-0.160686	0.875343	0.908298	-7.35094	0.0417718
MAB_0477	-0.50351	4.80406	-2.6171	0.0245022	0.0530625	-4.49175	1.27521
MAB_0478	-0.520286	6.55336	-2.98881	0.0127175	0.0315724	-3.99231	1.50069
MAB_0479	-2.07426	2.95385	-1.64038	0.130051	0.197954	-5.7181	0.703436
MAB_0480	-0.149186	5.04999	-0.710539	0.492613	0.582703	-7.12797	0.234553
MAB_0481c	0.187404	6.37859	0.974817	0.35124	0.442677	-7.01654	0.353913
MAB_0482c	0.973831	8.76258	7.75552	1.05382e-05	0.000260822	3.302	3.58366
MAB_0483c	0.742496	3.96404	3.92505	0.00251405	0.00957128	-2.06166	2.01903
MAB_0484	0.416998	9.57197	3.48006	0.00538347	0.0166339	-3.30228	1.77901
MAB_0485	0.512358	6.17615	3.59297	0.0044293	0.0143462	-2.88876	1.84326
MAB_0486c	-0.354163	7.09917	-2.60641	0.0249681	0.0536168	-4.70251	1.2707
MAB_0487	-0.229579	8.34173	-1.21558	0.250362	0.336802	-6.89679	0.472626
MAB_0488	0.468217	5.37236	3.07594	0.0109086	0.0280878	-3.73796	1.55148
MAB_0489	0.316943	9.45871	2.9584	0.0134179	0.0328738	-4.22359	1.48315
MAB_0490c	0.225166	8.13471	2.0477	0.0660241	0.115069	-5.70865	0.939041
MAB_0491	0.488527	6.14763	3.56858	0.00461951	0.0147139	-2.92974	1.83227
MAB_0492	0.0468416	5.9612	0.321905	0.753745	0.812356	-7.4227	0.0902535
MAB_0493	-0.070257	5.94909	-0.4277	0.677376	0.746625	-7.37948	0.126897
MAB_0494	-0.475481	4.18172	-2.90277	0.014801	0.035439	-3.91119	1.45052
MAB_0495c	-0.312906	3.65127	-1.08479	0.301923	0.391926	-6.59079	0.406796
MAB_0496c	0.19712	4.21563	1.07566	0.305809	0.395753	-6.68746	0.402576
MAB_0497	0.533831	8.83392	4.05236	0.00203006	0.00826159	-2.25883	2.08294
MAB_0498c	2.59036	2.63407	7.48472	1.45823e-05	0.000319017	3.50675	3.49619
MAB_0499	1.14569	1.52949	3.77659	0.00323369	0.0115174	-1.87483	1.93865
MAB_0500c	-0.151806	4.4735	-0.615133	0.551364	0.638041	-7.1243	0.195151
MAB_0501c	-0.592054	7.95538	-3.97566	0.00230866	0.00899544	-2.34545	2.04598
MAB_0502c	0.512992	5.32556	3.64789	0.00403007	0.0133767	-2.72007	1.87365
MAB_0503	0.606951	4.32348	3.41431	0.00603423	0.0180358	-3.01355	1.74387
MAB_0504c	0.143505	5.62627	0.969125	0.353944	0.445045	-6.95909	0.351596
MAB_0505c	-0.311244	6.65097	-1.91908	0.0821091	0.137018	-5.81002	0.863222
MAB_0507	-0.113083	6.91106	-0.671744	0.516031	0.606412	-7.31241	0.217232
MAB_0508c	-0.0748799	5.72955	-0.496071	0.629907	0.705048	-7.32646	0.151781
MAB_0509c	-0.636404	8.20888	-5.48887	0.00021136	0.00177696	0.143984	2.75032
MAB_0510c	0.295278	9.46273	2.47176	0.0316397	0.064408	-5.07422	1.19106
MAB_0511c	0.690024	4.97842	4.16867	0.00167274	0.00720643	-1.77417	2.14228
MAB_0512	1.08403	2.60281	4.76782	0.000634701	0.00366911	-0.400518	2.43544
MAB_0513	-0.722993	2.92175	-2.92939	0.014122	0.0341674	-3.64594	1.46639
MAB_0514	-0.347494	4.2109	-2.01504	0.0698029	0.120161	-5.41876	0.920236
MAB_0515	0.119066	5.15529	0.593283	0.565359	0.650511	-7.21648	0.186745
MAB_0516c	-0.752277	6.50932	-5.09141	0.000383958	0.00256475	-0.374019	2.59095
MAB_0517	0.479831	5.45432	3.15679	0.00946369	0.025266	-3.6024	1.59746
MAB_0518c	-0.423122	6.5731	-2.37531	0.0374636	0.073399	-5.06085	1.13431
MAB_0519	0.984042	8.12272	4.4044	0.00113586	0.00548266	-1.61081	2.26101
MAB_0520	0.518147	6.80187	2.47529	0.0314443	0.0640641	-4.90548	1.19339
MAB_0521	0.220458	4.7037	1.1225	0.286283	0.376255	-6.70431	0.424517
MAB_0522c	-0.351023	4.3255	-1.87641	0.0882043	0.145389	-5.65157	0.837469
MAB_0523	-0.133607	6.65397	-0.916494	0.379662	0.470793	-7.09375	0.32717
MAB_0524c	0.677813	5.59561	2.68615	0.0216933	0.0480302	-4.44312	1.31849
MAB_0525c	0.129217	7.36285	0.714075	0.490511	0.580925	-7.31394	0.23588
MAB_0526c	-0.401927	6.42268	-3.24303	0.00813587	0.0225914	-3.53209	1.64606
MAB_0527c	-0.664693	5.89503	-4.21824	0.00154104	0.00679645	-1.7803	2.16772
MAB_0528c	-0.545067	4.83516	-3.34757	0.00677765	0.0196876	-3.20867	1.70581
MAB_0529c	-0.745004	4.28839	-4.51428	0.000950767	0.00484472	-1.1187	2.31473
MAB_0530	0.920316	4.1996	5.53304	0.000198069	0.00170966	0.549593	2.76709
MAB_0531c	0.632835	5.64537	4.00175	0.00220965	0.00873593	-2.12982	2.05869
MAB_0532	-0.238892	5.13298	-1.22122	0.248309	0.334596	-6.64505	0.475479
MAB_0533	-0.00240536	10.8674	-0.0191924	0.985042	0.98912	-7.7815	0.00475107
MAB_0534	-0.158296	7.81636	-1.13215	0.28238	0.37173	-6.95755	0.429772
MAB_0535	-0.628614	6.90881	-4.27758	0.00139757	0.00638087	-1.75327	2.19512
MAB_0536	-1.16253	6.17479	-4.80502	0.000598616	0.00351135	-0.814078	2.45453
MAB_0537	-0.114954	4.3808	-0.576832	0.576024	0.660433	-7.13539	0.180171
MAB_0538	0.750635	2.1595	2.77375	0.0185861	0.0423093	-3.74099	1.37356
MAB_0539	0.476395	6.00459	3.18684	0.00897761	0.0242353	-3.59532	1.61555
MAB_0540	0.804721	5.21605	2.93047	0.0140953	0.0341198	-3.97421	1.46699
MAB_0541	-0.217333	7.73703	-1.63706	0.13075	0.198768	-6.30843	0.701654
MAB_0542	-0.899053	7.09529	-5.24575	0.000303703	0.00224241	-0.166774	2.64929
MAB_0543	-0.0913671	6.4912	-0.607669	0.556123	0.642781	-7.3246	0.191937
MAB_0544	-0.0401005	7.46765	-0.299548	0.770278	0.826137	-7.54456	0.0829479
MAB_0545	-0.213417	6.97294	-1.19554	0.257779	0.344391	-6.82664	0.462948
MAB_0546	-0.584076	11.888	-5.67133	0.000161907	0.0014862	0.252916	2.82792
MAB_0547c	0.265578	4.58993	1.69436	0.119154	0.184728	-5.95369	0.733467
MAB_0548c	0.862387	4.75386	4.53957	0.000912838	0.00470582	-1.1163	2.32736
MAB_0549c	1.52573	5.13896	6.90851	2.99451e-05	0.000489104	2.44195	3.3106
MAB_0550	-0.250791	8.01478	-1.83977	0.0937686	0.152898	-6.02813	0.815598
MAB_0551	0.61632	9.51759	5.45554	0.000222019	0.00183166	0.0287778	2.73716
MAB_0552c	-0.0747208	7.80954	-0.629857	0.542044	0.630346	-7.4047	0.200421
MAB_0553c	-0.0563973	5.22368	-0.289252	0.777933	0.831023	-7.36802	0.0803867
MAB_0554	0.520039	3.99332	2.19664	0.0511162	0.0933227	-5.08015	1.03001
MAB_0555	-0.190676	5.38828	-1.39776	0.190574	0.270235	-6.45165	0.568258
MAB_0557	0.334623	3.61574	1.68232	0.121511	0.187842	-5.81841	0.726207
MAB_0558c	0.548828	5.35164	3.3581	0.0066544	0.019427	-3.23462	1.71159
MAB_0559	-1.03586	5.56861	-4.79584	0.000607313	0.0035367	-0.781946	2.4514
MAB_0560	0.0955715	8.0637	0.711728	0.491905	0.582434	-7.36354	0.234753
MAB_0561	0.058062	9.64427	0.562016	0.585721	0.669179	-7.5489	0.174458
MAB_0562c	0.689518	7.35786	5.82081	0.0001306	0.00129199	0.708263	2.88874
MAB_0563	0.656126	4.38639	3.114	0.0102025	0.0266517	-3.55237	1.57428
MAB_0564c	0.895609	7.12212	1.73252	0.111951	0.175638	-6.12351	0.755382
MAB_0565c	0.958286	3.85873	4.73202	0.000671606	0.00378832	-0.674115	2.42155
MAB_0566c	1.04733	2.76439	4.12323	0.0018038	0.00760231	-1.50137	2.11905
MAB_0567c	0.685773	7.44682	3.13154	0.0098928	0.0260249	-3.79993	1.58461
MAB_0568	-0.969222	8.09126	-4.61944	0.000803166	0.00429059	-1.25281	2.36748
MAB_0569	0.283199	6.74829	1.08977	0.299822	0.389616	-6.92687	0.409363
MAB_0570	-0.272967	5.71903	-1.35642	0.20298	0.284173	-6.53341	0.546418
MAB_0571	0.123944	7.74903	0.877596	0.399498	0.491371	-7.20693	0.308591
MAB_0572	1.31845	6.05717	7.03785	2.53905e-05	0.000447807	2.53303	3.34891
MAB_0573	0.159711	5.39317	0.868504	0.404236	0.496317	-7.03133	0.304241
MAB_0574c	1.01913	4.95266	5.0078	0.000436579	0.0027871	-0.365591	2.55485
MAB_0575c	0.27522	4.64746	1.6418	0.129753	0.197623	-6.03634	0.704161
MAB_0576c	-0.288796	4.2532	-1.64595	0.128887	0.196552	-5.98271	0.706523
MAB_0577c	0.491488	4.25691	2.54601	0.0277695	0.0580645	-4.53216	1.23609
MAB_0578c	0.509854	8.73586	4.15226	0.00171888	0.00731427	-2.08073	2.13583
MAB_0579c	0.23168	4.4004	1.42491	0.182778	0.261474	-6.30059	0.582572
MAB_0580	-0.0495849	5.34756	-0.316049	0.758064	0.816104	-7.37096	0.0882543
MAB_0581c	0.801204	2.6319	3.65516	0.0039801	0.0132625	-2.29205	1.87737
MAB_0582c	0.735624	4.08482	3.79225	0.00314858	0.0113139	-2.31142	1.94639
MAB_0583c	0.167789	4.55173	1.13729	0.28032	0.36962	-6.66917	0.432245
MAB_0584	0.345249	4.86257	2.08218	0.0622447	0.1096	-5.3894	0.960188
MAB_0585	-0.761256	7.0208	-4.4635	0.00103201	0.00513792	-1.44476	2.28921
MAB_0586	-0.50484	6.40564	-2.6376	0.0236324	0.0515009	-4.59853	1.28819
MAB_0587	-0.585956	8.23669	-2.99124	0.0126631	0.0314857	-4.10351	1.50189
MAB_0588c	-0.0370897	4.82328	-0.248881	0.80818	0.855813	-7.33667	0.0676212
MAB_0589	-0.106894	8.35337	-0.853374	0.412205	0.504696	-7.26777	0.29697
MAB_0590c	-0.144174	7.55166	-1.19785	0.256914	0.343615	-6.86502	0.463928
MAB_0591	-0.0706694	5.07016	-0.485515	0.637129	0.710182	-7.27107	0.14863
MAB_0592c	0.351669	4.02861	1.23089	0.244815	0.330715	-6.4828	0.480546
MAB_0593c	-0.0881262	5.13805	-0.505586	0.623431	0.699737	-7.2677	0.155065
MAB_0594c	0.528008	5.17277	2.07975	0.0625045	0.110018	-5.42482	0.958537
MAB_0595c	-0.442336	5.61664	-3.19478	0.0088534	0.0239932	-3.55158	1.61991
MAB_0596c	-0.394148	3.80024	-2.11279	0.0590619	0.104833	-5.19758	0.979501
MAB_0597	-0.283716	6.63319	-1.79191	0.101522	0.162858	-6.00308	0.78819
MAB_0598	-0.0960694	4.54959	-0.287505	0.779234	0.831697	-7.29196	0.0800347
MAB_0599	-0.605904	6.02742	-3.38344	0.00636712	0.0187996	-3.25223	1.72585
MAB_0600	-0.211845	7.392	-1.71473	0.115259	0.179955	-6.17199	0.744837
MAB_0601	0.646759	5.75221	3.45183	0.00565357	0.0171849	-3.1042	1.76485
MAB_0602c	-0.0967958	5.67624	-0.50941	0.620838	0.698119	-7.31467	0.156071
MAB_0603c	0.0516637	4.33735	0.294689	0.773887	0.82918	-7.25871	0.0813511
MAB_0604c	0.326265	4.21876	1.79395	0.10118	0.162524	-5.75377	0.789082
MAB_0605c	0.0495606	3.65191	0.269873	0.792407	0.842237	-7.15509	0.0745658
MAB_0606c	0.182436	2.44871	0.585521	0.570377	0.654888	-6.76021	0.183833
MAB_0607	0.22404	2.94443	1.07104	0.307789	0.397626	-6.4612	0.400525
MAB_0608	0.427103	5.25785	2.1921	0.0515186	0.0939537	-5.25222	1.02709
MAB_0609c	0.34772	4.67242	2.36035	0.0384563	0.0748888	-4.90765	1.12558
MAB_0610	0.593497	3.79143	2.15844	0.0546004	0.0980548	-5.10644	1.00853
MAB_0611	-0.502754	3.60387	-2.45748	0.0324426	0.065418	-4.59114	1.1843
MAB_0612c	0.580895	3.50399	2.1648	0.054005	0.0972813	-5.04614	1.01197
MAB_0613	-0.543287	6.4633	-3.24934	0.00804647	0.0224201	-3.52375	1.64936
MAB_0614	0.0954308	5.83702	0.557304	0.588823	0.672246	-7.3011	0.172472
MAB_0615	-0.799055	7.09114	-5.11647	0.000369526	0.00250731	-0.373061	2.60079
MAB_0616	-0.445543	6.25103	-2.92487	0.0142352	0.0343899	-4.08332	1.46357
MAB_0617	-1.15036	5.42824	-4.90344	0.000513212	0.00317145	-0.593476	2.49874
MAB_0618	-0.272959	6.12617	-1.92361	0.0814851	0.136164	-5.76327	0.865938
MAB_0619	-1.2029	4.5975	-4.11679	0.00182323	0.00765758	-1.82897	2.11591
MAB_0620c	-0.20894	4.34505	-1.10205	0.294685	0.384899	-6.68308	0.414653
MAB_0621c	-0.45911	6.64936	-2.89862	0.0149099	0.0356648	-4.15859	1.44776
MAB_0622c	-0.0944635	5.69003	-0.51485	0.617158	0.695593	-7.31291	0.157645
MAB_0623	-0.84301	4.17669	-4.99702	0.000443903	0.00282225	-0.310018	2.54941
MAB_0624	-0.261044	6.55823	-1.36673	0.199825	0.280565	-6.58927	0.551967
MAB_0625	-0.659633	6.89644	-4.01402	0.00216464	0.00862126	-2.20678	2.06443
MAB_0626	-0.461047	7.23306	-3.756	0.0033492	0.0118291	-2.68112	1.92705
MAB_0627c	0.241194	2.73344	0.841838	0.418353	0.511063	-6.6337	0.291526
MAB_0628	-0.504986	8.73942	-4.39221	0.00115863	0.00556139	-1.6712	2.25482
MAB_0629	-1.01285	6.18824	-4.21845	0.00154052	0.00679645	-1.80213	2.16772
MAB_0630	-0.419214	9.20426	-3.16363	0.0093508	0.0250473	-3.84636	1.60124
MAB_0631c	0.745653	2.9881	2.70668	0.0209218	0.0466077	-4.02569	1.33154
MAB_0632c	0.519361	2.89976	1.77718	0.104023	0.16534	-5.5351	0.781623
MAB_0633c	-0.561147	4.74086	-3.01886	0.0120617	0.0303168	-3.77991	1.51832
MAB_0634c	-0.359003	6.51652	-2.59104	0.0256532	0.0547488	-4.68729	1.26163
MAB_0635c	-0.505953	3.84406	-2.53842	0.0281426	0.0587033	-4.49331	1.23134
MAB_0636c	0.201615	6.2349	1.52743	0.155748	0.228741	-6.35097	0.640655
MAB_0637c	0.357801	7.15409	2.34455	0.0395314	0.0763403	-5.15325	1.11725
MAB_0638c	-0.108602	8.92836	-0.781179	0.451687	0.543976	-7.35826	0.264421
MAB_0639c	0.30742	6.25663	0.947608	0.364303	0.455943	-7.0321	0.34109
MAB_0640c	0.848444	6.05745	4.64455	0.000771633	0.00415469	-1.06628	2.38146
MAB_0641	0.409354	5.45394	2.61328	0.0246676	0.053278	-4.55888	1.27345
MAB_0642	0.0764073	4.33675	0.347288	0.73513	0.796719	-7.24002	0.0986948
MAB_0643	-0.103251	6.20087	-0.629302	0.542394	0.630346	-7.28796	0.200421
MAB_0644c	-0.558122	6.2275	-3.246	0.00809369	0.0225	-3.51222	1.64782
MAB_0645c	0.527718	4.97981	3.12665	0.00997809	0.0262351	-3.60575	1.58112
MAB_0646c	0.200199	3.20642	0.949918	0.36318	0.455007	-6.63667	0.341982
MAB_0647	0.0197843	1.87885	0.0623072	0.95147	0.964608	-6.81361	0.0156493
MAB_0648	0.254065	5.02133	1.52435	0.156507	0.229717	-6.24431	0.638808
MAB_0649c	-0.430952	4.23053	-2.55711	0.0272324	0.0572377	-4.52074	1.24232
MAB_0650	-0.661578	14.4232	-3.19517	0.00884736	0.0239932	-4.034	1.61991
MAB_0651c	-0.489894	10.4809	-2.67437	0.0221489	0.0488383	-4.7767	1.31124
MAB_0652	-0.713679	7.06558	-4.49514	0.000980564	0.00495367	-1.39447	2.30507
MAB_0653	-0.481417	4.94905	-3.03457	0.0117325	0.0297048	-3.77563	1.52717
MAB_0654	-0.273294	5.3463	-1.78636	0.102457	0.163709	-5.90483	0.785926
MAB_0655	-0.648835	3.9264	-2.83217	0.0167649	0.0390617	-3.99626	1.40825
MAB_0656	-0.443415	5.28354	-2.50924	0.0296239	0.0610993	-4.72596	1.21396
MAB_0657	-0.968305	4.76571	-6.48749	5.19865e-05	0.000708389	1.87145	3.14973
MAB_0658	-1.21019	4.66602	-6.81818	3.36438e-05	0.000524779	2.34172	3.28002
MAB_0659	-0.50807	5.61062	-2.27444	0.0446666	0.0839511	-5.15166	1.07597
MAB_0660	-0.765945	5.3607	-2.80802	0.0174951	0.0403367	-4.21295	1.3943
MAB_0661	-0.248889	6.49965	-1.44549	0.177051	0.25418	-6.48317	0.594858
MAB_0662	-0.834871	3.50458	-3.08282	0.0107774	0.0278583	-3.48397	1.55504
MAB_0663	-0.471675	8.03658	-3.68887	0.00375653	0.0127255	-2.85361	1.89532
MAB_0664	-0.867367	0.552785	-2.37812	0.0372804	0.0731878	-4.11701	1.13556
MAB_0665	-0.938759	4.58235	-3.16485	0.00933069	0.0250073	-3.50041	1.60193
MAB_0666	-0.848839	3.97575	-3.9171	0.00254803	0.00965662	-2.09343	2.01517
MAB_0667	-0.579229	4.47615	-2.72161	0.0203776	0.0456164	-4.26928	1.34088
MAB_0668c	-0.542442	5.12507	-3.3408	0.00685814	0.0198309	-3.25024	1.70266
MAB_0669	0.0184849	6.5471	0.123691	0.90386	0.927766	-7.51818	0.0325614
MAB_0670	-0.759123	3.65645	-3.24649	0.00808669	0.0224948	-3.22142	1.64792
MAB_0671	-0.266048	0.625335	-0.685235	0.507813	0.597768	-6.3043	0.223468
MAB_0672c	-0.39925	6.18594	-3.02027	0.0120316	0.0302568	-3.90951	1.51918
MAB_0673	-1.21563	8.90825	-7.16147	2.17276e-05	0.00040853	2.52333	3.38878
MAB_0674	-0.392063	7.66025	-2.91421	0.0145055	0.0348898	-4.20198	1.4573
MAB_0676c	-0.345287	5.12013	-2.11759	0.0585772	0.104125	-5.36649	0.982444
MAB_0677c	3.1863	5.83626	19.6211	1.03076e-09	3.8463e-07	12.9553	6.41496
MAB_0678	0.864376	1.9225	2.83896	0.0165652	0.0386151	-3.57789	1.41324
MAB_0679c	0.417262	7.44774	2.93908	0.0138828	0.0337568	-4.14219	1.47164
MAB_0680c	-0.437572	9.23786	-3.30379	0.00731574	0.0208757	-3.59871	1.68036
MAB_0681	0.371741	3.08044	1.81964	0.0969604	0.157152	-5.51279	0.803681
MAB_0682	0.85434	6.91312	5.79485	0.000135536	0.00132291	0.698744	2.87847
MAB_0683c	1.48669	5.46331	8.26711	5.83183e-06	0.000175715	4.13468	3.75519
MAB_0684c	0.988333	5.13051	4.87471	0.000536718	0.00326268	-0.601755	2.48643
MAB_0685	0.268115	3.97736	1.64739	0.128587	0.196156	-5.93147	0.707399
MAB_0686	0.171945	5.89353	1.06434	0.310675	0.400624	-6.88575	0.397263
MAB_0687	-0.228242	7.67335	-1.81257	0.0981059	0.15869	-6.04599	0.79945
MAB_0688c	2.54559	2.14294	9.01191	2.58462e-06	9.79532e-05	5.24466	4.00898
MAB_0689	0.198482	7.82598	1.55337	0.149481	0.22128	-6.43101	0.655058
MAB_0690	-0.502425	8.58153	-3.60804	0.00431582	0.0140605	-3.02701	1.852
MAB_0691	-0.208948	5.71404	-1.39851	0.190354	0.270002	-6.4793	0.568633
MAB_0692c	-0.217652	6.43606	-1.67608	0.12275	0.189457	-6.15935	0.72249
MAB_0693	-0.239247	6.481	-1.50256	0.161967	0.236443	-6.40563	0.626273
MAB_0694	0.0947301	3.39993	0.526423	0.609366	0.689139	-6.99847	0.161693
MAB_0695	-0.435286	6.28186	-2.46658	0.0319289	0.0647791	-4.88426	1.18856
MAB_0696c	0.0603246	4.3152	0.339036	0.741163	0.802361	-7.2402	0.09563
MAB_0697	-0.309423	7.86231	-2.41564	0.034911	0.0694673	-5.08335	1.15822
MAB_0698	0.490008	7.37846	3.7159	0.00358667	0.0123748	-2.76013	1.90746
MAB_0699c	0.457775	7.98637	3.74044	0.00343937	0.0120378	-2.75631	1.91945
MAB_0700c	-0.227379	6.95054	-1.90024	0.0847517	0.140798	-5.86096	0.851403
MAB_0701	-0.205045	6.84845	-1.45406	0.174713	0.25127	-6.49727	0.599859
MAB_0703c	-0.359602	6.84717	-2.51073	0.0295468	0.0609921	-4.84967	1.21473
MAB_0704c	0.313113	4.94475	1.95324	0.0775137	0.130789	-5.60405	0.883428
MAB_0705	0.0347624	6.3307	0.236214	0.817741	0.862924	-7.47939	0.0640275
MAB_0706c	-0.360291	6.35384	-2.30586	0.0422902	0.080514	-5.16186	1.09413
MAB_0707	-0.09862	10.2978	-0.726227	0.483331	0.573401	-7.4725	0.241541
MAB_0708	-0.110922	8.90498	-0.887553	0.394354	0.485905	-7.2662	0.313448
MAB_0709	0.831593	2.72463	3.11571	0.0101718	0.0265858	-3.2542	1.57535
MAB_0710	-0.119385	6.50425	-0.903949	0.385983	0.477532	-7.09428	0.320998
MAB_0711	1.12643	3.59917	3.57996	0.00452974	0.0145522	-2.59203	1.83707
MAB_0712c	0.457094	5.49396	3.26026	0.00789412	0.0220971	-3.42273	1.65566
MAB_0713	-0.0212414	8.20522	-0.134195	0.895747	0.92316	-7.63323	0.034723
MAB_0714c	1.60477	3.15178	6.17329	7.96511e-05	0.00092676	1.67573	3.03303
MAB_0715c	-0.259351	3.79339	-1.28428	0.226237	0.310723	-6.38849	0.507627
MAB_0716c	-1.2803	3.96195	-6.06866	9.20808e-05	0.00102686	1.36868	2.98849
MAB_0717	-0.216215	3.63522	-1.12296	0.286094	0.376109	-6.54643	0.424686
MAB_0718c	0.770369	3.94939	3.62721	0.00417587	0.0136873	-2.5789	1.86368
MAB_0719	-0.409208	4.48054	-2.65168	0.023053	0.0505333	-4.39145	1.29642
MAB_0720	0.0791577	5.23518	0.562857	0.585168	0.668704	-7.24353	0.174766
MAB_0721	-0.383998	5.60502	-2.49907	0.0301584	0.0619384	-4.771	1.20804
MAB_0722	0.140426	6.30552	0.979966	0.348806	0.440182	-7.00589	0.356368
MAB_0723c	-0.404121	5.83135	-2.37536	0.0374602	0.073399	-5.00172	1.13431
MAB_0724c	0.150659	5.32157	1.01127	0.334274	0.424827	-6.88945	0.371788
MAB_0725c	1.41188	1.03159	2.8696	0.0156932	0.0370812	-3.34675	1.43085
MAB_0726	0.0103614	3.75904	0.0567778	0.955772	0.967741	-7.2122	0.0142407
MAB_0727	-0.665377	4.92786	-3.98518	0.002272	0.00890266	-2.09796	2.05048
MAB_0728	1.5078	5.35111	5.09672	0.000380847	0.00254826	-0.254847	2.59376
MAB_0729c	0.704611	5.36975	3.08797	0.0106801	0.0277054	-3.71343	1.55744
MAB_0730c	0.444371	7.26471	2.52981	0.0285722	0.0594355	-4.84502	1.22595
MAB_0731	1.31353	4.7774	8.14101	6.73012e-06	0.000187631	4.04238	3.7267
MAB_0732c	1.6905	8.71317	13.6544	4.28782e-08	7.1725e-06	9.13466	5.14433
MAB_0733	1.71834	5.6621	10.879	4.16319e-07	2.9269e-05	6.89186	4.53359
MAB_0734	1.74958	3.02768	5.68804	0.00015804	0.00147092	0.991044	2.83241
MAB_0735	0.78254	1.01955	1.99312	0.0724517	0.123886	-4.8091	0.906979
MAB_0737c	-0.10977	1.67956	-0.371414	0.7176	0.782441	-6.69855	0.106548
MAB_0738	0.840879	5.5589	4.07486	0.00195517	0.0080714	-1.99328	2.09305
MAB_0739c	0.937182	6.68454	5.65126	0.000166685	0.00150548	0.497019	2.82232
MAB_0740c	-0.265953	7.37454	-1.73584	0.111343	0.174911	-6.13975	0.757183
MAB_0741c	0.660675	5.91021	2.94413	0.0137598	0.0335421	-4.0166	1.47441
MAB_0742c	0.31336	4.88081	2.20771	0.0501467	0.0920748	-5.18735	1.03586
MAB_0743c	0.324232	6.24976	2.25757	0.0459947	0.0860804	-5.23144	1.0651
MAB_0744	0.683838	7.53101	4.17754	0.00164832	0.00715205	-1.96491	2.14557
MAB_0745	0.332351	5.04802	1.63596	0.130981	0.19899	-6.09057	0.701169
MAB_0746	1.16661	3.87699	5.56843	0.000188061	0.00164375	0.655928	2.78416
MAB_0747	0.417229	5.63744	2.46138	0.0322216	0.065155	-4.83687	1.18605
MAB_0748	-0.21759	6.8621	-1.45542	0.174344	0.25091	-6.49648	0.600482
MAB_0749	-0.251526	6.95159	-2.01836	0.0694095	0.119654	-5.67561	0.922074
MAB_0750	-0.546215	6.66732	-4.24463	0.00147542	0.00659715	-1.79288	2.18064
MAB_0751c	-0.0881159	6.8531	-0.675059	0.514005	0.604469	-7.3058	0.218626
MAB_0752c	0.600565	7.60166	4.22727	0.00151826	0.00673839	-1.88438	2.17144
MAB_0753c	0.697917	7.92217	5.96492	0.000106475	0.0011327	0.890096	2.94589
MAB_0754c	0.418858	7.67381	3.13867	0.00976963	0.0258693	-3.80354	1.58722
MAB_0755c	-0.1973	6.52607	-1.23724	0.242543	0.328377	-6.74544	0.483627
MAB_0756c	0.343939	6.50673	2.27839	0.0443603	0.08344	-5.2172	1.07863
MAB_0757	-0.0615768	4.07056	-0.339608	0.740744	0.802087	-7.20406	0.0957786
MAB_0758	-0.453545	1.04056	-1.04133	0.320749	0.411084	-6.08114	0.38607
MAB_0759c	-0.658833	5.61025	-3.1242	0.0100212	0.0263056	-3.67626	1.57995
MAB_0760c	-0.274997	6.1242	-2.08226	0.0622367	0.1096	-5.51167	0.960188
MAB_0761c	0.032448	3.80001	0.148646	0.884606	0.915685	-7.20879	0.0382539
MAB_0762	-0.442679	6.57847	-3.33909	0.00687863	0.019862	-3.37253	1.70198
MAB_0763c	0.00204771	5.7245	0.0143364	0.988826	0.991893	-7.45835	0.00353505
MAB_0764c	-0.934537	3.93396	-3.5494	0.00477498	0.0150975	-2.72983	1.82109
MAB_0765	1.27902	1.8212	4.67491	0.000735245	0.00401201	-0.421096	2.39664
MAB_0766	3.65658	5.76185	22.3	2.71212e-10	1.46183e-07	14.1943	6.8351
MAB_0767c	2.27871	4.01631	8.89011	2.94174e-06	0.000105537	5.00814	3.97659
MAB_0768	-0.279959	5.76093	-1.8277	0.0956715	0.155322	-5.8788	0.808767
MAB_0769c	1.10781	3.50809	3.23659	0.00822803	0.0227172	-3.18158	1.64364
MAB_0770	0.320895	2.96079	1.28761	0.225117	0.309623	-6.21671	0.509167
MAB_0771c	0.436138	1.83908	1.58052	0.143161	0.213487	-5.59016	0.670628
MAB_0772c	-0.548351	0.417966	-1.33667	0.209141	0.291034	-5.62729	0.536056
MAB_0773	-0.601432	1.36032	-1.35837	0.202381	0.283416	-5.78787	0.547576
MAB_0774c	0.242549	2.51126	1.00233	0.338381	0.429337	-6.43561	0.367202
MAB_0775	-0.689391	5.09096	-3.37492	0.00646228	0.0190209	-3.18621	1.72077
MAB_0776	-0.925956	3.40091	-2.96043	0.0133699	0.0327964	-3.68035	1.48417
MAB_0777	-1.1918	1.1206	-3.17525	0.00916192	0.0246366	-2.85724	1.60842
MAB_0778	-0.692941	4.25964	-3.27407	0.00770578	0.021733	-3.26574	1.66288
MAB_0779	-0.116806	4.70152	-0.624571	0.54538	0.632559	-7.14759	0.198899
MAB_0780	0.368433	3.00666	1.77783	0.103911	0.165216	-5.56022	0.781949
MAB_0781	-1.17133	6.01612	-4.59114	0.000840341	0.00441657	-1.15667	2.35491
MAB_0782	-1.36129	6.34324	-5.98378	0.000103689	0.00111776	1.0191	2.95165
MAB_0783c	0.263108	4.13634	1.41237	0.186346	0.26556	-6.27725	0.575838
MAB_0785	0.138077	5.05845	0.800745	0.44075	0.53324	-7.05562	0.273077
MAB_0786	0.40091	4.29995	1.60333	0.138035	0.207308	-6.04147	0.683383
MAB_0787	0.165924	4.42252	0.911202	0.382319	0.473603	-6.88109	0.324585
MAB_0788	0.686503	4.03114	3.34066	0.00685987	0.0198309	-3.0991	1.70266
MAB_0789	0.836172	5.42358	3.05982	0.0112225	0.0286981	-3.76699	1.54215
MAB_0790	0.151286	6.20891	0.89076	0.392706	0.484614	-7.08196	0.314604
MAB_0791	-0.2655	3.22291	-1.41814	0.184698	0.26369	-6.1167	0.578907
MAB_0792	0.0411938	2.82898	0.159841	0.875992	0.908511	-7.01792	0.0416697
MAB_0794	0.463145	1.86671	1.39366	0.191775	0.271667	-5.84358	0.565964
MAB_0795	-0.220602	6.53653	-1.79573	0.100882	0.162261	-5.99029	0.789787
MAB_0796c	0.512843	4.99221	2.3985	0.0359747	0.0711717	-4.87765	1.14769
MAB_0797c	0.0433036	6.26328	0.315477	0.758486	0.816378	-7.45032	0.0881088
MAB_0798c	0.956215	4.81648	3.6169	0.00425056	0.0139039	-2.71069	1.85686
MAB_0799c	-0.110121	6.21621	-0.659256	0.523708	0.612171	-7.26897	0.213127
MAB_0800	3.3239	3.14451	12.0756	1.47745e-07	1.40531e-05	8.02962	4.85223
MAB_0801	2.58535	3.97351	11.601	2.2037e-07	1.90896e-05	7.65698	4.7192
MAB_0802	-0.0642144	1.65217	-0.224657	0.826491	0.869887	-6.73889	0.0605371
MAB_0803	-0.297011	5.27085	-1.10212	0.294655	0.384899	-6.79199	0.414653
MAB_0804	-0.482669	3.24119	-1.71916	0.114426	0.178828	-5.70504	0.747564
MAB_0805	0.168844	3.6133	0.845242	0.416532	0.509095	-6.80953	0.293201
MAB_0806	0.0985402	4.23626	0.596642	0.563195	0.648791	-7.09936	0.187895
MAB_0807	-0.505469	4.01578	-1.97996	0.0740871	0.126017	-5.44484	0.899572
MAB_0808c	-0.859217	0.224425	-1.34171	0.207555	0.289407	-5.58422	0.538491
MAB_0809c	0.402978	1.57261	1.45819	0.173595	0.250033	-5.69823	0.602003
MAB_0810c	0.459902	4.1689	2.4709	0.0316873	0.0644779	-4.64858	1.19059
MAB_0811	0.215164	1.40387	0.652798	0.527705	0.615656	-6.48359	0.210662
MAB_0812	0.060225	5.11491	0.313982	0.75959	0.817203	-7.34799	0.08767
MAB_0813c	-0.524937	3.14526	-2.12508	0.0578278	0.103095	-5.05942	0.98676
MAB_0815	0.184039	2.65273	0.683595	0.508808	0.598794	-6.74128	0.222723
MAB_0816	0.324253	3.04425	1.55189	0.149834	0.221666	-5.89233	0.654301
MAB_0817	0.096935	2.91372	0.364395	0.722684	0.787075	-6.9766	0.103984
MAB_0818	-0.734094	3.8087	-3.76943	0.00327339	0.0116416	-2.32596	1.93399
MAB_0819	-0.196658	3.48755	-0.90792	0.383974	0.475289	-6.73578	0.323042
MAB_0820c	-0.24566	5.24972	-1.37898	0.196129	0.276657	-6.4635	0.558058
MAB_0821	0.768991	5.78507	4.49504	0.00098072	0.00495367	-1.29641	2.30507
MAB_0822	-0.0541493	6.78638	-0.348748	0.734065	0.795921	-7.47828	0.0991303
MAB_0823	0.111295	6.39543	0.852444	0.412699	0.504934	-7.13124	0.296766
MAB_0824	-0.379229	6.49858	-2.56046	0.0270722	0.0569749	-4.73887	1.24432
MAB_0825	0.0490244	5.7865	0.329277	0.748321	0.808487	-7.405	0.0923271
MAB_0826c	-0.344003	5.88944	-2.55009	0.0275708	0.0577736	-4.70825	1.23827
MAB_0827	-0.735569	4.42477	-3.98	0.00229187	0.00894436	-2.04773	2.04845
MAB_0828	-0.611868	4.35922	-2.47222	0.0316143	0.0643833	-4.68415	1.19123
MAB_0829	-1.32173	1.95474	-3.75325	0.00336499	0.0118291	-2.00639	1.92705
MAB_0830	-1.09627	7.42089	-5.66603	0.000163155	0.00149052	0.467359	2.82666
MAB_0831	-0.313069	8.14517	-2.57314	0.0264747	0.0561069	-4.83157	1.25098
MAB_0832	0.270698	4.87584	1.07893	0.304413	0.394525	-6.77084	0.403925
MAB_0833	0.386991	3.90407	1.28982	0.224376	0.30878	-6.3914	0.510351
MAB_0834	-0.486602	5.13763	-3.26676	0.00780492	0.0219107	-3.38284	1.65934
MAB_0835c	-0.494056	3.36167	-2.70074	0.0211422	0.0470248	-4.12962	1.32767
MAB_0836c	-0.0848865	4.73753	-0.508541	0.621426	0.698457	-7.22141	0.155861
MAB_0837c	-0.000329023	3.60164	-0.00183323	0.998571	0.998691	-7.18605	0.000568714
MAB_0838c	0.727331	2.82404	3.42938	0.00587824	0.0176894	-2.72582	1.75229
MAB_0839c	0.191464	1.85683	0.629181	0.542471	0.630346	-6.59923	0.200421
MAB_0840c	0.0813536	2.21226	0.291179	0.776499	0.830309	-6.846	0.0807603
MAB_0841	1.0671	1.52814	3.13388	0.00985212	0.0260167	-2.98696	1.58475
MAB_0842	0.567071	0.590833	1.47835	0.168225	0.243672	-5.47196	0.613194
MAB_0843	1.09014	1.14294	3.01808	0.0120782	0.0303426	-3.11863	1.51795
MAB_0844	-0.415673	1.07779	-1.36953	0.198975	0.279972	-5.71579	0.552885
MAB_0845	-0.395015	6.42871	-2.42446	0.0343759	0.0687093	-4.96706	1.16298
MAB_0846	0.16034	5.51357	0.93119	0.372352	0.463862	-6.98525	0.333612
MAB_0847c	-0.00435401	5.4208	-0.0228229	0.982213	0.987301	-7.43133	0.00555041
MAB_0848c	-0.229779	2.8028	-0.920543	0.377638	0.469122	-6.58712	0.328714
MAB_0849c	-0.358976	3.84942	-1.45376	0.174795	0.251314	-6.18391	0.599784
MAB_0850	0.669438	8.36045	3.34378	0.00682261	0.0197663	-3.47949	1.70407
MAB_0851	-0.482032	10.3504	-4.50989	0.000957513	0.00486377	-1.55191	2.31303
MAB_0852	0.0974231	4.16367	0.556686	0.58923	0.672396	-7.11277	0.172375
MAB_0853	0.185761	4.1693	1.075	0.306088	0.395833	-6.68157	0.402488
MAB_0854	-0.240966	3.55727	-1.24409	0.240112	0.325358	-6.39499	0.487639
MAB_0855	-0.753262	5.64674	-4.88903	0.000524865	0.00322702	-0.635925	2.4912
MAB_0856c	0.675763	1.58009	1.90152	0.0845696	0.14064	-5.06297	0.851891
MAB_0857	2.10043	3.46285	10.2145	7.72318e-07	4.56594e-05	6.41011	4.34047
MAB_0858	-0.168005	7.686	-1.19953	0.256288	0.343061	-6.87251	0.464629
MAB_0859	1.39944	3.91103	7.48721	1.45384e-05	0.000319017	3.33223	3.49619
MAB_0860c	0.324909	6.1693	2.28347	0.0439702	0.0830201	-5.18171	1.08082
MAB_0861	-0.22766	4.52534	-0.833674	0.422741	0.515644	-6.96759	0.28765
MAB_0862c	0.510671	5.10483	3.03745	0.0116732	0.0295854	-3.77765	1.52892
MAB_0863	1.64774	0.839311	3.03369	0.0117506	0.0297351	-3.0272	1.52673
MAB_0864	0.0127053	5.93074	0.081886	0.936254	0.954436	-7.47275	0.0202534
MAB_0865	0.565412	6.14271	2.94206	0.0138101	0.0336309	-4.03927	1.47326
MAB_0866	0.753222	3.96022	4.1615	0.00169274	0.00725396	-1.6534	2.13942
MAB_0867c	-0.34442	6.57462	-2.68292	0.0218171	0.0482384	-4.53178	1.31661
MAB_0868c	0.110112	7.00018	0.624631	0.545342	0.632559	-7.3505	0.198899
MAB_0869c	1.04391	8.07222	5.3379	0.000264452	0.00203952	-0.0773214	2.69047
MAB_0870c	0.280707	3.63243	1.31579	0.215823	0.298703	-6.31482	0.52476
MAB_0871c	-0.223067	6.29884	-1.47638	0.168744	0.244133	-6.42714	0.612373
MAB_0872	1.02344	4.78025	6.17315	7.96658e-05	0.00092676	1.43848	3.03303
MAB_0873	2.67839	5.02837	15.8146	9.58178e-09	2.11278e-06	10.7659	5.67515
MAB_0874c	0.167363	5.18641	0.889768	0.393215	0.484995	-6.99186	0.314262
MAB_0875c	0.354211	8.07779	2.27272	0.0447998	0.0841688	-5.3359	1.07485
MAB_0876	0.431629	7.26701	3.34033	0.00686375	0.0198309	-3.41739	1.70266
MAB_0877c	1.15339	5.29625	5.1155	0.000370075	0.00250731	-0.22663	2.60079
MAB_0878c	0.430451	2.64449	1.55015	0.150247	0.222075	-5.80739	0.653501
MAB_0879	0.946496	4.19673	4.70473	0.000701255	0.00389666	-0.768904	2.40931
MAB_0880	1.78244	6.95058	14.9439	1.71142e-08	3.51728e-06	10.144	5.45379
MAB_0881	1.86694	6.14554	10.1757	8.01528e-07	4.56594e-05	6.17822	4.34047
MAB_0882	0.65309	6.38325	5.08644	0.000386885	0.00257093	-0.369102	2.58991
MAB_0883c	0.274088	6.05894	1.66012	0.125967	0.193008	-6.1499	0.714424
MAB_0884c	-0.0114658	2.98074	-0.0501559	0.960925	0.972068	-7.06342	0.0123032
MAB_0885c	-0.146967	5.97482	-0.855435	0.411114	0.503869	-7.09504	0.297683
MAB_0886c	0.180787	2.50996	0.650675	0.529023	0.616896	-6.73177	0.209788
MAB_0887c	0.803515	2.87514	3.81935	0.00300675	0.0109257	-2.05321	1.96155
MAB_0888c	-0.540845	3.22548	-2.09692	0.060693	0.107375	-5.12035	0.969098
MAB_0889c	-0.256014	1.25784	-0.731973	0.479958	0.570897	-6.3999	0.243442
MAB_0890c	-0.369167	3.82846	-1.57854	0.143614	0.214032	-6.01135	0.669522
MAB_0891c	-0.324873	2.72237	-1.38804	0.193434	0.27381	-6.05228	0.562551
MAB_0892c	-0.332164	1.35332	-1.09562	0.297366	0.387567	-6.08964	0.411653
MAB_0893	0.220555	5.15193	1.18057	0.263429	0.350203	-6.68997	0.45568
MAB_0894c	-0.632368	5.24311	-4.29577	0.00135644	0.00622524	-1.59333	2.20584
MAB_0895c	-0.320728	5.8121	-2.28967	0.0434989	0.0823627	-5.14398	1.08427
MAB_0896c	-0.621594	6.12821	-3.74554	0.00340956	0.0119507	-2.62076	1.92261
MAB_0897c	-0.988016	5.6869	-6.46816	5.33492e-05	0.00071294	1.76702	3.14695
MAB_0898	-0.612492	2.69109	-2.30087	0.0426594	0.0811524	-4.6783	1.0907
MAB_0899c	-0.202913	6.44596	-1.45575	0.174255	0.250908	-6.46558	0.600486
MAB_0900c	0.212976	7.31665	1.27599	0.229042	0.3136	-6.75574	0.503624
MAB_0901c	0.162401	3.53743	0.572754	0.578684	0.663013	-6.99622	0.178478
MAB_0902	0.708294	4.61852	3.25443	0.00797514	0.0222725	-3.33355	1.65223
MAB_0903	1.23451	3.41892	3.27211	0.00773221	0.0217822	-3.09702	1.6619
MAB_0904	0.421753	5.10647	2.33591	0.0401322	0.0772852	-4.99715	1.1119
MAB_0905	1.03027	4.18148	3.1859	0.00899242	0.024248	-3.38533	1.61532
MAB_0906	-0.811349	5.59363	-4.74271	0.000660349	0.0037427	-0.871794	2.42682
MAB_0907	-0.788197	5.52522	-5.50987	0.000204926	0.0017349	0.361047	2.76073
MAB_0908	-0.465889	5.20943	-2.80171	0.0176911	0.0406944	-4.21129	1.39047
MAB_0909	-0.552255	4.66083	-3.08079	0.0108159	0.0278936	-3.66087	1.5545
MAB_0910	-0.550829	5.19199	-3.13226	0.00988023	0.0260216	-3.62617	1.58467
MAB_0911	-0.816273	5.21736	-5.02043	0.000428165	0.00276937	-0.387061	2.55762
MAB_0912	-0.661381	4.69419	-4.46311	0.00103267	0.00513792	-1.25515	2.28921
MAB_0913c	-0.0296701	4.4516	-0.187258	0.854972	0.891929	-7.30368	0.0496696
MAB_0914c	-0.559493	1.93781	-1.788	0.10218	0.163506	-5.323	0.786465
MAB_0915c	0.0939972	3.42558	0.398802	0.697906	0.764403	-7.06628	0.116677
MAB_0916c	0.659883	1.98558	2.16156	0.0543082	0.0977185	-4.73885	1.01002
MAB_0917c	0.545395	3.88254	2.8792	0.0154297	0.0366192	-3.89333	1.43629
MAB_0918c	0.357482	2.10013	1.27089	0.230785	0.315274	-6.04787	0.501311
MAB_0919	-0.345829	1.50448	-1.04671	0.318372	0.408658	-6.17278	0.38864
MAB_0920	-0.666936	3.44948	-3.69745	0.00370171	0.0126369	-2.39301	1.89836
MAB_0923c	-0.79	4.14713	-4.08935	0.00190849	0.00793706	-1.82101	2.10034
MAB_0924c	-0.0531069	3.87508	-0.203125	0.84286	0.881759	-7.212	0.0546503
MAB_0925c	-0.360579	3.01933	-1.42857	0.181749	0.260207	-6.06283	0.584681
MAB_0926	-0.518295	3.43922	-2.45742	0.0324461	0.065418	-4.56214	1.1843
MAB_0927	0.654325	5.58455	3.20572	0.00868532	0.0236567	-3.52614	1.62605
MAB_0928c	1.06444	8.28315	4.80408	0.000599493	0.00351225	-0.950396	2.45441
MAB_0929	-0.645408	7.91378	-5.18172	0.000334591	0.00235838	-0.322713	2.62739
MAB_0930	-0.26011	7.97477	-1.89888	0.0849446	0.141022	-5.93479	0.850713
MAB_0931c	-0.545332	7.17774	-3.18683	0.00897771	0.0242353	-3.6854	1.61555
MAB_0932c	0.193012	7.87468	1.20387	0.254675	0.341722	-6.87945	0.466326
MAB_0933	0.396402	5.59583	3.00428	0.0123755	0.030961	-3.88603	1.50918
MAB_0934	0.718033	5.48356	3.76748	0.00328428	0.0116633	-2.52315	1.93318
MAB_0935c	-0.715728	9.38163	-4.86465	0.000545217	0.00330606	-0.911882	2.48069
MAB_0936c	-0.319722	8.03648	-2.68563	0.0217133	0.0480361	-4.62915	1.31843
MAB_0937c	-0.270966	9.12545	-2.40968	0.0352774	0.0699348	-5.16311	1.15531
MAB_0938c	-0.518286	8.56457	-4.45507	0.00104619	0.0051725	-1.55619	2.2863
MAB_0939	0.00065594	11.0727	0.00583315	0.995454	0.996686	-7.79141	0.00144153
MAB_0940	0.548445	7.40748	4.22821	0.00151589	0.00673407	-1.87014	2.17172
MAB_0941	0.242051	6.75268	1.79957	0.100242	0.161499	-5.99954	0.79183
MAB_0942	0.821813	6.83025	4.60987	0.000815544	0.00433319	-1.1828	2.36319
MAB_0943	-0.0767464	5.86662	-0.487386	0.635847	0.709079	-7.34306	0.149306
MAB_0944	0.207735	8.88684	1.80363	0.09957	0.16063	-6.13086	0.794174
MAB_0945	0.0421259	6.78017	0.292727	0.775346	0.829921	-7.4971	0.080963
MAB_0946	-0.00525231	3.91387	-0.0267143	0.979181	0.985478	-7.24014	0.00635288
MAB_0947c	0.256557	4.25685	1.2817	0.227108	0.311479	-6.45946	0.506571
MAB_0948c	-0.270019	7.41339	-2.24568	0.046954	0.0874373	-5.33815	1.0583
MAB_0949c	-0.529154	6.25071	-3.59657	0.00440191	0.0142834	-2.89273	1.84517
MAB_0950c	-0.873582	5.8278	-5.75917	0.000142646	0.00137297	0.718479	2.86234
MAB_0951	-0.0808519	3.94001	-0.440839	0.66813	0.737955	-7.1409	0.13197
MAB_0952	0.341853	4.99333	1.18859	0.260389	0.347209	-6.66227	0.459409
MAB_0953	-0.113478	5.3261	-0.729645	0.481323	0.571578	-7.14026	0.242924
MAB_0954	-0.175358	5.28529	-1.09233	0.298747	0.388948	-6.8036	0.410109
MAB_0955c	-0.185237	8.5894	-1.60257	0.138202	0.207431	-6.40973	0.683127
MAB_0956c	0.523943	5.90358	3.70503	0.00365403	0.0125182	-2.66987	1.90246
MAB_0957	0.620212	5.56589	3.93397	0.00247651	0.00947443	-2.24067	2.02345
MAB_0958c	1.76429	3.7158	6.99414	2.68401e-05	0.000457572	2.7312	3.33954
MAB_0959	1.09708	5.86856	3.76156	0.0033176	0.011773	-2.56323	1.92911
MAB_0960	0.0101292	8.73646	0.075312	0.94136	0.956544	-7.66933	0.0192953
MAB_0961c	-0.426574	6.13464	-2.89796	0.0149273	0.0356887	-4.12154	1.44747
MAB_0962	-0.122946	8.906	-1.07817	0.304736	0.394733	-7.07891	0.403697
MAB_0963c	0.147092	7.9119	1.26869	0.231538	0.315899	-6.80566	0.500452
MAB_0964	-0.554715	1.49905	-1.84631	0.0927532	0.151545	-5.14202	0.819459
MAB_0965	0.0553653	6.3466	0.410072	0.689869	0.756967	-7.41992	0.120923
MAB_0966	0.122886	5.01788	0.776275	0.454456	0.546225	-7.07116	0.262628
MAB_0967	1.17809	4.6659	4.66556	0.000746252	0.00405837	-0.887277	2.39165
MAB_0968c	1.05176	7.66981	4.24924	0.00146426	0.00657779	-1.84832	2.18192
MAB_0969	0.151756	4.81343	0.647963	0.530709	0.618565	-7.14275	0.208614
MAB_0970c	-0.0484117	7.82155	-0.368052	0.720034	0.784741	-7.54456	0.105273
MAB_0971	-0.848931	2.07517	-2.90904	0.0146384	0.0351191	-3.50487	1.45446
MAB_0972	-0.17326	8.96605	-1.25715	0.235527	0.320309	-6.87977	0.494431
MAB_0973	-0.13548	6.8486	-0.711407	0.492097	0.582518	-7.27924	0.23469
MAB_0974	0.582941	8.12229	4.03995	0.00207267	0.00837085	-2.23978	2.07723
MAB_0975c	2.58824	3.5726	9.21372	2.09207e-06	8.3873e-05	5.40531	4.07638
MAB_0976	-0.605625	4.05605	-2.73442	0.019922	0.044783	-4.18722	1.34889
MAB_0977c	0.116188	5.59152	0.800115	0.4411	0.53324	-7.10789	0.273077
MAB_0978	1.76994	3.90716	8.94695	2.76885e-06	0.00010052	5.06464	3.99775
MAB_0979	0.923981	2.16125	3.28897	0.00750766	0.0213202	-2.838	1.67121
MAB_0980	1.38196	2.87176	5.4202	0.000233947	0.00188623	0.594495	2.7244
MAB_0981c	-0.42562	6.53544	-3.00255	0.0124132	0.0310074	-3.96671	1.50853
MAB_0982c	-0.102336	6.04133	-0.669366	0.517488	0.607607	-7.24725	0.216377
MAB_0983c	1.15684	5.31702	4.43488	0.001081	0.00528444	-1.34859	2.277
MAB_0984c	0.0414682	4.22889	0.196324	0.848047	0.886038	-7.2689	0.0525477
MAB_0985	-0.0420578	9.75557	-0.375751	0.714467	0.779725	-7.64821	0.108058
MAB_0986	-0.55654	4.71755	-3.19038	0.008922	0.0241295	-3.47357	1.61745
MAB_0987c	-0.130901	5.24542	-0.776874	0.454117	0.545953	-7.09606	0.262845
MAB_0988c	0.122939	3.08712	0.569679	0.580695	0.665002	-6.91092	0.177177
MAB_0989	-0.1499	2.65567	-0.673004	0.51526	0.605653	-6.75526	0.217776
MAB_0990c	0.625235	3.62476	3.02518	0.0119281	0.03009	-3.59116	1.52158
MAB_0992	-0.489071	4.93165	-2.48451	0.0309392	0.0632208	-4.73441	1.19914
MAB_0993c	-0.608311	5.68251	-4.37517	0.00119123	0.00565979	-1.49466	2.2472
MAB_0994	0.676792	1.83949	2.41562	0.0349127	0.0694673	-4.28933	1.15822
MAB_0995	-0.496401	2.60031	-1.84195	0.0934287	0.152395	-5.39016	0.81703
MAB_0997c	0.409229	4.20467	2.23732	0.0476398	0.0884426	-5.04803	1.05334
MAB_0998	-0.286694	3.94742	-1.05659	0.31404	0.403872	-6.67101	0.393756
MAB_0999	0.22018	4.14856	1.27893	0.228043	0.312584	-6.44682	0.505033
MAB_1000	-0.109428	2.74082	-0.413664	0.687315	0.75474	-6.9222	0.122203
MAB_1001	-0.113097	3.22877	-0.466915	0.649952	0.72289	-6.99919	0.140928
MAB_1002	1.27202	6.08674	5.90967	0.000115108	0.00119826	0.933864	2.92145
MAB_1003c	-0.186357	7.87254	-1.49946	0.162756	0.237309	-6.50894	0.624685
MAB_1004c	-0.894074	7.42187	-5.83223	0.000128491	0.00128683	0.719443	2.89048
MAB_1005c	-0.816383	8.02523	-6.63521	4.27289e-05	0.00061874	1.84796	3.20849
MAB_1006c	-1.52778	7.73605	-8.5414	4.29443e-06	0.000138882	4.30658	3.85735
MAB_1007c	-1.2442	8.50108	-8.94429	2.77669e-06	0.00010052	4.73034	3.99775
MAB_1008c	-1.27928	7.92441	-9.6565	1.33232e-06	6.39909e-05	5.53742	4.19388
MAB_1009c	-0.909154	8.25512	-6.7171	3.83732e-05	0.000576918	1.94956	3.23889
MAB_1010c	-0.439066	8.33889	-3.23282	0.00828255	0.0228288	-3.68038	1.64152
MAB_1011c	-0.255706	8.02044	-2.23571	0.0477724	0.0886209	-5.39639	1.05246
MAB_1012c	-0.0395521	7.11969	-0.287544	0.779205	0.831697	-7.52358	0.0800347
MAB_1013	-0.735064	7.14074	-5.6501	0.000166966	0.00150548	0.460754	2.82232
MAB_1014c	0.647656	2.83868	2.28082	0.0441734	0.0832823	-4.72244	1.07945
MAB_1015c	0.00263619	1.65262	0.00763391	0.99405	0.996128	-6.7655	0.0016847
MAB_1016c	-0.192348	1.56585	-0.537869	0.601709	0.683261	-6.59403	0.165414
MAB_1017c	0.600578	2.06328	2.18556	0.0521047	0.0947021	-4.71765	1.02364
MAB_1018c	0.612648	1.77175	1.89586	0.0853761	0.141545	-5.11336	0.849107
MAB_1019c	-0.383321	2.94124	-1.66989	0.123989	0.190882	-5.7165	0.719235
MAB_1020	0.37293	3.4084	1.8391	0.0938741	0.152987	-5.54731	0.815345
MAB_1021	-0.105609	3.59116	-0.506417	0.622867	0.699266	-7.04751	0.155358
MAB_1022	0.276726	4.82756	1.79141	0.101606	0.162885	-5.83934	0.78812
MAB_1023c	-0.415053	6.781	-2.92806	0.0141552	0.0342309	-4.11604	1.46558
MAB_1024	-0.783023	5.71706	-5.06574	0.000399355	0.00262087	-0.35525	2.58155
MAB_1025	0.968208	5.47428	5.68278	0.000159247	0.00147501	0.63831	2.83121
MAB_1026c	1.5045	4.3416	5.2041	0.000323433	0.00233131	0.0376709	2.6324
MAB_1027	0.148441	6.34882	0.797561	0.442518	0.534659	-7.1738	0.271923
MAB_1028c	-0.417582	4.62464	-1.69536	0.11896	0.184546	-5.96264	0.733895
MAB_1029c	0.389716	2.62675	1.67087	0.123791	0.190639	-5.63479	0.719789
MAB_1030	-0.350887	6.98589	-2.52635	0.0287465	0.0596701	-4.83279	1.22424
MAB_1031c	0.124089	5.75095	0.777268	0.453894	0.54582	-7.1402	0.26295
MAB_1032c	-1.27828	7.43641	-8.96712	2.71018e-06	0.000100359	4.81056	3.99844
MAB_1033	-0.387942	5.71425	-2.17002	0.0535208	0.0965524	-5.33336	1.01524
MAB_1034c	-0.445704	1.62183	-1.2701	0.231055	0.315465	-5.951	0.501049
MAB_1035c	-0.436057	4.61788	-2.70258	0.0210737	0.0468939	-4.32072	1.32888
MAB_1036	-0.365512	5.01205	-2.45456	0.0326093	0.0657198	-4.79385	1.1823
MAB_1037	0.910119	5.07851	5.1639	0.000343772	0.00241337	-0.131363	2.61738
MAB_1038	-0.210806	6.60498	-1.44164	0.178111	0.255475	-6.49588	0.592652
MAB_1039	0.341937	8.01965	2.45242	0.0327317	0.0659118	-5.0287	1.18104
MAB_1040	-0.739495	7.18343	-5.49632	0.000209054	0.00176369	0.220769	2.75358
MAB_1041	-1.27438	5.04227	-5.22272	0.000314447	0.00229386	-0.043532	2.63943
MAB_1042c	-0.159915	4.02712	-0.822981	0.428534	0.521399	-6.90328	0.28283
MAB_1043c	0.410764	3.68334	1.95245	0.077617	0.130918	-5.42183	0.883001
MAB_1044c	1.088	0.741333	3.24415	0.00811991	0.02256	-2.66243	1.64666
MAB_1045	-0.648136	2.66978	-1.98211	0.0738171	0.125776	-5.18928	0.900403
MAB_1046c	0.247307	3.48843	1.2686	0.231568	0.315899	-6.34654	0.500452
MAB_1047c	0.248528	4.34461	1.40251	0.189192	0.268668	-6.32142	0.570784
MAB_1048c	-0.336301	4.5486	-1.69248	0.119518	0.185116	-5.95683	0.732556
MAB_1049	-0.707781	4.76017	-3.08104	0.0108111	0.0278936	-3.67192	1.5545
MAB_1050c	0.193452	3.42965	0.744394	0.472719	0.564262	-6.85754	0.248519
MAB_1051c	-0.456433	9.78718	-3.84208	0.00289293	0.0106154	-2.67432	1.97406
MAB_1052c	-0.39022	6.31801	-2.4619	0.0321918	0.0651219	-4.89496	1.18627
MAB_1053c	0.0275973	5.86916	0.184654	0.856964	0.893623	-7.45244	0.0488458
MAB_1054	0.051366	8.92906	0.489631	0.634308	0.70762	-7.55271	0.1502
MAB_1055c	0.940441	5.61149	4.71744	0.000687271	0.00385141	-0.908848	2.41438
MAB_1056	-0.391819	9.70613	-3.5036	0.00516839	0.0161027	-3.26772	1.7931
MAB_1057	0.0295152	10.1312	0.249151	0.807976	0.855785	-7.71084	0.0676355
MAB_1058	1.32234	2.48405	4.15579	0.00170883	0.00729711	-1.38461	2.13685
MAB_1059c	0.345312	2.83427	1.51618	0.158534	0.232061	-5.89621	0.634398
MAB_1060	-0.387802	1.88309	-1.34843	0.205453	0.286724	-5.91308	0.542535
MAB_1061	0.366128	8.87744	2.32701	0.0407602	0.078339	-5.29047	1.10602
MAB_1062	0.681141	7.71033	5.88709	0.000118849	0.00122929	0.785933	2.91035
MAB_1063	1.08823	4.39741	5.30611	0.000277346	0.00211542	0.176939	2.6746
MAB_1064	0.501058	7.35691	3.61373	0.00427382	0.0139611	-2.93885	1.85508
MAB_1065	-0.248936	7.23646	-1.99977	0.0716391	0.122626	-5.7255	0.911418
MAB_1066	0.485228	-0.18152	0.96221	0.35725	0.448275	-5.9142	0.348455
MAB_1067	0.0807049	6.87331	0.492361	0.632441	0.70658	-7.41963	0.150839
MAB_1068c	-0.0283164	7.12668	-0.134993	0.895131	0.92316	-7.55907	0.034723
MAB_1069c	0.473738	4.78371	2.11772	0.0585638	0.104125	-5.32059	0.982444
MAB_1070c	-0.345375	7.4253	-2.70631	0.0209355	0.0466077	-4.55125	1.33154
MAB_1071c	0.205894	6.64571	1.1408	0.278918	0.368072	-6.86392	0.434067
MAB_1072c	-0.19288	7.02215	-1.27615	0.228988	0.3136	-6.7352	0.503624
MAB_1073c	0.1728	6.22669	1.02559	0.327779	0.418216	-6.95364	0.3786
MAB_1074c	0.0461267	6.96811	0.327074	0.74994	0.809695	-7.49925	0.0916784
MAB_1075	1.56186	5.81286	5.96716	0.000106141	0.0011327	1.04532	2.94589
MAB_1076	-0.240463	7.06952	-1.43239	0.18068	0.259007	-6.54187	0.586689
MAB_1077	-0.371231	7.43719	-3.22538	0.00839115	0.0230794	-3.63471	1.63677
MAB_1078	0.0330417	8.47997	0.225784	0.825637	0.869365	-7.63103	0.0607978
MAB_1079	-0.603346	8.20003	-3.18713	0.00897299	0.0242353	-3.75352	1.61555
MAB_1080	0.51658	6.82136	3.20743	0.00865923	0.0236121	-3.62197	1.62687
MAB_1081	-0.0614516	6.8722	-0.49873	0.628094	0.703506	-7.41642	0.152732
MAB_1082c	-0.511584	8.15198	-2.73163	0.0200206	0.0449421	-4.55616	1.34735
MAB_1083c	2.26792	4.98938	11.8418	1.7959e-07	1.64376e-05	7.81199	4.78416
MAB_1084c	-0.659802	8.30661	-2.31694	0.0414818	0.0792862	-5.27853	1.1008
MAB_1085c	0.756285	3.26107	3.76771	0.00328301	0.0116633	-2.21674	1.93318
MAB_1086	0.0724425	6.10012	0.520559	0.613308	0.69238	-7.34474	0.159656
MAB_1087	0.230767	7.25769	1.72729	0.112914	0.176977	-6.14334	0.752083
MAB_1088	0.327821	4.52408	1.57044	0.14548	0.216347	-6.11997	0.66485
MAB_1089	0.127075	8.56108	0.817805	0.431358	0.524046	-7.30894	0.280631
MAB_1091	1.02214	2.44131	2.53194	0.0284653	0.059241	-4.20334	1.22738
MAB_1092	0.0973019	3.37681	0.395165	0.700509	0.767081	-7.05816	0.115159
MAB_1093c	-0.611913	5.47348	-3.70629	0.00364616	0.0125089	-2.63451	1.90278
MAB_1094	-0.503719	7.62932	-3.65575	0.00397605	0.0132625	-2.88469	1.87737
MAB_1095	-1.13688	8.61614	-6.15723	8.14358e-05	0.000942828	1.13366	3.02557
MAB_1096	-0.914633	8.79538	-8.16844	6.52269e-06	0.000185038	3.8083	3.73274
MAB_1097	-1.34881	7.2819	-6.82358	3.34094e-05	0.000524779	2.15559	3.28002
MAB_1098	-0.880743	7.0605	-5.8917	0.000118076	0.0012239	0.832135	2.91225
MAB_1099c	-0.981701	9.76892	-4.473	0.00101627	0.00507263	-1.58455	2.29477
MAB_1100c	-0.657972	5.87686	-4.45167	0.00105198	0.00518613	-1.38152	2.28516
MAB_1101	-0.506834	7.5612	-3.10408	0.0103819	0.0270331	-3.85875	1.5681
MAB_1102	0.00704174	6.24447	0.0345339	0.973089	0.981384	-7.50228	0.00816119
MAB_1103	-0.303439	4.53523	-1.07484	0.306156	0.395833	-6.7387	0.402488
MAB_1104c	0.369201	2.06369	1.36803	0.199431	0.280498	-5.92069	0.552069
MAB_1105c	1.0087	-0.236562	1.88804	0.0865036	0.143072	-4.73991	0.844446
MAB_1106c	-1.04587	3.59974	-5.06501	0.000399804	0.00262087	-0.116028	2.58155
MAB_1107c	0.433661	4.2444	2.24581	0.046943	0.0874373	-5.03922	1.0583
MAB_1108c	-0.482491	4.324	-1.72651	0.113058	0.177032	-5.87666	0.751949
MAB_1109c	0.185223	3.87575	0.821283	0.429459	0.522393	-6.87548	0.282002
MAB_1110	0.947651	-0.107611	1.6933	0.119359	0.184988	-5.04636	0.732857
MAB_1112c	-0.112691	5.38813	-0.743586	0.473188	0.564683	-7.13516	0.248195
MAB_1113c	-0.310257	4.41448	-1.82771	0.0956691	0.155322	-5.7381	0.808767
MAB_1114	0.604205	6.04967	3.38626	0.00633599	0.0187528	-3.24413	1.72693
MAB_1115	-0.466321	6.83168	-3.3652	0.00657263	0.0192446	-3.34421	1.71569
MAB_1116	-0.364632	5.68814	-2.50488	0.0298518	0.061491	-4.76825	1.21119
MAB_1117c	-0.232283	11.1568	-1.58227	0.142763	0.212959	-6.56792	0.671704
MAB_1118c	0.74294	6.60469	5.34	0.000263624	0.00203637	0.0182956	2.69114
MAB_1119	0.928958	5.15014	5.15414	0.000348912	0.00243536	-0.153971	2.61344
MAB_1120c	0.707235	3.6774	2.78389	0.0182566	0.0417748	-4.02206	1.37909
MAB_1121	0.521	5.55399	3.54415	0.00481847	0.0151881	-2.92486	1.8185
MAB_1122c	0.276946	7.17288	2.18843	0.0518464	0.0943386	-5.41498	1.02531
MAB_1123	0.154805	4.23305	0.852718	0.412553	0.504934	-6.90602	0.296766
MAB_1124c	1.77887	5.6981	10.9662	3.84796e-07	2.74506e-05	6.97255	4.56145
MAB_1125c	4.64255	5.50081	23.7642	1.39342e-10	9.65637e-08	14.6829	7.01519
MAB_1126c	0.0559213	4.62325	0.357514	0.72768	0.79112	-7.2755	0.101758
MAB_1127c	-0.0569603	6.2458	-0.37647	0.713948	0.77951	-7.42663	0.108178
MAB_1128c	-0.123829	6.79848	-0.896081	0.389984	0.481745	-7.12305	0.317183
MAB_1129	-0.898082	6.93481	-6.95325	2.82772e-05	0.000471911	2.35316	3.32614
MAB_1130	0.146399	4.10896	0.749128	0.469978	0.561405	-6.9724	0.250724
MAB_1131	0.35903	5.46023	2.23275	0.0480181	0.0890087	-5.20613	1.05057
MAB_1132c	-0.706713	9.12245	-6.73501	3.74856e-05	0.000569327	1.93367	3.24464
MAB_1133c	-0.652633	5.34085	-4.05863	0.00200892	0.00818932	-2.00862	2.08675
MAB_1134c	-0.650933	7.85754	-5.54572	0.000194418	0.00168716	0.253524	2.77284
MAB_1135c	-0.969587	4.45788	-4.90149	0.000514775	0.00317707	-0.499704	2.49797
MAB_1136	0.442395	3.3321	1.62003	0.134383	0.203144	-5.85224	0.692195
MAB_1137c	-0.331117	5.19721	-2.08861	0.061563	0.108676	-5.42061	0.963866
MAB_1138c	-0.785524	4.73269	-4.43376	0.00108297	0.00528444	-1.30851	2.277
MAB_1139	0.832794	4.02874	3.90186	0.00261444	0.0098239	-2.10944	2.00772
MAB_1140	0.0813132	9.08992	0.759575	0.463965	0.555411	-7.38352	0.255386
MAB_1141c	0.496786	7.22562	3.91549	0.00255493	0.00966768	-2.39944	2.01468
MAB_1142c	1.83186	5.31498	6.50035	5.11012e-05	0.000698288	1.86943	3.15597
MAB_1143c	1.3268	6.4706	9.37236	1.77628e-06	7.84012e-05	5.31761	4.10568
MAB_1144c	0.606644	5.42681	3.5669	0.00463288	0.0147468	-2.87192	1.8313
MAB_1145c	0.329869	3.99347	1.47304	0.169625	0.245261	-6.17374	0.610371
MAB_1146	0.607439	7.64383	4.02756	0.00211609	0.0084766	-2.23203	2.07178
MAB_1147c	0.586103	8.45856	3.654	0.00398804	0.0132689	-2.93583	1.87717
MAB_1148c	0.87757	5.99041	4.67631	0.000733605	0.00400756	-1.00825	2.39712
MAB_1149	-0.379528	7.04686	-2.46757	0.0318736	0.0647283	-4.93803	1.18891
MAB_1150	1.38645	5.24616	4.94921	0.000477984	0.0030113	-0.484353	2.52125
MAB_1151	0.53872	6.93543	2.57706	0.0262926	0.0557698	-4.73985	1.2536
MAB_1152	0.648708	7.68557	4.78766	0.000615174	0.00357391	-0.945383	2.44686
MAB_1153	0.159667	6.88414	0.774677	0.45536	0.54704	-7.23257	0.261981
MAB_1154	0.410497	4.42918	2.32468	0.0409257	0.0785327	-4.93492	1.10495
MAB_1155	0.165281	6.11961	0.774153	0.455657	0.547262	-7.17391	0.261805
MAB_1156c	0.182092	9.97416	0.996314	0.341162	0.432334	-7.21811	0.36418
MAB_1157	-0.046656	9.28125	-0.422028	0.681385	0.749693	-7.60342	0.125116
MAB_1158	-0.716363	7.68967	-5.19476	0.000328039	0.00234852	-0.287271	2.62921
MAB_1159	0.644984	7.6441	5.23863	0.000306984	0.00225975	-0.212097	2.64594
MAB_1160	0.598602	7.13028	3.79334	0.00314277	0.0113016	-2.6064	1.94686
MAB_1161c	0.15414	7.60142	0.974189	0.351537	0.442822	-7.10645	0.353771
MAB_1162c	-0.462858	5.93796	-3.21081	0.0086082	0.0235126	-3.55106	1.6287
MAB_1163c	0.151384	5.59655	1.09905	0.295934	0.386017	-6.82347	0.413394
MAB_1164	1.72248	3.85531	6.13881	8.35354e-05	0.000957992	1.52728	3.01864
MAB_1165	0.975897	7.43336	6.06593	9.24314e-05	0.0010281	1.07045	2.98797
MAB_1166	0.943427	6.50919	5.2149	0.000318186	0.00231066	-0.170858	2.63626
MAB_1167	1.3426	4.82648	5.2066	0.00032221	0.00232596	-0.0249593	2.6334
MAB_1168	0.437038	5.41914	2.59247	0.0255888	0.0546351	-4.59142	1.26253
MAB_1169	-0.132045	3.17414	-0.519398	0.61409	0.693102	-6.96157	0.159203
MAB_1170	0.410363	2.32929	1.66247	0.125488	0.192396	-5.58214	0.715804
MAB_1171c	-0.225584	8.25968	-1.71737	0.114763	0.179296	-6.22652	0.74643
MAB_1172c	-0.738926	8.21988	-5.39501	0.000242865	0.00193138	-0.00321847	2.71413
MAB_1173c	-0.279028	9.04156	-2.32471	0.0409237	0.0785327	-5.30274	1.10495
MAB_1174c	-0.83616	8.52535	-7.3533	1.71235e-05	0.000353474	2.79346	3.45164
MAB_1175	-0.0762434	4.86745	-0.494362	0.631073	0.705432	-7.24418	0.151545
MAB_1176c	-0.186643	7.07789	-1.4779	0.168342	0.24377	-6.48217	0.61302
MAB_1177	0.228837	7.56077	1.63789	0.130573	0.198562	-6.2943	0.702105
MAB_1178c	0.386884	8.06373	3.01471	0.0121501	0.0305073	-4.04834	1.5156
MAB_1179c	0.839141	5.03844	4.75247	0.000650252	0.00371103	-0.794938	2.43051
MAB_1180c	0.270614	5.78984	1.90637	0.0838833	0.139642	-5.75937	0.854983
MAB_1181c	-0.331702	7.20566	-1.17795	0.264428	0.351244	-6.86359	0.454392
MAB_1182	2.00329	2.41889	7.11411	2.30588e-05	0.000418944	3.04653	3.37784
MAB_1183	1.58458	3.19349	6.08281	9.02848e-05	0.00101382	1.53785	2.99404
MAB_1184c	0.725943	5.67403	3.65121	0.00400718	0.0133234	-2.74479	1.87539
MAB_1185c	-0.15211	8.88407	-1.1333	0.281916	0.371221	-7.01816	0.430368
MAB_1186c	0.0222153	8.07946	0.179054	0.861251	0.897129	-7.61743	0.0471453
MAB_1187c	-0.263513	9.05488	-2.29793	0.0428783	0.0815057	-5.34838	1.08881
MAB_1188c	-0.124564	8.78502	-0.948788	0.363729	0.45546	-7.20342	0.34155
MAB_1189c	0.326576	8.51751	2.91345	0.0145247	0.0348982	-4.25468	1.4572
MAB_1190	0.475906	9.54986	3.4966	0.00523141	0.0162364	-3.27178	1.78951
MAB_1191c	0.536518	5.89636	3.69497	0.0037175	0.012664	-2.68694	1.89743
MAB_1192c	1.35509	7.56061	6.71629	3.84137e-05	0.000576918	1.99571	3.23889
MAB_1193c	0.532092	8.29092	2.26246	0.0456062	0.0855512	-5.36483	1.06777
MAB_1194	0.428749	8.25448	2.76423	0.0189012	0.0429057	-4.50174	1.36748
MAB_1195	0.50621	8.71357	4.49687	0.000977832	0.00495143	-1.49109	2.30527
MAB_1196	0.34969	8.89305	1.87764	0.0880226	0.145159	-6.01822	0.838156
MAB_1197	0.398405	7.85499	2.99904	0.0124903	0.0311518	-4.06304	1.50652
MAB_1198c	0.607525	4.16599	2.33734	0.040032	0.0771535	-4.87097	1.11264
MAB_1199	0.564381	6.6653	3.20704	0.00866514	0.0236149	-3.61111	1.62681
MAB_1200	0.364892	4.74897	2.26013	0.0457904	0.0857641	-5.08447	1.06669
MAB_1201c	1.99327	7.68042	9.05057	2.48132e-06	9.58126e-05	4.90143	4.01858
MAB_1202c	0.528774	4.06675	3.0612	0.0111951	0.0286519	-3.60236	1.54285
MAB_1203	0.318718	5.36839	1.39757	0.190631	0.270237	-6.44777	0.568255
MAB_1204	-0.702533	5.32943	-4.18561	0.00162646	0.00707622	-1.78878	2.1502
MAB_1205	-0.163735	6.62898	-1.27046	0.230933	0.315387	-6.71334	0.501157
MAB_1206	0.213112	6.07826	0.730253	0.480967	0.571578	-7.2043	0.242924
MAB_1207	0.812823	2.16124	3.13321	0.00986375	0.0260216	-3.11302	1.58467
MAB_1208c	-0.0365347	6.52658	-0.251721	0.806041	0.854481	-7.49063	0.0682978
MAB_1209	-0.361865	8.86648	-3.32632	0.00703361	0.0202253	-3.5406	1.69411
MAB_1210c	0.375433	4.41165	2.31794	0.0414092	0.0792097	-4.94442	1.10122
MAB_1211c	-0.593226	5.26171	-4.00557	0.00219553	0.00870012	-2.09401	2.06047
MAB_1212c	-0.955281	3.72624	-4.85163	0.000556435	0.00334481	-0.48028	2.47563
MAB_1213c	-1.16574	1.52911	-3.98036	0.00229048	0.00894436	-1.54417	2.04845
MAB_1214c	-0.88068	6.07534	-6.23401	7.32717e-05	0.000871635	1.40266	3.05967
MAB_1215c	-0.446667	5.14061	-2.86521	0.0158152	0.0372787	-4.09361	1.42854
MAB_1216c	-0.457077	5.33409	-3.12309	0.0100407	0.0263426	-3.65485	1.57934
MAB_1217c	-1.10929	0.955528	-3.38308	0.00637109	0.0187996	-2.47175	1.72585
MAB_1218	-0.268472	3.8061	-1.55416	0.149294	0.221138	-6.04084	0.655337
MAB_1219	-0.206197	3.43882	-0.939614	0.368206	0.460115	-6.69751	0.337134
MAB_1220	-0.0594871	3.76259	-0.219463	0.830432	0.873088	-7.18932	0.0589422
MAB_1221	-1.21733	4.96934	-6.14528	8.27921e-05	0.000953977	1.36479	3.02046
MAB_1222	-0.838523	6.09018	-5.42871	0.000231014	0.00187757	0.190468	2.7264
MAB_1223	-0.473111	5.33965	-3.38705	0.00632725	0.0187384	-3.18725	1.72727
MAB_1224	-0.573435	1.97496	-2.18952	0.0517491	0.0942649	-4.70487	1.02565
MAB_1225	-0.876531	7.88013	-4.26545	0.0014257	0.00646968	-1.83929	2.18912
MAB_1226	-1.1913	6.46129	-9.04777	2.48864e-06	9.58126e-05	4.95558	4.01858
MAB_1227	-0.0512784	4.062	-0.245581	0.810668	0.857886	-7.23247	0.0665705
MAB_1228	-1.1973	5.95981	-8.58138	4.10968e-06	0.000133799	4.45663	3.87355
MAB_1229	0.704115	7.74981	5.14987	0.000351182	0.00243768	-0.35985	2.61302
MAB_1230c	-0.815004	4.58855	-5.41982	0.000234078	0.00188623	0.308218	2.7244
MAB_1231	-0.23367	3.73444	-0.938466	0.368769	0.460463	-6.75194	0.336806
MAB_1232c	-1.13032	8.79745	-7.02018	2.59661e-05	0.000452649	2.3388	3.34424
MAB_1233c	-0.968959	3.668	-4.29714	0.00135339	0.00621843	-1.39234	2.20632
MAB_1234c	-0.188478	5.93411	-0.92445	0.375692	0.467063	-7.02933	0.330624
MAB_1235	-0.176638	5.52282	-1.1634	0.27003	0.357608	-6.74654	0.446593
MAB_1236	0.814271	8.82169	4.48584	0.000995397	0.00501419	-1.51442	2.2998
MAB_1237	-0.105253	6.96234	-0.823476	0.428265	0.521202	-7.19864	0.282994
MAB_1238	-0.359266	4.91243	-1.52169	0.157163	0.23054	-6.24163	0.637254
MAB_1239	-0.755599	9.23578	-6.68785	3.98713e-05	0.00058789	1.86289	3.2307
MAB_1240	-0.339757	7.25279	-2.6251	0.024159	0.0524834	-4.68081	1.27998
MAB_1241c	-0.637925	3.81626	-2.51639	0.0292543	0.0605688	-4.52631	1.21775
MAB_1242c	-0.244457	3.18984	-1.04597	0.318699	0.408888	-6.54453	0.388395
MAB_1243c	-0.0276719	5.18795	-0.134822	0.895263	0.92316	-7.3999	0.034723
MAB_1244c	-0.691762	1.49993	-1.77667	0.104111	0.165425	-5.24546	0.781399
MAB_1246c	2.72186	0.483749	3.0868	0.0107022	0.0277414	-2.84963	1.55687
MAB_1247c	-0.0394868	4.95364	-0.199353	0.845735	0.884409	-7.36388	0.0533467
MAB_1248	0.20052	3.49691	1.0219	0.329447	0.420012	-6.62195	0.376738
MAB_1249	0.499837	6.44653	3.1127	0.0102257	0.026698	-3.76204	1.57352
MAB_1250c	0.44272	9.12882	3.84444	0.00288139	0.0105971	-2.63681	1.97481
MAB_1251c	0.451156	7.25661	2.56205	0.0269965	0.0568898	-4.7888	1.24497
MAB_1252	0.797241	4.38666	3.71101	0.00361681	0.0124257	-2.49489	1.90568
MAB_1253c	1.11755	4.04634	4.64452	0.00077167	0.00415469	-0.841082	2.38146
MAB_1254c	-0.513339	1.55003	-1.31486	0.216125	0.299037	-5.88169	0.524276
MAB_1255c	1.07105	5.3881	4.63052	0.000789089	0.00422969	-1.02947	2.37369
MAB_1256c	-0.0125873	5.42874	-0.0852623	0.933632	0.95253	-7.42836	0.0211215
MAB_1257	-0.247013	8.28917	-1.65912	0.12617	0.193138	-6.31298	0.714133
MAB_1258c	0.847628	6.4974	5.12615	0.000364107	0.00249503	-0.312502	2.60292
MAB_1259c	1.04508	0.709826	2.59611	0.0254249	0.0543156	-3.76538	1.26508
MAB_1260c	0.637614	6.34414	4.45643	0.00104389	0.0051725	-1.40528	2.2863
MAB_1261	0.00774315	2.35874	0.0312798	0.975624	0.982786	-6.92535	0.00754093
MAB_1262	-0.136499	6.2833	-0.490935	0.633416	0.707181	-7.37669	0.15047
MAB_1263	0.0741032	4.22474	0.281046	0.784051	0.835552	-7.24575	0.0780265
MAB_1265c	0.599103	1.21216	1.61765	0.1349	0.203799	-5.40515	0.690798
MAB_1266	0.794844	3.5098	2.91709	0.0144319	0.0347784	-3.75543	1.45869
MAB_1267	1.50392	2.98657	6.39747	5.86681e-05	0.000765051	2.01022	3.11631
MAB_1268c	-1.06043	3.73999	-3.08101	0.0108118	0.0278936	-3.5246	1.5545
MAB_1269	-0.568355	1.72853	-1.58401	0.142366	0.212498	-5.5696	0.672646
MAB_1270	-0.068176	3.69189	-0.33483	0.744245	0.804979	-7.14247	0.0942152
MAB_1271c	0.410933	3.88494	1.83001	0.0953038	0.154829	-5.64466	0.810148
MAB_1272	0.0158284	5.70256	0.10876	0.915412	0.936849	-7.45006	0.0283306
MAB_1273	-0.109114	6.31164	-0.751637	0.46853	0.560226	-7.2087	0.251637
MAB_1274	0.0753196	6.8978	0.604276	0.558294	0.645136	-7.35633	0.190349
MAB_1275	0.168505	6.37686	1.0911	0.29926	0.389303	-6.89747	0.409713
MAB_1276c	0.812993	2.66415	2.72136	0.0203868	0.0456164	-3.93141	1.34088
MAB_1277	0.433927	4.82396	2.88997	0.0151391	0.0360466	-4.0082	1.44314
MAB_1278	0.455718	3.78584	1.71485	0.115237	0.179955	-5.79874	0.744837
MAB_1279	-0.5733	4.8558	-3.64249	0.00406761	0.0134414	-2.68991	1.87156
MAB_1280c	0.000683351	6.4929	0.00450073	0.996492	0.997314	-7.52246	0.00116792
MAB_1281c	-1.14208	5.51277	-4.71573	0.000689142	0.00385141	-0.909192	2.41438
MAB_1282	-0.987463	4.48054	-5.25881	0.000297783	0.00222238	0.0699023	2.65318
MAB_1283c	-0.833021	3.50823	-3.47578	0.00542349	0.016685	-2.79089	1.77768
MAB_1284c	-0.763583	6.55136	-4.37538	0.00119084	0.00565979	-1.56164	2.2472
MAB_1285c	-0.849025	6.08664	-5.33093	0.000267226	0.00205438	0.0375579	2.68732
MAB_1286c	-0.670389	1.53385	-2.05238	0.0654993	0.114335	-4.83126	0.94182
MAB_1287	-0.0362098	5.82828	-0.274401	0.789018	0.839186	-7.42678	0.076142
MAB_1288	0.687453	3.32289	3.37919	0.00641435	0.018904	-2.91136	1.72345
MAB_1289c	-0.236253	8.38485	-1.50202	0.162102	0.23657	-6.53774	0.62604
MAB_1290c	0.121686	7.49172	0.979114	0.349208	0.440458	-7.09402	0.356096
MAB_1291	-0.0123936	8.26773	-0.0633384	0.950668	0.964184	-7.64457	0.0158401
MAB_1292c	-0.758219	6.86487	-4.38459	0.00117309	0.00559552	-1.56774	2.25216
MAB_1293c	-0.80795	2.46849	-2.89133	0.0151029	0.036002	-3.61888	1.44367
MAB_1294c	-0.00605046	3.19517	-0.0296664	0.976881	0.983572	-7.10816	0.0071939
MAB_1295c	-0.291827	5.64158	-1.65287	0.127454	0.194611	-6.12621	0.710832
MAB_1296	2.57892	2.68185	7.75636	1.05279e-05	0.000260822	3.83202	3.58366
MAB_1297c	2.02323	6.08067	10.6143	5.30407e-07	3.62395e-05	6.617	4.44082
MAB_1298c	1.65792	6.03221	10.0462	9.08017e-07	4.9492e-05	6.05178	4.30546
MAB_1299c	0.639391	4.14856	3.7527	0.00336813	0.0118291	-2.39218	1.92705
MAB_1300c	-1.06303	5.91249	-7.25191	1.94096e-05	0.000382749	2.81896	3.41709
MAB_1301c	-0.0368576	4.01151	-0.213722	0.834794	0.876534	-7.23203	0.0572315
MAB_1302	0.0598133	5.36372	0.37044	0.718305	0.783034	-7.3519	0.10622
MAB_1303c	1.27157	6.19812	4.03369	0.00209447	0.00841083	-2.11268	2.07516
MAB_1304	-0.380778	5.83794	-2.71043	0.0207838	0.0463764	-4.42552	1.3337
MAB_1305	-0.0239278	5.82459	-0.178491	0.861682	0.897385	-7.44999	0.047021
MAB_1306	-0.124918	6.07086	-0.929591	0.373142	0.464608	-7.03618	0.332913
MAB_1307c	-0.11698	2.94591	-0.559325	0.587491	0.670885	-6.89163	0.173352
MAB_1308	1.20471	2.32607	4.60468	0.000822337	0.00435498	-0.616919	2.36101
MAB_1309c	-0.355192	1.61087	-0.968068	0.354448	0.445563	-6.27381	0.351091
MAB_1310	0.226956	7.93527	1.79665	0.100729	0.162068	-6.0865	0.790302
MAB_1311	0.292903	1.99359	0.731829	0.480043	0.570897	-6.55486	0.243442
MAB_1312	-0.854191	8.95446	-7.51518	1.40534e-05	0.000312065	2.98462	3.50576
MAB_1313	-1.23011	7.51812	-5.85595	0.000124222	0.00126332	0.749397	2.89849
MAB_1314	0.293077	2.38465	1.26989	0.231126	0.315473	-6.11348	0.501037
MAB_1315	0.953159	6.64198	6.02589	9.77456e-05	0.00106671	1.06372	2.97195
MAB_1316	0.915982	5.61612	4.33451	0.00127302	0.00593222	-1.55231	2.22678
MAB_1317	-0.348143	6.92501	-1.19647	0.257428	0.344113	-6.82221	0.463299
MAB_1318c	0.0136615	6.45797	0.0617988	0.951866	0.96479	-7.51775	0.0155674
MAB_1319	-0.0634299	9.25538	-0.61146	0.553703	0.64029	-7.49794	0.193624
MAB_1320c	0.0203531	1.79484	0.0603328	0.953006	0.965546	-6.79512	0.0152272
MAB_1321	0.613995	0.710184	1.66887	0.124193	0.190961	-5.23485	0.719055
MAB_1323	1.04875	-0.00313675	2.39819	0.0359944	0.0711817	-3.97615	1.14763
MAB_1324	-0.00738659	3.0687	-0.0369553	0.971203	0.979791	-7.08216	0.00886634
MAB_1325c	-0.784691	6.80219	-5.18758	0.00033163	0.0023554	-0.239916	2.62794
MAB_1326c	-0.659924	2.65316	-2.46563	0.0319817	0.0648322	-4.39322	1.18821
MAB_1327	-0.811113	6.01022	-3.68902	0.00375555	0.0127255	-2.71023	1.89532
MAB_1328	0.815955	5.52044	4.61397	0.000810219	0.00431909	-1.07396	2.36461
MAB_1329	0.39762	4.19684	2.01807	0.0694447	0.119672	-5.40287	0.922008
MAB_1330	-0.163089	13.2696	-1.41499	0.185594	0.264644	-6.88949	0.577338
MAB_1331	-0.640286	11.4341	-5.01786	0.000429861	0.00277171	-0.759982	2.55725
MAB_1332	0.0417697	9.31394	0.402641	0.695164	0.762088	-7.61371	0.117995
MAB_1333	0.245651	5.11554	1.38042	0.195699	0.27621	-6.4446	0.558761
MAB_1334c	0.350405	7.08714	2.69027	0.0215363	0.0477263	-4.5544	1.32124
MAB_1335c	1.08262	6.85718	4.75726	0.000645358	0.00368743	-0.938027	2.43328
MAB_1336	0.264074	6.6998	1.75921	0.10715	0.169532	-6.05597	0.770749
MAB_1337c	0.470006	5.95053	3.22529	0.00839252	0.0230794	-3.52286	1.63677
MAB_1338	0.783577	2.66147	3.51692	0.00505061	0.0157991	-2.5393	1.80137
MAB_1339	1.11709	4.25235	5.10773	0.000374493	0.00252314	-0.117213	2.59806
MAB_1340	0.968792	7.67586	7.47093	1.48288e-05	0.000321136	2.99645	3.49331
MAB_1341	1.38381	5.30488	7.08567	2.39002e-05	0.000426249	2.66011	3.37034
MAB_1342	0.61877	7.2807	5.05268	0.000407443	0.00265659	-0.486524	2.57567
MAB_1343	2.11636	3.36653	7.89206	8.97415e-06	0.000236596	3.92023	3.62599
MAB_1344c	3.78088	4.71692	19.9115	8.84626e-10	3.63608e-07	12.9557	6.43937
MAB_1345	0.415157	5.58161	2.91745	0.0144227	0.0347737	-4.03813	1.45875
MAB_1346	0.420123	7.05175	2.28984	0.0434863	0.0823627	-5.23766	1.08427
MAB_1347c	0.356914	3.70601	2.04397	0.0664465	0.115697	-5.28305	0.936678
MAB_1348	0.693528	3.41251	2.77619	0.0185063	0.0422069	-3.988	1.37462
MAB_1349	-0.183553	5.92026	-1.418	0.184737	0.26369	-6.47228	0.578907
MAB_1350	0.870589	6.22302	4.94275	0.000482794	0.00302588	-0.587655	2.51915
MAB_1351c	0.934897	6.03407	5.12721	0.000363518	0.00249503	-0.275449	2.60292
MAB_1352	-0.011835	6.46795	-0.0852015	0.933679	0.95253	-7.51668	0.0211215
MAB_1353c	-0.021535	6.32482	-0.168109	0.869642	0.903541	-7.49411	0.044052
MAB_1356	-0.608289	4.15343	-2.97155	0.0131103	0.032316	-3.78581	1.49058
MAB_1357c	-0.66356	5.21039	-4.01412	0.00216428	0.00862126	-2.07455	2.06443
MAB_1358c	-0.625262	5.47318	-3.32825	0.00700995	0.0201692	-3.30261	1.69531
MAB_1359c	-0.432946	4.34886	-2.60734	0.024927	0.0535811	-4.45057	1.27099
MAB_1360c	-0.492473	2.38211	-1.59861	0.139081	0.208364	-5.69555	0.681177
MAB_1361c	0.66883	8.38249	3.47669	0.00541501	0.016685	-3.24476	1.77768
MAB_1362	-0.661194	11.5426	-5.87471	0.000120955	0.00124312	0.57704	2.90549
MAB_1363	0.70707	7.44144	3.92686	0.00250637	0.00955098	-2.39359	2.01995
MAB_1364	-0.521464	9.97968	-4.97154	0.000461731	0.00292409	-0.767317	2.53401
MAB_1365	0.348212	5.26677	2.07791	0.0627018	0.110205	-5.43995	0.957798
MAB_1366c	0.875072	7.13668	4.49911	0.000974303	0.00494092	-1.38961	2.30619
MAB_1367c	0.539615	6.3998	3.15153	0.00955143	0.0254443	-3.68913	1.59441
MAB_1368	-0.0444474	5.32813	-0.278301	0.786102	0.837369	-7.38132	0.0770829
MAB_1369	0.262918	4.95664	1.66382	0.125214	0.192037	-6.04169	0.716616
MAB_1370c	0.583067	5.10621	2.4369	0.0336349	0.0674506	-4.82392	1.17101
MAB_1371	-1.10985	8.67579	-7.72484	1.09288e-05	0.000267756	3.26479	3.57226
MAB_1372	0.434761	5.98163	2.85627	0.0160668	0.0377616	-4.17872	1.42295
MAB_1373	-0.196536	6.30822	-1.25775	0.23532	0.320116	-6.70478	0.494692
MAB_1374	-0.120967	7.20704	-1.02319	0.328864	0.419379	-7.03023	0.377393
MAB_1375	-0.186476	6.82403	-1.54273	0.152024	0.224359	-6.37582	0.649056
MAB_1376	0.293625	4.83599	1.77476	0.104439	0.165783	-5.86495	0.780461
MAB_1377c	-0.229648	3.21613	-0.903349	0.386287	0.477786	-6.68829	0.320767
MAB_1378c	0.108181	3.81321	0.494831	0.630753	0.705344	-7.08991	0.151599
MAB_1379c	-0.697595	3.57781	-2.85846	0.0160049	0.0376526	-3.89217	1.42421
MAB_1380	0.654207	1.07911	1.92914	0.0807301	0.135135	-4.92106	0.869232
MAB_1381	0.139692	2.4157	0.530631	0.606545	0.686931	-6.78591	0.163087
MAB_1382	-0.635592	3.39874	-2.53628	0.0282489	0.0588894	-4.42003	1.22996
MAB_1383	1.3776	2.51027	3.42143	0.00596002	0.017858	-2.65607	1.74817
MAB_1384	0.156296	8.23666	1.33707	0.209013	0.290939	-6.74237	0.536197
MAB_1385	0.696674	6.65553	4.82746	0.000577896	0.00342292	-0.810272	2.4656
MAB_1386	1.16663	7.2147	7.87518	9.15319e-06	0.000237444	3.53581	3.62444
MAB_1387	0.86321	5.75467	5.98221	0.000103918	0.00111776	1.06265	2.95165
MAB_1388c	-0.00286537	8.39724	-0.0241943	0.981144	0.986636	-7.65399	0.00584315
MAB_1389c	0.281115	4.5521	1.48525	0.166421	0.241485	-6.2406	0.61711
MAB_1390c	1.21507	-0.0187982	2.46793	0.0318534	0.0647283	-3.85618	1.18891
MAB_1391	0.622057	4.99971	3.73829	0.00345205	0.0120647	-2.52532	1.91848
MAB_1392c	0.284522	6.55737	2.00434	0.0710851	0.121892	-5.66825	0.914023
MAB_1393c	-0.46125	11.5251	-4.65084	0.000763936	0.00412219	-1.36897	2.38487
MAB_1394c	-0.399599	8.04321	-2.68192	0.0218556	0.0482795	-4.63619	1.31624
MAB_1395	1.59094	7.39349	12.1738	1.36244e-07	1.38274e-05	7.97236	4.85926
MAB_1396	0.529404	7.1043	3.02641	0.0119024	0.0300437	-3.96308	1.52225
MAB_1397c	2.17217	0.478659	5.08922	0.000385243	0.00256475	0.394739	2.59095
MAB_1398c	0.344522	6.10854	2.15884	0.0545632	0.0980548	-5.38268	1.00853
MAB_1399	-0.598527	4.15681	-3.34845	0.00676733	0.0196695	-3.11992	1.70621
MAB_1400	0.252625	2.93896	1.08995	0.299745	0.389616	-6.43916	0.409363
MAB_1401c	0.000511331	6.57931	0.003947	0.996924	0.997541	-7.52896	0.00106946
MAB_1402c	0.434993	4.53036	2.27917	0.0443003	0.0834063	-5.02411	1.0788
MAB_1403	0.154542	8.16636	1.31097	0.21739	0.300359	-6.77047	0.52236
MAB_1404	-0.623337	7.89839	-3.49466	0.005249	0.0162702	-3.18801	1.78861
MAB_1405	-0.0605342	7.1567	-0.467772	0.649359	0.722486	-7.45306	0.14117
MAB_1406c	-0.625887	3.52944	-3.36512	0.00657356	0.0192446	-2.99098	1.71569
MAB_1407c	0.214865	8.40221	1.85158	0.0919415	0.150831	-6.03196	0.821508
MAB_1408c	0.327502	7.75382	2.61943	0.0244017	0.0529159	-4.7239	1.27641
MAB_1409c	4.16627	6.19298	27.9779	2.50573e-11	6.07766e-08	16.3554	7.21626
MAB_1410c	0.121428	2.21345	0.460986	0.654065	0.726556	-6.77678	0.138731
MAB_1411	-0.997441	7.24838	-5.35136	0.000259187	0.0020117	-0.00977183	2.69644
MAB_1412	0.396315	4.25734	1.95655	0.0770813	0.13015	-5.5088	0.885555
MAB_1413	-0.915668	4.91363	-6.27209	6.95516e-05	0.000837208	1.55035	3.07717
MAB_1414c	-0.60436	5.92539	-4.33972	0.00126223	0.00590623	-1.57542	2.22869
MAB_1415c	0.101268	4.95589	0.682333	0.509574	0.599405	-7.1357	0.22228
MAB_1416	-0.781187	6.79724	-4.26055	0.00143724	0.00649774	-1.77458	2.18724
MAB_1417	-0.779012	7.46614	-4.13868	0.00175809	0.00745496	-2.02973	2.12755
MAB_1418	1.22647	4.40294	5.86264	0.000123047	0.00125399	1.0317	2.90171
MAB_1419c	0.805431	4.49343	3.948	0.00241863	0.00931914	-2.09539	2.03062
MAB_1420	-0.384239	9.19824	-3.51156	0.00509769	0.0158964	-3.22761	1.7987
MAB_1421	-0.250272	9.08767	-2.39293	0.0363269	0.0717515	-5.18972	1.14417
MAB_1422c	0.257539	3.27119	1.17765	0.264544	0.351301	-6.41037	0.454321
MAB_1423	-0.244965	1.65046	-0.647242	0.531157	0.618791	-6.54482	0.208456
MAB_1424c	-0.947706	3.9731	-5.4502	0.00022378	0.00183992	0.433883	2.7352
MAB_1425	-0.320326	0.67394	-0.733751	0.478918	0.570118	-6.27884	0.244035
MAB_1426	-0.451657	5.12016	-2.46214	0.0321783	0.0651218	-4.79189	1.18627
MAB_1427c	-0.369903	7.96011	-2.85509	0.0161005	0.0378041	-4.32682	1.42246
MAB_1428	0.654943	6.72446	4.4538	0.00104835	0.00517351	-1.4385	2.28621
MAB_1429	2.02705	4.1842	10.1306	8.36983e-07	4.6669e-05	6.27984	4.33097
MAB_1430c	1.53979	2.02076	4.15635	0.00170724	0.00729677	-1.29958	2.13687
MAB_1431	0.218795	3.23164	1.03527	0.323443	0.413663	-6.55682	0.383354
MAB_1432	-0.0813355	6.24296	-0.584413	0.571096	0.655557	-7.31998	0.183389
MAB_1433	1.06807	7.44843	8.14462	6.70243e-06	0.000187631	3.85264	3.7267
MAB_1434	0.586746	8.30565	3.97635	0.00230598	0.00899223	-2.36118	2.04613
MAB_1435	0.0388855	9.05394	0.271356	0.791297	0.84124	-7.64829	0.0750799
MAB_1436	0.517775	8.47465	4.48495	0.000996833	0.00501622	-1.49806	2.29962
MAB_1437	0.296592	7.54414	2.06789	0.0637856	0.111827	-5.63733	0.951455
MAB_1438	0.398573	8.76213	3.45789	0.00559437	0.0170548	-3.30087	1.76815
MAB_1439c	0.805538	7.03195	4.53408	0.000920936	0.00473256	-1.32397	2.3249
MAB_1440c	-0.781958	7.38702	-6.1404	8.33527e-05	0.000957992	1.17941	3.01864
MAB_1441	0.746165	5.63783	2.72869	0.0201247	0.0451341	-4.37195	1.34549
MAB_1442	-0.0160427	6.95705	-0.127634	0.900813	0.926011	-7.54775	0.0333841
MAB_1443	0.276416	5.0652	1.79979	0.100206	0.161495	-5.85329	0.79184
MAB_1444	0.931497	5.00113	3.67491	0.00384751	0.0129414	-2.63078	1.88802
MAB_1445	0.0343782	7.97249	0.290861	0.776735	0.830309	-7.58192	0.0807603
MAB_1446	-0.277444	7.11231	-1.90386	0.0842369	0.140183	-5.86702	0.853305
MAB_1447	-0.110665	8.75394	-0.878555	0.399001	0.49099	-7.26681	0.308927
MAB_1448	-0.586239	9.68609	-3.22674	0.00837125	0.0230471	-3.75887	1.63738
MAB_1449	-0.391404	10.1832	-2.94906	0.0136406	0.0333521	-4.27816	1.47688
MAB_1450	0.456259	9.50029	2.98041	0.0129071	0.0319941	-4.18667	1.49493
MAB_1451	-0.0529911	10.3063	-0.506962	0.622497	0.699123	-7.61525	0.155446
MAB_1452	-0.521841	9.53157	-4.69552	0.000711571	0.00394045	-1.19907	2.40445
MAB_1453	-0.540815	10.7648	-3.78063	0.00321152	0.0114636	-2.83131	1.94068
MAB_1454	-0.824688	10.9563	-3.8171	0.00301831	0.0109568	-2.77594	1.96032
MAB_1455	0.0938093	6.97635	0.701778	0.497844	0.587887	-7.29522	0.230706
MAB_1456c	1.22078	3.65449	6.64959	4.1927e-05	0.000610799	2.25525	3.2141
MAB_1457	0.415129	7.10471	2.00206	0.0713609	0.122193	-5.71103	0.912955
MAB_1458	1.49232	6.38388	8.59976	4.02766e-06	0.000133334	4.45973	3.87506
MAB_1459c	0.216972	6.50601	1.47902	0.16805	0.243492	-6.43806	0.613516
MAB_1460	0.128362	4.47697	0.796901	0.442885	0.534836	-6.98857	0.271779
MAB_1461	1.22497	2.01403	3.94591	0.00242717	0.0093446	-1.66464	2.02944
MAB_1462c	-0.537304	7.80598	-4.42726	0.00109446	0.00530757	-1.55898	2.2751
MAB_1463	0.369756	6.81285	1.94248	0.0789352	0.132496	-5.7842	0.877796
MAB_1464	-0.929489	7.80708	-4.13	0.0017836	0.00753024	-2.06746	2.12319
MAB_1465	0.798105	6.88834	2.79568	0.0178806	0.0410694	-4.35413	1.38648
MAB_1466c	0.106269	6.48879	0.856685	0.410452	0.503313	-7.13492	0.298162
MAB_1467c	-0.426969	6.56951	-3.27577	0.00768286	0.0217002	-3.48433	1.66354
MAB_1468c	0.387662	6.76862	2.48044	0.0311615	0.0635946	-4.89477	1.19658
MAB_1469	0.0963438	8.76225	0.730235	0.480977	0.571578	-7.38966	0.242924
MAB_1470c	-0.153334	5.28884	-0.96474	0.356038	0.447098	-6.93391	0.349597
MAB_1471c	0.111351	6.67439	0.509735	0.620618	0.698119	-7.39586	0.156071
MAB_1472c	-0.0663043	5.67886	-0.420412	0.682529	0.750441	-7.35905	0.124683
MAB_1473c	0.0948127	6.83178	0.74192	0.474156	0.565698	-7.25461	0.247415
MAB_1474c	-0.0768547	5.24173	-0.508656	0.621349	0.698457	-7.27598	0.155861
MAB_1475	-0.743285	6.45788	-1.97671	0.0744968	0.126579	-5.70557	0.897637
MAB_1476	-0.382323	6.7826	-2.59965	0.0252671	0.0540673	-4.69154	1.26707
MAB_1477	-0.116268	6.01264	-0.702769	0.497251	0.587473	-7.22088	0.231012
MAB_1478	-0.697985	5.9638	-4.65268	0.000761704	0.00411931	-1.05167	2.38518
MAB_1479	-0.670515	6.12039	-3.64404	0.00405681	0.013424	-2.79867	1.87212
MAB_1480	-0.805094	7.17638	-6.60617	4.43981e-05	0.000630538	1.85986	3.20029
MAB_1481	-0.124711	7.03151	-0.64333	0.533596	0.621333	-7.34079	0.206675
MAB_1482	-0.369558	6.99168	-1.89745	0.0851486	0.141264	-5.86837	0.849969
MAB_1483	0.34512	8.90702	2.39507	0.0361915	0.0715424	-5.17698	1.14544
MAB_1484	-0.216798	6.58619	-1.54232	0.152123	0.224437	-6.35907	0.648906
MAB_1485	-0.33336	7.26765	-2.21366	0.0496328	0.0913924	-5.38109	1.03909
MAB_1486c	0.246234	5.61091	1.51889	0.15786	0.231423	-6.31005	0.635594
MAB_1487c	-0.750649	5.48898	-3.70158	0.00367567	0.0125656	-2.64402	1.90082
MAB_1488c	0.42281	4.2568	2.22435	0.0487225	0.0901079	-5.07688	1.04524
MAB_1489	-0.68563	8.70664	-6.16743	8.02975e-05	0.000931874	1.14346	3.03064
MAB_1490	-0.547253	6.8306	-3.36701	0.00655193	0.0192161	-3.34093	1.71634
MAB_1491	0.0208853	4.64137	0.124297	0.903391	0.927482	-7.33893	0.0326945
MAB_1492	-0.500128	8.35469	-3.83615	0.00292222	0.0107067	-2.61338	1.97034
MAB_1493c	1.05386	2.84356	4.39301	0.00115711	0.00556139	-1.06085	2.25482
MAB_1494	0.184993	3.03695	0.694177	0.502409	0.592413	-6.81679	0.227375
MAB_1495	-0.807155	6.36534	-5.15662	0.000347595	0.00243532	-0.259323	2.61344
MAB_1496c	-0.673775	3.70065	-3.75857	0.00333455	0.0118159	-2.32797	1.92753
MAB_1497c	-0.0319494	2.46576	-0.103646	0.919373	0.939713	-6.94526	0.0270046
MAB_1498c	-0.549743	4.6142	-2.86788	0.0157411	0.03714	-4.03079	1.43016
MAB_1501	-0.453436	1.31573	-1.33287	0.210343	0.292455	-5.81008	0.533942
MAB_1502	-0.187502	3.6775	-0.871769	0.40253	0.494473	-6.80241	0.305858
MAB_1503	-0.790761	4.22086	-4.01974	0.00214401	0.00858133	-1.95155	2.06645
MAB_1504	-0.657737	2.78942	-2.67996	0.0219314	0.0484028	-4.05421	1.31513
MAB_1505	-0.436706	4.12818	-2.02055	0.069152	0.119422	-5.39784	0.922916
MAB_1506c	-1.3146	7.15582	-9.43041	1.67396e-06	7.58915e-05	5.33643	4.11981
MAB_1507	0.146906	5.99348	1.0406	0.321075	0.411394	-6.91899	0.385742
MAB_1508c	-0.127816	3.92268	-0.693063	0.503081	0.593061	-6.98755	0.226901
MAB_1509	-0.43509	7.08218	-3.34487	0.00680964	0.0197539	-3.39799	1.70435
MAB_1510	0.695562	4.59452	4.05015	0.00203757	0.00828521	-1.9341	2.0817
MAB_1511	-0.110588	8.8463	-0.739064	0.475817	0.567262	-7.38734	0.246217
MAB_1512	0.434319	12.7373	3.52489	0.00498152	0.015641	-3.37138	1.80574
MAB_1513	0.235921	7.25556	1.3513	0.204563	0.285811	-6.65848	0.543921
MAB_1514	0.339712	5.73376	2.26216	0.0456293	0.0855566	-5.18148	1.06775
MAB_1515c	0.483387	3.89064	2.07373	0.0631524	0.110906	-5.26312	0.955045
MAB_1516	1.47897	2.39453	5.70512	0.000154188	0.00144859	1.09661	2.83905
MAB_1517c	-0.246272	6.48775	-1.5195	0.157708	0.23127	-6.38315	0.635881
MAB_1518	-0.219884	3.90665	-1.25928	0.234788	0.319483	-6.43722	0.495552
MAB_1519	0.178591	3.77652	0.726895	0.482938	0.573076	-6.93357	0.241788
MAB_1520c	0.402812	4.06206	2.3297	0.040569	0.0780334	-4.87219	1.10772
MAB_1521	-0.504881	7.18337	-3.41042	0.00607518	0.0181359	-3.28863	1.74146
MAB_1522	0.254733	4.01515	1.51674	0.158394	0.232023	-6.1199	0.634468
MAB_1523c	-0.352923	5.66128	-1.67451	0.123062	0.189817	-6.09683	0.721665
MAB_1524c	0.366244	6.50097	2.66787	0.0224042	0.0492859	-4.55087	1.30728
MAB_1525c	-0.331742	4.61056	-2.04758	0.0660385	0.115069	-5.42161	0.939041
MAB_1526	-0.148674	3.95185	-0.66759	0.518577	0.608225	-7.01055	0.215936
MAB_1527	-0.476704	7.196	-3.67733	0.00383155	0.0129165	-2.81712	1.88886
MAB_1528c	0.707688	7.61676	4.26421	0.00142863	0.00647689	-1.82148	2.18863
MAB_1529c	-1.15464	7.23171	-4.34555	0.00125024	0.00587117	-1.65851	2.23128
MAB_1530	0.229565	7.61964	1.76296	0.10649	0.168598	-6.11595	0.773149
MAB_1531c	0.45158	3.08135	1.85588	0.0912833	0.149904	-5.45566	0.824188
MAB_1533c	0.6064	4.07777	3.60667	0.004326	0.0140842	-2.63873	1.85127
MAB_1534	0.615981	7.55504	3.52244	0.00500266	0.0156769	-3.11337	1.80474
MAB_1535c	0.88468	3.91116	4.81758	0.000586922	0.0034593	-0.544139	2.46101
MAB_1536	0.956226	1.80716	2.36292	0.0382836	0.0746438	-4.36354	1.12701
MAB_1537c	0.570689	5.56709	3.8968	0.00263688	0.00987762	-2.30602	2.00535
MAB_1538	0.242793	5.86515	1.82698	0.0957864	0.155457	-5.8875	0.808391
MAB_1539c	-0.785182	6.30095	-3.00363	0.0123897	0.0309806	-3.94722	1.50891
MAB_1540	-0.206263	6.39367	-1.23534	0.243221	0.328922	-6.73783	0.482907
MAB_1541	-1.13558	5.85376	-7.33285	1.75602e-05	0.000359427	2.92913	3.44439
MAB_1542c	0.0828263	6.96565	0.551828	0.592439	0.674946	-7.39328	0.170731
MAB_1543	-0.342839	7.7491	-1.84891	0.0923521	0.151261	-5.9962	0.820272
MAB_1544c	0.909065	5.79546	5.47355	0.00021619	0.00180506	0.288336	2.74351
MAB_1545c	0.266698	2.04224	1.07556	0.30585	0.395753	-6.25586	0.402576
MAB_1546c	-0.051957	1.46843	-0.145029	0.887392	0.917268	-6.71375	0.0375039
MAB_1547c	-0.370573	5.40105	-2.51409	0.0293727	0.0607179	-4.72773	1.21668
MAB_1548c	0.873868	4.64439	4.76642	0.000636101	0.00366911	-0.726986	2.43544
MAB_1549c	0.73173	7.87964	6.03677	9.62706e-05	0.0010542	0.999364	2.97708
MAB_1550	0.549913	2.48296	1.55062	0.150135	0.222044	-5.76812	0.653561
MAB_1551c	-0.313017	4.78098	-1.9924	0.0725406	0.123994	-5.5301	0.9066
MAB_1552	-0.084785	3.78477	-0.443601	0.666194	0.736363	-7.11323	0.132908
MAB_1553c	-0.674766	5.70298	-3.78604	0.00318208	0.0113924	-2.51393	1.94339
MAB_1554	0.189457	2.83845	0.688856	0.505621	0.595765	-6.77894	0.224925
MAB_1555	-0.721	7.79246	-4.3899	0.001163	0.00557067	-1.62141	2.25409
MAB_1556	-0.487246	7.85113	-2.43125	0.0339696	0.0680655	-5.05615	1.16707
MAB_1557	0.295702	8.2115	2.20984	0.0499621	0.0917705	-5.44897	1.0373
MAB_1558c	1.24373	4.11493	6.60523	4.44535e-05	0.000630538	2.13424	3.20029
MAB_1559	-0.567146	0.875933	-1.27165	0.230523	0.315004	-5.79434	0.501683
MAB_1560	-0.346353	8.31141	-2.756	0.0191777	0.0433385	-4.52278	1.36313
MAB_1561	-0.527321	11.4992	-5.61422	0.000175905	0.00157438	0.181693	2.80289
MAB_1562	-1.12617	6.36223	-6.12228	8.547e-05	0.000973871	1.22068	3.0115
MAB_1563	-0.57104	7.04244	-3.03273	0.0117706	0.0297701	-3.94948	1.52622
MAB_1564c	-0.334168	4.55585	-1.63298	0.131611	0.199647	-6.04322	0.699737
MAB_1565c	0.325286	6.7845	2.37644	0.0373895	0.0733131	-5.07322	1.13482
MAB_1566c	0.394874	4.94625	2.15882	0.0545649	0.0980548	-5.27377	1.00853
MAB_1567	0.0753343	6.85423	0.350798	0.732569	0.79501	-7.48225	0.0996274
MAB_1568	-0.891118	7.80617	-4.03505	0.00208972	0.00840435	-2.23196	2.0755
MAB_1569	0.255163	7.87463	2.01157	0.0702165	0.120702	-5.74967	0.918287
MAB_1570	1.11436	5.54261	6.90035	3.02605e-05	0.000492587	2.38523	3.30752
MAB_1571c	-0.00249149	9.2535	-0.0221682	0.982723	0.987521	-7.69815	0.00545373
MAB_1572	-0.0717644	6.46356	-0.449826	0.66184	0.733513	-7.41113	0.134592
MAB_1573c	0.287662	7.31913	2.17889	0.052708	0.0955481	-5.44108	1.01978
MAB_1574	1.35497	4.77552	5.43316	0.000229496	0.00187107	0.337222	2.72791
MAB_1575	1.16951	5.00992	5.71165	0.000152743	0.00144383	0.732512	2.84048
MAB_1576	0.327669	5.89851	2.28634	0.0437519	0.0827772	-5.15479	1.08209
MAB_1577c	0.243162	5.72873	1.61721	0.134994	0.203878	-6.18371	0.69063
MAB_1578c	-0.210736	5.68145	-1.55285	0.149605	0.221396	-6.27042	0.654831
MAB_1579	-0.0123007	4.85878	-0.0724799	0.943561	0.958178	-7.37133	0.0185539
MAB_1580	0.506578	6.60784	4.04922	0.00204076	0.00829122	-2.12348	2.08138
MAB_1581	-0.909269	8.09078	-6.363	6.14652e-05	0.000786722	1.4587	3.10418
MAB_1582	-0.671034	8.92652	-6.07744	9.09624e-05	0.00101825	1.00133	2.99214
MAB_1583	-0.409868	10.0448	-3.47377	0.00544248	0.0167049	-3.33837	1.77715
MAB_1584	0.904528	5.89404	5.96027	0.000107175	0.00113765	1.02019	2.94399
MAB_1585	-0.423961	5.9426	-2.95487	0.0135016	0.0330454	-4.00496	1.48089
MAB_1586c	-0.242846	7.22906	-1.06058	0.312306	0.401963	-6.99339	0.395814
MAB_1587c	-0.235031	3.12284	-0.944308	0.36591	0.457718	-6.63169	0.339402
MAB_1588c	-0.785912	3.80375	-3.47357	0.00544435	0.0167049	-2.84422	1.77715
MAB_1589	-0.20008	5.77208	-0.981633	0.348021	0.43942	-6.96022	0.357121
MAB_1590c	0.257757	0.45832	0.669266	0.517549	0.607607	-6.27832	0.216377
MAB_1591	-0.179418	4.02408	-1.04657	0.318435	0.408658	-6.69301	0.38864
MAB_1592c	0.125762	6.33296	0.870166	0.403367	0.495376	-7.11067	0.305065
MAB_1593c	-0.424184	9.45893	-3.67459	0.0038496	0.0129414	-2.95218	1.88802
MAB_1594	-0.0458186	10.4418	-0.456856	0.656937	0.729079	-7.64796	0.137226
MAB_1595	-0.206121	10.1132	-1.69759	0.118528	0.184111	-6.35179	0.73492
MAB_1596	1.17657	3.45523	4.74951	0.000653302	0.00372079	-0.573163	2.42937
MAB_1597	4.05616	-1.42413	6.20063	7.67084e-05	0.000903186	1.95812	3.04422
MAB_1598	0.865924	1.41863	2.35237	0.0389955	0.0756971	-4.30694	1.12092
MAB_1599	-0.0805812	7.07494	-0.577043	0.575886	0.660431	-7.38648	0.180173
MAB_1600c	-0.0064982	4.97129	-0.0420006	0.967274	0.977348	-7.38603	0.00995089
MAB_1601c	0.0604379	7.84825	0.416201	0.685514	0.753211	-7.52573	0.123083
MAB_1602	0.0406009	6.07913	0.275014	0.788559	0.839029	-7.4479	0.0762228
MAB_1603	0.11977	9.96226	0.963665	0.356552	0.447628	-7.2496	0.349083
MAB_1604	0.253759	8.70242	2.02332	0.0688266	0.119072	-5.78008	0.924191
MAB_1605	0.646215	6.31076	3.35225	0.0067226	0.0195512	-3.32486	1.70883
MAB_1606	1.23382	5.64668	6.57591	4.62128e-05	0.000647914	1.9314	3.18848
MAB_1607	-0.327402	9.15852	-2.34796	0.0392969	0.0760388	-5.26933	1.11896
MAB_1608c	-0.379402	4.54809	-1.32609	0.212505	0.294953	-6.45176	0.530247
MAB_1609c	1.02113	2.66827	3.93994	0.0024517	0.00940174	-1.79858	2.02679
MAB_1610	1.05863	7.14135	6.81992	3.3568e-05	0.000524779	2.1618	3.28002
MAB_1611	3.03078	4.20474	8.22265	6.13278e-06	0.000179217	4.258	3.74662
MAB_1612	1.69149	8.09374	12.2171	1.31495e-07	1.38274e-05	7.98282	4.85926
MAB_1613	1.54043	5.67829	9.23832	2.03934e-06	8.24404e-05	5.22432	4.08386
MAB_1614	1.1205	6.02984	5.56876	0.000187971	0.00164375	0.419965	2.78416
MAB_1615	0.166511	7.24595	0.945911	0.365129	0.456859	-7.10853	0.340218
MAB_1616	0.5441	5.50591	3.15282	0.00952986	0.0254093	-3.61364	1.59501
MAB_1617c	2.14327	3.75292	9.91187	1.03484e-06	5.34041e-05	6.09699	4.27243
MAB_1618	0.450628	8.1829	3.42258	0.00594809	0.0178332	-3.33051	1.74877
MAB_1619	-0.0612031	6.73125	-0.404531	0.693816	0.760782	-7.45165	0.11874
MAB_1620	-0.502945	7.81532	-3.98875	0.00225844	0.00887818	-2.31336	2.05168
MAB_1621	-0.123875	5.7308	-0.889559	0.393323	0.485005	-7.04321	0.314254
MAB_1622	0.2802	4.25325	1.23617	0.242924	0.328618	-6.51257	0.483308
MAB_1623	0.704384	4.09626	2.67926	0.0219587	0.0484411	-4.27244	1.31479
MAB_1624	0.575496	6.00227	2.84474	0.0163971	0.0383337	-4.19969	1.41642
MAB_1625	0.418087	6.00652	2.68652	0.0216792	0.048021	-4.4783	1.31857
MAB_1626	1.37812	3.02411	6.10921	8.70337e-05	0.000984924	1.59256	3.0066
MAB_1627	0.424458	4.15161	1.96757	0.0756583	0.128283	-5.47471	0.89183
MAB_1628c	-0.408876	6.76119	-2.74331	0.019612	0.0442089	-4.43969	1.35449
MAB_1629c	0.0196212	4.33866	0.103677	0.919349	0.939713	-7.3005	0.0270046
MAB_1630c	0.271597	3.24926	1.01611	0.332072	0.422804	-6.57854	0.373861
MAB_1632c	-0.521031	7.77396	-4.00902	0.00218288	0.00867254	-2.27529	2.06185
MAB_1633	-0.0200333	6.64718	-0.126841	0.901426	0.926444	-7.52525	0.0331808
MAB_1634c	0.948342	4.91733	6.60763	4.43129e-05	0.000630538	2.03933	3.20029
MAB_1635	0.00396477	7.29732	0.023028	0.982053	0.987301	-7.58089	0.00555041
MAB_1636	-0.6652	5.90862	-4.69631	0.000710675	0.00393998	-0.974753	2.40451
MAB_1637	-0.829457	6.02128	-5.59753	0.000180235	0.00160425	0.456927	2.79473
MAB_1638	-0.0523261	8.2658	-0.338629	0.741461	0.802505	-7.58457	0.0955524
MAB_1639c	0.732641	6.08271	4.81153	0.000592518	0.00348401	-0.792693	2.45792
MAB_1640	0.0147098	7.67558	0.129545	0.899337	0.925014	-7.59861	0.0338519
MAB_1641	0.193782	8.31689	1.57726	0.143909	0.214339	-6.4289	0.668898
MAB_1642	0.0368479	6.63396	0.14974	0.883764	0.915273	-7.52075	0.0384494
MAB_1643	-0.0639382	8.47425	-0.565332	0.583543	0.667476	-7.48693	0.175564
MAB_1644	0.176952	7.64987	1.39355	0.191807	0.271667	-6.63256	0.565964
MAB_1645	0.0149725	6.23073	0.108957	0.915259	0.936849	-7.49537	0.0283306
MAB_1646c	-0.231815	6.75739	-1.81172	0.098244	0.158861	-5.98225	0.798984
MAB_1647c	-0.143416	5.67726	-0.93046	0.372712	0.464192	-7.00088	0.333302
MAB_1648c	-0.165597	7.99931	-1.42897	0.181638	0.260149	-6.61115	0.584778
MAB_1649c	0.116241	3.21441	0.355241	0.729333	0.792384	-7.043	0.101064
MAB_1650c	0.242333	5.12446	1.29857	0.221462	0.305202	-6.54776	0.515413
MAB_1651	-0.0734286	3.5143	-0.306085	0.765431	0.822013	-7.12031	0.0851213
MAB_1652	1.1183	4.75282	6.71175	3.86428e-05	0.000578568	2.20429	3.23765
MAB_1653	0.648898	5.7499	4.43709	0.00107714	0.00528331	-1.39224	2.27709
MAB_1654	0.663765	5.4466	4.061	0.00200096	0.00816371	-2.00868	2.08811
MAB_1655	0.570749	4.88719	3.64712	0.00403537	0.0133804	-2.67403	1.87353
MAB_1656	-0.152292	4.51691	-0.793621	0.444712	0.536642	-6.99946	0.270316
MAB_1657c	-0.701229	7.63771	-1.36585	0.200093	0.28086	-6.66782	0.55151
MAB_1658c	1.13368	2.38421	4.45455	0.00104708	0.0051725	-0.875844	2.2863
MAB_1659c	0.292851	8.27101	2.43928	0.0334949	0.0671975	-5.06681	1.17265
MAB_1660c	0.296636	7.17517	2.29367	0.0431972	0.0819499	-5.24039	1.08645
MAB_1661c	0.384323	5.06471	1.86266	0.0902565	0.148569	-5.7563	0.828071
MAB_1662c	-0.228285	7.21098	-1.78133	0.103312	0.164587	-6.06065	0.783605
MAB_1663	1.28029	4.27796	5.34379	0.000262136	0.00203134	0.257217	2.69222
MAB_1664c	-1.01442	5.3813	-4.47771	0.00100857	0.00504388	-1.29552	2.29724
MAB_1665	0.761314	6.33021	5.51225	0.00020421	0.0017349	0.307855	2.76073
MAB_1666	1.32245	6.2686	4.70534	0.000700572	0.00389666	-0.977354	2.40931
MAB_1667	0.601109	5.69542	3.33157	0.00696943	0.0200884	-3.31304	1.69706
MAB_1668	-0.408664	8.53744	-3.44619	0.00570912	0.017331	-3.31167	1.76118
MAB_1669	1.08953	5.0733	5.1832	0.000333839	0.00235728	-0.0963334	2.62759
MAB_1670	-0.0224186	8.19102	-0.155309	0.879477	0.911612	-7.62903	0.0401899
MAB_1671	0.485692	0.627772	0.920118	0.37785	0.469145	-6.10806	0.328693
MAB_1672	-0.34133	5.52371	-2.41902	0.0347054	0.0691684	-4.90063	1.16009
MAB_1673	-0.207252	4.31167	-1.03556	0.323313	0.413605	-6.74818	0.383414
MAB_1674c	0.872263	5.53348	4.17097	0.00166636	0.00719174	-1.82477	2.14317
MAB_1675	0.752996	5.17341	3.83231	0.00294132	0.0107569	-2.37737	1.96831
MAB_1676	-0.384917	7.06675	-3.15263	0.00953307	0.0254093	-3.73841	1.59501
MAB_1677	-0.562464	6.24104	-3.8168	0.00301985	0.0109568	-2.50442	1.96032
MAB_1678c	0.253816	6.25491	1.66802	0.124364	0.191101	-6.15481	0.718738
MAB_1679c	-0.0200129	6.2199	-0.118128	0.908161	0.931393	-7.49356	0.0308669
MAB_1680	-1.21765	0.297181	-2.7546	0.0192252	0.0434178	-3.44209	1.36233
MAB_1681	0.345987	0.15038	0.691344	0.504118	0.594139	-6.20194	0.226112
MAB_1683	0.515407	0.627456	1.46812	0.170933	0.246711	-5.49349	0.607812
MAB_1684	1.25396	0.0604351	2.31254	0.0418007	0.0797386	-4.12239	1.09833
MAB_1685	0.233692	1.99323	0.767559	0.459403	0.551079	-6.52907	0.258786
MAB_1686	-1.19502	2.64089	-4.03773	0.00208036	0.00838192	-1.64996	2.07666
MAB_1687	-1.50246	1.12896	-3.62402	0.00419879	0.0137439	-2.08108	1.86189
MAB_1688	-0.129949	1.52689	-0.359585	0.726175	0.790015	-6.66955	0.102365
MAB_1689	0.085969	0.183507	0.142932	0.889008	0.918743	-6.44994	0.0368059
MAB_1690	-0.698929	2.56918	-2.76487	0.0188797	0.0428771	-3.86102	1.36777
MAB_1691	-0.902761	1.33443	-2.9114	0.0145776	0.0349905	-3.35409	1.45605
MAB_1692	-0.514431	3.51253	-2.78011	0.0183788	0.0419556	-4.0184	1.37721
MAB_1693	0.0142433	2.01028	0.0579683	0.954845	0.967005	-6.84412	0.0145711
MAB_1694	-0.929101	1.12839	-2.75624	0.0191697	0.0433385	-3.58288	1.36313
MAB_1695	-0.461254	1.42646	-1.52237	0.156994	0.230363	-5.58928	0.637588
MAB_1696	-0.287746	2.24873	-1.04341	0.31983	0.410014	-6.34256	0.387201
MAB_1697	-0.1609	1.17046	-0.544223	0.59748	0.679573	-6.50514	0.167764
MAB_1698	-0.0688251	1.74721	-0.210382	0.837334	0.87787	-6.76364	0.0565696
MAB_1699	-0.22022	1.53713	-0.646473	0.531637	0.6192	-6.5207	0.208169
MAB_1700	-0.395191	2.62443	-1.76478	0.106171	0.168196	-5.51061	0.774185
MAB_1701	-0.231982	1.08835	-0.466818	0.65002	0.72289	-6.52951	0.140928
MAB_1702	-0.255639	7.05329	-1.6257	0.133163	0.201804	-6.27655	0.69507
MAB_1703	0.610385	8.31801	5.00795	0.000436478	0.0027871	-0.622247	2.55485
MAB_1704c	0.249244	7.49628	1.45536	0.17436	0.25091	-6.54113	0.600482
MAB_1705c	0.355812	3.79167	1.64228	0.129652	0.197532	-5.90634	0.704363
MAB_1706c	0.399607	6.75207	2.56883	0.0266764	0.0563859	-4.74143	1.24883
MAB_1707	0.369945	4.60587	1.89055	0.0861402	0.142595	-5.66024	0.845897
MAB_1708	0.239745	7.08903	1.949	0.0780707	0.131376	-5.79407	0.881483
MAB_1709c	-0.28495	8.29999	-1.35515	0.203371	0.284488	-6.72509	0.545936
MAB_1710c	0.370706	5.41898	2.36218	0.0383334	0.0747049	-4.98565	1.12665
MAB_1711c	-0.285436	8.09636	-2.16421	0.0540604	0.0973448	-5.51936	1.01169
MAB_1712	0.775432	5.51305	4.6188	0.000803988	0.00429059	-1.06578	2.36748
MAB_1713	0.0768711	6.74404	0.511898	0.619154	0.697033	-7.39978	0.156747
MAB_1714	0.32255	4.1857	1.30295	0.220017	0.303555	-6.4217	0.517762
MAB_1715c	0.565859	5.71904	2.76203	0.0189746	0.0430522	-4.32228	1.366
MAB_1716c	0.0699973	5.69983	0.495323	0.630417	0.705257	-7.32396	0.151652
MAB_1717c	0.582496	5.61456	3.96063	0.00236776	0.00917413	-2.199	2.03744
MAB_1718	0.219646	8.12695	1.75245	0.108347	0.171035	-6.16478	0.766914
MAB_1719	0.668309	6.96247	3.66038	0.00394456	0.0131784	-2.82854	1.88014
MAB_1720	0.281125	4.13625	1.32049	0.214304	0.296856	-6.39306	0.527455
MAB_1721	0.516087	3.81114	2.37	0.037813	0.0738449	-4.7617	1.13168
MAB_1722	-0.288954	3.65898	-1.2086	0.252927	0.339687	-6.45467	0.468921
MAB_1723	-1.09961	5.835	-5.24806	0.000302647	0.00223802	-0.0730639	2.65014
MAB_1724c	-1.26378	7.19642	-7.83467	9.59874e-06	0.000243788	3.48351	3.61299
MAB_1725c	-1.00115	8.66928	-5.52278	0.000201074	0.00172442	0.173811	2.76336
MAB_1726	-0.480641	5.91621	-2.81266	0.0173524	0.0400841	-4.25334	1.39703
MAB_1727c	-0.197046	6.61862	-1.38483	0.194383	0.274593	-6.57057	0.56131
MAB_1728	-0.542173	1.33764	-1.74413	0.10984	0.173071	-5.25997	0.761777
MAB_1731	-2.21095	0.701265	-3.50233	0.00517977	0.0161174	-2.21337	1.7927
MAB_1732	-1.32998	2.67329	-5.20861	0.000321231	0.00232234	0.267192	2.63407
MAB_1733	-0.593223	0.988371	-1.56992	0.145602	0.216462	-5.43559	0.664618
MAB_1735	-0.799628	2.28141	-3.17845	0.00911067	0.0245334	-3.07727	1.61024
MAB_1736	-0.940426	5.95903	-3.92707	0.00250549	0.00955098	-2.28848	2.01995
MAB_1742	-0.835572	2.56457	-3.41842	0.00599122	0.0179404	-2.7146	1.74617
MAB_1744	-0.601198	0.679399	-1.57465	0.144507	0.215164	-5.36888	0.66723
MAB_1746	-0.865692	2.37361	-1.77085	0.105115	0.166747	-5.44479	0.777943
MAB_1748	-1.52143	1.3133	-2.82135	0.0170884	0.039644	-3.49981	1.40182
MAB_1749	-1.18403	-0.228202	-1.99386	0.0723605	0.123773	-4.59425	0.907373
MAB_1750	-1.09208	0.559571	-2.1583	0.0546139	0.0980548	-4.47285	1.00853
MAB_1751	-0.376479	0.353888	-0.53078	0.606445	0.686931	-6.34801	0.163087
MAB_1752	-1.47223	1.48797	-4.55364	0.000892428	0.00461532	-0.58306	2.3358
MAB_1753	-1.04022	0.111696	-1.78065	0.103428	0.164717	-4.97209	0.783262
MAB_1754	-1.16748	0.113983	-2.98266	0.012856	0.0319	-3.02698	1.49621
MAB_1756	-0.755404	2.18089	-2.42988	0.0340509	0.068144	-4.35092	1.16657
MAB_1757	-0.919251	4.8321	-4.70298	0.000703204	0.00390302	-0.868589	2.4086
MAB_1758	-0.778745	3.70328	-2.92416	0.0142531	0.034416	-3.79785	1.46324
MAB_1759	-1.33299	3.92847	-7.13641	2.24214e-05	0.000415015	2.85203	3.38194
MAB_1760	-1.20304	5.76671	-5.46235	0.000219795	0.0018195	0.268848	2.74005
MAB_1761	-0.840389	5.37957	-4.80606	0.000597631	0.00350982	-0.749723	2.45472
MAB_1762	-1.21494	4.81849	-5.67966	0.000159967	0.0014781	0.686897	2.8303
MAB_1763	-0.790774	5.07763	-3.75238	0.00336998	0.0118291	-2.51828	1.92705
MAB_1765	-0.60768	0.00589853	-1.27601	0.229036	0.3136	-5.62311	0.503624
MAB_1766	-1.26329	5.42753	-6.4624	5.37625e-05	0.000716488	1.78001	3.14479
MAB_1767	-1.67953	5.0211	-7.68369	1.14772e-05	0.000276995	3.44744	3.55753
MAB_1768	-1.4652	5.68184	-6.30387	6.66023e-05	0.000814737	1.53472	3.08898
MAB_1769	-1.82006	6.44374	-7.14873	2.20774e-05	0.000411914	2.65076	3.38519
MAB_1770	-1.35696	5.04154	-6.45697	5.41553e-05	0.000719747	1.80686	3.14282
MAB_1771	-1.18081	6.08939	-5.57762	0.000185551	0.00164178	0.422935	2.78468
MAB_1773c	-0.425839	5.2945	-1.81742	0.0973188	0.157522	-5.85369	0.802659
MAB_1774	-0.687439	2.44021	-2.12916	0.0574243	0.102451	-4.90474	0.989482
MAB_1782	-1.01438	1.6778	-3.11805	0.01013	0.0265343	-3.05984	1.57619
MAB_1792	1.93166	-0.394507	3.08331	0.010768	0.0278583	-2.77367	1.55504
MAB_1796	-0.0464851	2.24894	-0.169336	0.868701	0.902757	-6.88588	0.0444293
MAB_1801	0.264432	0.691204	0.59053	0.567136	0.652247	-6.37535	0.185588
MAB_1805	1.7044	0.238368	4.04098	0.00206908	0.00837085	-1.24062	2.07723
MAB_1810	-1.04116	0.31165	-2.35926	0.0385294	0.0749423	-4.10544	1.12527
MAB_1811	-1.12148	1.48267	-2.42529	0.0343263	0.0686384	-4.21019	1.16343
MAB_1812c	-1.01049	5.84881	-7.13398	2.24899e-05	0.000415015	2.66767	3.38194
MAB_1814	-0.554871	0.258628	-1.26284	0.233553	0.317894	-5.68546	0.497717
MAB_1815	-1.00447	5.64067	-3.62402	0.00419881	0.0137439	-2.79333	1.86189
MAB_1816c	-0.148643	2.23045	-0.585966	0.570089	0.654711	-6.71529	0.18395
MAB_1818	-0.448102	0.542239	-1.23225	0.244326	0.330147	-5.77498	0.481293
MAB_1819c	-0.761548	6.07461	-4.17343	0.0016596	0.00718172	-1.87175	2.14377
MAB_1820c	-0.375308	4.20519	-1.72748	0.112879	0.176977	-5.85798	0.752083
MAB_1821	-0.847053	7.14946	-4.87954	0.000532694	0.00324635	-0.761088	2.4886
MAB_1822	-1.05171	5.73345	-4.42739	0.00109423	0.00530757	-1.41018	2.2751
MAB_1823c	-1.37078	8.53398	-5.28414	0.000286644	0.00216591	-0.192406	2.66436
MAB_1825c	-0.510117	4.32119	-2.93374	0.0140142	0.0339915	-3.87634	1.46863
MAB_1826	-0.603079	6.44604	-3.42467	0.00592656	0.0177797	-3.21123	1.75008
MAB_1827c	-0.886555	4.67953	-3.14567	0.00965032	0.0256233	-3.54687	1.59137
MAB_1828	-1.15955	2.14527	-4.09719	0.00188373	0.00785724	-1.45563	2.10473
MAB_1829	-0.727672	3.75492	-3.46411	0.00553437	0.0169063	-2.85353	1.77195
MAB_1830	-0.85824	6.05643	-3.0661	0.011099	0.0284723	-3.81719	1.54558
MAB_1831	-1.119	3.43564	-5.15007	0.000351078	0.00243768	0.0457112	2.61302
MAB_1832	-1.21183	6.05477	-7.19186	2.09172e-05	0.000402655	2.73084	3.39507
MAB_1833	-1.11863	5.1173	-6.05234	9.41997e-05	0.00104324	1.21447	2.98161
MAB_1834	-0.61807	4.25063	-3.75397	0.00336084	0.0118291	-2.41871	1.92705
MAB_1835c	-0.629878	5.89983	-3.88706	0.00268068	0.0100031	-2.35402	1.99987
MAB_1836	0.685655	0.864362	1.79144	0.101601	0.162885	-5.08641	0.78812
MAB_1837c	0.788444	0.759527	1.61049	0.136458	0.205449	-5.32271	0.687296
MAB_1838	-0.320313	3.61755	-1.52778	0.15566	0.228682	-6.04467	0.640769
MAB_1839	0.735778	4.24588	3.75266	0.00336835	0.0118291	-2.40351	1.92705
MAB_1840c	0.696372	6.6473	5.57289	0.000186837	0.00164286	0.377611	2.7844
MAB_1841c	0.287861	5.59989	2.01409	0.0699157	0.12027	-5.57415	0.919843
MAB_1842c	0.194166	6.76046	1.41172	0.186531	0.265666	-6.54571	0.575663
MAB_1843	0.504882	4.21296	2.34521	0.0394861	0.0762831	-4.8672	1.11757
MAB_1844	0.39379	3.9743	2.12434	0.0579019	0.103152	-5.19751	0.986523
MAB_1845c	0.0282016	5.48312	0.208029	0.839125	0.879178	-7.4136	0.055923
MAB_1846	2.11839	6.34006	8.08191	7.2016e-06	0.000198494	3.85464	3.70225
MAB_1847	1.10253	1.87801	3.87539	0.00273414	0.0101479	-1.76565	1.99362
MAB_1848	0.605042	2.52961	2.37046	0.0377828	0.0738236	-4.50936	1.1318
MAB_1849	-0.0276228	4.77957	-0.133749	0.896091	0.92316	-7.3554	0.034723
MAB_1850c	-0.068407	5.18859	-0.413584	0.687372	0.75474	-7.31762	0.122203
MAB_1851	0.326362	5.42999	2.32755	0.0407214	0.0782954	-5.04528	1.10626
MAB_1852c	0.52853	5.88757	3.36932	0.00652563	0.0191737	-3.26197	1.71729
MAB_1853c	1.09107	1.12675	2.42664	0.0342451	0.0685043	-4.12302	1.16428
MAB_1854c	-0.271981	6.27605	-2.03549	0.0674147	0.117047	-5.59892	0.93164
MAB_1855c	1.08023	0.631145	2.51379	0.0293882	0.0607179	-3.88989	1.21668
MAB_1856	-0.465349	1.13182	-1.08869	0.300278	0.389999	-6.05095	0.408936
MAB_1857c	1.94914	1.05977	3.56258	0.00466756	0.0148359	-2.14285	1.82869
MAB_1858	0.0953704	4.33819	0.603785	0.558608	0.645346	-7.11023	0.190207
MAB_1859	0.334542	4.26723	1.9658	0.0758848	0.128533	-5.49706	0.890987
MAB_1860	0.13466	5.28196	0.794953	0.443969	0.536012	-7.08331	0.270826
MAB_1861c	0.689825	1.85483	2.32427	0.0409549	0.0785575	-4.44422	1.10481
MAB_1862	0.493837	3.65096	2.10305	0.0600575	0.106367	-5.17544	0.973194
MAB_1863	-0.38552	5.98558	-2.43311	0.0338592	0.0678722	-4.91716	1.16831
MAB_1864	-0.648106	6.54205	-4.67756	0.000732146	0.00400756	-1.05314	2.39712
MAB_1865	-0.523136	5.58747	-3.36794	0.00654125	0.0191964	-3.24191	1.71678
MAB_1866c	0.0163282	2.49687	0.0622899	0.951484	0.964608	-6.95589	0.0156493
MAB_1867	-0.324365	5.16484	-2.02687	0.0684113	0.118565	-5.51658	0.926044
MAB_1868c	0.776582	4.81215	4.03951	0.00207416	0.00837085	-1.97633	2.07723
MAB_1869c	0.542662	6.28564	4.13327	0.00177395	0.00750911	-1.95306	2.12441
MAB_1870	1.25115	3.60025	4.34316	0.00125515	0.00588282	-1.27045	2.23041
MAB_1871	0.642615	7.03276	4.72573	0.000678318	0.00382174	-1.00467	2.41774
MAB_1872c	0.670353	5.92118	3.47391	0.00544118	0.0167049	-3.07837	1.77715
MAB_1873c	1.38711	3.35212	6.53972	4.84887e-05	0.000670446	2.15188	3.17364
MAB_1874	1.44573	3.69735	5.49672	0.00020893	0.00176369	0.582941	2.75358
MAB_1875c	0.405521	8.57114	3.69552	0.00371396	0.0126637	-2.86989	1.89744
MAB_1876c	1.03017	10.8443	3.95916	0.00237363	0.00918951	-2.51924	2.03671
MAB_1877c	0.208409	12.5396	2.22962	0.0482798	0.0894597	-5.63048	1.04837
MAB_1878c	-0.447385	11.2931	-3.15031	0.00957188	0.0254708	-3.97396	1.59396
MAB_1879c	0.422475	9.00357	3.00588	0.0123407	0.0308899	-4.11663	1.51018
MAB_1880c	0.0762363	7.05274	0.448212	0.662967	0.734259	-7.45484	0.134151
MAB_1881c	0.457939	4.24167	2.34914	0.0392162	0.0759434	-4.86577	1.11951
MAB_1882c	-0.213033	2.62961	-0.720424	0.486752	0.577177	-6.71596	0.238691
MAB_1883c	-0.451829	3.68175	-1.83221	0.0949561	0.154523	-5.61759	0.811008
MAB_1884c	-0.0235151	9.40882	-0.17301	0.865883	0.900793	-7.69012	0.0453752
MAB_1885	-0.921567	5.27022	-4.73722	0.000666109	0.00376608	-0.853406	2.42411
MAB_1886	-0.309479	7.28134	-2.21354	0.0496431	0.0913924	-5.38223	1.03909
MAB_1887	0.199705	7.11625	1.65532	0.12695	0.194024	-6.2379	0.712144
MAB_1888	0.0311723	4.09295	0.171144	0.867314	0.901895	-7.25293	0.0448441
MAB_1889	0.120707	6.66238	0.94769	0.364263	0.455943	-7.06473	0.34109
MAB_1890c	1.02342	3.10857	4.33142	0.00127947	0.00594859	-1.21299	2.22559
MAB_1891	-0.627937	3.32419	-2.17926	0.0526746	0.0955231	-5.00518	1.01989
MAB_1892	0.240411	6.2004	1.86307	0.0901938	0.148517	-5.86023	0.828225
MAB_1893	-0.0804756	4.92026	-0.312691	0.760544	0.817867	-7.32903	0.0873174
MAB_1894c	-1.04447	6.70851	-6.3178	6.53525e-05	0.000812885	1.48063	3.08997
MAB_1895c	-0.655793	6.20265	-4.68849	0.000719555	0.00396566	-1.01081	2.40168
MAB_1896c	-0.991492	5.01837	-6.40357	5.81874e-05	0.000762884	1.72935	3.11754
MAB_1897c	-0.400777	7.45196	-2.32233	0.0410934	0.0787299	-5.21274	1.10386
MAB_1898	1.31945	2.88443	3.31331	0.00719512	0.0205799	-2.91916	1.68656
MAB_1899c	0.270248	6.43622	1.79294	0.101349	0.162634	-5.98547	0.788789
MAB_1900c	0.386535	4.11082	1.73442	0.111603	0.175263	-5.82446	0.75631
MAB_1901c	0.106712	6.74123	0.733855	0.478857	0.570118	-7.25419	0.244035
MAB_1902	-0.183562	4.97022	-1.11284	0.290229	0.380102	-6.7501	0.420099
MAB_1903	0.588699	5.63997	3.28871	0.00751107	0.0213202	-3.38451	1.67121
MAB_1904	-0.387876	5.59245	-2.46324	0.0321166	0.0650241	-4.83124	1.18693
MAB_1905	-0.267047	7.36853	-2.2273	0.0484745	0.0897175	-5.36553	1.04712
MAB_1906	0.804112	5.00714	3.58046	0.00452585	0.0145493	-2.80054	1.83716
MAB_1907	0.360944	3.53833	1.84263	0.0933232	0.152325	-5.56669	0.817228
MAB_1908c	-0.0444205	4.19457	-0.189049	0.853604	0.891268	-7.26632	0.0499917
MAB_1909c	-0.98214	4.77705	-4.95361	0.000474728	0.00299468	-0.451541	2.52365
MAB_1910c	0.0456165	1.54344	0.159687	0.876111	0.908511	-6.72742	0.0416697
MAB_1911c	-0.371987	4.4491	-2.17645	0.0529307	0.09588	-5.19195	1.01827
MAB_1912c	-0.453489	4.79175	-2.07606	0.0629006	0.110515	-5.39847	0.95658
MAB_1913	1.89727	8.66632	6.21512	7.5196e-05	0.000889697	1.22544	3.05076
MAB_1914c	-0.131568	6.93475	-1.10662	0.292792	0.382737	-6.92302	0.4171
MAB_1915	0.170114	9.96156	1.45947	0.17325	0.24961	-6.67564	0.602738
MAB_1916c	0.301595	8.89722	2.60611	0.024981	0.0536208	-4.81396	1.27067
MAB_1917	-0.439229	9.56094	-3.94152	0.00244519	0.0093842	-2.48849	2.0276
MAB_1918	0.11839	8.3654	0.907629	0.384121	0.47535	-7.21896	0.322987
MAB_1919	0.318209	7.48697	2.02578	0.0685386	0.118701	-5.70081	0.925546
MAB_1920	-0.267776	8.65951	-2.18042	0.0525693	0.0954035	-5.52425	1.02044
MAB_1921	0.304761	7.29643	1.84877	0.0923734	0.151261	-5.96379	0.820272
MAB_1922	0.686315	3.23324	2.38485	0.0368438	0.0725363	-4.62702	1.13944
MAB_1923c	-0.397936	4.58041	-2.55435	0.0273648	0.057466	-4.57283	1.24059
MAB_1924	-0.407504	4.09803	-2.20387	0.0504808	0.0925481	-5.09674	1.03363
MAB_1925	1.48155	5.20105	5.82254	0.000130279	0.00129199	0.886625	2.88874
MAB_1926	0.538991	6.12116	3.88495	0.00269029	0.0100158	-2.37121	1.99931
MAB_1927	0.582326	6.22331	4.48242	0.00100093	0.00502377	-1.35243	2.29897
MAB_1928c	-0.157517	4.728	-1.01326	0.333368	0.424305	-6.82607	0.372321
MAB_1929	0.439876	6.26497	3.22043	0.00846424	0.0232371	-3.55673	1.63382
MAB_1930c	0.232498	6.15804	1.57223	0.145066	0.215925	-6.28269	0.665698
MAB_1931c	-0.90164	5.95165	-3.66671	0.00390199	0.0130903	-2.74437	1.88305
MAB_1932c	-1.19236	8.38957	-9.29605	1.9212e-06	7.9268e-05	5.12649	4.1009
MAB_1933c	-0.302838	9.05171	-2.60005	0.0252494	0.0540673	-4.83225	1.26707
MAB_1934	0.480461	5.40556	3.32461	0.00705461	0.0202502	-3.30019	1.69357
MAB_1935	1.04933	3.7055	5.18395	0.000333461	0.00235728	0.0805013	2.62759
MAB_1936	-0.584345	6.9252	-4.74263	0.000660431	0.0037427	-0.97155	2.42682
MAB_1937	-0.030459	6.55233	-0.17934	0.861032	0.897093	-7.50951	0.0471623
MAB_1938c	0.0694209	3.29469	0.349216	0.733723	0.795906	-7.06129	0.0991382
MAB_1939	1.7599	3.52206	5.94457	0.000109571	0.00116055	1.29495	2.93534
MAB_1940c	0.67844	7.86985	5.52553	0.000200265	0.00172256	0.225054	2.76382
MAB_1942c	-0.151622	8.62512	-1.04887	0.317423	0.407791	-7.09567	0.389563
MAB_1943c	-0.0430393	7.2428	-0.301377	0.768921	0.824864	-7.52801	0.0836177
MAB_1944c	0.998729	6.90185	4.41287	0.00112033	0.00541848	-1.51851	2.26612
MAB_1945c	-0.349935	10.0487	-2.46624	0.0319478	0.0647904	-5.11466	1.18849
MAB_1946	2.27432	-0.454058	3.94453	0.00243281	0.00935149	-1.34537	2.02912
MAB_1947	1.36448	3.62237	6.82075	3.35321e-05	0.000524779	2.497	3.28002
MAB_1948c	0.560412	7.39665	3.24646	0.00808717	0.0224948	-3.5928	1.64792
MAB_1949	0.237397	7.42598	2.05318	0.0654103	0.114221	-5.6529	0.942255
MAB_1950	2.24002	7.30609	16.8291	5.05422e-09	1.16752e-06	11.3847	5.93273
MAB_1951c	0.655402	7.0455	4.84564	0.000561675	0.00336381	-0.807727	2.47317
MAB_1952c	-0.0386606	5.79583	-0.242455	0.813026	0.859444	-7.43287	0.0657824
MAB_1953c	1.18898	4.98462	4.18794	0.00162019	0.00705526	-1.73119	2.15149
MAB_1954c	0.591343	7.26909	3.8073	0.00306898	0.0111102	-2.59152	1.95428
MAB_1955c	-0.352942	7.74382	-2.60729	0.0249294	0.0535811	-4.74574	1.27099
MAB_1956	0.730344	1.80525	2.54936	0.0276061	0.0578227	-4.05565	1.2379
MAB_1957	0.111562	7.86165	0.729793	0.481237	0.571578	-7.33666	0.242924
MAB_1958c	1.11039	5.37426	7.56464	1.3238e-05	0.000305046	3.27187	3.51563
MAB_1959	0.411085	6.5535	2.38323	0.0369482	0.0726828	-5.04416	1.13857
MAB_1960c	0.443365	9.00194	3.91875	0.00254093	0.00963724	-2.5004	2.01605
MAB_1961	-0.112423	9.77096	-0.917092	0.379363	0.470662	-7.28379	0.327291
MAB_1962	0.848967	8.16202	4.27223	0.00140991	0.00641602	-1.83954	2.19273
MAB_1963	-0.507337	9.93601	-4.82954	0.000576021	0.00341599	-0.997768	2.46648
MAB_1964	0.563696	7.01553	3.09119	0.0106198	0.0275934	-3.84188	1.5592
MAB_1965c	-0.159893	4.85999	-0.801507	0.440328	0.532942	-7.03591	0.27332
MAB_1966c	-0.411334	11.0594	-3.47736	0.00540869	0.016685	-3.38145	1.77768
MAB_1967c	-0.0532049	9.05379	-0.451654	0.660563	0.7326	-7.57805	0.135133
MAB_1968c	0.809983	7.98878	3.22007	0.00846968	0.0232389	-3.67635	1.63378
MAB_1969c	-0.39756	10.0802	-3.31631	0.00715754	0.0204966	-3.62013	1.68832
MAB_1970	2.24587	4.84671	11.4443	2.52234e-07	2.10963e-05	7.47124	4.67579
MAB_1971c	1.41749	4.62699	5.38126	0.000247886	0.0019511	0.276092	2.70972
MAB_1972c	-0.925007	5.91843	-4.08906	0.00190941	0.00793706	-2.00404	2.10034
MAB_1973	-0.0916991	3.93101	-0.443613	0.666186	0.736363	-7.13812	0.132908
MAB_1974	-0.0972089	8.5767	-0.766565	0.459969	0.551486	-7.35226	0.258466
MAB_1975	2.39194	4.17332	7.51313	1.40883e-05	0.000312065	3.37084	3.50576
MAB_1976	0.903154	5.82095	5.59787	0.000180146	0.00160425	0.478342	2.79473
MAB_1977	0.927437	4.43301	4.23163	0.00150737	0.00670236	-1.59531	2.17377
MAB_1978c	-0.326654	8.92934	-2.56279	0.0269615	0.0568653	-4.89083	1.24515
MAB_1979	2.04073	1.94018	6.35705	6.19625e-05	0.000788924	2.09073	3.10296
MAB_1980c	0.602874	3.7462	2.97591	0.0130098	0.0321454	-3.69919	1.49288
MAB_1981	-0.412984	8.61279	-1.84851	0.0924135	0.151261	-6.04956	0.820272
MAB_1982	-0.47888	7.37124	-3.79332	0.00314284	0.0113016	-2.62492	1.94686
MAB_1983	-0.00419439	4.8374	-0.0257198	0.979956	0.985849	-7.37133	0.00618948
MAB_1984	-0.416506	9.74854	-2.8637	0.0158575	0.0373602	-4.40626	1.42759
MAB_1985	-0.191913	8.94476	-1.68044	0.121883	0.188297	-6.31607	0.725156
MAB_1986	0.622319	4.99	4.01443	0.00216318	0.00862126	-2.04269	2.06443
MAB_1987	0.613874	9.53794	5.45612	0.00022183	0.00183166	0.0287095	2.73716
MAB_1988c	0.684621	6.88999	5.42321	0.000232904	0.00188623	0.128407	2.7244
MAB_1989c	-0.626969	6.07865	-4.67173	0.000738966	0.00402778	-1.02927	2.39493
MAB_1990	-1.03342	4.90157	-3.43382	0.00583306	0.0175971	-3.06008	1.75456
MAB_1991c	0.140787	8.00059	1.1759	0.265214	0.351901	-6.91996	0.453579
MAB_1992c	0.290421	6.32186	1.87768	0.088018	0.145159	-5.84741	0.838156
MAB_1993	-0.0349089	6.10059	-0.230832	0.821813	0.866467	-7.46224	0.062248
MAB_1994c	-0.648939	5.85361	-4.21808	0.00154146	0.00679645	-1.77707	2.16772
MAB_1995c	-0.135166	5.04233	-0.802202	0.439943	0.532609	-7.05532	0.273592
MAB_1996	-0.257162	9.89682	-0.987285	0.345369	0.436639	-7.22335	0.359878
MAB_1997	0.0582584	7.03183	0.305698	0.765718	0.822013	-7.51115	0.0851213
MAB_1998	-1.06139	9.83351	-7.08833	2.38202e-05	0.000426249	2.38264	3.37034
MAB_1999	-0.373836	7.97278	-2.91678	0.0144398	0.0347802	-4.21877	1.45867
MAB_2000	-0.439107	9.89566	-3.92102	0.00253119	0.00960784	-2.54168	2.01737
MAB_2001	-0.0350549	8.01424	-0.291162	0.776511	0.830309	-7.58486	0.0807603
MAB_2002	0.72546	5.99846	3.52659	0.0049669	0.0156153	-2.99068	1.80645
MAB_2003	0.27492	7.79713	2.28815	0.0436137	0.0825478	-5.29261	1.08329
MAB_2004	0.560712	7.56445	4.24081	0.00148472	0.00661984	-1.85893	2.17915
MAB_2005	0.386177	9.2923	3.45648	0.00560811	0.0170778	-3.33017	1.76757
MAB_2006	0.590516	7.49449	4.54089	0.000910895	0.0047008	-1.3445	2.32783
MAB_2007	-0.241186	8.43345	-1.26446	0.232995	0.317488	-6.84415	0.498273
MAB_2008	0.627672	5.86892	2.88979	0.0151439	0.0360466	-4.10957	1.44314
MAB_2009	0.778964	8.78631	3.8686	0.00276576	0.0102418	-2.57591	1.98963
MAB_2010	1.42365	6.69891	5.42119	0.000233604	0.00188623	0.144582	2.7244
MAB_2011	-0.088689	5.41934	-0.489508	0.634393	0.70762	-7.3025	0.1502
MAB_2012	0.613346	6.0984	3.49384	0.00525643	0.0162828	-3.05716	1.78827
MAB_2013c	-0.172116	5.10995	-1.15357	0.273871	0.361904	-6.71979	0.441406
MAB_2014c	-0.103142	-0.0665986	-0.241179	0.81399	0.860088	-6.38341	0.0654571
MAB_2015c	0.210545	0.737951	0.594461	0.5646	0.649946	-6.38316	0.187123
MAB_2016	-0.988651	5.29485	-4.33623	0.00126944	0.00592121	-1.5273	2.22759
MAB_2017	-0.181891	8.23897	-1.22246	0.247856	0.334079	-6.88257	0.47615
MAB_2018	-0.166625	7.87283	-0.617447	0.549893	0.636641	-7.4174	0.196105
MAB_2019	-0.0436925	6.23364	-0.316351	0.75784	0.816045	-7.44806	0.0882859
MAB_2020c	0.169588	3.60706	0.784466	0.449838	0.541883	-6.85885	0.266095
MAB_2021c	-0.338505	2.06058	-1.21994	0.248772	0.335034	-6.10706	0.474911
MAB_2022	0.317475	3.99149	1.29984	0.221043	0.304799	-6.39477	0.515987
MAB_2023c	-0.892114	8.73019	-7.85235	9.40143e-06	0.00024253	3.42213	3.61523
MAB_2024	-0.523369	4.5804	-2.69873	0.0212172	0.0471698	-4.32268	1.32634
MAB_2025	-0.420252	4.78285	-2.74427	0.0195789	0.044155	-4.26793	1.35502
MAB_2026	-0.690451	4.78585	-4.00201	0.00220869	0.00873593	-2.05346	2.05869
MAB_2027	-0.442971	2.13618	-1.08902	0.300137	0.389921	-6.26976	0.409024
MAB_2028	-0.261191	0.895435	-0.811768	0.434666	0.527669	-6.26224	0.277638
MAB_2029	-1.06988	0.888269	-3.04137	0.0115928	0.0294145	-3.04963	1.53144
MAB_2030	-0.825248	2.07831	-2.36705	0.0380084	0.0741966	-4.43369	1.12962
MAB_2031	-0.108129	1.40092	-0.323766	0.752375	0.811781	-6.65494	0.0905609
MAB_2032	-0.771856	1.59944	-2.77521	0.0185382	0.04224	-3.64058	1.37428
MAB_2033	-0.364388	1.25066	-1.18425	0.262032	0.348776	-5.97134	0.457453
MAB_2034	-0.855486	1.09397	-2.17845	0.0527479	0.0955846	-4.54186	1.01961
MAB_2035	-0.677465	2.7497	-2.16789	0.0537179	0.0968359	-4.90896	1.01396
MAB_2036	-1.13859	0.68747	-3.24853	0.00805783	0.0224389	-2.66002	1.649
MAB_2037	-0.722487	5.71165	-3.40231	0.00616147	0.0183145	-3.19172	1.7372
MAB_2038	-1.25581	5.08471	-5.25069	0.000301449	0.00223256	-0.00358376	2.6512
MAB_2039	-0.504638	4.21422	-2.24274	0.0471938	0.0877491	-5.05001	1.05676
MAB_2040c	-0.203782	4.34034	-1.27999	0.227685	0.312182	-6.47898	0.505592
MAB_2041c	-0.260243	5.4736	-1.6716	0.123646	0.190475	-6.08462	0.720163
MAB_2042c	-0.266958	5.85573	-2.06097	0.0645451	0.112913	-5.52271	0.947256
MAB_2043	-0.657773	5.37408	-3.92455	0.00251618	0.00957128	-2.24409	2.01903
MAB_2044	-0.782297	4.66814	-4.22508	0.00152375	0.00674953	-1.65542	2.17073
MAB_2045	0.0792251	5.9564	0.618162	0.54944	0.636269	-7.2737	0.196359
MAB_2046	-0.676739	7.10236	-4.81684	0.000587603	0.0034593	-0.861035	2.46101
MAB_2047c	-0.63622	10.0922	-5.23339	0.00030942	0.00227261	-0.350979	2.64347
MAB_2048c	-1.02179	11.9759	-7.03513	2.54782e-05	0.000447807	2.21667	3.34891
MAB_2049c	-0.936656	8.20483	-4.76219	0.000640361	0.0036809	-1.02213	2.43405
MAB_2050	-0.568844	6.01457	-3.04515	0.011516	0.0292943	-3.8514	1.53322
MAB_2051	0.613266	5.9931	3.21685	0.00851758	0.0233439	-3.54024	1.63183
MAB_2052	1.1235	4.99617	3.2909	0.00748239	0.0212761	-3.30458	1.67211
MAB_2053	0.861875	4.18861	2.97872	0.0129456	0.032073	-3.7577	1.49386
MAB_2054	-0.271751	2.73673	-0.974306	0.351482	0.442822	-6.5221	0.353771
MAB_2055	1.55498	2.01511	4.36134	0.00121841	0.00573835	-0.956395	2.24121
MAB_2056	0.0717138	5.28144	0.371494	0.717543	0.782441	-7.3435	0.106548
MAB_2057	0.0997574	4.87895	0.526308	0.609443	0.689139	-7.22649	0.161693
MAB_2058	0.763087	3.67456	3.15827	0.00943905	0.025228	-3.36108	1.59812
MAB_2059	1.02873	2.29196	3.43738	0.00579713	0.0175433	-2.60005	1.75589
MAB_2060	0.508073	6.5984	2.32338	0.0410189	0.0786494	-5.14813	1.1043
MAB_2061c	1.3206	0.850482	2.58269	0.0260333	0.0554135	-3.80698	1.25638
MAB_2062c	1.0648	2.67984	3.91163	0.00257167	0.00969854	-1.84801	2.01329
MAB_2063c	0.380906	6.99676	1.7822	0.103164	0.164474	-6.04271	0.783902
MAB_2065c	-0.606402	8.1444	-5.55915	0.000190632	0.00166323	0.256614	2.77905
MAB_2066c	0.668016	6.4602	2.85324	0.016153	0.0378742	-4.22081	1.42166
MAB_2067c	-0.238274	7.54211	-1.54798	0.150765	0.222705	-6.41978	0.652271
MAB_2068c	-0.742026	5.71127	-3.69113	0.00374202	0.0126993	-2.68134	1.89622
MAB_2069	-0.73246	8.9635	-4.16471	0.00168375	0.00723884	-2.0714	2.14033
MAB_2070c	-0.0900777	7.60901	-0.766816	0.459826	0.55145	-7.29103	0.258494
MAB_2071	-1.54719	1.32488	-3.40509	0.00613173	0.0182597	-2.49106	1.73851
MAB_2072	-0.919893	6.25806	-5.0623	0.000401472	0.00262826	-0.40258	2.58033
MAB_2073	-1.03107	6.69923	-5.37766	0.000249219	0.00195309	0.0679683	2.70928
MAB_2074	-1.33698	2.66938	-5.86332	0.000122927	0.00125399	1.25952	2.90171
MAB_2075	-0.706132	2.1242	-2.27889	0.0443224	0.0834063	-4.59057	1.0788
MAB_2076	-0.253031	3.43729	-0.973087	0.35206	0.443135	-6.66537	0.353464
MAB_2077	-0.541951	3.71805	-2.27932	0.0442888	0.0834063	-4.91066	1.0788
MAB_2078	-0.436353	7.14367	-3.66139	0.00393772	0.0131676	-2.84166	1.88049
MAB_2079	-0.683119	3.8186	-3.14391	0.00968018	0.0256745	-3.42969	1.5905
MAB_2080	-0.84142	5.34663	-4.37333	0.00119482	0.00566024	-1.46962	2.24717
MAB_2081	-0.517147	5.2215	-3.35652	0.00667277	0.0194529	-3.23117	1.71102
MAB_2082	-0.861551	5.42425	-4.56539	0.00087575	0.00454846	-1.15245	2.34214
MAB_2083	-1.39195	5.66286	-4.99422	0.000445822	0.00283073	-0.464859	2.5481
MAB_2084	-0.870349	6.14928	-3.56132	0.0046777	0.0148505	-2.94633	1.82826
MAB_2085	-0.395882	5.81029	-2.79851	0.0177912	0.0409029	-4.26888	1.38825
MAB_2086c	0.255489	2.60418	0.711113	0.492271	0.582583	-6.70842	0.234642
MAB_2087	-0.121983	2.33894	-0.294512	0.774019	0.82918	-6.87591	0.0813511
MAB_2088	0.786314	4.49428	4.35812	0.00122484	0.00576303	-1.39237	2.23935
MAB_2089	-0.0389192	6.01249	-0.241457	0.81378	0.860053	-7.45208	0.0654745
MAB_2090	0.289298	5.17467	1.6426	0.129585	0.197492	-6.09518	0.704451
MAB_2091	0.130423	8.2458	0.943393	0.366357	0.458143	-7.17839	0.338999
MAB_2092	-0.769121	7.69033	-4.93232	0.00049067	0.00306051	-0.710813	2.51421
MAB_2093	-0.0244931	6.3644	-0.1602	0.875717	0.908491	-7.49867	0.0416795
MAB_2094	-0.733713	2.38052	-2.59991	0.0252555	0.0540673	-4.10534	1.26707
MAB_2095	-0.756296	5.19332	-5.1558	0.000348031	0.00243532	-0.168111	2.61344
MAB_2096c	-0.574139	6.17078	-2.76692	0.0188115	0.0427422	-4.35489	1.36914
MAB_2097c	0.164717	4.60679	0.66405	0.520753	0.609892	-7.10578	0.214747
MAB_2098	-0.3743	0.561553	-0.926971	0.37444	0.465985	-6.09557	0.331628
MAB_2099	0.155691	3.40033	0.623158	0.546273	0.633056	-6.93932	0.198558
MAB_2100	-0.011732	3.50522	-0.0477163	0.962824	0.97346	-7.16734	0.0116821
MAB_2101	-0.625249	6.91448	-4.68791	0.000720212	0.00396566	-1.06154	2.40168
MAB_2102	-0.354795	8.35481	-3.07089	0.011006	0.0282786	-3.96902	1.54854
MAB_2103	0.42198	6.20409	2.41793	0.0347715	0.0692716	-4.9572	1.15944
MAB_2104c	-0.0952656	7.09673	-0.649683	0.529639	0.617467	-7.34116	0.209386
[truncated: 2,852 more rows]

## Sheet: FF-NH2-25vsControl-0.5hr
Geneid	logFC	AveExpr	t	P.Value	adj.P.Val	B	-log10(FDR)
MAB_0001	-0.252044	7.70685	-1.28212	0.232006	0.358095	-6.40438	0.446001
MAB_0002	0.458982	7.52913	2.91128	0.0173695	0.0695356	-3.93141	1.15779
MAB_0003	0.136712	6.5089	0.931203	0.376177	0.510037	-6.67398	0.292399
MAB_0004	-0.216935	7.08297	-1.34687	0.211124	0.334089	-6.2709	0.476138
MAB_0005	0.58287	2.9646	2.01072	0.0754078	0.167377	-4.86111	0.776304
MAB_0006	-0.638559	10.1501	-4.8147	0.000968346	0.017807	-1.11048	1.74941
MAB_0007	-0.694003	5.3196	-2.33614	0.0444428	0.120105	-4.6725	0.92044
MAB_0008	-1.11987	1.65268	-1.83705	0.0995516	0.202333	-4.87145	0.693934
MAB_0009	-0.712592	6.19201	-3.29852	0.00931833	0.0492759	-3.18281	1.30737
MAB_0010c	-0.510123	6.47951	-3.37727	0.00822415	0.0469896	-3.07962	1.328
MAB_0011c	-0.619688	5.97145	-2.97238	0.0157313	0.0654183	-3.698	1.1843
MAB_0012c	-0.483371	4.87371	-2.06049	0.0695886	0.159305	-5.06208	0.797771
MAB_0013c	-0.253747	3.27196	-1.27103	0.23575	0.362023	-5.93437	0.441264
MAB_0014	-0.684136	0.811051	-2.08452	0.0669365	0.156063	-4.36956	0.8067
MAB_0015	-0.345194	3.26456	-1.15277	0.278856	0.413601	-6.06711	0.383418
MAB_0016	-0.546256	5.74115	-3.58639	0.00592229	0.0409214	-2.67838	1.38805
MAB_0017	-0.414678	4.99447	-2.52543	0.0326049	0.099379	-4.339	1.00271
MAB_0018c	-0.774201	3.05146	-3.23822	0.0102581	0.0514915	-2.9294	1.28826
MAB_0019	0.262982	10.2261	1.8954	0.0907243	0.189045	-5.75864	0.723435
MAB_0020	0.074014	8.42898	0.542947	0.60042	0.707377	-7.13879	0.150349
MAB_0022c	0.441569	3.64703	2.03741	0.0722311	0.162731	-4.93762	0.788531
MAB_0023	-0.099546	5.68371	-0.52503	0.612315	0.717712	-6.90335	0.14405
MAB_0024c	-0.517791	3.78515	-1.68384	0.126679	0.236896	-5.4805	0.625442
MAB_0025	0.732595	8.63853	3.62192	0.00560389	0.040023	-2.85493	1.39769
MAB_0026	0.769183	7.87492	3.2451	0.0101462	0.0512082	-3.40915	1.29066
MAB_0027c	0.0687409	7.01416	0.398933	0.699291	0.788642	-7.08987	0.10312
MAB_0028c	0.169211	3.71183	0.800882	0.443934	0.571702	-6.47844	0.24283
MAB_0029c	-0.505611	6.78288	-2.05198	0.0705526	0.161036	-5.25184	0.793077
MAB_0030	0.831707	2.67002	3.73268	0.00472173	0.0367727	-2.07821	1.43447
MAB_0031	0.939541	4.51885	4.00469	0.00312165	0.0311692	-1.89836	1.50627
MAB_0032	0.631998	6.07935	3.48211	0.00697143	0.0439247	-2.87358	1.35729
MAB_0033c	0.0204288	7.79376	0.165568	0.872176	0.914061	-7.23059	0.0390246
MAB_0034c	-0.0601524	7.71074	-0.520128	0.61559	0.719629	-7.09135	0.142891
MAB_0035c	0.190578	7.02466	1.28962	0.229502	0.355595	-6.33519	0.449044
MAB_0036c	0.50994	8.13667	3.78291	0.00437113	0.0357692	-2.55877	1.44649
MAB_0037c	0.031036	8.32365	0.247368	0.810203	0.870999	-7.25696	0.0599821
MAB_0038c	-0.171188	8.22121	-1.34056	0.213087	0.336754	-6.37673	0.472687
MAB_0039c	-0.107109	8.65631	-1.04726	0.322427	0.45704	-6.74452	0.340046
MAB_0042	-0.442094	4.32652	-1.80366	0.104958	0.209136	-5.38383	0.679572
MAB_0043	-0.299615	4.19877	-1.14057	0.283641	0.418904	-6.22443	0.377886
MAB_0044	-0.264329	2.52487	-1.11153	0.295298	0.430205	-5.97148	0.366324
MAB_0045	0.648763	2.18735	1.83606	0.0997084	0.202351	-4.97038	0.693895
MAB_0047	0.447014	3.49898	2.08244	0.0671621	0.156234	-4.84602	0.806225
MAB_0048	-0.539666	4.48792	-1.70226	0.123091	0.232113	-5.54867	0.6343
MAB_0049	0.198606	3.68971	0.86493	0.409654	0.540385	-6.42077	0.267296
MAB_0050c	0.110982	1.20714	0.363871	0.724399	0.807527	-6.25744	0.092843
MAB_0051	-0.119767	1.22309	-0.308021	0.765112	0.837478	-6.28128	0.0770266
MAB_0052	0.320335	1.91881	1.00105	0.343092	0.477637	-5.9549	0.320902
MAB_0053c	-0.0503823	1.3437	-0.152902	0.881866	0.920293	-6.34315	0.0360738
MAB_0054c	-0.506694	0.564617	-0.721065	0.48927	0.610071	-5.93647	0.214619
MAB_0055c	-0.0435956	5.02547	-0.252196	0.806584	0.868269	-6.95541	0.0613456
MAB_0056c	0.464993	7.31028	3.17149	0.0114138	0.0548163	-3.4855	1.26109
MAB_0057	1.96579	2.24225	6.33617	0.0001382	0.00627631	1.49892	2.2023
MAB_0058c	0.493953	7.70585	3.37368	0.00827097	0.0470288	-3.18637	1.32764
MAB_0060	0.0766824	3.51965	0.330276	0.748789	0.824813	-6.72937	0.0836447
MAB_0061	-0.549878	5.69916	-3.24972	0.0100716	0.0512082	-3.22041	1.29066
MAB_0062	-0.192682	7.14598	-1.40994	0.192339	0.312139	-6.19732	0.505652
MAB_0063c	-0.0139725	3.82559	-0.055727	0.956783	0.972495	-6.83553	0.0121128
MAB_0064c	0.234355	8.70582	1.743	0.115485	0.221812	-5.87386	0.654014
MAB_0065c	0.11284	8.00928	0.876769	0.403525	0.534637	-6.85609	0.271941
MAB_0066c	0.430351	1.17129	1.50454	0.166875	0.285295	-5.23681	0.544706
MAB_0067	0.0646023	1.67415	0.249751	0.808416	0.869272	-6.3886	0.0608441
MAB_0068	-0.455043	5.12536	-2.16642	0.0586101	0.142842	-4.92302	0.845145
MAB_0069	-0.184503	8.76889	-1.47929	0.173367	0.292482	-6.24207	0.533901
MAB_0070	0.0346694	3.77022	0.144249	0.888499	0.924538	-6.8172	0.0340752
MAB_0071c	0.63775	4.54206	3.04434	0.0140038	0.0610754	-3.44229	1.21413
MAB_0072c	0.74396	1.34359	2.42729	0.0382871	0.109783	-3.92996	0.959465
MAB_0073c	0.927291	0.11519	2.41001	0.0393854	0.11159	-3.77862	0.952375
MAB_0074c	0.0871406	3.0114	0.422303	0.682765	0.775986	-6.60227	0.110146
MAB_0075	-0.506872	3.53866	-2.75754	0.0223081	0.0794862	-3.78434	1.09971
MAB_0076	-0.733678	4.2829	-3.19502	0.0109916	0.0534956	-3.17014	1.27168
MAB_0077	0.920613	2.60623	2.00889	0.0756298	0.167636	-4.78948	0.775633
MAB_0078	0.159469	2.11859	0.541494	0.60138	0.708162	-6.35724	0.149867
MAB_0080c	-0.45996	3.9616	-1.61035	0.14196	0.255264	-5.60794	0.593011
MAB_0081	0.0906925	3.02681	0.398353	0.699703	0.788883	-6.61592	0.102987
MAB_0082c	-0.0934656	5.19007	-0.545365	0.598824	0.706186	-6.84577	0.151081
MAB_0083	1.27854	2.17107	3.48718	0.00691617	0.0439247	-2.378	1.35729
MAB_0084	0.0887886	6.50125	0.566403	0.585037	0.695361	-6.95636	0.15779
MAB_0085c	0.727311	1.29498	1.41317	0.191417	0.311061	-5.37107	0.507155
MAB_0086	-0.45312	3.95305	-2.2222	0.0535248	0.134873	-4.70066	0.870074
MAB_0087c	0.00463015	3.40231	0.02219	0.982783	0.990373	-6.76959	0.00420122
MAB_0088c	0.427527	6.47511	1.94159	0.0842659	0.179936	-5.39157	0.744882
MAB_0089c	0.0597368	6.78478	0.452449	0.661709	0.758304	-7.04429	0.120157
MAB_0090c	-0.0321961	4.29185	-0.171673	0.867512	0.911043	-6.88855	0.040461
MAB_0091	0.397162	10.1531	2.84281	0.0194142	0.0742748	-4.23957	1.12916
MAB_0092	-0.436898	9.0506	-2.34405	0.0438713	0.119417	-4.97605	0.922933
MAB_0093	-0.464019	5.49796	-2.12715	0.0624691	0.148792	-5.01927	0.827421
MAB_0094c	-0.207952	3.31665	-1.11611	0.293435	0.428654	-6.1166	0.367893
MAB_0095	0.570366	0.411159	1.11518	0.29381	0.428814	-5.55601	0.367731
MAB_0096	0.95102	5.74721	4.10097	0.00270286	0.0292588	-1.8629	1.53374
MAB_0097	1.13761	5.62388	7.352	4.44061e-05	0.00297768	2.44701	2.52612
MAB_0098	0.532895	3.26913	2.59186	0.0292455	0.0936322	-4.00453	1.02857
MAB_0099	0.0723836	4.70455	0.349991	0.734438	0.814768	-6.88742	0.0889663
MAB_0100	-0.166347	4.43143	-0.95667	0.363853	0.49708	-6.44325	0.303574
MAB_0101	-0.0639279	5.42327	-0.267742	0.794964	0.860557	-6.98984	0.0652202
MAB_0102	0.11442	3.74954	0.527157	0.610896	0.716397	-6.6743	0.144846
MAB_0103	-0.585409	8.50072	-4.18424	0.00238874	0.0275905	-1.95398	1.55924
MAB_0104	0.816031	3.28081	2.76807	0.0219283	0.0791986	-3.71633	1.10128
MAB_0105c	-0.127369	7.65729	-1.09922	0.30035	0.435462	-6.60761	0.36105
MAB_0106c	0.259891	7.54356	1.49686	0.168826	0.287409	-6.11864	0.5415
MAB_0107c	0.855499	7.74988	2.76266	0.0221226	0.0792582	-4.19216	1.10096
MAB_0108c	0.96871	4.31262	3.12159	0.0123655	0.0575704	-3.28405	1.2398
MAB_0109c	0.564927	7.749	4.3022	0.00200863	0.0257233	-1.71402	1.58967
MAB_0110c	0.64411	7.01928	3.34305	0.00868215	0.0479696	-3.17969	1.31903
MAB_0111c	0.752059	5.58108	3.03373	0.0142458	0.0615918	-3.56156	1.21048
MAB_0112	0.290065	7.90953	1.77885	0.10915	0.215038	-5.75733	0.667484
MAB_0113	-0.24208	6.14569	-1.70902	0.121797	0.230518	-5.70298	0.637296
MAB_0114	0.0813617	6.9129	0.607827	0.558403	0.672267	-6.96772	0.172458
MAB_0115c	0.0260228	7.31897	0.162434	0.874571	0.915876	-7.18989	0.0381634
MAB_0116	-0.000685856	3.0383	-0.00272821	0.997883	0.998533	-6.70486	0.00063745
MAB_0117c	-0.36512	7.57269	-3.04824	0.013916	0.0608021	-3.71086	1.21608
MAB_0118c	-0.393524	10.0603	-3.78513	0.00435625	0.0357079	-2.69152	1.44724
MAB_0119c	-0.042487	6.65078	-0.215462	0.834236	0.886961	-7.11853	0.0520953
MAB_0120	-0.240959	8.466	-1.69924	0.123672	0.233056	-5.91824	0.63254
MAB_0121	-0.821848	6.70834	-3.65625	0.00531323	0.0391638	-2.64717	1.40712
MAB_0122	0.180561	6.65753	1.35087	0.209886	0.332785	-6.22741	0.477837
MAB_0123	0.0210061	7.40475	0.174547	0.865319	0.910187	-7.19522	0.0408693
MAB_0124	-0.256829	6.25652	-1.78597	0.107931	0.21365	-5.6028	0.670297
MAB_0125c	0.257622	5.12792	1.6475	0.134038	0.245965	-5.69511	0.609126
MAB_0126c	-0.75541	9.5502	-2.07915	0.0675202	0.156574	-5.43001	0.805279
MAB_0127c	-0.879556	7.72302	-3.35892	0.00846649	0.0475305	-3.21303	1.32303
MAB_0128c	0.0822492	6.66907	0.419885	0.684467	0.777473	-7.04918	0.109315
MAB_0129c	0.284159	4.07119	1.42746	0.187384	0.306967	-5.86358	0.512909
MAB_0130	-0.381833	7.25041	-2.8417	0.0194491	0.0742882	-4.02345	1.12908
MAB_0131c	0.215024	3.7785	0.716262	0.49209	0.612431	-6.55489	0.212943
MAB_0132	0.122958	6.36421	0.653078	0.530118	0.647315	-6.88767	0.188884
MAB_0133	0.184235	6.02914	0.805281	0.441519	0.570266	-6.73995	0.243922
MAB_0134c	-0.143037	6.12525	-0.954718	0.364787	0.497934	-6.61613	0.302829
MAB_0136	-0.847854	2.39816	-2.54813	0.0314152	0.0974414	-3.92803	1.01126
MAB_0137	-0.483549	2.86383	-1.97915	0.0793362	0.173056	-4.89878	0.761813
MAB_0138	-0.273252	4.20191	-1.26235	0.238713	0.36518	-6.08631	0.437493
MAB_0139c	-0.274041	5.20651	-1.20533	0.258967	0.389195	-6.26628	0.409833
MAB_0140c	-0.353265	6.01842	-2.28352	0.0484314	0.126873	-4.82095	0.896631
MAB_0141c	-0.106449	5.25817	-0.603281	0.561293	0.6744	-6.81706	0.171082
MAB_0142c	-0.325218	5.70337	-1.95802	0.0820741	0.177136	-5.29702	0.751692
MAB_0143c	-0.502481	3.71833	-2.10654	0.0645912	0.152567	-4.8463	0.81654
MAB_0144c	0.124369	3.42748	0.385575	0.708813	0.795109	-6.69258	0.0995732
MAB_0145c	-0.180161	4.02644	-0.858332	0.413098	0.543819	-6.47886	0.264546
MAB_0146	0.362087	3.33548	1.54953	0.155843	0.272225	-5.58979	0.565072
MAB_0147c	0.888029	5.80381	2.89953	0.017704	0.0703496	-3.80039	1.15274
MAB_0148c	-0.0115462	7.30785	-0.0987752	0.923493	0.94909	-7.19813	0.0226924
MAB_0149c	-0.163897	5.13282	-0.837497	0.424106	0.552768	-6.62909	0.257457
MAB_0150c	0.134375	6.35804	0.826513	0.429989	0.558062	-6.75369	0.253318
MAB_0151c	-0.151256	9.7845	-1.42701	0.187508	0.306967	-6.38294	0.512909
MAB_0152	0.917362	3.81015	2.03443	0.0725801	0.162985	-4.95849	0.787853
MAB_0153	0.656821	8.49137	5.57462	0.000351939	0.0097095	0.0743346	2.0128
MAB_0154	0.869011	7.84272	7.21348	5.14838e-05	0.0032114	2.15964	2.49331
MAB_0155	0.164754	4.68982	0.905387	0.388976	0.521778	-6.52046	0.282514
MAB_0156c	-0.273506	8.19449	-2.51073	0.0333992	0.100827	-4.64393	0.996422
MAB_0157	0.475697	3.96378	2.08989	0.0663573	0.155222	-4.90299	0.809046
MAB_0158c	-0.218315	4.16786	-1.08507	0.306245	0.440569	-6.27994	0.355986
MAB_0159	1.40348	3.10407	5.92156	0.000227722	0.008144	0.953132	2.08916
MAB_0160	1.07332	2.2814	4.19557	0.00234912	0.0272633	-1.31882	1.56442
MAB_0161	0.1524	5.78907	1.01321	0.337558	0.471975	-6.52643	0.326081
MAB_0162c	0.920523	5.24987	5.58485	0.000347369	0.00963849	0.322289	2.01599
MAB_0163c	2.49244	5.1439	15.6407	8.31456e-08	5.01784e-05	8.60458	4.29948
MAB_0164	0.742517	5.60571	4.07157	0.00282401	0.0301053	-1.89776	1.52136
MAB_0165	0.188677	8.67324	1.66665	0.130112	0.241474	-5.98012	0.61713
MAB_0166	-0.206219	6.8817	-1.60229	0.143734	0.257494	-5.91881	0.589233
MAB_0167	0.408938	6.8257	2.03854	0.0720995	0.162662	-5.27541	0.788714
MAB_0168c	0.219974	8.52704	1.23574	0.247996	0.375926	-6.52693	0.424898
MAB_0169c	0.324435	10.0065	1.35164	0.209651	0.332522	-6.49398	0.47818
MAB_0170	-0.171596	7.6091	-1.28111	0.232342	0.358385	-6.39705	0.44565
MAB_0171	0.256452	8.5855	2.20438	0.0551007	0.13741	-5.16551	0.861981
MAB_0172	1.48698	3.68758	3.33718	0.00876331	0.0480286	-2.84038	1.3185
MAB_0173	0.220849	8.35035	1.9298	0.0858718	0.18223	-5.57104	0.739381
MAB_0174	0.174955	9.62186	1.46322	0.17761	0.296815	-6.32359	0.527513
MAB_0175	0.12796	8.3968	1.14014	0.28381	0.418904	-6.62514	0.377886
MAB_0176	-0.0913285	10.7909	-0.89002	0.396742	0.529189	-7.05043	0.27639
MAB_0177	0.256958	11.7275	2.38767	0.0408512	0.113874	-5.08956	0.943576
MAB_0178	0.272039	7.39068	1.97203	0.0802492	0.174288	-5.42677	0.758732
MAB_0179	0.485261	9.90913	4.72905	0.00109102	0.0188797	-1.22024	1.72401
MAB_0180	0.121178	12.2375	1.26761	0.236913	0.363117	-6.747	0.439954
MAB_0181	0.2902	10.5606	2.30008	0.0471389	0.12491	-5.15367	0.903401
MAB_0182c	0.597037	4.92911	1.77754	0.109376	0.215091	-5.48752	0.667379
MAB_0183c	-0.264947	6.88276	-2.03982	0.0719507	0.162478	-5.27936	0.789205
MAB_0184c	-0.210334	3.48271	-1.12316	0.290586	0.425636	-6.13671	0.370962
MAB_0185c	0.389633	9.19087	2.6011	0.0288065	0.0928424	-4.56883	1.03225
MAB_0186c	0.793039	9.01959	4.16664	0.00245173	0.0278432	-2.01645	1.55528
MAB_0187	0.721573	2.82141	1.90876	0.0888095	0.186342	-4.98443	0.72969
MAB_0188c	0.174932	1.63294	0.418441	0.685484	0.777977	-6.31918	0.109033
MAB_0189c	0.654571	8.15125	3.54403	0.00632694	0.0420718	-2.94396	1.37601
MAB_0190c	0.693459	7.20794	4.85239	0.000919132	0.0174707	-0.848981	1.75769
MAB_0191c	0.690864	6.68969	3.59265	0.00586483	0.0409214	-2.747	1.38805
MAB_0192c	0.264857	7.69611	2.04382	0.0714882	0.161812	-5.34283	0.790989
MAB_0193c	0.662196	2.64503	2.57158	0.0302327	0.095238	-3.92704	1.02119
MAB_0194	0.364108	4.81534	1.9769	0.0796234	0.173327	-5.18208	0.761134
MAB_0195c	-0.763254	3.82784	-3.28643	0.00949935	0.0497826	-2.96514	1.30292
MAB_0196c	0.356635	2.03854	1.36253	0.20632	0.328425	-5.58022	0.483564
MAB_0197	-0.614704	5.36167	-2.60509	0.0286193	0.0924861	-4.24361	1.03392
MAB_0198	0.406041	3.92614	1.64833	0.133865	0.245929	-5.54615	0.609189
MAB_0199	0.226206	7.08175	1.25637	0.240775	0.367281	-6.37981	0.435002
MAB_0200c	0.599406	6.25188	3.89439	0.00368753	0.0333397	-2.22888	1.47704
MAB_0201c	-0.291598	8.32282	-1.44649	0.182127	0.301754	-6.25088	0.520348
MAB_0202c	0.781426	5.20167	3.05518	0.0137611	0.0606486	-3.49163	1.21718
MAB_0203c	-0.419456	7.05652	-2.47414	0.0354609	0.10497	-4.60729	0.978937
MAB_0204c	0.0540347	6.42498	0.397	0.700666	0.789316	-7.03719	0.102749
MAB_0205c	0.239178	6.47695	1.66721	0.129999	0.241474	-5.7921	0.61713
MAB_0206	0.742222	8.33602	3.85075	0.00394063	0.034087	-2.46497	1.46741
MAB_0207c	0.193257	5.38446	0.963097	0.36079	0.49556	-6.53893	0.304904
MAB_0208	-0.929106	3.10037	-1.83559	0.0997821	0.202415	-5.14813	0.693757
MAB_0209	-0.277214	5.92502	-1.31863	0.220027	0.344229	-6.19959	0.463153
MAB_0210	-0.9693	4.67798	-2.32018	0.0456169	0.122083	-4.63246	0.913344
MAB_0211	-1.20128	4.86915	-3.87077	0.00382231	0.0336595	-2.14434	1.47289
MAB_0212	-0.554216	3.40828	-2.07094	0.0684236	0.157639	-4.85275	0.802335
MAB_0213c	-0.668603	5.83571	-4.0898	0.00274823	0.0296016	-1.88992	1.52869
MAB_0214c	0.0628781	5.3515	0.341725	0.740442	0.818592	-6.95867	0.0869327
MAB_0215	-0.930253	5.28512	-3.01551	0.0146713	0.0627951	-3.56408	1.20207
MAB_0216	0.365485	3.22322	1.79851	0.105816	0.210611	-5.22474	0.67652
MAB_0217c	0.0366297	9.64972	0.335028	0.745321	0.82193	-7.32667	0.0851654
MAB_0218c	-0.0424123	7.47912	-0.343438	0.739196	0.817978	-7.15381	0.0872582
MAB_0219	0.48298	5.7817	2.77285	0.021758	0.0789807	-4.00693	1.10248
MAB_0220c	0.663257	5.32163	2.63664	0.0271798	0.0900646	-4.18808	1.04545
MAB_0221c	-0.204647	6.85513	-1.33898	0.213579	0.337421	-6.26022	0.471828
MAB_0222c	-0.844536	4.94633	-3.35487	0.00852101	0.0475601	-2.97985	1.32276
MAB_0224	-1.26286	0.438341	-2.59294	0.029194	0.0935879	-3.54259	1.02878
MAB_0229	0.631418	-0.154285	1.08335	0.306967	0.441214	-5.49498	0.355351
MAB_0230	-1.67581	1.27933	-3.99776	0.00315431	0.0311692	-1.49938	1.50627
MAB_0231	-1.51919	3.20049	-4.23152	0.00222793	0.0262993	-1.38926	1.58006
MAB_0233	-0.37781	1.39599	-1.37782	0.201719	0.322811	-5.43975	0.491052
MAB_0238	-0.42726	-0.156575	-0.918584	0.382395	0.515863	-5.65191	0.287466
MAB_0241	-0.277375	2.37614	-0.93178	0.375895	0.509924	-6.11973	0.292495
MAB_0242	-1.01146	4.14023	-4.90094	0.000859687	0.016669	-0.527163	1.77809
MAB_0243	-0.629084	6.3908	-2.383	0.0411644	0.114483	-4.69529	0.94126
MAB_0244	-0.804637	7.04204	-2.66978	0.025746	0.0871069	-4.28694	1.05995
MAB_0245c	0.0273606	5.93722	0.128773	0.900384	0.933846	-7.06769	0.0297249
MAB_0246	-0.596224	4.68944	-3.57161	0.00606028	0.0414268	-2.60776	1.38272
MAB_0247c	0.093887	3.65237	0.415342	0.687669	0.779908	-6.71627	0.107957
MAB_0248c	0.0477455	4.46025	0.224645	0.827299	0.882891	-6.8982	0.0540929
MAB_0249	-0.162344	4.84354	-0.438141	0.671665	0.766257	-6.86602	0.115625
MAB_0250	-0.488288	7.96452	-4.11956	0.0026291	0.0287275	-2.0156	1.5417
MAB_0251	-0.0801788	3.1872	-0.33448	0.74572	0.822172	-6.67156	0.0850373
MAB_0252	-0.416033	5.74825	-2.75536	0.0223875	0.0796851	-4.03398	1.09862
MAB_0253	-0.683686	3.94176	-3.11973	0.0124026	0.057632	-3.25121	1.23934
MAB_0254c	-0.331232	5.71275	-2.34531	0.0437815	0.119408	-4.69492	0.922966
MAB_0255	-0.179731	6.74077	-1.10133	0.299479	0.434461	-6.52414	0.36205
MAB_0256c	0.195662	3.81532	1.1066	0.297313	0.432097	-6.20411	0.364419
MAB_0257c	-0.0202743	3.94484	-0.109552	0.915181	0.943497	-6.84878	0.0252595
MAB_0258c	0.140443	5.93404	1.03229	0.329016	0.463143	-6.52085	0.334285
MAB_0259c	-0.127243	4.37576	-0.71096	0.495213	0.615574	-6.64513	0.21072
MAB_0260	-0.429673	3.33851	-1.75403	0.1135	0.219366	-5.3112	0.658831
MAB_0261	-0.272643	6.77084	-2.05642	0.0700478	0.160052	-5.244	0.795738
MAB_0262	-0.203461	6.04003	-1.48571	0.171695	0.290654	-5.99875	0.536624
MAB_0263	-0.237162	5.82306	-1.4604	0.178366	0.297564	-6.01151	0.52642
MAB_0264	0.312	3.84377	0.967877	0.358524	0.493169	-6.34826	0.307004
MAB_0265	0.575212	5.7671	3.41885	0.00770123	0.0453987	-2.94952	1.34296
MAB_0266c	0.288821	3.45714	1.24436	0.244957	0.372143	-5.99376	0.42929
MAB_0267	-0.306359	5.64002	-1.54094	0.157899	0.274715	-5.88837	0.561118
MAB_0268	0.728951	1.69268	1.9394	0.0845616	0.180249	-4.72681	0.744128
MAB_0269c	0.748962	1.20359	2.10212	0.0650554	0.152841	-4.4015	0.815761
MAB_0271	-0.924881	6.67699	-3.63591	0.00548348	0.039649	-2.67682	1.40177
MAB_0272	-0.667696	7.88114	-3.03542	0.014207	0.0615261	-3.75745	1.21094
MAB_0273c	0.243167	5.85597	1.54541	0.156826	0.273348	-5.90139	0.563284
MAB_0274c	-0.197619	8.00111	-0.843951	0.420675	0.550113	-6.88486	0.259548
MAB_0275	0.0707398	4.97078	0.346283	0.737129	0.816516	-6.91875	0.0880352
MAB_0276	-0.839863	8.07949	-7.15032	5.51136e-05	0.00332611	2.07039	2.47806
MAB_0277c	0.51378	5.00217	2.36229	0.0425827	0.117012	-4.60073	0.931771
MAB_0278c	0.795368	4.14441	2.50463	0.0337342	0.101413	-4.26855	0.993908
MAB_0279c	-0.367553	5.91931	-2.60252	0.0287399	0.0927515	-4.29854	1.03268
MAB_0280	-0.279813	7.19955	-2.41196	0.03926	0.111475	-4.7202	0.952824
MAB_0281	-0.136106	7.45617	-1.21129	0.256786	0.386942	-6.46569	0.412354
MAB_0282	-0.0448878	6.87607	-0.207862	0.839988	0.890723	-7.14071	0.0502572
MAB_0283c	0.837456	3.49561	3.18766	0.0111218	0.0539509	-3.07032	1.268
MAB_0285	0.0208234	4.27957	0.0930627	0.927903	0.952363	-6.89803	0.0211974
MAB_0286	-1.55704	0.31791	-2.55043	0.0312974	0.0973044	-3.59611	1.01187
MAB_0287	0.358707	0.309291	0.502095	0.627717	0.730395	-6.02449	0.136442
MAB_0288	-0.0888739	0.981028	-0.241278	0.814775	0.874412	-6.25383	0.058284
MAB_0289	0.374594	1.97703	1.07296	0.311358	0.445101	-5.89398	0.351541
MAB_0290	-0.852328	1.33427	-2.1313	0.0620498	0.147939	-4.38336	0.829918
MAB_0291	-0.0583418	5.15819	-0.329457	0.749387	0.825095	-6.94456	0.083496
MAB_0292c	0.547691	1.42407	1.6744	0.128553	0.239581	-5.057	0.620548
MAB_0294	-0.0521983	1.95247	-0.173366	0.86622	0.91054	-6.46467	0.0407009
MAB_0295	0.0880275	1.03105	0.208024	0.839866	0.890723	-6.27117	0.0502572
MAB_0296	0.0829013	1.67674	0.289775	0.778587	0.847772	-6.37772	0.0717211
MAB_0297	0.508593	1.05965	1.0888	0.304681	0.438896	-5.69944	0.357638
MAB_0298	-0.289792	3.52693	-1.27629	0.233966	0.360233	-5.97042	0.443417
MAB_0299	-0.7485	7.9304	-4.37483	0.00180714	0.0246941	-1.61873	1.60741
MAB_0300c	-0.659494	4.44538	-4.00226	0.00313305	0.0311692	-1.90186	1.50627
MAB_0301	0.0177735	3.46527	0.0704819	0.945359	0.964131	-6.77733	0.015864
MAB_0302	-0.011341	3.43514	-0.0474703	0.96318	0.97653	-6.774	0.0103145
MAB_0303	0.0360078	3.53411	0.150649	0.883592	0.921777	-6.77888	0.0353743
MAB_0304	0.328653	2.02028	1.0948	0.302183	0.437006	-5.88096	0.359512
MAB_0305	-0.210679	7.30413	-1.58026	0.148683	0.263429	-5.98638	0.579337
MAB_0306c	-0.0834258	4.17332	-0.46465	0.653275	0.751134	-6.77131	0.124283
MAB_0307c	-0.300614	4.47559	-1.2836	0.231509	0.357762	-6.09614	0.446406
MAB_0308c	-0.345998	3.73074	-1.68416	0.126615	0.236896	-5.47218	0.625442
MAB_0309	0.368509	7.64101	2.72916	0.0233656	0.0816867	-4.24023	1.08785
MAB_0310c	-0.432236	8.14841	-3.92585	0.00351579	0.0325867	-2.33418	1.48696
MAB_0311c	-0.5782	11.1604	-5.2774	0.000517784	0.0126256	-0.507276	1.89875
MAB_0312c	0.107588	6.04205	0.671991	0.518553	0.636081	-6.8437	0.196488
MAB_0313c	-0.180511	4.44581	-1.05943	0.31715	0.451415	-6.34271	0.345424
MAB_0314c	-0.0571374	5.74059	-0.262763	0.79868	0.863225	-7.02044	0.0638758
MAB_0315	-0.449339	4.61835	-2.70664	0.0242409	0.083537	-4.0065	1.07812
MAB_0316	-0.245407	3.79662	-1.33343	0.215321	0.339192	-5.94345	0.469554
MAB_0317	0.157804	6.49204	0.864703	0.409773	0.540394	-6.73289	0.26729
MAB_0318c	0.359798	8.61313	1.85168	0.0972653	0.198897	-5.70803	0.701371
MAB_0319	-0.125546	5.12946	-0.669546	0.520039	0.637732	-6.75994	0.195362
MAB_0320	0.743578	6.28496	5.17189	0.000595627	0.013447	-0.320935	1.87138
MAB_0321c	1.0183	0.85028	1.94905	0.0832637	0.178665	-4.56595	0.74796
MAB_0322c	-0.0864858	1.8868	-0.291007	0.777675	0.847348	-6.42139	0.0719383
MAB_0323c	0.960866	5.03901	5.65985	0.000315768	0.00951946	0.438725	2.02139
MAB_0324c	0.988312	5.78779	3.84681	0.00396432	0.0341781	-2.2643	1.46625
MAB_0325c	0.405201	2.73796	0.83693	0.424408	0.552899	-6.27348	0.257354
MAB_0326	-0.283318	3.32588	-1.06438	0.315022	0.449017	-6.17267	0.347737
MAB_0327	0.302987	5.49693	1.76254	0.111992	0.21776	-5.56627	0.662022
MAB_0328	-0.278156	7.11196	-2.16172	0.0590588	0.143284	-5.1104	0.843801
MAB_0329	-0.0929959	7.72627	-0.762999	0.465093	0.589517	-6.92826	0.229504
MAB_0330	-0.241307	7.07199	-1.78425	0.108225	0.213968	-5.67836	0.66965
MAB_0335	0.6934	0.491243	2.01758	0.0745788	0.166236	-4.41447	0.779276
MAB_0336	0.211743	3.06239	0.718009	0.491063	0.611522	-6.43304	0.213588
MAB_0337c	-0.254835	8.08133	-1.49527	0.169232	0.287797	-6.16731	0.540914
MAB_0338c	-0.20398	0.339669	-0.373715	0.717313	0.802221	-6.09108	0.095706
MAB_0339	-0.0314669	5.33715	-0.170031	0.868766	0.912025	-7.00535	0.0399934
MAB_0340	-0.0707336	5.41349	-0.318847	0.757156	0.830618	-6.97257	0.0805988
MAB_0341	0.0443944	3.13438	0.182413	0.859322	0.905655	-6.70421	0.043037
MAB_0342c	0.467543	4.70915	1.83182	0.100381	0.203288	-5.38538	0.691889
MAB_0343	0.748694	9.2909	5.83695	0.000252852	0.00865796	0.375778	2.06258
MAB_0344	0.325683	9.93319	0.973487	0.355878	0.490769	-6.91022	0.309123
MAB_0345	1.65299	2.54678	4.37345	0.00181074	0.0246941	-1.07761	1.60741
MAB_0346	0.442395	5.157	2.08649	0.0667233	0.155925	-5.05021	0.807085
MAB_0347	-0.208458	4.73972	-1.35734	0.207901	0.33018	-6.03688	0.48125
MAB_0348	0.179374	4.56991	1.03811	0.326444	0.460852	-6.37814	0.336438
MAB_0349c	0.273088	4.59742	1.65357	0.132783	0.244499	-5.62857	0.611722
MAB_0350	-0.0908889	2.51575	-0.233511	0.820617	0.878478	-6.57033	0.0562689
MAB_0351	-1.17741	7.85787	-5.62725	0.000329106	0.00961602	0.189329	2.017
MAB_0352	-0.309461	7.71476	-2.25396	0.0508243	0.130534	-5.01694	0.884278
MAB_0353	-0.267752	7.6278	-1.58039	0.148653	0.263429	-6.01434	0.579337
MAB_0354c	-0.237027	5.55707	-1.69695	0.124115	0.233708	-5.66575	0.631326
MAB_0355	0.943248	4.86942	5.97446	0.0002134	0.00790483	0.860222	2.10211
MAB_0356c	0.846196	5.63416	5.47586	0.000399571	0.0105996	0.146507	1.97471
MAB_0357c	2.4704	4.43323	13.1261	3.7611e-07	0.000124804	7.16953	3.90377
MAB_0358	0.719064	3.96104	4.03345	0.00298977	0.0309556	-1.79345	1.50926
MAB_0359	0.646875	5.3095	3.08524	0.0131102	0.0592104	-3.45366	1.2276
MAB_0360	0.338904	2.65778	1.24271	0.245536	0.372665	-5.84759	0.428681
MAB_0361	0.11538	4.45371	0.628049	0.545657	0.661637	-6.712	0.179381
MAB_0362c	0.692987	6.2722	2.97066	0.0157753	0.0654885	-3.72528	1.18384
MAB_0363c	0.343447	6.9854	1.97065	0.080427	0.174492	-5.39328	0.758225
MAB_0364c	0.0141069	6.70278	0.113142	0.912414	0.942074	-7.14166	0.0259151
MAB_0365c	-0.205328	8.04162	-1.37333	0.203059	0.324474	-6.32104	0.48882
MAB_0366	-0.235487	5.98937	-1.34963	0.21027	0.332973	-6.1676	0.477591
MAB_0367c	0.527535	2.63853	1.95033	0.0830928	0.178378	-4.89234	0.748659
MAB_0368	0.351952	8.32857	2.56613	0.0305035	0.0956925	-4.5634	1.01912
MAB_0369	0.652186	8.12969	3.47371	0.00706407	0.0440024	-3.0565	1.35652
MAB_0370	-0.37309	7.9765	-2.452	0.0367694	0.107043	-4.72147	0.970444
MAB_0371	-0.574489	5.26034	-2.98622	0.0153828	0.064413	-3.61167	1.19103
MAB_0372	-0.172922	4.49729	-0.927828	0.377833	0.511377	-6.47842	0.291259
MAB_0373	-0.480028	5.81875	-2.75926	0.0222457	0.0794396	-4.0339	1.09996
MAB_0374c	-0.823303	6.56644	-5.65894	0.000316132	0.00951946	0.32444	2.02139
MAB_0375	-0.331968	0.382796	-0.718001	0.491067	0.611522	-5.90633	0.213588
MAB_0376	-0.411266	6.98749	-2.17042	0.0582301	0.142203	-5.08584	0.847092
MAB_0377	0.0622403	3.92467	0.366451	0.722539	0.806198	-6.77873	0.0935581
MAB_0378	-0.483076	7.408	-3.79322	0.00430261	0.0354651	-2.48594	1.4502
MAB_0379	-0.484811	7.77521	-3.43688	0.00748544	0.0450089	-3.09074	1.3467
MAB_0380	-0.139858	6.39204	-0.960415	0.362066	0.496122	-6.63577	0.304412
MAB_0381	-0.136832	6.74994	-0.921647	0.380879	0.514373	-6.70494	0.288722
MAB_0382	-0.423389	7.47454	-3.3559	0.00850716	0.0475601	-3.198	1.32276
MAB_0383c	-0.589367	5.69771	-3.55199	0.00624876	0.0418602	-2.73005	1.3782
MAB_0384	0.0341271	2.81135	0.156033	0.879469	0.918666	-6.64682	0.0368422
MAB_0385	-0.383967	5.92139	-1.99089	0.0778527	0.170995	-5.26723	0.767017
MAB_0386c	-0.02764	6.81781	-0.216972	0.833094	0.886137	-7.13328	0.0524989
MAB_0387	-0.0729048	6.6517	-0.599175	0.563909	0.676578	-6.94979	0.169682
MAB_0388c	0.700549	4.17062	2.93622	0.0166806	0.0677897	-3.57283	1.16884
MAB_0389c	-0.0054767	4.87549	-0.0339484	0.973663	0.983852	-6.97343	0.00707014
MAB_0390c	0.498993	4.07049	2.09845	0.0654434	0.153528	-4.90441	0.813813
MAB_0391c	0.662077	3.61424	2.7551	0.022397	0.0796851	-3.79227	1.09862
MAB_0392c	0.248607	5.50662	1.71324	0.120997	0.229628	-5.63769	0.638975
MAB_0393	0.792189	1.5727	2.21132	0.0544812	0.136358	-4.29835	0.865318
MAB_0394c	-0.147883	3.38901	-0.637558	0.539722	0.656698	-6.55005	0.182634
MAB_0395c	0.844234	3.79204	2.53811	0.0319351	0.0982681	-4.16528	1.00759
MAB_0396c	-0.296096	5.81157	-1.40331	0.194243	0.314434	-6.08381	0.502471
MAB_0397c	-1.00597	6.32454	-2.8307	0.0198007	0.0750629	-3.96004	1.12457
MAB_0398c	-0.0263741	3.53901	-0.118016	0.908661	0.939806	-6.78496	0.0269619
MAB_0399c	0.024447	5.29677	0.103779	0.919632	0.94649	-7.01158	0.0238839
MAB_0400c	0.94461	5.03938	3.28333	0.00954635	0.0499217	-3.10194	1.30171
MAB_0401	0.304417	5.82803	2.14189	0.0609923	0.14643	-5.02527	0.83437
MAB_0402	1.48133	4.71096	3.78823	0.00433558	0.0356596	-2.2484	1.44782
MAB_0403	1.03067	2.09519	3.11751	0.0124468	0.0577265	-2.9556	1.23863
MAB_0404c	1.80313	4.47762	10.9822	1.70464e-06	0.000329199	5.77023	3.48254
MAB_0405c	0.312773	7.60813	2.2725	0.0493102	0.128474	-4.97745	0.891186
MAB_0406c	-0.308575	8.76488	-2.80807	0.0205438	0.0762967	-4.19971	1.11749
MAB_0407c	-0.423486	10.0693	-4.02503	0.00302775	0.031102	-2.31056	1.50721
MAB_0408c	0.141894	9.44349	1.09301	0.302927	0.437445	-6.75229	0.359077
MAB_0409	-0.2612	8.55777	-1.10318	0.298717	0.433616	-6.67796	0.362895
MAB_0410c	-0.00217746	7.40534	-0.0161877	0.98744	0.992729	-7.21195	0.00316909
MAB_0411c	0.330234	7.33161	2.25219	0.0509707	0.130688	-4.98645	0.883763
MAB_0412	-0.733406	1.70584	-2.64447	0.0268336	0.0896557	-3.65341	1.04742
MAB_0413	0.0306757	5.35244	0.15023	0.883913	0.921912	-7.01031	0.0353103
MAB_0414	0.648292	6.64634	3.22304	0.0105099	0.0519361	-3.34427	1.28453
MAB_0415	0.135248	6.2229	0.910207	0.386563	0.519578	-6.66687	0.284349
MAB_0416c	0.213567	7.8674	1.63408	0.136852	0.248391	-5.95982	0.604865
MAB_0417c	-0.281173	8.03781	-1.53001	0.160547	0.277225	-6.11743	0.557168
MAB_0418	-0.401356	8.56194	-3.63924	0.00545521	0.0396056	-2.82291	1.40224
MAB_0419	-0.0586256	6.58472	-0.28341	0.783307	0.851375	-7.09399	0.0698792
MAB_0420	-0.0102072	8.06295	-0.0893376	0.93078	0.954302	-7.26444	0.020314
MAB_0421	-0.373147	9.28576	-2.56811	0.0304046	0.0955628	-4.62969	1.01971
MAB_0422c	0.530501	6.31637	4.10304	0.00269455	0.0292344	-1.90767	1.53411
MAB_0423c	-0.27585	7.17755	-1.52204	0.162504	0.279559	-6.05378	0.553527
MAB_0424	-0.0173749	8.10907	-0.148474	0.885259	0.922718	-7.2606	0.0349309
MAB_0425c	-0.146649	9.8679	-1.12833	0.288511	0.423383	-6.74578	0.373266
MAB_0426	-0.395977	7.99554	-1.98574	0.0785005	0.172038	-5.45807	0.764375
MAB_0427	0.165437	7.16565	1.24321	0.245361	0.372517	-6.4029	0.428854
MAB_0428	-0.273753	7.24467	-2.03309	0.0727371	0.163185	-5.32142	0.787319
MAB_0429	-0.460614	7.69306	-3.27474	0.00967788	0.0501878	-3.34887	1.2994
MAB_0430	-0.0171017	5.61109	-0.105133	0.918588	0.945617	-7.04024	0.0242847
MAB_0431c	-0.40098	6.66774	-2.13265	0.0619141	0.147848	-5.11682	0.830184
MAB_0432	0.168191	3.00563	0.693915	0.505341	0.624745	-6.44039	0.204297
MAB_0433	-0.0684383	2.44155	-0.254811	0.804626	0.867282	-6.54902	0.0618397
MAB_0434c	-0.522742	6.14499	-1.96155	0.0816116	0.176533	-5.33209	0.753175
MAB_0435c	-0.622091	1.98276	-1.804	0.104901	0.209109	-4.98515	0.679627
MAB_0436	-0.185901	1.51405	-0.551686	0.594664	0.70334	-6.22858	0.152834
MAB_0437c	-0.949084	8.23584	-4.17261	0.00243018	0.0278432	-1.95202	1.55528
MAB_0438c	-0.805443	5.04272	-4.82569	0.000953704	0.0177779	-0.719127	1.75012
MAB_0439	-0.176487	1.94381	-0.602988	0.561479	0.6744	-6.28594	0.171082
MAB_0440	-0.408066	6.5655	-2.98906	0.0153122	0.0643181	-3.72273	1.19167
MAB_0441	-0.412471	7.98267	-3.65216	0.00534703	0.0392006	-2.75863	1.40671
MAB_0442	0.0242651	4.75207	0.140532	0.891351	0.927149	-6.94925	0.0328507
MAB_0443	-1.20562	5.17416	-6.8692	7.50412e-05	0.0039813	1.92765	2.39997
MAB_0444	-1.62115	3.30949	-6.03188	0.000198953	0.00750424	1.06754	2.12469
MAB_0445	-0.792725	6.26874	-3.31206	0.00911987	0.0488687	-3.16702	1.31097
MAB_0446c	-0.336205	2.81407	-1.40479	0.193817	0.313904	-5.68793	0.503204
MAB_0447c	-0.864255	3.83254	-3.63513	0.00549008	0.039649	-2.40661	1.40177
MAB_0448c	-0.549196	1.25877	-1.33479	0.214894	0.339125	-5.46462	0.469641
MAB_0449	-0.401842	6.62231	-2.18177	0.0571656	0.140384	-5.03601	0.852681
MAB_0450c	0.828975	4.66278	5.30862	0.000496917	0.0123666	-0.00466312	1.90775
MAB_0451c	0.21179	4.87903	1.39197	0.19754	0.317907	-6.0081	0.497699
MAB_0452c	0.419125	5.90601	2.07355	0.0681351	0.157341	-5.1381	0.803157
MAB_0453c	-0.627977	0.206723	-1.57258	0.150445	0.265091	-4.98809	0.576605
MAB_0459c	-0.00651898	3.36614	-0.0361656	0.971944	0.982321	-6.76311	0.00774679
MAB_0462c	0.667141	3.82883	1.81183	0.10361	0.207823	-5.29676	0.682306
MAB_0463c	0.321444	5.62019	1.50241	0.167416	0.285714	-5.93701	0.544069
MAB_0464	1.29158	2.30275	2.38578	0.040978	0.114162	-4.14628	0.94248
MAB_0465	-0.575565	2.94268	-1.69473	0.124547	0.23423	-5.32493	0.630357
MAB_0466	0.156702	1.13716	0.511543	0.621348	0.724956	-6.17554	0.139688
MAB_0468	-0.670583	2.03395	-1.76386	0.111759	0.217534	-5.05123	0.662473
MAB_0469c	-1.76072	1.64578	-4.92831	0.000827997	0.0164013	-0.223556	1.78512
MAB_0470c	0.160638	2.9717	0.628585	0.545322	0.661637	-6.47843	0.179381
MAB_0471	-0.171572	0.273333	-0.419757	0.684557	0.777473	-6.06016	0.109315
MAB_0472	-0.548269	0.282193	-1.13229	0.286928	0.421702	-5.5195	0.374995
MAB_0476c	-0.260396	4.66064	-1.50847	0.165885	0.284408	-5.83453	0.546058
MAB_0477	-0.886025	4.6185	-4.58361	0.00133923	0.0208574	-1.03591	1.68074
MAB_0478	-0.495315	6.58046	-2.40444	0.0397457	0.111893	-4.67816	0.951198
MAB_0479	-2.15828	2.95224	-1.54951	0.155847	0.272225	-5.47885	0.565072
MAB_0480	-0.192625	5.03283	-1.01752	0.335616	0.470557	-6.45119	0.327387
MAB_0481c	0.140643	6.35771	0.774243	0.458745	0.583496	-6.79673	0.233962
MAB_0482c	0.899482	8.72896	5.59083	0.00034473	0.00962055	0.081621	2.0168
MAB_0483c	0.74998	3.96844	3.75475	0.00456413	0.0365618	-2.22892	1.43697
MAB_0484	0.486612	9.60774	3.49389	0.00684375	0.0438484	-3.12977	1.35805
MAB_0485	0.323367	6.08134	1.95328	0.0827012	0.177931	-5.33803	0.749747
MAB_0486c	-0.375425	7.092	-2.67235	0.0256379	0.0869032	-4.28772	1.06096
MAB_0487	-0.572461	8.19043	-2.47174	0.0356003	0.105136	-4.70663	0.97825
MAB_0488	0.303562	5.29236	1.78557	0.108001	0.2137	-5.51475	0.670195
MAB_0489	0.215197	9.41382	1.95301	0.0827374	0.177931	-5.61294	0.749747
MAB_0490c	0.205582	8.12646	1.64022	0.135558	0.24725	-5.97319	0.606863
MAB_0491	0.194995	6.0054	1.23509	0.248228	0.376072	-6.306	0.424729
MAB_0492	-0.12127	5.8899	-0.703257	0.499774	0.619648	-6.80692	0.207855
MAB_0493	-0.0670586	5.95894	-0.457449	0.658247	0.755592	-6.96494	0.121713
MAB_0494	-0.0802422	4.38506	-0.492331	0.634333	0.735308	-6.78525	0.13353
MAB_0495c	-0.765262	3.45127	-2.02777	0.0733641	0.164439	-4.92365	0.783995
MAB_0496c	-0.162094	4.04037	-0.915604	0.383874	0.517116	-6.42949	0.286412
MAB_0497	0.409305	8.77143	2.46906	0.0357569	0.105265	-4.75502	0.977716
MAB_0498c	1.24722	1.95491	3.55406	0.00622862	0.0418602	-2.2462	1.3782
MAB_0499	0.497382	1.19783	1.63905	0.135805	0.247382	-5.06465	0.606631
MAB_0500c	0.349334	4.72605	1.52168	0.162594	0.279559	-5.82219	0.553527
MAB_0501c	-0.150682	8.18257	-1.30196	0.225428	0.350634	-6.42069	0.455146
MAB_0502c	0.838697	5.49411	5.66775	0.000312624	0.00951946	0.413921	2.02139
MAB_0503	0.374741	4.20786	1.90088	0.0899348	0.187769	-5.22338	0.726375
MAB_0504c	0.311044	5.71305	1.98882	0.0781125	0.171266	-5.25034	0.76633
MAB_0505c	0.0421579	6.83242	0.266758	0.795698	0.861098	-7.12132	0.0649475
MAB_0507	0.136849	7.04001	0.894531	0.394451	0.527537	-6.75583	0.277747
MAB_0508c	0.120817	5.82769	0.727729	0.485376	0.606155	-6.78238	0.217417
MAB_0509c	-0.29379	8.3903	-2.23028	0.0528248	0.133738	-5.10978	0.873746
MAB_0510c	0.26384	9.44729	1.80752	0.104319	0.208624	-5.83208	0.680635
MAB_0511c	0.465076	4.871	2.78995	0.0211596	0.077634	-3.8951	1.10995
MAB_0512	0.845612	2.47791	3.23201	0.0103604	0.0517807	-2.83689	1.28583
MAB_0513	-0.245966	3.18022	-0.925972	0.378745	0.512105	-6.28292	0.290641
MAB_0514	-0.0961362	4.34978	-0.464094	0.653658	0.751217	-6.79519	0.124235
MAB_0515	0.342477	5.27345	1.58498	0.14761	0.262066	-5.79492	0.581589
MAB_0516c	-0.736025	6.52353	-5.70584	0.000297942	0.00944858	0.389853	2.02463
MAB_0517	-0.114166	5.1666	-0.799241	0.444837	0.57256	-6.6646	0.242179
MAB_0518c	-0.581042	6.50852	-2.75758	0.0223067	0.0794862	-4.09742	1.09971
MAB_0519	0.773568	8.01492	2.64137	0.0269701	0.0897878	-4.41296	1.04678
MAB_0520	-0.0349451	6.5301	-0.265118	0.796922	0.861711	-7.09451	0.0646386
MAB_0521	0.109825	4.65529	0.470023	0.649577	0.747951	-6.82849	0.126127
MAB_0522c	-0.518094	4.24669	-2.84713	0.0192783	0.073987	-3.73406	1.13084
MAB_0523	-0.0770667	6.68753	-0.485502	0.638981	0.739631	-7.01894	0.130985
MAB_0524c	0.656285	5.57787	2.00866	0.0756583	0.167636	-5.20748	0.775633
MAB_0525c	8.58247e-05	7.30235	0.000403201	0.999687	0.999687	-7.20303	0.000135897
MAB_0526c	-0.284784	6.49058	-2.21332	0.0543041	0.136198	-4.97472	0.86583
MAB_0527c	-0.317512	6.07529	-1.84042	0.0990215	0.201805	-5.50645	0.695068
MAB_0528c	-0.262306	4.98285	-1.75569	0.113205	0.219008	-5.52758	0.65954
MAB_0529c	-0.347878	4.49144	-2.0763	0.0678322	0.157103	-4.99622	0.803814
MAB_0530	0.526589	3.9971	2.63357	0.0273163	0.0902074	-4.04511	1.04476
MAB_0531c	0.523089	5.59327	3.27014	0.00974901	0.0503403	-3.17683	1.29808
MAB_0532	-0.342169	5.10117	-1.32594	0.217691	0.341793	-6.11321	0.466237
MAB_0533	-0.064946	10.8416	-0.52844	0.610042	0.715743	-7.32202	0.145243
MAB_0534	0.0823125	7.93782	0.571952	0.581429	0.692266	-7.08024	0.159727
MAB_0535	-0.330047	7.06479	-2.60989	0.0283953	0.0921848	-4.3875	1.03534
MAB_0536	-1.09022	6.23795	-3.15098	0.0117953	0.0557766	-3.42684	1.25355
MAB_0537	0.103098	4.48535	0.437128	0.672373	0.766702	-6.82464	0.115373
MAB_0538	0.971339	2.26949	3.52273	0.00654129	0.0427932	-2.34369	1.36863
MAB_0539	0.477052	6.0054	2.74234	0.0228685	0.0805906	-4.07675	1.09372
MAB_0540	0.647295	5.1395	2.22658	0.0531436	0.134404	-4.82851	0.871588
MAB_0541	-0.065162	7.82204	-0.488383	0.637018	0.737889	-7.11814	0.132009
MAB_0542	-0.50787	7.30557	-2.45578	0.0365425	0.106765	-4.65832	0.971571
MAB_0543	0.272693	6.67435	1.70749	0.12209	0.230795	-5.75274	0.636773
MAB_0544	0.109792	7.5512	0.672998	0.517942	0.636081	-6.98033	0.196488
MAB_0545	-0.391428	6.88966	-2.04772	0.0710394	0.161401	-5.26779	0.792093
MAB_0546	-0.65364	11.8606	-7.02754	6.29978e-05	0.00352539	1.7107	2.45279
MAB_0547c	0.65965	4.79156	3.89482	0.00368512	0.0333397	-2.10176	1.47704
MAB_0548c	0.948123	4.79841	4.58535	0.00133592	0.0208574	-1.04614	1.68074
MAB_0549c	1.45315	5.1013	5.89093	0.000236492	0.00826753	0.741198	2.08262
MAB_0550	-0.194638	8.04562	-1.31612	0.220834	0.344932	-6.39214	0.462267
MAB_0551	0.271144	9.34916	2.07618	0.067846	0.157103	-5.41961	0.803814
MAB_0552c	0.232343	7.96808	2.08842	0.0665148	0.155513	-5.29678	0.808235
MAB_0553c	0.101109	5.30291	0.491575	0.634846	0.735727	-6.88658	0.133283
MAB_0554	0.27467	3.88083	1.08981	0.304261	0.43863	-6.23109	0.357902
MAB_0555	-0.160592	5.40712	-1.12872	0.288352	0.423383	-6.37098	0.373266
MAB_0557	0.00280274	3.45484	0.0137498	0.989331	0.99386	-6.77849	0.00267482
MAB_0558c	0.539986	5.35407	3.30533	0.00921801	0.0490678	-3.09912	1.3092
MAB_0559	-0.498856	5.85714	-1.75258	0.113759	0.21967	-5.6141	0.658229
MAB_0560	0.184076	8.11081	1.40214	0.194583	0.314722	-6.28969	0.502073
MAB_0561	-0.0184787	9.60988	-0.181142	0.860291	0.906478	-7.36739	0.0426427
MAB_0562c	0.0735613	7.057	0.623271	0.548653	0.663884	-6.97079	0.177908
MAB_0563	0.0649639	4.09687	0.302065	0.769502	0.840913	-6.8273	0.0752487
MAB_0564c	-0.0758466	6.64051	-0.546465	0.5981	0.705984	-6.98095	0.151205
MAB_0565c	0.565545	3.65259	2.40571	0.0396635	0.111855	-4.36186	0.951346
MAB_0566c	0.434935	2.44915	1.45128	0.180825	0.299904	-5.54988	0.523018
MAB_0567c	0.540994	7.36987	2.28095	0.0486343	0.127205	-4.94339	0.895494
MAB_0568	-0.989585	8.0972	-3.93687	0.00345771	0.0325598	-2.31158	1.48732
MAB_0569	0.338262	6.77144	1.19334	0.263401	0.394692	-6.42462	0.403742
MAB_0570	-0.0813178	5.82329	-0.399069	0.699194	0.788642	-6.97908	0.10312
MAB_0571	0.235762	7.81169	1.76938	0.110791	0.21691	-5.76298	0.66372
MAB_0572	0.967752	5.88066	3.81847	0.00413955	0.0349175	-2.31674	1.45696
MAB_0573	-0.0331767	5.31024	-0.173686	0.865976	0.910482	-7.00217	0.0407287
MAB_0574c	0.82846	4.86112	3.5638	0.0061346	0.0415397	-2.63248	1.38154
MAB_0575c	0.311256	4.66741	1.73318	0.117277	0.224598	-5.52412	0.648593
MAB_0576c	-0.35003	4.22971	-1.93906	0.0846076	0.180267	-5.17216	0.744083
MAB_0577c	0.302273	4.17446	1.42794	0.187249	0.306967	-5.87654	0.512909
MAB_0578c	0.440468	8.70416	2.96244	0.0159866	0.0660817	-3.94086	1.17992
MAB_0579c	-0.263773	4.15725	-1.5321	0.160038	0.276545	-5.74119	0.558235
MAB_0580	-0.302494	5.22344	-1.74393	0.115316	0.221812	-5.56776	0.654014
MAB_0581c	0.705497	2.59795	2.98791	0.0153408	0.0643181	-3.24938	1.19167
MAB_0582c	0.845476	4.13789	4.01608	0.00306869	0.0311692	-1.83924	1.50627
MAB_0583c	-0.110125	4.41814	-0.667244	0.521442	0.638802	-6.68199	0.194633
MAB_0584	-0.0637505	4.66429	-0.364398	0.724019	0.807289	-6.87765	0.0929708
MAB_0585	-0.718791	7.05809	-3.29461	0.00937655	0.0493675	-3.26292	1.30656
MAB_0586	-0.739247	6.30426	-3.17911	0.0112753	0.0542834	-3.38749	1.26533
MAB_0587	-0.722212	8.1763	-3.51966	0.00657278	0.042874	-2.98751	1.36781
MAB_0588c	-0.0324473	4.82804	-0.200212	0.845789	0.895224	-6.94678	0.0480682
MAB_0589	-0.440361	8.19424	-3.5489	0.00627905	0.0418602	-2.94195	1.3782
MAB_0590c	-0.316303	7.47295	-2.55581	0.031023	0.0969666	-4.5106	1.01338
MAB_0591	0.0598555	5.13676	0.391294	0.70473	0.792185	-6.91827	0.101173
MAB_0592c	0.638737	4.16375	1.85365	0.096961	0.19853	-5.28369	0.702173
MAB_0593c	0.026432	5.20059	0.155577	0.879818	0.918678	-6.99503	0.0368369
MAB_0594c	0.402843	5.1144	1.4283	0.187149	0.306967	-5.9861	0.512909
MAB_0595c	-0.465701	5.60939	-3.24483	0.0101504	0.0512082	-3.22058	1.29066
MAB_0596c	-0.210302	3.90219	-1.20701	0.258351	0.388572	-6.10823	0.410528
MAB_0597	-0.148436	6.70523	-1.0797	0.308505	0.442765	-6.54394	0.353827
MAB_0598	0.328909	4.76611	1.25733	0.240441	0.366894	-6.15892	0.43546
MAB_0599	-0.717085	5.98166	-3.83686	0.00402495	0.0344788	-2.29866	1.46245
MAB_0600	-0.216375	7.39222	-1.68717	0.126023	0.236308	-5.84556	0.626521
MAB_0601	0.699508	5.77721	2.9179	0.0171838	0.0691361	-3.76846	1.1603
MAB_0602c	-0.699074	5.39327	-2.82816	0.0198828	0.0751543	-3.88226	1.12405
MAB_0603c	-0.064684	4.28079	-0.319031	0.757021	0.830618	-6.84774	0.0805988
MAB_0604c	0.219256	4.17505	1.03449	0.328042	0.46221	-6.33136	0.335161
MAB_0605c	0.107159	3.67635	0.514824	0.619145	0.722909	-6.67034	0.140916
MAB_0606c	-0.0765558	2.3093	-0.251486	0.807116	0.868457	-6.52183	0.0612517
MAB_0607	0.145578	2.90771	0.668986	0.520381	0.637988	-6.43948	0.195187
MAB_0608	0.171793	5.14156	0.78424	0.453149	0.579043	-6.67436	0.237289
MAB_0609c	0.312414	4.65993	2.10214	0.0650535	0.152841	-4.9737	0.815761
MAB_0610	0.348897	3.67805	1.13869	0.284385	0.419406	-6.14653	0.377365
MAB_0611	-0.265069	3.73601	-1.15751	0.277012	0.411639	-6.1389	0.385483
MAB_0612c	0.142846	3.27504	0.482521	0.641014	0.741274	-6.62125	0.130021
MAB_0613	-0.650501	6.42804	-2.85483	0.0190381	0.0734152	-3.93064	1.13421
MAB_0614	0.131365	5.85791	0.802038	0.443299	0.571494	-6.72634	0.242988
MAB_0615	-0.531488	7.2386	-2.86852	0.018619	0.0725457	-3.97813	1.13939
MAB_0616	-0.12157	6.42252	-0.827192	0.429624	0.557738	-6.75924	0.25357
MAB_0617	-0.7798	5.63626	-2.4454	0.0371687	0.10782	-4.52734	0.967302
MAB_0618	0.0100012	6.27239	0.0751686	0.941733	0.961245	-7.10607	0.0171659
MAB_0619	-1.00969	4.72062	-2.61321	0.0282414	0.0920037	-4.16531	1.03619
MAB_0620c	-0.0328734	4.44146	-0.19091	0.852856	0.900807	-6.90372	0.0453685
MAB_0621c	-0.127027	6.82498	-0.792356	0.448639	0.574698	-6.82474	0.240561
MAB_0622c	-0.193179	5.64088	-1.09336	0.302782	0.437423	-6.43051	0.359099
MAB_0623	-0.893445	4.15902	-5.42218	0.00042835	0.0111788	0.19215	1.95161
MAB_0624	-0.462933	6.47622	-1.95576	0.0823725	0.177621	-5.37101	0.750505
MAB_0625	-0.580561	6.95225	-2.73548	0.0231258	0.081083	-4.1722	1.09107
MAB_0626	-0.310695	7.31716	-2.5732	0.0301522	0.0950848	-4.46898	1.02189
MAB_0627c	-0.105267	2.56875	-0.346188	0.737198	0.816516	-6.54601	0.0880352
MAB_0628	-0.290761	8.85247	-2.82602	0.0199521	0.0751543	-4.17631	1.12405
MAB_0629	-1.07359	6.17582	-3.82386	0.00410563	0.0347754	-2.33419	1.45873
MAB_0630	-0.206771	9.31322	-1.44176	0.183422	0.303274	-6.32946	0.518165
MAB_0631c	0.721277	2.96995	2.21069	0.054537	0.136427	-4.55407	0.865099
MAB_0632c	0.846119	3.04729	2.42923	0.038166	0.109551	-4.22157	0.960382
MAB_0633c	-0.328554	4.85544	-1.72583	0.118635	0.226571	-5.55677	0.644796
MAB_0634c	-0.183991	6.60935	-1.42424	0.188286	0.307723	-6.13107	0.51184
MAB_0635c	-0.265966	3.96446	-1.36166	0.206585	0.328629	-5.9335	0.483294
MAB_0636c	0.0852682	6.182	0.648867	0.532714	0.649593	-6.87331	0.187359
MAB_0637c	0.62092	7.28758	4.13095	0.00258498	0.0286245	-1.9428	1.54326
MAB_0638c	-0.0539259	8.96755	-0.328027	0.750433	0.825493	-7.28019	0.0832865
MAB_0639c	0.658979	6.41884	1.76399	0.111736	0.217534	-5.64749	0.662473
MAB_0640c	0.847069	6.04963	3.23536	0.0103051	0.0516111	-3.2715	1.28726
MAB_0641	0.0744207	5.28993	0.414429	0.688313	0.780455	-6.92303	0.107652
MAB_0642	-0.036758	4.28487	-0.16254	0.87449	0.915876	-6.88937	0.0381634
MAB_0643	0.119968	6.31702	0.824551	0.431046	0.558832	-6.75147	0.252719
MAB_0644c	-0.154677	6.43522	-0.99321	0.346692	0.481124	-6.60781	0.317743
MAB_0645c	0.738685	5.09	4.36462	0.0018341	0.0247967	-1.40469	1.60561
MAB_0646c	-0.639227	2.8054	-2.71031	0.0240963	0.0833368	-3.74201	1.07916
MAB_0647	-0.623855	1.58451	-1.76017	0.112409	0.218307	-4.97088	0.660931
MAB_0648	-0.351891	4.72619	-1.94639	0.0836202	0.179239	-5.2201	0.746567
MAB_0649c	-0.720702	4.09052	-4.24478	0.00218492	0.0261989	-1.49043	1.58172
MAB_0650	-0.455385	14.5287	-2.66001	0.0261606	0.0882625	-4.82805	1.05422
MAB_0651c	-0.510454	10.4831	-2.40894	0.039454	0.11159	-4.9735	0.952375
MAB_0652	-0.604165	7.12941	-3.37489	0.00825514	0.0470288	-3.13797	1.32764
MAB_0653	0.036595	5.21164	0.258235	0.802064	0.86572	-6.97282	0.0626227
MAB_0654	0.0125637	5.49405	0.0758928	0.941173	0.96108	-7.03243	0.0172406
MAB_0655	-0.355487	4.09186	-1.46777	0.176399	0.295713	-5.81672	0.52913
MAB_0656	0.17397	5.59725	1.13626	0.285346	0.420453	-6.37971	0.376283
MAB_0657	-0.256821	5.12559	-1.70548	0.122474	0.231249	-5.61328	0.63592
MAB_0658	-0.70302	4.93344	-3.52275	0.00654114	0.0427932	-2.7087	1.36863
MAB_0659	-0.144372	5.80351	-0.591279	0.56896	0.680609	-6.87513	0.167102
MAB_0660	-0.285923	5.61806	-0.843794	0.420758	0.550113	-6.66937	0.259548
MAB_0661	0.0193897	6.64055	0.107602	0.916684	0.944478	-7.13672	0.0248084
MAB_0662	-0.207567	3.83025	-0.851543	0.416663	0.546803	-6.45568	0.262169
MAB_0663	-0.0732912	8.24277	-0.572444	0.58111	0.692057	-7.10607	0.159858
MAB_0664	-0.172053	0.910081	-0.537752	0.603857	0.710905	-6.11888	0.148189
MAB_0665	-0.63229	4.75994	-1.8607	0.0958817	0.196902	-5.35039	0.705749
MAB_0666	-0.293989	4.26553	-1.80651	0.104486	0.2088	-5.37244	0.68027
MAB_0667	-0.354526	4.60444	-1.41987	0.189516	0.309325	-5.94309	0.509585
MAB_0668c	-0.364139	5.22344	-2.03516	0.0724944	0.162937	-5.13554	0.78798
MAB_0669	-0.118512	6.48207	-0.74776	0.473788	0.596622	-6.82932	0.224301
MAB_0670	-0.835703	3.6377	-3.07891	0.0132447	0.0594841	-3.27468	1.2256
MAB_0671	0.0250629	0.774492	0.0794944	0.938388	0.9598	-6.24193	0.0178193
MAB_0672c	-0.579251	6.10544	-4.23905	0.00220339	0.0262019	-1.68125	1.58167
MAB_0673	-1.12769	8.96462	-5.81134	0.000261041	0.00887538	0.362895	2.05181
MAB_0674	-0.30979	7.70406	-1.76475	0.111602	0.217534	-5.76163	0.662473
MAB_0676c	-0.0581282	5.27694	-0.303193	0.76867	0.840575	-6.96522	0.0754236
MAB_0677c	2.9831	5.73728	17.6191	2.95137e-08	2.84984e-05	9.57343	4.54518
MAB_0678	0.493264	1.7067	1.33339	0.215335	0.339192	-5.54972	0.469554
MAB_0679c	0.313932	7.39994	2.03953	0.0719851	0.16248	-5.32442	0.789201
MAB_0680c	-0.502622	9.21393	-3.75219	0.00458214	0.0365618	-2.68577	1.43697
MAB_0681	0.12172	2.97376	0.544294	0.599531	0.706674	-6.53181	0.150781
MAB_0682	0.495942	6.73742	2.76559	0.022017	0.0792582	-4.10349	1.10096
MAB_0683c	1.30723	5.37099	6.01651	0.000202713	0.00758682	0.880019	2.11994
MAB_0684c	0.909685	5.08965	3.91186	0.0035911	0.0330245	-2.10099	1.48116
MAB_0685	0.553954	4.12189	3.15918	0.0116412	0.0553198	-3.20602	1.25712
MAB_0686	0.557091	6.09303	3.18389	0.0111893	0.0541303	-3.36047	1.26656
MAB_0687	0.0708694	7.82827	0.606652	0.55915	0.67254	-7.0491	0.172282
MAB_0688c	1.70906	1.71334	5.5635	0.000356981	0.00979263	0.592744	2.0091
MAB_0689	0.353234	7.90713	2.78673	0.0212711	0.0779187	-4.16746	1.10836
MAB_0690	-0.100765	8.79242	-0.734342	0.48153	0.603225	-7.03713	0.219521
MAB_0691	0.117549	5.88948	0.777686	0.456812	0.582231	-6.74917	0.234905
MAB_0692c	0.157893	6.63011	1.2471	0.243998	0.371031	-6.35016	0.43059
MAB_0693	0.0013322	6.60858	0.00838054	0.993497	0.996704	-7.14022	0.00143362
MAB_0694	-0.401023	3.15114	-2.05586	0.0701117	0.160123	-4.83403	0.795547
MAB_0695	-0.0675993	6.47714	-0.359632	0.727459	0.810003	-7.05745	0.0915135
MAB_0696c	0.397388	4.48669	2.44517	0.0371831	0.10782	-4.41222	0.967302
MAB_0697	-0.370984	7.84085	-2.45526	0.0365736	0.106765	-4.70494	0.971571
MAB_0698	0.257937	7.27154	1.53926	0.158303	0.27507	-6.03866	0.560556
MAB_0699c	0.415909	7.96643	3.06843	0.0134701	0.0599942	-3.70831	1.22189
MAB_0700c	0.0444843	7.08902	0.365333	0.723345	0.806725	-7.11065	0.0932747
MAB_0701	-0.280703	6.8216	-2.15934	0.0592883	0.143361	-5.08873	0.84357
MAB_0703c	-0.0607987	6.99876	-0.398172	0.699832	0.788883	-7.0889	0.102987
MAB_0704c	0.134854	4.86092	0.878357	0.402708	0.533994	-6.5644	0.272463
MAB_0705	-0.168687	6.2417	-1.06603	0.314313	0.448169	-6.51584	0.348558
MAB_0706c	-0.445413	6.31952	-2.65039	0.0265755	0.0892144	-4.25626	1.04957
MAB_0707	-0.0918865	10.3028	-0.624663	0.547779	0.663159	-7.2252	0.178382
MAB_0708	0.271478	9.09878	1.95533	0.0824295	0.177665	-5.58745	0.750398
MAB_0709	0.964652	2.74594	1.94516	0.0837852	0.179465	-4.91111	0.746019
MAB_0710	0.181642	6.65713	1.33707	0.214177	0.338255	-6.24442	0.470756
MAB_0711	0.744308	3.38625	1.9837	0.078759	0.172292	-4.97343	0.763735
MAB_0712c	0.330094	5.43592	2.288	0.0480783	0.126359	-4.76097	0.898393
MAB_0713	-0.0379183	8.19868	-0.241193	0.814839	0.874412	-7.24834	0.058284
MAB_0714c	-0.115539	2.34606	-0.326301	0.751695	0.825753	-6.50561	0.0831499
MAB_0715c	0.02598	3.94808	0.131211	0.898509	0.932631	-6.84616	0.0302901
MAB_0716c	-0.76252	4.24021	-3.32975	0.00886725	0.048265	-2.94653	1.31637
MAB_0717	-0.431481	3.55255	-1.87206	0.0941626	0.194281	-5.17492	0.71157
MAB_0718c	0.449361	3.77969	1.81374	0.103297	0.207541	-5.29014	0.682897
MAB_0719	-0.0063137	4.69444	-0.031049	0.975912	0.985505	-6.95299	0.00634098
MAB_0720	0.213653	5.3067	1.41689	0.190359	0.310473	-6.02021	0.507976
MAB_0721	-0.0776928	5.77016	-0.468155	0.650862	0.748716	-6.94165	0.125683
MAB_0722	0.128369	6.30408	0.808904	0.439537	0.568162	-6.76335	0.245528
MAB_0723c	-0.243036	5.92011	-1.37852	0.201511	0.322697	-6.12512	0.491205
MAB_0724c	0.28624	5.39903	1.78466	0.108155	0.213917	-5.52561	0.669755
MAB_0725c	1.23312	0.920334	2.2619	0.0501699	0.129632	-4.11061	0.887289
MAB_0726	0.104795	3.81646	0.55944	0.589581	0.699041	-6.66626	0.155497
MAB_0727	-0.468047	5.04342	-2.15471	0.059736	0.144275	-4.93333	0.840809
MAB_0728	1.21358	5.19834	3.64009	0.00544799	0.0396056	-2.53834	1.40224
MAB_0729c	0.394773	5.21633	1.82964	0.100728	0.203564	-5.4429	0.691299
MAB_0730c	0.440606	7.26017	2.10947	0.0642854	0.151993	-5.20407	0.818176
MAB_0731	0.832194	4.5478	4.80886	0.000976215	0.017807	-0.696591	1.74941
MAB_0732c	0.716746	8.23445	5.09284	0.000662206	0.0140843	-0.578098	1.85127
MAB_0733	0.661998	5.13075	3.27111	0.00973394	0.0503164	-3.13368	1.29829
MAB_0734	-0.0343651	2.1692	-0.0942394	0.926994	0.951835	-6.52093	0.0214382
MAB_0735	0.250774	0.790159	0.613087	0.555072	0.670274	-6.04972	0.173748
MAB_0737c	-0.367768	1.56198	-1.20522	0.259006	0.389195	-5.67342	0.409833
MAB_0738	0.827396	5.55322	3.00782	0.0148548	0.0631549	-3.60128	1.19959
MAB_0739c	1.48131	6.96479	7.51974	3.72275e-05	0.00255522	2.55727	2.59257
MAB_0740c	0.888308	7.96032	6.11424	0.000180056	0.00730515	0.824261	2.13637
MAB_0741c	0.579932	5.87078	2.707	0.0242268	0.083537	-4.1222	1.07812
MAB_0742c	0.207242	4.82533	1.20101	0.260558	0.391101	-6.23136	0.407711
MAB_0743c	0.323267	6.25099	2.30275	0.0469345	0.124744	-4.81095	0.903979
MAB_0744	0.0766289	7.23968	0.410593	0.691024	0.78237	-7.10506	0.106588
MAB_0745	0.304782	5.03621	1.29062	0.229169	0.355308	-6.14928	0.449395
MAB_0746	0.679009	3.63683	2.90887	0.0174376	0.0697505	-3.5455	1.15645
MAB_0747	0.47317	5.66371	2.39724	0.040217	0.112692	-4.60628	0.948109
MAB_0748	-0.0754711	6.94566	-0.468688	0.650495	0.748651	-7.05099	0.125721
MAB_0749	0.0595481	7.11699	0.453541	0.660953	0.758156	-7.07396	0.120241
MAB_0750	-0.618524	6.64028	-4.6631	0.00119684	0.0200637	-1.08438	1.69759
MAB_0751c	-0.133772	6.84021	-0.865299	0.409462	0.540385	-6.7641	0.267296
MAB_0752c	0.845584	7.72871	6.63806	9.73822e-05	0.00484702	1.49143	2.31452
MAB_0753c	0.641631	7.89718	4.85838	0.000911568	0.0173955	-0.891909	1.75956
MAB_0754c	0.491338	7.70943	3.08933	0.0130241	0.0590758	-3.65289	1.22859
MAB_0755c	-0.376856	6.45558	-1.76155	0.112167	0.218011	-5.65618	0.661521
MAB_0756c	-0.389095	6.14554	-2.27565	0.0490568	0.128025	-4.84499	0.892705
MAB_0757	-0.171433	4.02643	-0.925911	0.378775	0.512105	-6.41797	0.290641
MAB_0758	-0.162824	1.19258	-0.470787	0.649052	0.747525	-6.2083	0.126374
MAB_0759c	-0.486602	5.71077	-2.10364	0.0648956	0.152837	-5.07519	0.815771
MAB_0760c	-0.341753	6.09496	-2.16046	0.0591804	0.143361	-5.02177	0.84357
MAB_0761c	-0.586847	3.50877	-2.32305	0.0454031	0.121781	-4.47634	0.91442
MAB_0762	-0.473616	6.56623	-3.56167	0.00615506	0.0416199	-2.78815	1.3807
MAB_0763c	0.240929	5.84326	1.50577	0.166566	0.285032	-5.9531	0.545107
MAB_0764c	-0.364961	4.22942	-1.26768	0.236888	0.363117	-6.08351	0.439954
MAB_0765	0.241407	1.35979	0.607229	0.558783	0.672267	-6.16191	0.172458
MAB_0766	3.22284	5.55313	18.4861	1.94007e-08	2.34166e-05	9.88927	4.63048
MAB_0767c	0.740067	3.24444	2.63408	0.0272935	0.0901938	-3.92912	1.04482
MAB_0768	-0.411701	5.70561	-2.61017	0.0283824	0.0921848	-4.26708	1.03534
MAB_0769c	0.987467	3.44674	2.79591	0.0209552	0.0774075	-3.69405	1.11122
MAB_0770	-0.23755	2.67838	-0.960101	0.362215	0.496122	-6.15531	0.304412
MAB_0771c	0.172225	1.70146	0.623326	0.548619	0.663884	-6.2216	0.177908
MAB_0772c	-1.07688	0.150688	-2.43953	0.0375277	0.108545	-3.74443	0.96439
MAB_0773	-1.2705	1.04777	-3.13541	0.012094	0.0568549	-2.78373	1.24523
MAB_0774c	-0.219253	2.26555	-0.793371	0.448077	0.574481	-6.21665	0.240724
MAB_0775	-0.732853	5.08247	-3.033	0.0142626	0.0615918	-3.51779	1.21048
MAB_0776	-1.38904	3.21536	-3.67051	0.0051972	0.0386595	-2.25734	1.41274
MAB_0777	-1.02279	1.24747	-2.49415	0.0343179	0.102656	-3.81321	0.988615
MAB_0778	-0.547337	4.35196	-2.19571	0.0558835	0.138718	-4.79347	0.857868
MAB_0779	-0.155015	4.68262	-0.692284	0.506316	0.625179	-6.69545	0.203996
MAB_0780	0.263082	2.94296	1.06962	0.312781	0.446764	-6.09534	0.349921
MAB_0781	-0.870758	6.19471	-2.32455	0.0452925	0.121552	-4.77069	0.915238
MAB_0782	-0.818779	6.63144	-2.849	0.0192196	0.0738203	-3.95771	1.13182
MAB_0783c	0.45212	4.23483	2.05011	0.0707663	0.161053	-5.00096	0.79303
MAB_0785	0.0646139	5.02864	0.382657	0.7109	0.79671	-6.91062	0.0986996
MAB_0786	0.449117	4.32554	1.87746	0.0933573	0.193114	-5.27262	0.714185
MAB_0787	0.0128676	4.34383	0.057818	0.955163	0.971396	-6.9096	0.0126035
MAB_0788	0.531218	3.9445	1.94278	0.0841054	0.179832	-5.12286	0.745133
MAB_0789	0.642623	5.32346	1.87212	0.0941548	0.194281	-5.38906	0.71157
MAB_0790	0.0918635	6.18149	0.467364	0.651406	0.749163	-6.98125	0.125424
MAB_0791	-0.143588	3.29163	-0.7746	0.458544	0.583496	-6.43293	0.233962
MAB_0792	0.185005	2.90107	0.70122	0.500985	0.620671	-6.41502	0.207139
MAB_0794	0.977773	2.10458	2.88182	0.0182208	0.0716952	-3.33303	1.14451
MAB_0795	-0.299204	6.50416	-2.40905	0.0394471	0.11159	-4.66419	0.952375
MAB_0796c	0.566885	5.01493	2.18975	0.0564283	0.139282	-4.87449	0.856105
MAB_0797c	-0.109512	6.18986	-0.738358	0.479204	0.601537	-6.80923	0.220738
MAB_0798c	0.80873	4.74417	2.50709	0.0335985	0.101194	-4.33765	0.994846
MAB_0799c	-0.465612	6.05351	-2.33679	0.0443955	0.120094	-4.73934	0.920477
MAB_0800	3.44344	3.20168	10.3499	2.79815e-06	0.000465844	5.15693	3.33176
MAB_0801	2.86455	4.11905	12.0753	7.65542e-07	0.000184802	6.47371	3.73329
MAB_0802	-0.373001	1.49392	-1.25734	0.240439	0.366894	-5.60107	0.43546
MAB_0803	-0.226945	5.31472	-1.04003	0.325598	0.460598	-6.45601	0.336678
MAB_0804	-0.323139	3.35571	-0.907149	0.388093	0.521199	-6.33072	0.282996
MAB_0805	0.278	3.67608	1.53821	0.158556	0.275166	-5.66032	0.560406
MAB_0806	0.222631	4.31752	1.02605	0.331793	0.466345	-6.35867	0.331293
MAB_0807	-0.528464	4.01653	-1.95344	0.0826798	0.177931	-5.1217	0.749747
MAB_0808c	-1.02389	0.144835	-1.31612	0.220833	0.344932	-5.29053	0.462267
MAB_0809c	0.52526	1.66224	1.5067	0.16633	0.284868	-5.32342	0.545356
MAB_0810c	0.385605	4.12364	1.52191	0.162538	0.279559	-5.74677	0.553527
MAB_0811	-0.361832	1.09578	-0.936457	0.37361	0.507394	-5.85772	0.294654
MAB_0812	-0.247938	4.97701	-1.11368	0.294422	0.429317	-6.3452	0.367222
MAB_0813c	-0.490144	3.18073	-1.85044	0.0974569	0.199205	-5.14522	0.7007
MAB_0815	-0.225277	2.46029	-0.791399	0.449169	0.575159	-6.25886	0.240212
MAB_0816	0.0607144	2.90915	0.301067	0.770238	0.841147	-6.63015	0.0751281
MAB_0817	-0.183279	2.79327	-0.755061	0.469609	0.593682	-6.35536	0.226446
MAB_0818	-0.582499	3.89858	-3.20807	0.0107644	0.0529121	-3.10277	1.27644
MAB_0819	0.10416	3.65142	0.481663	0.641601	0.741774	-6.68388	0.129728
MAB_0820c	-0.0849747	5.33581	-0.521872	0.614424	0.718686	-6.87315	0.143461
MAB_0821	0.305093	5.55315	1.61682	0.14055	0.253295	-5.77659	0.596374
MAB_0822	-0.289379	6.67747	-1.74299	0.115485	0.221812	-5.70294	0.654014
MAB_0823	-0.0399063	6.32603	-0.300287	0.770814	0.841395	-7.06478	0.0750001
MAB_0824	-0.222219	6.59264	-1.20663	0.25849	0.388661	-6.39405	0.410429
MAB_0825	0.0467347	5.79275	0.304247	0.767893	0.839916	-7.01226	0.0757643
MAB_0826c	-0.0419755	6.04877	-0.311207	0.762768	0.835445	-7.03454	0.078082
MAB_0827	-0.668593	4.46414	-3.53359	0.00643107	0.0424749	-2.64433	1.37187
MAB_0828	-0.919475	4.25632	-2.21402	0.054242	0.136167	-4.75014	0.865927
MAB_0829	-1.12351	2.0835	-2.93785	0.0166366	0.0676678	-3.24901	1.16962
MAB_0830	-1.09416	7.43751	-4.88254	0.000881708	0.0168924	-0.822755	1.77231
MAB_0831	-0.318611	8.15023	-2.77658	0.021626	0.0786223	-4.20544	1.10445
MAB_0832	0.17186	4.82343	0.702802	0.500044	0.619824	-6.70292	0.207732
MAB_0833	0.332253	3.87539	0.991298	0.347574	0.481794	-6.33023	0.317138
MAB_0834	-0.297165	5.24276	-2.01196	0.0752577	0.167363	-5.17306	0.776342
MAB_0835c	0.0904126	3.66222	0.527319	0.610788	0.716397	-6.66112	0.144846
MAB_0836c	0.0014327	4.78535	0.00852448	0.993385	0.996704	-6.96395	0.00143362
MAB_0837c	0.398278	3.7964	1.99065	0.0778828	0.170995	-5.03096	0.767017
MAB_0838c	0.921438	2.91995	4.24156	0.00219526	0.0261989	-1.33697	1.58172
MAB_0839c	0.728647	2.1457	2.75371	0.0224481	0.0797495	-3.54717	1.09827
MAB_0840c	0.09511	2.23287	0.369083	0.720644	0.804827	-6.46491	0.0942973
MAB_0841	-0.495238	0.743469	-1.24861	0.243472	0.370568	-5.47242	0.431132
MAB_0842	0.428198	0.511665	1.07612	0.310019	0.443791	-5.61462	0.352821
MAB_0843	0.587784	0.903798	1.71658	0.120366	0.228864	-4.90727	0.640423
MAB_0844	-0.202222	1.18766	-0.72031	0.489712	0.610465	-6.05387	0.214339
MAB_0845	-0.199704	6.53745	-1.14021	0.283785	0.418904	-6.46363	0.377886
MAB_0846	-0.299481	5.29992	-1.34583	0.211446	0.334489	-6.10825	0.475618
MAB_0847c	0.265767	5.55742	1.42497	0.188081	0.307503	-6.03224	0.512151
MAB_0848c	0.351169	3.09017	1.32532	0.21789	0.341882	-5.83394	0.466123
MAB_0849c	-0.246459	3.90057	-1.07986	0.308435	0.442765	-6.24725	0.353827
MAB_0850	0.327767	8.18944	1.36704	0.204952	0.326894	-6.34008	0.485593
MAB_0851	-0.476906	10.3605	-4.68669	0.00115777	0.0196821	-1.31422	1.70593
MAB_0852	0.349461	4.29211	1.85344	0.0969943	0.19853	-5.30465	0.702173
MAB_0853	0.584534	4.37154	3.36227	0.00842174	0.0473633	-2.90664	1.32456
MAB_0854	0.0875757	3.71897	0.450855	0.662815	0.75921	-6.71	0.119638
MAB_0855	-0.312167	5.87364	-2.0227	0.073966	0.165253	-5.21435	0.781851
MAB_0856c	0.257891	1.35749	0.696344	0.503889	0.623629	-6.10274	0.205074
MAB_0857	0.88324	2.85135	4.06928	0.00283367	0.0301053	-1.58785	1.52136
MAB_0858	0.0120811	7.78603	0.0836913	0.935143	0.957352	-7.24118	0.0189283
MAB_0859	0.577563	3.51179	2.89344	0.0178799	0.0709321	-3.55362	1.14916
MAB_0860c	0.374038	6.1961	2.45522	0.0365761	0.106765	-4.56136	0.971571
MAB_0861	0.0601133	4.69026	0.168135	0.870214	0.912553	-6.93711	0.039742
MAB_0862c	0.71962	5.20882	3.44287	0.00741513	0.0449187	-2.86173	1.34757
MAB_0863	2.09619	1.05002	3.87339	0.00380712	0.0336595	-1.65187	1.47289
MAB_0864	0.268497	6.06876	1.91182	0.0883764	0.185514	-5.39917	0.731624
MAB_0865	0.5671	6.15208	3.3189	0.00902142	0.0485468	-3.14511	1.31384
MAB_0866	0.88801	4.02244	3.83311	0.00404804	0.0344788	-2.11011	1.46245
MAB_0867c	-0.134574	6.68943	-0.961826	0.361394	0.496022	-6.66146	0.304499
MAB_0868c	0.191408	7.04165	0.934735	0.37445	0.508107	-6.71873	0.294045
MAB_0869c	1.1133	8.10736	5.21193	0.000564692	0.0131707	-0.397927	1.88039
MAB_0870c	0.126809	3.56226	0.638601	0.539074	0.656075	-6.57634	0.183047
MAB_0871c	-0.277773	6.27737	-1.84316	0.0985905	0.201096	-5.52109	0.696596
MAB_0872	0.0124519	4.28443	0.0649263	0.949659	0.967086	-6.9013	0.0145349
MAB_0873	0.705167	4.05056	4.24721	0.00217711	0.0261989	-1.47712	1.58172
MAB_0874c	0.135124	5.17465	0.706359	0.497934	0.61832	-6.73812	0.208787
MAB_0875c	0.244692	8.02188	1.2091	0.257586	0.387708	-6.51586	0.411495
MAB_0876	0.4829	7.29138	3.04971	0.0138831	0.0608021	-3.68398	1.21608
MAB_0877c	1.0323	5.23126	3.5248	0.00652017	0.0427932	-2.72849	1.36863
MAB_0878c	0.143664	2.47841	0.445588	0.666475	0.761957	-6.48334	0.11807
MAB_0879	1.00869	4.23278	4.61991	0.00127207	0.0205402	-0.936268	1.68739
MAB_0880	1.57789	6.85302	12.6362	5.20383e-07	0.000147462	6.95007	3.83132
MAB_0881	1.8002	6.11299	6.90895	7.17978e-05	0.00385156	1.92039	2.41436
MAB_0882	0.540433	6.33647	3.75312	0.0045756	0.0365618	-2.46037	1.43697
MAB_0883c	0.082222	5.97345	0.451014	0.662705	0.75921	-6.96922	0.119638
MAB_0884c	0.362403	3.1768	1.59761	0.144772	0.258874	-5.4981	0.586911
MAB_0885c	-0.111357	5.99587	-0.77852	0.456345	0.581943	-6.75906	0.23512
MAB_0886c	0.0617558	2.44805	0.220693	0.830282	0.885097	-6.55757	0.0530093
MAB_0887c	0.555625	2.72107	1.5935	0.14569	0.259731	-5.41575	0.585476
MAB_0888c	-0.255699	3.39137	-0.875602	0.404127	0.535141	-6.36507	0.271532
MAB_0889c	-0.345777	1.20321	-0.858493	0.413014	0.543819	-5.94712	0.264546
MAB_0890c	-0.37167	3.84046	-1.53343	0.159715	0.276252	-5.69445	0.558694
MAB_0891c	-0.266913	2.74866	-1.11081	0.295593	0.430374	-6.0174	0.366154
MAB_0892c	0.144941	1.60326	0.493517	0.633528	0.734662	-6.27728	0.133912
MAB_0893	-0.121319	4.99015	-0.60724	0.558777	0.672267	-6.78742	0.172458
MAB_0894c	-0.0546555	5.53512	-0.366831	0.722265	0.806079	-6.96575	0.0936226
MAB_0895c	0.240467	6.0923	1.50063	0.167866	0.285977	-5.98338	0.543669
MAB_0896c	-0.171215	6.36297	-0.960723	0.361919	0.496122	-6.63278	0.304412
MAB_0897c	-0.436866	5.97492	-2.58429	0.0296099	0.0939268	-4.33321	1.02721
MAB_0898	-0.461721	2.78183	-1.43753	0.184585	0.304156	-5.63989	0.516904
MAB_0899c	0.0106274	6.56235	0.0679308	0.947334	0.965736	-7.13353	0.0151415
MAB_0900c	0.369926	7.39798	2.39595	0.0403017	0.112864	-4.76231	0.947446
MAB_0901c	0.392042	3.64357	1.3793	0.201278	0.322526	-5.8596	0.491435
MAB_0902	0.687486	4.61495	3.12533	0.0122915	0.057392	-3.31784	1.24115
MAB_0903	1.35633	3.47341	3.40629	0.00785543	0.04579	-2.70191	1.33923
MAB_0904	0.655462	5.22428	3.64215	0.00543066	0.0395463	-2.54322	1.40289
MAB_0905	1.08679	4.20743	2.83697	0.0195997	0.0748041	-3.73184	1.12607
MAB_0906	-0.450324	5.78577	-2.90447	0.0175627	0.0701346	-3.79311	1.15407
MAB_0907	-0.423473	5.72074	-2.20813	0.0547648	0.136784	-4.91304	0.863963
MAB_0908	-0.291462	5.29715	-1.63842	0.135937	0.247382	-5.72354	0.606631
MAB_0909	-0.123695	4.88126	-0.709174	0.496269	0.616568	-6.70528	0.210019
MAB_0910	0.074132	5.50637	0.394426	0.702497	0.79043	-6.95159	0.102137
MAB_0911	-0.25078	5.50981	-1.39554	0.196495	0.316754	-6.06588	0.499277
MAB_0912	-0.122604	4.97451	-0.771785	0.460128	0.584451	-6.66715	0.233252
MAB_0913c	0.336171	4.63947	2.13841	0.0613378	0.146986	-4.91512	0.832723
MAB_0914c	-0.092198	2.17593	-0.325257	0.752459	0.826404	-6.47055	0.0828073
MAB_0915c	0.502635	3.63642	2.02427	0.0737791	0.165063	-4.95452	0.782351
MAB_0916c	0.99566	2.15721	3.57071	0.00606881	0.0414268	-2.25252	1.38272
MAB_0917c	0.366969	3.79745	1.78824	0.107546	0.213175	-5.33019	0.671263
MAB_0918c	-0.0642464	1.90005	-0.219725	0.831013	0.885422	-6.4436	0.0528499
MAB_0919	-0.116102	1.65243	-0.336227	0.744446	0.821341	-6.35746	0.0854767
MAB_0920	-0.820063	3.38563	-4.33173	0.00192395	0.0251049	-1.27368	1.60024
MAB_0923c	-0.671815	4.21395	-3.32018	0.00900301	0.0485468	-2.95948	1.31384
MAB_0924c	0.0358686	3.93065	0.156665	0.878985	0.918629	-6.83933	0.0368601
MAB_0925c	-0.33312	3.02258	-1.67193	0.12905	0.240097	-5.37261	0.619613
MAB_0926	-1.00853	3.17644	-3.66704	0.00522521	0.0387516	-2.26159	1.41171
MAB_0927	0.501942	5.50821	2.25252	0.0509438	0.130688	-4.823	0.883763
MAB_0928c	0.972094	8.2322	3.24005	0.0102283	0.0514915	-3.44472	1.28826
MAB_0929	-0.726881	7.87931	-5.62362	0.000330625	0.00961602	0.181574	2.017
MAB_0930	-0.142663	8.03603	-1.084	0.306694	0.440953	-6.65626	0.355608
MAB_0931c	-0.413598	7.24915	-2.38051	0.0413324	0.114686	-4.77487	0.940491
MAB_0932c	0.119676	7.8427	0.851886	0.416482	0.546803	-6.86378	0.262169
MAB_0933	0.267623	5.53917	1.77622	0.109604	0.215265	-5.55025	0.667027
MAB_0934	0.542879	5.39494	2.43416	0.0378591	0.109059	-4.52328	0.962337
MAB_0935c	-0.561651	9.46704	-3.60348	0.00576683	0.0405863	-2.94296	1.39162
MAB_0936c	-0.0711844	8.16621	-0.656413	0.528068	0.645446	-7.04495	0.19014
MAB_0937c	0.0634224	9.30141	0.555879	0.591913	0.700945	-7.19468	0.154316
MAB_0938c	-0.157106	8.7512	-1.3682	0.204604	0.326447	-6.38342	0.486188
MAB_0939	0.0758659	11.1134	0.594158	0.567115	0.678799	-7.30064	0.168259
MAB_0940	0.538195	7.40843	3.41591	0.00773704	0.0455542	-3.09347	1.34147
MAB_0941	0.219921	6.74312	1.31274	0.221925	0.346076	-6.2818	0.460828
MAB_0942	0.328448	6.59394	1.64068	0.135461	0.24725	-5.83928	0.606863
MAB_0943	-0.467989	5.67993	-2.8423	0.0194302	0.0742748	-3.88569	1.12916
MAB_0944	0.270634	8.92045	2.19511	0.0559384	0.138782	-5.20422	0.857666
MAB_0945	-0.383656	6.57412	-2.64393	0.0268576	0.089674	-4.28943	1.04733
MAB_0946	-0.043151	3.88812	-0.188333	0.854815	0.902057	-6.82778	0.0447662
MAB_0947c	0.451468	4.35931	2.4671	0.035872	0.105475	-4.3612	0.976851
MAB_0948c	-0.218607	7.44238	-1.76456	0.111635	0.217534	-5.73929	0.662473
MAB_0949c	-0.578625	6.23066	-3.90694	0.003618	0.0331616	-2.20853	1.47936
MAB_0950c	-0.957443	5.78782	-6.26229	0.00015082	0.00657948	1.15694	2.18181
MAB_0951	-0.116391	3.9265	-0.597296	0.565108	0.677344	-6.66085	0.16919
MAB_0952	0.290853	4.96784	0.852362	0.416232	0.546803	-6.59847	0.262169
MAB_0953	-0.198671	5.29452	-1.1295	0.288042	0.423081	-6.35965	0.373576
MAB_0954	-0.0303803	5.36165	-0.193579	0.850826	0.899253	-7.0029	0.0461179
MAB_0955c	-0.00451189	8.68828	-0.0378289	0.970654	0.981634	-7.31863	0.00805061
MAB_0956c	0.402614	5.84621	2.55541	0.0310434	0.0969666	-4.36729	1.01338
MAB_0957	0.490936	5.50347	3.07573	0.0133126	0.0595351	-3.48692	1.22523
MAB_0958c	0.68102	3.16503	2.41328	0.0391751	0.111323	-4.27084	0.953416
MAB_0959	0.902596	5.76693	2.54698	0.0314749	0.0974414	-4.37284	1.01126
MAB_0960	0.107582	8.7883	0.89245	0.395506	0.528217	-6.90451	0.277188
MAB_0961c	-0.334784	6.18508	-2.30292	0.0469212	0.124744	-4.80532	0.903979
MAB_0962	-0.0418545	8.9528	-0.413025	0.689305	0.781029	-7.24482	0.107333
MAB_0963c	-0.000780748	7.84328	-0.00688968	0.994654	0.996704	-7.25001	0.00143362
MAB_0964	-0.721663	1.41549	-2.64919	0.0266276	0.0892144	-3.59903	1.04957
MAB_0965	-0.0142872	6.31304	-0.0938638	0.927284	0.951931	-7.10823	0.0213947
MAB_0966	-0.0138961	4.95955	-0.0767504	0.94051	0.96108	-6.9801	0.0172406
MAB_0967	0.66709	4.415	2.50597	0.03366	0.101316	-4.30235	0.994323
MAB_0968c	0.787903	7.53654	2.8595	0.018894	0.0731517	-4.01584	1.13578
MAB_0969	-0.103769	4.68667	-0.563289	0.587067	0.696818	-6.78122	0.156881
MAB_0970c	0.225917	7.95896	1.50123	0.167716	0.285977	-6.14807	0.543669
MAB_0971	-0.582453	2.20644	-2.18729	0.0566543	0.139588	-4.45884	0.855151
MAB_0972	-0.119177	9.00067	-0.814255	0.436621	0.564695	-6.98769	0.248186
MAB_0973	-0.0641943	6.88982	-0.328066	0.750404	0.825493	-7.1067	0.0832865
MAB_0974	0.281571	7.97685	1.83723	0.0995231	0.202333	-5.67762	0.693934
MAB_0975c	1.49781	3.00435	3.42641	0.00760999	0.045242	-2.59271	1.34446
MAB_0976	-0.745795	4.00813	-2.25405	0.0508164	0.130534	-4.65624	0.884278
MAB_0977c	-0.164371	5.4524	-0.963964	0.360378	0.495276	-6.54438	0.305153
MAB_0978	1.00772	3.53227	4.93692	0.000818296	0.0163253	-0.403567	1.78714
MAB_0979	0.101912	1.74187	0.305875	0.766693	0.838793	-6.38581	0.0763451
MAB_0980	0.90689	2.64135	3.3332	0.00881882	0.0482189	-2.70031	1.31678
MAB_0981c	-0.130048	6.68601	-0.906655	0.38834	0.521242	-6.71303	0.282961
MAB_0982c	0.144239	6.16579	0.855349	0.414662	0.545352	-6.71057	0.263323
MAB_0983c	0.990848	5.22941	2.71957	0.0237347	0.0826775	-4.04094	1.08261
MAB_0984c	0.115185	4.26712	0.510419	0.622105	0.725567	-6.75948	0.139322
MAB_0985	-0.162796	9.69878	-1.47316	0.174974	0.294141	-6.31664	0.531444
MAB_0986	-0.653874	4.67454	-3.56964	0.00607894	0.0414268	-2.60898	1.38272
MAB_0987c	-0.471934	5.08446	-2.51505	0.0331636	0.100485	-4.36416	0.997899
MAB_0988c	-0.405508	2.85957	-1.37227	0.203379	0.324815	-5.73698	0.488365
MAB_0989	-0.451583	2.52283	-1.84704	0.0979861	0.200118	-5.02973	0.698713
MAB_0990c	0.157362	3.41297	0.629357	0.544839	0.661484	-6.55749	0.179481
MAB_0992	-0.546318	4.92256	-2.27111	0.0494221	0.128631	-4.7384	0.890655
MAB_0993c	-0.403347	5.78785	-2.77241	0.0217737	0.0789807	-4.00961	1.10248
MAB_0994	0.305941	1.66724	1.07735	0.309494	0.443489	-5.82918	0.353117
MAB_0995	-0.349702	2.70932	-1.0327	0.328834	0.46313	-6.09048	0.334297
MAB_0997c	0.191917	4.0833	0.716113	0.492177	0.612431	-6.60052	0.212943
MAB_0998	-0.52218	3.84672	-1.68543	0.126365	0.236652	-5.4872	0.625889
MAB_0999	-0.123881	3.98111	-0.734903	0.481205	0.602973	-6.57296	0.219702
MAB_1000	-0.147133	2.73371	-0.565709	0.585489	0.695556	-6.4735	0.157668
MAB_1001	-0.220468	3.17566	-0.910304	0.386515	0.519578	-6.29656	0.284349
MAB_1002	0.604592	5.75236	2.24606	0.0514834	0.131445	-4.85451	0.881257
MAB_1003c	0.19015	8.0633	1.39273	0.197317	0.317654	-6.29756	0.498045
MAB_1004c	-0.222309	7.76688	-1.71173	0.121283	0.2299	-5.84302	0.63846
MAB_1005c	-0.0678692	8.39977	-0.484963	0.639348	0.739879	-7.16855	0.13084
MAB_1006c	-0.703178	8.15641	-3.92793	0.00350476	0.0325867	-2.33107	1.48696
MAB_1007c	-0.538915	8.86352	-3.76574	0.00448777	0.0363644	-2.64002	1.43932
MAB_1008c	-0.426633	8.35606	-3.16419	0.0115481	0.0552021	-3.58299	1.25804
MAB_1009c	-0.200754	8.6157	-1.51015	0.165465	0.283889	-6.19002	0.546851
MAB_1010c	0.0482025	8.58822	0.413194	0.689185	0.781029	-7.21833	0.107333
MAB_1011c	0.101956	8.20464	0.871963	0.406005	0.537334	-6.87694	0.269756
MAB_1012c	0.495431	7.38511	2.94449	0.0164584	0.0670556	-3.86485	1.17356
MAB_1013	0.0419711	7.53627	0.349192	0.735018	0.815223	-7.15647	0.0887235
MAB_1014c	0.716477	2.86036	2.11136	0.0640887	0.151726	-4.68756	0.818939
MAB_1015c	0.0126554	1.69495	0.0373713	0.971009	0.981787	-6.42578	0.00798287
MAB_1016c	-0.333351	1.50276	-0.957548	0.363433	0.496928	-5.91668	0.303706
MAB_1017c	0.708558	2.11761	2.86005	0.0188771	0.0731449	-3.37414	1.13582
MAB_1018c	0.577977	1.75096	1.90337	0.0895771	0.187233	-4.79313	0.727618
MAB_1019c	-0.581487	2.83519	-2.41537	0.0390416	0.111009	-4.21806	0.954643
MAB_1020	-0.208282	3.12648	-1.01498	0.33676	0.471215	-6.18785	0.326781
MAB_1021	-0.785499	3.29412	-2.57142	0.0302402	0.095238	-4.045	1.02119
MAB_1022	-0.105651	4.64478	-0.693832	0.50539	0.624745	-6.68986	0.204297
MAB_1023c	-0.206095	6.89258	-1.4599	0.178499	0.29758	-6.11038	0.526397
MAB_1024	-0.528963	5.85527	-3.46609	0.00714912	0.0440852	-2.88214	1.35571
MAB_1025	0.610326	5.29435	3.33878	0.00874109	0.0480113	-3.03912	1.31866
MAB_1026c	0.967802	4.07249	3.21017	0.0107283	0.0527994	-3.11002	1.27737
MAB_1027	0.235921	6.39198	1.23716	0.247494	0.375282	-6.34012	0.425642
MAB_1028c	-0.399658	4.64466	-1.71605	0.120466	0.228864	-5.54773	0.640423
MAB_1029c	-0.264508	2.30785	-1.07706	0.30962	0.443489	-5.96318	0.353117
MAB_1030	-0.385171	6.97739	-2.54678	0.0314848	0.0974414	-4.48271	1.01126
MAB_1031c	-0.425869	5.48598	-2.16673	0.0585804	0.142842	-4.95655	0.845145
MAB_1032c	-0.946805	7.61129	-6.80608	8.05269e-05	0.004136	1.69857	2.38342
MAB_1033	-0.314095	5.75786	-1.88701	0.0919473	0.191263	-5.40833	0.718369
MAB_1034c	-0.33645	1.6408	-0.88951	0.397001	0.529189	-6.00601	0.27639
MAB_1035c	-0.240942	4.72459	-1.41427	0.191104	0.310657	-5.96377	0.507719
MAB_1036	-0.424073	4.98515	-2.58867	0.0293984	0.0938106	-4.23565	1.02775
MAB_1037	0.411469	4.83958	2.07057	0.0684637	0.157639	-5.04162	0.802335
MAB_1038	-0.14908	6.64015	-1.09149	0.303561	0.437752	-6.5256	0.358772
MAB_1039	0.1584	7.9347	1.2542	0.241526	0.368083	-6.45618	0.434054
MAB_1040	-0.426581	7.34639	-3.08071	0.0132063	0.0594775	-3.63839	1.22565
MAB_1041	-0.841018	5.27611	-2.97872	0.0155708	0.064979	-3.62396	1.18723
MAB_1042c	-0.491226	3.87418	-2.2056	0.054991	0.137278	-4.71552	0.862398
MAB_1043c	0.00504818	3.48154	0.0218109	0.983077	0.990416	-6.78272	0.00418236
MAB_1044c	0.80763	0.59881	2.41678	0.0389514	0.110818	-3.83381	0.955391
MAB_1045	-0.737193	2.63966	-2.29803	0.0472973	0.125165	-4.3674	0.902519
MAB_1046c	-0.216228	3.2668	-1.04779	0.322197	0.45704	-6.17953	0.340046
MAB_1047c	0.401695	4.42543	2.36756	0.0422174	0.116472	-4.52894	0.93378
MAB_1048c	-0.145935	4.64399	-0.728098	0.485161	0.606043	-6.66449	0.217497
MAB_1049	-0.683364	4.79037	-2.58488	0.0295813	0.0939268	-4.22148	1.02721
MAB_1050c	0.0709467	3.36814	0.273051	0.791008	0.857044	-6.72303	0.0669971
MAB_1051c	-0.437308	9.80496	-3.77987	0.00439155	0.0358473	-2.68217	1.44554
MAB_1052c	-0.479784	6.28216	-3.03532	0.0142091	0.0615261	-3.62194	1.21094
MAB_1053c	0.0132714	5.86641	0.0851921	0.933983	0.956367	-7.06612	0.0193753
MAB_1054	0.134673	8.97678	1.2852	0.230975	0.357304	-6.50126	0.446962
MAB_1055c	1.0228	5.65108	4.22686	0.00224325	0.0263514	-1.66064	1.5792
MAB_1056	-0.114136	9.85216	-0.997299	0.34481	0.4792	-6.88145	0.319483
MAB_1057	0.0340619	10.1344	0.272616	0.791332	0.857202	-7.38341	0.0669167
MAB_1058	0.317045	1.99798	0.917558	0.382904	0.516241	-6.04954	0.287147
MAB_1059c	0.251664	2.80708	1.03849	0.326278	0.460852	-6.09955	0.336438
MAB_1060	-0.419357	1.88308	-1.33013	0.216364	0.340262	-5.59237	0.468186
MAB_1061	0.257377	8.82554	1.65743	0.13199	0.243806	-6.00402	0.612956
MAB_1062	0.49044	7.61553	3.53363	0.00643066	0.0424749	-2.91904	1.37187
MAB_1063	1.00684	4.35022	3.7162	0.00484313	0.0373525	-2.33064	1.42768
MAB_1064	0.670274	7.44231	3.93731	0.00345538	0.0325598	-2.25835	1.48732
MAB_1065	-0.0497571	7.34781	-0.353409	0.731961	0.812953	-7.1385	0.0899344
MAB_1067	-0.114158	6.77954	-0.67747	0.515232	0.634117	-6.90858	0.19783
MAB_1068c	0.18691	7.23465	1.03809	0.326453	0.460852	-6.63449	0.336438
MAB_1069c	0.477539	4.78621	1.81488	0.103111	0.207252	-5.41869	0.683501
MAB_1070c	-0.139831	7.53709	-1.14112	0.283423	0.418845	-6.55173	0.377947
MAB_1071c	0.397871	6.74258	1.89329	0.0910303	0.189601	-5.48787	0.72216
MAB_1072c	0.0696953	7.15966	0.553451	0.593505	0.702142	-7.02374	0.153575
MAB_1073c	0.189787	6.23374	0.978928	0.353326	0.488086	-6.6027	0.311504
MAB_1074c	-0.143157	6.88225	-0.974158	0.355563	0.490608	-6.6669	0.309266
MAB_1075	0.625305	5.3449	2.418	0.0388736	0.110727	-4.54406	0.955748
MAB_1076	-0.67737	6.86282	-3.64425	0.00541301	0.0394773	-2.67968	1.40365
MAB_1077	-0.0355664	7.61311	-0.301722	0.769755	0.840944	-7.18014	0.075233
MAB_1078	0.0393501	8.48913	0.252695	0.80621	0.86806	-7.26889	0.0614501
MAB_1079	-0.523542	8.25475	-2.33458	0.0445557	0.120234	-4.93278	0.919974
MAB_1080	0.349079	6.74525	2.0681	0.0687379	0.157881	-5.22293	0.801669
MAB_1081	0.168243	6.98739	1.21935	0.253863	0.383375	-6.41463	0.416376
MAB_1082c	-0.592771	8.11932	-2.86196	0.0188188	0.073095	-4.06232	1.13611
MAB_1083c	0.445924	4.08057	2.0684	0.068705	0.157881	-4.95248	0.80167
MAB_1084c	-1.67811	7.82206	-4.59169	0.00132397	0.0208574	-1.278	1.68074
MAB_1085c	0.836601	3.30095	4.16541	0.0024562	0.0278432	-1.50611	1.55528
MAB_1086	-0.14612	5.99697	-1.1049	0.298012	0.432983	-6.45142	0.363529
MAB_1087	0.102676	7.20166	0.846175	0.419497	0.549466	-6.81327	0.260059
MAB_1088	0.121737	4.43689	0.611033	0.556372	0.67087	-6.72102	0.173362
MAB_1089	-0.000530712	8.49949	-0.0033899	0.99737	0.998404	-7.30496	0.000693878
MAB_1091	-0.39043	1.76999	-0.794289	0.447569	0.574276	-6.11272	0.240879
MAB_1092	-0.612539	3.03438	-2.86358	0.0187692	0.072961	-3.53332	1.13691
MAB_1093c	-0.211145	5.68395	-0.985119	0.350439	0.484652	-6.54513	0.31457
MAB_1094	-0.381054	7.69921	-2.44572	0.0371497	0.10782	-4.70843	0.967302
MAB_1095	-0.847019	8.77694	-3.41117	0.0077952	0.0456919	-3.20684	1.34016
MAB_1096	-0.524923	9.00027	-3.9066	0.00361988	0.0331616	-2.42467	1.47936
MAB_1097	-0.904595	7.53033	-2.82081	0.0201221	0.0753932	-4.08073	1.12267
MAB_1098	-0.579771	7.21719	-3.36742	0.00835337	0.0471697	-3.15748	1.32634
MAB_1099c	-0.785104	9.88426	-2.8609	0.018851	0.0731177	-4.19104	1.13598
MAB_1100c	-0.329255	6.04581	-1.85491	0.0967672	0.198403	-5.48236	0.702452
MAB_1101	-0.372802	7.64135	-1.87696	0.0934316	0.193179	-5.59169	0.714039
MAB_1102	0.000817191	6.26205	0.00268981	0.997913	0.998533	-7.10816	0.00063745
MAB_1103	-0.604289	4.4004	-1.89109	0.0913501	0.190103	-5.2638	0.721012
MAB_1104c	0.20742	1.9755	0.741993	0.477106	0.599705	-6.19379	0.222062
MAB_1106c	-1.07372	3.59135	-4.80176	0.000985882	0.0178941	-0.608453	1.74729
MAB_1107c	0.188221	4.12492	0.995336	0.345712	0.480178	-6.36391	0.318598
MAB_1108c	-1.03726	4.08631	-2.76796	0.0219322	0.0791986	-3.8386	1.10128
MAB_1109c	0.218362	3.90399	1.05162	0.320528	0.455417	-6.27475	0.34159
MAB_1110	1.13284	-0.0310176	1.72434	0.118913	0.226848	-4.7511	0.644266
MAB_1112c	-0.259795	5.32169	-1.45911	0.17871	0.297741	-5.96698	0.526162
MAB_1113c	-0.419005	4.37339	-2.36682	0.0422686	0.116511	-4.52654	0.933635
MAB_1114	0.533224	6.01037	2.46935	0.03574	0.105265	-4.52113	0.977716
MAB_1115	-0.348217	6.89609	-2.51849	0.0329773	0.100135	-4.52165	0.999415
MAB_1116	-0.382319	5.68328	-2.51116	0.0333755	0.100827	-4.42572	0.996422
MAB_1117c	-0.628568	10.9703	-4.26493	0.00212125	0.0261408	-1.99447	1.58268
MAB_1118c	0.426046	6.45046	3.22817	0.0104242	0.0518846	-3.31984	1.28496
MAB_1119	0.774887	5.08084	4.40467	0.0017307	0.0245039	-1.34303	1.61077
MAB_1120c	0.29964	3.45933	1.0611	0.31643	0.450523	-6.19566	0.346283
MAB_1121	0.391951	5.4954	2.47078	0.0356561	0.105161	-4.47355	0.978147
MAB_1122c	0.247099	7.15973	1.7915	0.106995	0.212493	-5.67527	0.672656
MAB_1123	-0.106892	4.10277	-0.580568	0.575851	0.687101	-6.69692	0.162979
MAB_1124c	1.37327	5.50056	7.88473	2.56213e-05	0.00197406	3.02552	2.70464
MAB_1125c	3.66201	5.00525	12.3497	6.32527e-07	0.000160729	6.70993	3.79391
MAB_1126c	0.0238221	4.60318	0.129413	0.899892	0.9337	-6.93376	0.0297925
MAB_1127c	0.12491	6.33948	0.797307	0.445903	0.573124	-6.77631	0.241751
MAB_1128c	0.273279	7.00148	2.07052	0.0684693	0.157639	-5.24209	0.802335
MAB_1129	-0.405839	7.18972	-3.14254	0.0119564	0.0564827	-3.52366	1.24808
MAB_1130	0.42524	4.25287	2.12204	0.0629885	0.14966	-4.89314	0.824895
MAB_1131	0.643913	5.60736	3.89124	0.00370522	0.0333746	-2.18037	1.47658
MAB_1132c	-0.294406	9.3322	-2.76352	0.0220914	0.0792582	-4.31242	1.10096
MAB_1133c	-0.298884	5.52337	-2.10512	0.0647403	0.152695	-5.05588	0.816176
MAB_1134c	-0.205126	8.08563	-1.73739	0.116505	0.223297	-5.83321	0.651117
MAB_1135c	-0.917329	4.49929	-4.5637	0.00137768	0.0211614	-1.05373	1.67445
MAB_1136	0.454202	3.31775	1.52747	0.16117	0.277804	-5.61608	0.556262
MAB_1137c	-0.0306789	5.35147	-0.217725	0.832525	0.885922	-6.99651	0.0526044
MAB_1138c	-0.679797	4.7879	-4.59257	0.00132231	0.0208574	-1.03981	1.68074
MAB_1139	0.940011	4.08313	4.11934	0.00262998	0.0287275	-1.67223	1.5417
MAB_1140	-0.226805	8.94262	-2.07563	0.0679067	0.157168	-5.3924	0.803635
MAB_1141c	0.0737966	7.02215	0.529407	0.609398	0.715509	-7.02524	0.145385
MAB_1142c	1.1233	4.95838	3.76555	0.00448906	0.0363644	-2.31634	1.43932
MAB_1143c	0.362741	5.99466	2.63131	0.0274176	0.0902978	-4.25734	1.04432
MAB_1144c	0.664599	5.45748	3.58938	0.00589477	0.0409214	-2.64823	1.38805
MAB_1145c	0.444477	4.06015	1.95753	0.0821394	0.177198	-5.11768	0.751542
MAB_1146	0.511416	7.59218	2.18975	0.0564282	0.139282	-5.10639	0.856105
MAB_1147c	0.496851	8.41238	2.40439	0.0397489	0.111893	-4.83197	0.951198
MAB_1148c	0.810412	5.95228	3.47375	0.00706363	0.0440024	-2.87566	1.35652
MAB_1149	-0.492702	7.00486	-2.70251	0.024405	0.0837435	-4.23079	1.07705
MAB_1150	1.00529	5.0645	2.7381	0.0230271	0.0809132	-3.9937	1.09198
MAB_1151	0.368053	6.84758	1.66356	0.13074	0.242215	-5.82999	0.615799
MAB_1152	-0.106197	7.32191	-0.661806	0.524762	0.642218	-6.96843	0.192317
MAB_1153	0.0578126	6.83678	0.261098	0.799924	0.863868	-7.12334	0.0635524
MAB_1154	0.340312	4.39505	1.73188	0.117517	0.224969	-5.4937	0.647878
MAB_1155	-0.00199751	6.02864	-0.00745302	0.994217	0.996704	-7.08575	0.00143362
MAB_1156c	-0.149254	9.80739	-0.609359	0.557432	0.671645	-7.1989	0.17286
MAB_1157	-0.074391	9.27303	-0.696096	0.504037	0.623653	-7.09969	0.205057
MAB_1158	-0.480018	7.8185	-3.10445	0.0127112	0.0583834	-3.63881	1.23371
MAB_1159	0.346745	7.49874	2.59308	0.029187	0.0935879	-4.45127	1.02878
MAB_1160	0.560936	7.1161	3.7106	0.00488509	0.0376159	-2.59322	1.42463
MAB_1161c	0.272587	7.66179	1.74621	0.114904	0.221282	-5.78378	0.655054
MAB_1162c	-0.0586214	6.14333	-0.37754	0.714567	0.800262	-7.01883	0.0967676
MAB_1163c	0.134691	5.59198	0.828625	0.428854	0.556967	-6.67948	0.254171
MAB_1164	1.30643	3.63889	3.88688	0.00372982	0.0334092	-1.96827	1.47613
MAB_1165	0.739966	7.3152	4.3775	0.00180015	0.0246941	-1.56486	1.60741
MAB_1166	1.05032	6.56568	5.03927	0.000711873	0.0149431	-0.528633	1.82556
MAB_1167	1.33643	4.81828	3.92995	0.00349409	0.0325867	-2.04003	1.48696
MAB_1168	0.791655	5.59955	5.10103	0.000654951	0.0140538	-0.369503	1.85221
MAB_1169	-0.697349	2.90201	-2.95668	0.0161366	0.0664738	-3.36022	1.17735
MAB_1170	0.0539945	2.17181	0.213703	0.835566	0.887985	-6.50105	0.0515946
MAB_1171c	-0.203377	8.27202	-1.39405	0.19693	0.317137	-6.31404	0.498753
MAB_1172c	-0.470925	8.36019	-3.73223	0.00472498	0.0367727	-2.65856	1.43447
MAB_1173c	-0.0859521	9.13524	-0.490799	0.635374	0.736161	-7.21956	0.133027
MAB_1174c	-0.890443	8.50773	-8.06806	2.13438e-05	0.00172208	3.0524	2.76395
MAB_1175	-0.0186423	4.89913	-0.117441	0.909104	0.939861	-6.96914	0.0269363
MAB_1176c	0.0275659	7.18457	0.188559	0.854643	0.902057	-7.17289	0.0447662
MAB_1177	0.372166	7.63175	2.28761	0.0481088	0.126371	-4.95525	0.898353
MAB_1178c	0.403327	8.07084	2.34794	0.0435939	0.119034	-4.89513	0.924327
MAB_1179c	0.198519	4.72569	1.26143	0.239031	0.365207	-6.15009	0.43746
MAB_1180c	-0.10877	5.60321	-0.784091	0.453232	0.579043	-6.71774	0.237289
MAB_1181c	-0.739475	7.0228	-2.61998	0.0279302	0.0914839	-4.36685	1.03866
MAB_1182	1.79655	2.31192	6.25224	0.000152631	0.00657948	1.40036	2.18181
MAB_1183	1.09854	2.94835	4.15466	0.00249562	0.0279471	-1.4673	1.55366
MAB_1184c	0.78141	5.70382	3.45368	0.00729004	0.0445523	-2.88735	1.35113
MAB_1185c	-0.0497443	8.94384	-0.38057	0.712395	0.798199	-7.2582	0.0978886
MAB_1186c	0.171397	8.15969	1.28357	0.231518	0.357762	-6.44027	0.446406
MAB_1187c	-0.090657	9.14382	-0.769676	0.461317	0.585652	-7.03423	0.23236
MAB_1188c	-0.175986	8.76297	-1.43363	0.185664	0.30526	-6.30108	0.515329
MAB_1189c	-0.226415	8.2424	-1.71617	0.120443	0.228864	-5.87648	0.640423
MAB_1190	0.312743	9.4678	1.7879	0.107603	0.213175	-5.86216	0.671263
MAB_1191c	0.594017	5.9263	3.75736	0.00454591	0.0365618	-2.41872	1.43697
MAB_1192c	1.1087	7.43246	4.03245	0.00299426	0.0309556	-2.10546	1.50926
MAB_1193c	0.565156	8.30509	2.10405	0.0648522	0.152837	-5.29927	0.815771
MAB_1194	0.430833	8.25561	2.5847	0.0295901	0.0939268	-4.5269	1.02721
MAB_1195	0.271428	8.59952	2.24023	0.0519745	0.132349	-5.10985	0.87828
MAB_1196	0.470555	8.95254	2.16506	0.0587399	0.143014	-5.2535	0.844622
MAB_1197	0.683027	7.99561	3.99819	0.00315231	0.0311692	-2.20539	1.50627
MAB_1198c	0.678591	4.20268	2.65377	0.0264286	0.088856	-4.03679	1.05131
MAB_1199	0.575993	6.6733	2.76534	0.0220261	0.0792582	-4.09808	1.10096
MAB_1200	-0.261567	4.4531	-1.29168	0.228817	0.355074	-6.08375	0.449681
MAB_1201c	1.05801	7.20862	3.85776	0.00389871	0.0339153	-2.3636	1.4696
MAB_1202c	0.531785	4.06172	2.59029	0.0293209	0.0937084	-4.12367	1.02822
MAB_1203	0.296459	5.35737	1.28903	0.229696	0.355782	-6.18272	0.448816
MAB_1204	-0.545092	5.42267	-2.74485	0.0227749	0.080406	-4.02182	1.09471
MAB_1205	0.106396	6.76836	0.801117	0.443805	0.571689	-6.81215	0.24284
MAB_1206	0.648948	6.2922	2.42655	0.0383333	0.109783	-4.61516	0.959465
MAB_1207	0.438976	1.97402	1.63552	0.136547	0.248025	-5.2134	0.605505
MAB_1208c	-0.110974	6.49483	-0.75435	0.470015	0.593885	-6.82533	0.226298
MAB_1209	-0.418951	8.84688	-3.79292	0.00430459	0.0354651	-2.59567	1.4502
MAB_1210c	0.132938	4.28575	0.558104	0.590455	0.699856	-6.7348	0.154991
MAB_1211c	-0.238653	5.44028	-1.68959	0.125549	0.235582	-5.66548	0.627859
MAB_1212c	-0.213156	4.10545	-1.09377	0.302612	0.437423	-6.26205	0.359099
MAB_1213c	-0.596624	1.82504	-2.08337	0.0670606	0.156184	-4.54477	0.806364
MAB_1214c	-0.438527	6.30252	-2.90218	0.0176279	0.0702983	-3.84234	1.15306
MAB_1215c	-0.439682	5.15205	-2.60954	0.0284115	0.0921848	-4.21753	1.03534
MAB_1216c	-0.328179	5.40899	-2.03389	0.0726433	0.163051	-5.15506	0.787678
MAB_1217c	-0.231825	1.41102	-0.818949	0.434073	0.562153	-6.0207	0.250146
MAB_1218	-0.187238	3.85769	-1.08871	0.304718	0.438896	-6.23152	0.357638
MAB_1219	0.0857717	3.59767	0.419302	0.684877	0.777654	-6.70566	0.109213
MAB_1220	0.189883	3.89709	0.894147	0.394645	0.527571	-6.42609	0.277719
MAB_1221	-0.961551	5.1164	-3.30791	0.00918021	0.0489746	-3.07088	1.31003
MAB_1222	-0.465083	6.2874	-2.97957	0.0155492	0.064979	-3.71394	1.18723
MAB_1223	-0.0733196	5.54328	-0.522	0.614338	0.718686	-6.89212	0.143461
MAB_1224	0.00219605	2.309	0.00741716	0.994245	0.996704	-6.55464	0.00143362
MAB_1225	-0.72049	7.97958	-2.68774	0.0250013	0.0852444	-4.33735	1.06933
MAB_1226	-0.577883	6.77605	-3.8662	0.00384896	0.0336933	-2.31835	1.47246
MAB_1227	0.241031	4.21315	1.08256	0.3073	0.441429	-6.28687	0.355139
MAB_1228	-0.56688	6.28536	-3.91288	0.00358556	0.0330245	-2.20373	1.48116
MAB_1229	0.516089	7.65429	2.4386	0.0375849	0.108545	-4.71438	0.96439
MAB_1230c	-0.686777	4.65113	-4.29556	0.00202821	0.0257449	-1.47192	1.58931
MAB_1231	-0.0257403	3.82175	-0.0854101	0.933815	0.956367	-6.83309	0.0193753
MAB_1232c	-0.734286	9.00433	-4.91928	0.000838317	0.0164263	-0.881454	1.78446
MAB_1233c	-0.345991	3.99366	-1.30588	0.224148	0.349093	-6.00565	0.457059
MAB_1234c	-0.207745	5.92811	-0.993216	0.346689	0.481124	-6.56001	0.317743
MAB_1235	-0.0734457	5.57799	-0.530074	0.608954	0.715174	-6.89074	0.145588
MAB_1236	0.71574	8.77115	3.10276	0.0127457	0.0583834	-3.71331	1.23371
MAB_1237	-0.0198707	7.0075	-0.12517	0.903155	0.936318	-7.16787	0.0285768
MAB_1238	-0.998601	4.62569	-3.6175	0.00564248	0.0401798	-2.52461	1.39599
MAB_1239	-0.622884	9.30752	-6.30362	0.000143611	0.00641994	0.977451	2.19247
MAB_1240	-0.149519	7.35367	-1.26697	0.237131	0.363335	-6.3917	0.439693
MAB_1241c	-0.743936	3.77999	-2.88903	0.0180086	0.071195	-3.60412	1.14755
MAB_1242c	-0.621595	2.99476	-2.8666	0.0186773	0.0726624	-3.52157	1.13869
MAB_1243c	-0.174939	5.11731	-0.799826	0.444515	0.572298	-6.65903	0.242378
MAB_1244c	-1.16663	1.33561	-2.60775	0.0284951	0.0922747	-3.64897	1.03492
MAB_1246c	2.12074	0.192323	1.96591	0.0810414	0.175535	-4.45475	0.755636
MAB_1247c	-0.455463	4.74446	-2.24723	0.051385	0.131305	-4.75809	0.88172
MAB_1248	-0.0220594	3.39224	-0.115602	0.910519	0.940922	-6.76098	0.0264465
MAB_1249	0.170002	6.29326	0.955493	0.364415	0.497567	-6.63095	0.303148
MAB_1250c	0.378066	9.10087	3.16977	0.0114452	0.0548188	-3.62652	1.26107
MAB_1251c	0.45331	7.25786	2.52892	0.032419	0.0990249	-4.53517	1.00426
MAB_1252	0.475988	4.23372	1.99296	0.0775949	0.170751	-5.08726	0.767636
MAB_1253c	0.947053	3.95406	3.18116	0.0112382	0.054204	-3.14237	1.26597
MAB_1254c	0.18942	1.91334	0.49544	0.632222	0.733743	-6.33895	0.134456
MAB_1255c	0.806668	5.25623	2.88094	0.0182469	0.0717396	-3.78165	1.14424
MAB_1256c	-0.0208175	5.43108	-0.136198	0.894678	0.930126	-7.01971	0.0314583
MAB_1257	-0.326692	8.26011	-2.03679	0.0723035	0.162818	-5.4015	0.788298
MAB_1258c	0.689954	6.41455	3.27529	0.00966935	0.0501878	-3.23855	1.2994
MAB_1259c	0.908048	0.645712	2.1224	0.0629519	0.149646	-4.28166	0.824934
MAB_1260c	0.64665	6.34697	3.74069	0.00466386	0.0367727	-2.48066	1.43447
MAB_1261	-0.0982505	2.33632	-0.331004	0.748257	0.824415	-6.50214	0.0838541
MAB_1262	-0.514334	6.11961	-1.5933	0.145736	0.259731	-5.8618	0.585476
MAB_1263	-0.361284	4.01667	-1.28065	0.232497	0.35851	-6.03906	0.445498
MAB_1265c	0.528076	1.17939	1.32884	0.216772	0.340571	-5.45497	0.467793
MAB_1266	0.797335	3.51067	2.94758	0.0163762	0.0669277	-3.46183	1.17439
MAB_1267	0.872722	2.67098	3.34221	0.00869374	0.0479696	-2.69194	1.31903
MAB_1268c	-0.884159	3.85715	-2.37641	0.0416105	0.115325	-4.4411	0.938078
MAB_1269	-0.617192	1.70621	-1.6564	0.132202	0.243806	-5.13703	0.612956
MAB_1270	0.201914	3.83211	0.94343	0.370223	0.503503	-6.37067	0.297998
MAB_1271c	0.181625	3.77503	0.8012	0.443759	0.571689	-6.48776	0.24284
MAB_1272	0.109072	5.74502	0.642286	0.536786	0.654115	-6.836	0.184346
MAB_1273	-0.158344	6.28924	-1.02626	0.331697	0.466345	-6.56118	0.331293
MAB_1274	0.244499	6.98887	2.03805	0.0721576	0.162717	-5.29101	0.788567
MAB_1275	0.161918	6.37413	1.01137	0.338392	0.472731	-6.5839	0.325386
MAB_1276c	0.138923	2.32287	0.427907	0.678828	0.772785	-6.45848	0.111941
MAB_1277	0.681017	4.94845	4.3772	0.00180093	0.0246941	-1.3737	1.60741
MAB_1278	0.843134	3.98989	3.77928	0.00439552	0.0358473	-2.19123	1.44554
MAB_1279	-0.536784	4.87857	-2.97455	0.0156761	0.0653013	-3.59542	1.18508
MAB_1280c	0.00249588	6.49647	0.0175275	0.9864	0.992361	-7.12993	0.00333035
MAB_1281c	-0.776278	5.71463	-2.61328	0.0282383	0.0920037	-4.26273	1.03619
MAB_1282	-0.68465	4.65242	-2.58433	0.0296081	0.0939268	-4.20783	1.02721
MAB_1283c	-0.426675	3.69973	-1.57945	0.148867	0.263658	-5.61129	0.57896
MAB_1284c	-0.391509	6.74875	-1.92323	0.0867795	0.183438	-5.44454	0.736511
MAB_1285c	-0.601323	6.22347	-2.91498	0.0172653	0.0693014	-3.8141	1.15926
MAB_1286c	-1.05724	1.39759	-2.57432	0.0300973	0.0950047	-3.71195	1.02225
MAB_1287	-0.267273	5.71792	-1.97688	0.0796269	0.173327	-5.26982	0.761134
MAB_1288	0.258486	3.12521	1.30378	0.224834	0.349935	-5.86668	0.456013
MAB_1289c	0.206814	8.60774	1.29399	0.22805	0.354028	-6.46407	0.450963
MAB_1290c	0.3165	7.5851	1.78993	0.10726	0.212845	-5.71397	0.671936
MAB_1291	-0.265237	8.15445	-1.28379	0.231444	0.357762	-6.44033	0.446406
MAB_1292c	-0.456676	7.02768	-2.3396	0.0441916	0.12006	-4.82125	0.9206
MAB_1293c	-0.231255	2.77853	-0.884625	0.399494	0.531337	-6.24467	0.27463
MAB_1294c	0.193239	3.30443	0.992955	0.34681	0.481148	-6.23889	0.317721
MAB_1295c	-0.121674	5.73379	-0.627763	0.545836	0.661637	-6.84506	0.179381
MAB_1296	2.21702	2.49341	5.61609	0.000333808	0.00961629	0.629028	2.01699
MAB_1297c	0.98657	5.56319	4.46112	0.00159541	0.0232708	-1.29779	1.63319
MAB_1298c	0.626674	5.52275	4.04284	0.00294799	0.0307155	-1.93607	1.51264
MAB_1299c	0.36432	3.99879	1.53954	0.158235	0.27507	-5.70598	0.560556
MAB_1300c	-0.321929	6.28991	-2.23204	0.0526733	0.133494	-4.92714	0.874537
MAB_1301c	0.263897	4.1656	1.56458	0.152299	0.267869	-5.69652	0.572078
MAB_1302	-0.101589	5.2873	-0.609047	0.55763	0.671716	-6.81617	0.172815
MAB_1303c	0.829723	5.96966	2.07478	0.0679997	0.157281	-5.14078	0.803325
MAB_1304	0.033483	6.05953	0.171903	0.867337	0.911043	-7.07233	0.040461
MAB_1305	0.171257	5.92911	1.27198	0.235426	0.361803	-6.25541	0.441527
MAB_1306	0.157193	6.21643	1.1407	0.283591	0.418904	-6.43309	0.377886
MAB_1307c	0.149513	3.07797	0.728826	0.484736	0.605826	-6.42868	0.217652
MAB_1308	0.771328	2.1192	2.16656	0.0585963	0.142842	-4.46296	0.845145
MAB_1309c	-0.567608	1.51969	-1.48649	0.171492	0.290514	-5.32672	0.536833
MAB_1310	0.145812	7.90065	1.2688	0.236505	0.362837	-6.43603	0.440288
MAB_1311	0.0670392	1.85902	0.202385	0.84414	0.893752	-6.43842	0.048783
MAB_1312	-0.588708	9.09756	-4.43259	0.00166231	0.0240288	-1.61257	1.61927
MAB_1313	-0.793493	7.75703	-2.83566	0.0196413	0.0748929	-4.07582	1.12556
MAB_1314	0.237741	2.37572	0.98482	0.350578	0.484705	-6.06481	0.314522
MAB_1315	0.774707	6.55584	4.34065	0.00189913	0.0250674	-1.5604	1.60089
MAB_1316	0.961915	5.63961	3.92704	0.00350947	0.0325867	-2.12563	1.48696
MAB_1317	-0.340145	6.9389	-1.14695	0.281131	0.415967	-6.49231	0.380941
MAB_1318c	0.272203	6.59081	1.19901	0.261297	0.391904	-6.40203	0.40682
MAB_1319	-0.0993943	9.2427	-0.957167	0.363615	0.496933	-6.87596	0.303702
MAB_1320c	0.0732221	1.80778	0.217808	0.832462	0.885922	-6.4244	0.0526044
MAB_1321	-0.214603	0.31414	-0.586967	0.571729	0.683145	-5.98072	0.165487
MAB_1323	0.860077	-0.122298	1.91484	0.0879507	0.185022	-4.47695	0.732776
MAB_1324	0.0763316	3.11557	0.390682	0.705166	0.792196	-6.63594	0.101167
MAB_1325c	-0.314146	7.04332	-2.36169	0.0426247	0.11706	-4.78741	0.93159
MAB_1326c	-0.097291	2.92911	-0.405687	0.694497	0.785533	-6.59503	0.104835
MAB_1327	-0.790838	6.05034	-2.15924	0.0592981	0.143361	-5.0192	0.84357
MAB_1328	1.06829	5.64616	4.49962	0.00150966	0.0224958	-1.24648	1.6479
MAB_1329	0.581763	4.29292	3.02682	0.0144055	0.0619308	-3.44214	1.20809
MAB_1330	0.132982	13.4183	1.00115	0.343043	0.477637	-7.11763	0.320902
MAB_1331	-0.0651537	11.7298	-0.588257	0.570899	0.682422	-7.34483	0.165947
MAB_1332	0.179666	9.38675	1.71538	0.120593	0.228951	-5.9611	0.640257
MAB_1333	0.430691	5.20659	2.16876	0.0583872	0.142514	-4.92743	0.846142
MAB_1334c	0.439132	7.13856	3.56046	0.0061667	0.0416403	-2.83712	1.38049
MAB_1335c	1.0429	6.8371	3.93589	0.0034628	0.0325598	-2.21016	1.48732
MAB_1336	0.421054	6.78119	2.63936	0.0270591	0.0897878	-4.31405	1.04678
MAB_1337c	0.200769	5.82608	1.42289	0.188665	0.308144	-6.0594	0.511246
MAB_1338	0.401551	2.47063	1.7181	0.12008	0.228426	-5.19657	0.641255
MAB_1339	0.916717	4.15089	3.75987	0.00452839	0.0365603	-2.23982	1.43699
MAB_1340	0.623535	7.51441	4.2434	0.00218933	0.0261989	-1.78627	1.58172
MAB_1341	1.45513	5.3406	7.2217	5.1031e-05	0.0032114	2.3214	2.49331
MAB_1342	0.595008	7.27487	4.84313	0.000930972	0.0175573	-0.86797	1.75554
MAB_1343	0.868189	2.7311	2.66425	0.0259798	0.0877748	-3.78933	1.05663
MAB_1344c	2.66237	4.1607	12.5549	5.49775e-07	0.000147462	6.7876	3.83132
MAB_1345	0.272474	5.51578	1.71203	0.121225	0.229881	-5.64016	0.638497
MAB_1346	0.211141	6.94931	1.01567	0.336448	0.471215	-6.63153	0.326781
MAB_1347c	-0.294253	3.38633	-1.54028	0.158056	0.274889	-5.61472	0.560842
MAB_1348	0.255336	3.21016	0.851177	0.416856	0.546897	-6.35238	0.262094
MAB_1349	0.0438127	6.04018	0.341393	0.740684	0.818592	-7.02284	0.0869327
MAB_1350	0.155413	5.87324	0.840718	0.422391	0.551611	-6.69514	0.258367
MAB_1351c	0.503632	5.81237	2.01292	0.0751413	0.167258	-5.22232	0.776614
MAB_1352	0.0736132	6.51364	0.525721	0.611854	0.717346	-6.98125	0.144271
MAB_1353c	-0.0251788	6.32559	-0.185332	0.8571	0.903707	-7.09535	0.0439721
MAB_1356	-0.438229	4.24707	-2.05068	0.070701	0.161053	-5.00515	0.79303
MAB_1357c	-0.280283	5.41385	-1.59529	0.145291	0.259322	-5.79401	0.586161
MAB_1358c	-0.279171	5.65093	-1.41655	0.190457	0.310473	-6.05215	0.507976
MAB_1359c	0.0217789	4.58928	0.125195	0.903136	0.936318	-6.93254	0.0285768
MAB_1360c	-0.0941531	2.57767	-0.322795	0.754262	0.828018	-6.55636	0.0819601
MAB_1361c	0.451966	8.27702	2.00666	0.0759017	0.168098	-5.44756	0.774438
MAB_1362	-0.60886	11.572	-6.1265	0.000177415	0.007259	0.615161	2.13912
MAB_1363	0.435633	7.30468	1.80254	0.105145	0.209422	-5.67133	0.678977
MAB_1364	-0.285976	10.1036	-2.58896	0.0293844	0.0938106	-4.65425	1.02775
MAB_1365	0.268075	5.23097	1.3056	0.22424	0.349122	-6.15108	0.457022
MAB_1366c	0.789355	7.0917	3.24499	0.0101479	0.0512082	-3.34546	1.29066
MAB_1367c	0.83259	6.54545	4.01184	0.0030883	0.0311692	-2.06761	1.50627
MAB_1368	0.140765	5.42649	0.843436	0.420948	0.550172	-6.65192	0.259501
MAB_1369	0.302639	4.97788	1.5783	0.149132	0.26403	-5.77436	0.578347
MAB_1370c	0.713933	5.16541	2.65553	0.0263528	0.0886628	-4.1421	1.05226
MAB_1371	-0.847189	8.8201	-4.6109	0.00128839	0.0206656	-1.32382	1.68475
MAB_1372	0.339485	5.93827	2.17206	0.058075	0.141896	-4.98821	0.84803
MAB_1373	0.14856	6.48811	1.06874	0.313157	0.446764	-6.53557	0.349921
MAB_1374	0.0177975	7.28004	0.145558	0.887495	0.924051	-7.18933	0.0343039
MAB_1375	-0.0108506	6.92018	-0.0889054	0.931114	0.954302	-7.16417	0.020314
MAB_1376	0.518146	4.9485	2.61743	0.0280472	0.0917425	-4.18393	1.03743
MAB_1377c	-0.178808	3.26599	-0.533823	0.606462	0.713277	-6.59299	0.146742
MAB_1378c	0.113327	3.81637	0.512408	0.620767	0.724453	-6.69299	0.13999
MAB_1379c	-0.447794	3.72598	-1.5748	0.149934	0.264964	-5.62188	0.576813
MAB_1380	-0.384238	0.514087	-0.704734	0.498898	0.619038	-5.93902	0.208283
MAB_1381	0.0949842	2.39671	0.368715	0.720908	0.804937	-6.49924	0.0942383
MAB_1382	-0.308516	3.5823	-1.32027	0.2195	0.343516	-5.92649	0.464053
MAB_1383	1.19547	2.406	2.57586	0.0300213	0.0948579	-3.86539	1.02293
MAB_1384	0.350763	8.33892	3.12861	0.0122268	0.0572005	-3.63954	1.2426
MAB_1385	0.933248	6.77354	5.65508	0.000317682	0.00951946	0.305811	2.02139
MAB_1386	0.945902	7.10458	5.78429	0.000270003	0.00899017	0.454124	2.04623
MAB_1387	0.542103	5.59626	3.53106	0.00645662	0.0425274	-2.75401	1.37133
MAB_1388c	-0.166277	8.32471	-1.33082	0.216147	0.340142	-6.39717	0.468339
MAB_1389c	-0.150441	4.35026	-0.668298	0.5208	0.638178	-6.67262	0.195058
MAB_1390c	1.29441	-0.0166892	2.22777	0.0530409	0.134215	-4.04066	0.8722
MAB_1391	0.169284	4.77764	0.995719	0.345536	0.480071	-6.44466	0.318694
MAB_1392c	0.242107	6.53843	1.63053	0.137605	0.249384	-5.84873	0.603132
MAB_1393c	-0.212903	11.6534	-2.33671	0.0444011	0.120094	-5.16704	0.920477
MAB_1394c	-0.498483	8.00042	-3.11772	0.0124428	0.0577265	-3.63174	1.23863
MAB_1395	1.00838	7.1127	5.9375	0.0002233	0.00804569	0.654816	2.09444
MAB_1396	0.51273	7.11825	1.96664	0.0809472	0.17541	-5.41041	0.755946
MAB_1397c	1.53401	0.18678	3.47263	0.007076	0.0440024	-2.18619	1.35652
MAB_1398c	0.221882	6.04796	1.27623	0.233987	0.360233	-6.26159	0.443417
MAB_1399	-0.661409	4.13521	-4.01339	0.0030811	0.0311692	-1.85066	1.50627
MAB_1400	0.199249	2.92071	0.838911	0.423353	0.552269	-6.3095	0.257849
MAB_1401c	0.016184	6.59256	0.122187	0.90545	0.93769	-7.13057	0.0279406
MAB_1402c	0.415252	4.52723	2.2908	0.0478588	0.126043	-4.66271	0.89948
MAB_1403	0.0682325	8.12653	0.545528	0.598717	0.706186	-7.11213	0.151081
MAB_1404	-0.375008	8.03442	-1.77564	0.109705	0.215265	-5.77388	0.667027
MAB_1405	0.169389	7.27335	1.15865	0.27657	0.411108	-6.50904	0.386044
MAB_1406c	0.341197	4.01444	1.97906	0.079348	0.173056	-5.08021	0.761813
MAB_1407c	0.725191	8.66172	6.37607	0.000131867	0.00606337	1.108	2.21729
MAB_1408c	0.691081	7.93643	4.7559	0.00105086	0.0185166	-1.04493	1.73244
MAB_1409c	4.00208	6.11399	25.4354	1.17069e-09	3.6158e-06	12.1491	5.4418
MAB_1410c	0.00801278	2.16999	0.0310962	0.975875	0.985505	-6.52527	0.00634098
MAB_1411	-0.22812	7.65181	-0.936845	0.373421	0.50728	-6.77087	0.294752
MAB_1412	0.474679	4.30034	2.11622	0.0635858	0.150895	-4.90747	0.821326
MAB_1413	-0.603658	5.08868	-2.99778	0.0150978	0.0637729	-3.57685	1.19536
MAB_1414c	-0.302208	6.0873	-1.98999	0.0779666	0.171101	-5.28388	0.766747
MAB_1415c	0.258153	5.04115	1.74291	0.1155	0.221812	-5.55152	0.654014
MAB_1416	-0.475108	6.96405	-2.08988	0.0663585	0.155222	-5.20921	0.809046
MAB_1417	-0.529774	7.60849	-2.2388	0.0520963	0.132573	-5.03184	0.877545
MAB_1418	0.743455	4.16195	3.73573	0.0046996	0.0367727	-2.28224	1.43447
MAB_1419c	0.279773	4.23333	1.23389	0.248654	0.376569	-6.12195	0.424156
MAB_1420	-0.478125	9.16044	-4.12756	0.00259803	0.0286524	-2.08742	1.54284
MAB_1421	-0.283871	9.08048	-2.51045	0.0334141	0.100827	-4.7093	0.996422
MAB_1422c	-0.035344	3.13571	-0.157402	0.87842	0.918629	-6.70942	0.0368601
MAB_1423	-0.0479367	1.73833	-0.148936	0.884905	0.922548	-6.42399	0.0350108
MAB_1424c	-0.970325	3.98794	-4.38423	0.00178266	0.024661	-1.26677	1.60799
MAB_1425	-0.771436	0.507759	-1.29023	0.229297	0.355392	-5.38352	0.449292
MAB_1426	-0.308683	5.1967	-1.66652	0.13014	0.241474	-5.67484	0.61713
MAB_1427c	-0.0967259	8.10036	-0.792354	0.44864	0.574698	-6.93658	0.240561
MAB_1428	0.160912	6.48137	1.16856	0.272755	0.406188	-6.42684	0.391273
MAB_1429	0.504688	3.42512	2.31577	0.045947	0.122831	-4.47055	0.910694
MAB_1430c	0.854138	1.67372	2.6832	0.0251876	0.0857585	-3.58071	1.06672
MAB_1431	0.00963142	3.13422	0.0480992	0.962693	0.976241	-6.7213	0.0104431
MAB_1432	-0.232263	6.17414	-1.64927	0.133671	0.245759	-5.78972	0.609491
MAB_1433	1.16059	7.49858	9.60175	5.20776e-06	0.000644693	4.5861	3.19065
MAB_1434	0.938681	8.48657	7.2101	5.1671e-05	0.0032114	2.1167	2.49331
MAB_1435	0.256137	9.17574	1.45269	0.180442	0.299475	-6.30533	0.523639
MAB_1436	0.813453	8.62592	6.66539	9.43968e-05	0.00474737	1.46653	2.32355
MAB_1437	0.86139	7.83123	6.0545	0.000193558	0.00735826	0.756072	2.13323
MAB_1438	0.798312	8.96798	7.87939	2.57593e-05	0.00197406	2.82802	2.70464
MAB_1439c	0.261133	6.75812	1.2325	0.249148	0.376963	-6.37852	0.423702
MAB_1440c	-0.784043	7.39289	-6.50219	0.000113842	0.00541881	1.34633	2.2661
MAB_1441	-0.429969	5.05909	-1.71018	0.121577	0.230276	-5.59938	0.637751
MAB_1442	-0.372816	6.78836	-2.81773	0.0202232	0.0754541	-4.02347	1.12232
MAB_1443	-0.115656	4.88099	-0.749308	0.4729	0.595815	-6.6748	0.224889
MAB_1444	0.700061	4.88477	2.4189	0.0388162	0.110629	-4.49617	0.956133
MAB_1445	-0.0848931	7.91997	-0.703747	0.499484	0.619447	-6.99019	0.207996
MAB_1446	-0.11353	7.19964	-0.753714	0.470378	0.594032	-6.88948	0.22619
MAB_1447	0.258717	8.94271	1.91449	0.088	0.185045	-5.63831	0.732722
MAB_1448	-0.46149	9.76369	-2.03993	0.0719383	0.162478	-5.50608	0.789205
MAB_1449	-0.173239	10.3011	-1.28594	0.230724	0.357146	-6.5963	0.447155
MAB_1450	0.537691	9.54136	2.5316	0.0322772	0.0990052	-4.70648	1.00434
MAB_1451	0.319677	10.495	2.56651	0.0304845	0.0956925	-4.71792	1.01912
MAB_1452	-0.173208	9.71109	-1.64321	0.134932	0.246575	-6.08703	0.608051
MAB_1453	0.048767	11.0614	0.37621	0.715521	0.800773	-7.41126	0.0964904
MAB_1454	-0.698559	11.0351	-2.64667	0.0267372	0.089435	-4.62263	1.04849
MAB_1455	0.412256	7.141	2.43131	0.038036	0.10925	-4.6832	0.961578
MAB_1456c	0.691869	3.39601	3.16983	0.0114442	0.0548188	-3.08705	1.26107
MAB_1457	0.0893706	6.94273	0.35668	0.729593	0.811257	-7.10068	0.0908417
MAB_1458	1.41429	6.35289	8.17412	1.92318e-05	0.0016882	3.2814	2.77258
MAB_1459c	0.314444	6.55932	2.24882	0.0512522	0.131201	-4.92419	0.882062
MAB_1460	0.400814	4.62341	2.40837	0.0394907	0.111628	-4.48659	0.952225
MAB_1461	1.01235	1.9088	3.07598	0.0133073	0.0595351	-2.99236	1.22523
MAB_1462c	-0.462488	7.85323	-3.57854	0.00599522	0.0412321	-2.86716	1.38476
MAB_1463	0.274836	6.76453	1.50317	0.167223	0.285581	-6.04152	0.544271
MAB_1464	-0.929314	7.82666	-3.30325	0.00924857	0.0491345	-3.31244	1.30861
MAB_1465	0.788943	6.87715	2.3765	0.0416048	0.115325	-4.74722	0.938078
MAB_1466c	0.0349925	6.45907	0.280909	0.785164	0.85267	-7.08323	0.0692192
MAB_1467c	-0.0536764	6.75895	-0.4045	0.695339	0.786021	-7.06434	0.104566
MAB_1468c	0.494521	6.8217	2.62939	0.0275039	0.0904558	-4.33367	1.04356
MAB_1469	0.244571	8.83749	1.67419	0.128596	0.239581	-5.98132	0.620548
MAB_1470c	-0.244121	5.2478	-1.40074	0.194986	0.315164	-6.03477	0.501464
MAB_1471c	0.508005	6.87007	1.99956	0.0767751	0.16941	-5.33872	0.77106
MAB_1472c	-0.0209088	5.69933	-0.116928	0.909498	0.940068	-7.04696	0.0268409
MAB_1473c	0.163243	6.86109	0.879366	0.402189	0.533893	-6.75321	0.272546
MAB_1474c	0.0471721	5.31186	0.322781	0.754272	0.828018	-6.9618	0.0819601
MAB_1475	-0.0288486	6.82464	-0.0918718	0.928823	0.952902	-7.1552	0.0209518
MAB_1476	-0.213384	6.87271	-1.53619	0.159044	0.275714	-6.00777	0.559542
MAB_1477	0.275365	6.21226	1.5434	0.157307	0.273981	-5.93762	0.562279
MAB_1478	-0.245487	6.19879	-1.57608	0.149639	0.264583	-5.89284	0.577439
MAB_1479	-0.35256	6.2867	-1.81855	0.102514	0.206569	-5.55798	0.684935
MAB_1480	-0.40135	7.38371	-3.13168	0.0121667	0.0570462	-3.55778	1.24377
MAB_1481	0.243244	7.21501	1.21318	0.256097	0.386145	-6.44202	0.413249
MAB_1482	0.0547488	7.20985	0.331594	0.747827	0.824128	-7.13434	0.0840051
[truncated: 3,404 more rows]

## Sheet: FF-25vsControl-3hr
Geneid	logFC	AveExpr	t	P.Value	adj.P.Val	B	-Log10(FDR)
[truncated: 4,876 more rows]

[truncated: 6 more sheets: FF-NH2-25vsControl-3hr, FF-NH2-25vFF-25-3hr, FF-NH2-100vControl_0.5hr, FF-NH2-100vControl_3hr, DirectWhiB7-L2RPKM, AllGenes_L2RPKM]
