# Supplementary material for: Prodrug florfenicol amine is activated by intrinsic resistance to target Mycobacterium abscessus
Source: Nat Microbiol. 2025 Oct 30;10(11):2875–91. doi: 10.1038/s41564-025-02147-9 (PMC12578646; doi:10.1038/s41564-025-02147-9)
Supplement: Supplementary file 5 — Differentially abundance data for proteomics. Key on first tab. [file 41564_2025_2147_MOESM5_ESM.xlsx]

## Sheet: Key
Tab	Description
Protein Quantified	Summary of all proteins quantified across all samples using DIA method
DE-Proteins_Summary	Summary table of the number of differentially expressed genes (log2 Fold-Change > |2|, padj <0.01)
FF-NH2_100uM_0.5hr	Differential expression output for Florfenicol amine 100 µM vs. Control after 0.5 hour treatment
FF-NH2_100uM_0.5hr	Differential expression output for Florfenicol amine 100 µM vs. Control after 3 hour treatment
Color
Direct and operonic WhiB7 target proteins identified in PMID 28874378 and 38055757 are highlighted in yellow

## Sheet: Protein Quantified
Protein.Group	Protein.Names	Genes	GN	Test	Identified.Peptides	n.Identified.Peptides	Accession.Number	Protein.Description	DMSO_180_01_S1-A7_1_360	DMSO_180_02_S1-A8_1_361	DMSO_180_03_S1-A9_1_362	DMSO_30_01_S1-A4_1_357	DMSO_30_02_S1-A5_1_358	DMSO_30_03_S1-A6_1_359	FFA_180_01_S1-B1_1_366	FFA_180_02_S1-B2_1_367	FFA_180_03_S1-B3_1_368	FFA_30_01_S1-A10_1_363	FFA_30_02_S1-A11_1_364	FFA_30_03_S1-A12_1_365
B1MAD4	B1MAD4_MYCA9	MAB_p01	MAB_p01	TRUE	ALFLQEHGFTQR, EATTPTDELPEDR, EATTPTDELPEDRFDVIK, SVENLLGHQLR	4	tr|B1MAD4|B1MAD4_MYCA9	Transcriptional rgulator OS=Mycobacteroides abscessus (strain ATCC 19977 / DSM 44196 / CCUG 20993 / CIP 104536 / JCM 13569 / NCTC 13031 / TMC 1543 / L948) OX=561007 GN=MAB_p01 PE=4 SV=1	13.2975	13.5108	13.5195	12.8672	12.7533	12.9263	12.6318	13.0682	13.2507	12.4793	13.0477	13.0702
B1MAD5	B1MAD5_MYCA9	MAB_p02	MAB_p02	TRUE	HLTALINASSLGTR, SVTAAEGDALAR	2	tr|B1MAD5|B1MAD5_MYCA9	Uncharacterized protein OS=Mycobacteroides abscessus (strain ATCC 19977 / DSM 44196 / CCUG 20993 / CIP 104536 / JCM 13569 / NCTC 13031 / TMC 1543 / L948) OX=561007 GN=MAB_p02 PE=4 SV=1	13.7606	13.9153	13.9685	13.3392	13.2803	13.4234	13.0974	12.9125	13.401	12.9965	13.1007	13.3025
B1MAD6	B1MAD6_MYCA9	MAB_p03	MAB_p03	TRUE	LIDQVTTSGGNVVLADTAGK, LIDQVTTSGGNVVLADTAGKPAAVVMSLQR, PAAVVMSLQR, TTVEALGGAQAVPSELIPVR, YEQLLDELNTLR, YEQLLDELNTLRR	6	tr|B1MAD6|B1MAD6_MYCA9	Antitoxin OS=Mycobacteroides abscessus (strain ATCC 19977 / DSM 44196 / CCUG 20993 / CIP 104536 / JCM 13569 / NCTC 13031 / TMC 1543 / L948) OX=561007 GN=MAB_p03 PE=3 SV=1	17.4086	17.7046	17.6825	17.0322	17.0965	17.2468	17.1111	17.2959	17.6673	16.9771	17.1991	17.072
B1MAD7	B1MAD7_MYCA9	MAB_p04c	MAB_p04c	TRUE	DDDRPELAALLDYAR, HPGRPGLTADTIAAVQALDEAGTPR, LIFHVFGAVAEFER, SLTEVIDTSTAGGR	4	tr|B1MAD7|B1MAD7_MYCA9	Resolvase/invertase/recombinase OS=Mycobacteroides abscessus (strain ATCC 19977 / DSM 44196 / CCUG 20993 / CIP 104536 / JCM 13569 / NCTC 13031 / TMC 1543 / L948) OX=561007 GN=MAB_p04c PE=4 SV=1	13.1693	12.9779	12.7326	13.0762	12.7305	12.5333	12.3961	12.248	12.2382	12.7829	12.9839	12.4247
B1MAD8	B1MAD8_MYCA9	MAB_p05c	MAB_p05c	TRUE	LAFLPETDTGVEMVAK, VADLVMLAR	2	tr|B1MAD8|B1MAD8_MYCA9	Mercury resistance operon repressor MerR OS=Mycobacteroides abscessus (strain ATCC 19977 / DSM 44196 / CCUG 20993 / CIP 104536 / JCM 13569 / NCTC 13031 / TMC 1543 / L948) OX=561007 GN=MAB_p05c PE=4 SV=1	15.889	16.1857	16.0654	15.5376	15.727	15.703	15.7779	15.869	16.2109	15.5582	15.9107	15.6921
B1MAD9	B1MAD9_MYCA9	MAB_p06	MAB_p06	TRUE	ALLAAADALHGASTAAR, FPGIAASAAPVDGPALMTGK, GEVLVDDHLR, LALHAEQLLVATGR, LGTVVTVVTR, RPVTAGLNLDAVGVK, TIPLQYVTR, TLDYTALPR	8	tr|B1MAD9|B1MAD9_MYCA9	Mercuric reductase OS=Mycobacteroides abscessus (strain ATCC 19977 / DSM 44196 / CCUG 20993 / CIP 104536 / JCM 13569 / NCTC 13031 / TMC 1543 / L948) OX=561007 GN=MAB_p06 PE=3 SV=1	13.9479	14.1316	13.5507	13.9617	13.9035	14.2335	14.0558	13.9667	13.7651	13.8357	13.6283	13.9805
B1MAE1	B1MAE1_MYCA9	MAB_p08	MAB_p08	TRUE	EAAEPWLAENPAATVVSVADAYQLGR, HALTAMSDTEYDEHGR, IIGSGLTLRPTPHR, LNDSLGGDNPGSTPWMLR, MNPDIAQLAHR, QLYTWCALDTLIFPGILGR	6	tr|B1MAE1|B1MAE1_MYCA9	Alkylmercury lyase OS=Mycobacteroides abscessus (strain ATCC 19977 / DSM 44196 / CCUG 20993 / CIP 104536 / JCM 13569 / NCTC 13031 / TMC 1543 / L948) OX=561007 GN=MAB_p08 PE=3 SV=1	15.8677	15.9176	15.9416	15.6422	15.7755	15.9764	15.8307	15.8672	16.011	15.7746	15.8831	15.8608
B1MAE2	B1MAE2_MYCA9	MAB_p09	MAB_p09	TRUE	AASTVPDYTGIPSAVFTIPELAR, AGSHPIILDHGPRPLK, DQGLNIDVR, FVDAHQISVGDDVHHTER, GFDPDLVDLLIGR, GFTDPAPANMENDLR, GFTDPAPANMENDLRR, INWTDLMR, IVGAHLLGPDYTEHANTIAVAIK, LPELADLDLDR, RGFTDPAPANMENDLR, TTTAAYPTLGSDLGSML, VGLLEAEAR, YSDASTWYSSYR	14	tr|B1MAE2|B1MAE2_MYCA9	Probable FAD-dependent pyridine nucleotide-disulphide oxidoreductase OS=Mycobacteroides abscessus (strain ATCC 19977 / DSM 44196 / CCUG 20993 / CIP 104536 / JCM 13569 / NCTC 13031 / TMC 1543 / L948) OX=561007 GN=MAB_p09 PE=3 SV=1	14.9425	15.1971	14.8712	14.9121	15.1191	14.9639	14.98	14.8012	15.0868	15.0154	15.0857	15.214
B1MAE3	B1MAE3_MYCA9	MAB_p10	MAB_p10	TRUE	AVATIMATLAELELELGR, EGDTVVVTAIDR, ESVDTGTPTGR, LAGTGEPVPELAQAFGISR, LSGTVNTVRPGLAALLHYAR, VSTLGQDLDAQLAALAAQGVESGR	6	tr|B1MAE3|B1MAE3_MYCA9	Resolvase/invertase/recombinase OS=Mycobacteroides abscessus (strain ATCC 19977 / DSM 44196 / CCUG 20993 / CIP 104536 / JCM 13569 / NCTC 13031 / TMC 1543 / L948) OX=561007 GN=MAB_p10 PE=3 SV=1	15.5675	15.5328	15.4225	15.0996	15.1192	14.9898	14.5224	14.7558	14.8396	15.2126	15.2782	14.8518
B1MAE6	B1MAE6_MYCA9	MAB_p13	MAB_p13	TRUE	AATSQAQPVDIPDAVR, AGADAPEPVADAPTDK, AGTSVTQPGVSPGADAGTGK, ASATAWDGIHQK, DYSEDLAVYR, ETNPLLQPGVQVPAPVLDDMHAHR, IMDADPIYQDR, IVSAVTAALIR, LALLWPEMYPR, LVAAASTLPTPALR, TAEHIGGWAAR, VLATDPLVDNDFR, YNAEAQIFNGTTAMTRPAFMTGGAGHPR	13	tr|B1MAE6|B1MAE6_MYCA9	Methyl-accepting chemotaxis sensory transducer OS=Mycobacteroides abscessus (strain ATCC 19977 / DSM 44196 / CCUG 20993 / CIP 104536 / JCM 13569 / NCTC 13031 / TMC 1543 / L948) OX=561007 GN=MAB_p13 PE=4 SV=1	12.4085	12.5351	12.3807	12.3545	12.3883	12.6087	11.5794	11.5206	11.7713	11.9139	12.1042	12.0677
B1MAE7	B1MAE7_MYCA9	MAB_p14	MAB_p14	TRUE	DIEAVDPQAVAR, IWATWPTSEDSERPLLMWLR, PSAPTSDIVTAQQHWR, WHAELANTIYQASLWAR, YLLLIRPSAPTSDIVTAQQHWR	5	tr|B1MAE7|B1MAE7_MYCA9	Uncharacterized protein OS=Mycobacteroides abscessus (strain ATCC 19977 / DSM 44196 / CCUG 20993 / CIP 104536 / JCM 13569 / NCTC 13031 / TMC 1543 / L948) OX=561007 GN=MAB_p14 PE=4 SV=1	10.6007	10.8502	11.1777	10.8528	10.8875	10.1079	10.1574	9.93018	10.2984	10.852	10.6992	10.4144
B1MAE8	B1MAE8_MYCA9	MAB_p15c	MAB_p15c	TRUE	AAGGGLGEYYSESETR, AATITAAAADEDRLPDQVADLR, AGDPHLHTHVLVPNR, AGEADHEHADPIATGVHTAR, AGENADLDAVTR, AVADAHAFAITEAMEYLAEHGGYTR, AVTAIATSER, GGTFAQLVTDLPWAQR, HSAAVLPSVDTAGLSPDQAR, ISDDAPTVAAAR, LLLIDSGEPGPGR, LPGIVAAGFQHETSR, LPVWFSAGR, LVQPLSAPAGAGK, LVSLDGTSLYHEAK, MPVDDADGPSPR, PTPDVADPALAALADSHR, RVLVAAPTGR, SIAYVGLTR, VAAGDVVITR, VDETVQQAAR, VVLVGDEHQLAPVAQR, WEVLAVDPDAGR, YGTPLPSSQQR, YTAADLVAEER…	27	tr|B1MAE8|B1MAE8_MYCA9	TraA/ATP-dependent exoDNAse/relaxase OS=Mycobacteroides abscessus (strain ATCC 19977 / DSM 44196 / CCUG 20993 / CIP 104536 / JCM 13569 / NCTC 13031 / TMC 1543 / L948) OX=561007 GN=MAB_p15c PE=4 SV=2	12.7218	12.8319	12.6685	12.3535	13.0289	12.6265	12.3829	12.3643	12.6811	12.1428	12.3934	12.4916
B1MAF1	B1MAF1_MYCA9	MAB_p18c	MAB_p18c	TRUE	LLDLLLEDAPAVDLAFQR	1	tr|B1MAF1|B1MAF1_MYCA9	Uncharacterized protein OS=Mycobacteroides abscessus (strain ATCC 19977 / DSM 44196 / CCUG 20993 / CIP 104536 / JCM 13569 / NCTC 13031 / TMC 1543 / L948) OX=561007 GN=MAB_p18c PE=4 SV=1	6.74598	7.8254	7.93857	7.95424	7.46827	7.78141		7.7814	7.89501	7.29198	7.3576	7.84029
B1MAF2	B1MAF2_MYCA9	MAB_p19c	MAB_p19c	TRUE	GYVITDTVDEAINR, PAGLQVGSTRPLSR, SPFATQLHAGTLAR, YLDNAGIPKPDR, YLDNAGIPKPDRNDR	5	tr|B1MAF2|B1MAF2_MYCA9	Uncharacterized protein OS=Mycobacteroides abscessus (strain ATCC 19977 / DSM 44196 / CCUG 20993 / CIP 104536 / JCM 13569 / NCTC 13031 / TMC 1543 / L948) OX=561007 GN=MAB_p19c PE=4 SV=1	16.0304	16.1563	16.2242	15.6279	15.7188	16.0054	16.0754	16.0678	16.3635	15.8417	16.0745	16.097
B1MAF3	B1MAF3_MYCA9	MAB_p20c	MAB_p20c	TRUE	ADWGEWSDGGAYLGEIPHTVR, GLGIELDAEDASMYEVLHPDR, ILVIDMDQQAHSTK, RVPVNVHAPTSTAAVAYR, TTTTINLGANLAAMGLR, VIVPTQFGIDVAPGHLALK, VPVNVHAPTSTAAVAYR, YVLLADFDGNPK	8	tr|B1MAF3|B1MAF3_MYCA9	Cobyrinic acid a,c-diamine synthase or chromosome partitioning protein ParA OS=Mycobacteroides abscessus (strain ATCC 19977 / DSM 44196 / CCUG 20993 / CIP 104536 / JCM 13569 / NCTC 13031 / TMC 1543 / L948) OX=561007 GN=MAB_p20c PE=4 SV=1	17.5432	17.7072	17.6187	17.2312	17.3549	17.4874	17.4916	17.6644	17.9203	17.3113	17.63	17.4754
B1MAF4	B1MAF4_MYCA9	MAB_p21c	MAB_p21c	TRUE	DLSTAVLADLAIVEVALR, LTAAEGVEAYMK, NDPSPHASFTR, NLAEWIVNNTK, VAHHEPLHNGFPLPGQR, VHADYEQLWR, VTTLLATRP, YASYLNAAGQDADR	8	tr|B1MAF4|B1MAF4_MYCA9	Abi-like protein OS=Mycobacteroides abscessus (strain ATCC 19977 / DSM 44196 / CCUG 20993 / CIP 104536 / JCM 13569 / NCTC 13031 / TMC 1543 / L948) OX=561007 GN=MAB_p21c PE=4 SV=1	16.9223	14.8337	16.8905	16.9932	14.453	17.0042	16.9817	16.9165	16.3624	17.1272	16.3328	16.3473
B1MAF5	B1MAF5_MYCA9	MAB_2145	MAB_2145	TRUE	ADVPETAPQGSTLTVAAR, AGLFLGAGSVMHGMNEETDMR, AVDGMVNGVASILGAVSGWVR, DLYGDAFNEAVFMR, DLYGDAFNEAVFMRPGQR, RDLYGDAFNEAVFMRPGQR, VMLLTFFGK	7	tr|B1MAF5|B1MAF5_MYCA9	NADH-quinone oxidoreductase, L subunit NuoL OS=Mycobacteroides abscessus (strain ATCC 19977 / DSM 44196 / CCUG 20993 / CIP 104536 / JCM 13569 / NCTC 13031 / TMC 1543 / L948) OX=561007 GN=MAB_2145 PE=4 SV=1	15.3237	15.3968	15.2607	14.9242	14.7831	14.9114	15.0105	14.9697	15.4949	14.9943	15.092	15.03
B1MAF6	B1MAF6_MYCA9	MAB_2146	MAB_2146	TRUE	DPPPTVADIALR, LIASYGGVQK, MMTGPLAPGNETIGDLK, PLLDIVNPAVEQTLR	4	tr|B1MAF6|B1MAF6_MYCA9	NADH-quinone oxidoreductase, M subunit NuoM OS=Mycobacteroides abscessus (strain ATCC 19977 / DSM 44196 / CCUG 20993 / CIP 104536 / JCM 13569 / NCTC 13031 / TMC 1543 / L948) OX=561007 GN=MAB_2146 PE=3 SV=1	13.9428	13.9921	13.9364	14.0672	13.8554	13.8526	12.9091	13.1226	13.6285	13.8556	14.0162	13.7799
B1MAF7	NUON_MYCA9	nuoN	MAB_2147	FALSE	SGNADDGADGDYKDDDEVTDLRR, VIVVMFFADPVEDSGVLR	2	sp|B1MAF7|NUON_MYCA9	NADH-quinone oxidoreductase subunit N OS=Mycobacteroides abscessus (strain ATCC 19977 / DSM 44196 / CCUG 20993 / CIP 104536 / JCM 13569 / NCTC 13031 / TMC 1543 / L948) OX=561007 GN=nuoN PE=3 SV=1	14.9096	14.1391	15.0102	14.7313	14.823	15.0806	15.112	14.5103	13.301	14.734	14.3944	15.0517
B1MAF8	B1MAF8_MYCA9	MAB_2148	MAB_2148	TRUE	DYVAFPAITAASPGATYR, FLHATADNAPETR, FTVTDMENETR, QLLGSANFNAGPTMR, STLTANATANLLR, YDLPYTTGSMLFQYAK, YTNILDLDDDVGYGLLR	7	tr|B1MAF8|B1MAF8_MYCA9	Linoleoyl-CoA desaturase OS=Mycobacteroides abscessus (strain ATCC 19977 / DSM 44196 / CCUG 20993 / CIP 104536 / JCM 13569 / NCTC 13031 / TMC 1543 / L948) OX=561007 GN=MAB_2148 PE=4 SV=1	11.4286	11.9239	12.1275	12.1589	12.384	12.1653	11.2098	11.0888	11.616	12.0861	12.4286	12.4508
B1MAF9	B1MAF9_MYCA9	MAB_2149	MAB_2149	TRUE	GIDITHGFVVPR, SLTGFLSMTGGVLVAALTRPPAVR	2	tr|B1MAF9|B1MAF9_MYCA9	ABC transporter permease OS=Mycobacteroides abscessus (strain ATCC 19977 / DSM 44196 / CCUG 20993 / CIP 104536 / JCM 13569 / NCTC 13031 / TMC 1543 / L948) OX=561007 GN=MAB_2149 PE=4 SV=1	13.506	13.5408	13.4647	13.6794	13.4688	13.8957	12.2465	12.3335	12.9966	13.2648	13.7366	13.4594
B1MAG0	B1MAG0_MYCA9	MAB_2150c	MAB_2150c	TRUE	MIGQTIEPTTGAR	1	tr|B1MAG0|B1MAG0_MYCA9	SnoaL-like domain OS=Mycobacteroides abscessus (strain ATCC 19977 / DSM 44196 / CCUG 20993 / CIP 104536 / JCM 13569 / NCTC 13031 / TMC 1543 / L948) OX=561007 GN=MAB_2150c PE=4 SV=1	10.4644	10.6563	9.75336	10.9231	10.1781	10.608		9.57041	10.3556	10.2762	10.5902	10.1276
B1MAG2	B1MAG2_MYCA9	MAB_2152	MAB_2152	TRUE	AGVSRPTLYR, AQAVLAPLSNAEDR, EDIVAAVLVR, EEFVAHGIAR, EEFVAHGIARTAVGDIAR, EFDSESFSR, ETTEFFVR, HHPLVAALK, LTSTFLVNPSDLLPTDTDTNTR, MVEAFVMGMR, QLATGTLSETNVATSR	11	tr|B1MAG2|B1MAG2_MYCA9	Transcriptional regulator, TetR family OS=Mycobacteroides abscessus (strain ATCC 19977 / DSM 44196 / CCUG 20993 / CIP 104536 / JCM 13569 / NCTC 13031 / TMC 1543 / L948) OX=561007 GN=MAB_2152 PE=4 SV=1	16.564	16.7275	16.8885	16.3432	16.2979	16.4474	16.5089	16.5669	17.0003	16.2857	16.6043	16.5321
B1MAG3	B1MAG3_MYCA9	MAB_2153	MAB_2153	TRUE	EGADSGLAGDAIGDR, IGEQWHIGTEGLVLEVSSPR, RPTDLAIAVR, SVHGGDDQAVYAYAR, VLTVNVGELR, VNPAGGSVPTGIDK	6	tr|B1MAG3|B1MAG3_MYCA9	MOSC domain-containing protein OS=Mycobacteroides abscessus (strain ATCC 19977 / DSM 44196 / CCUG 20993 / CIP 104536 / JCM 13569 / NCTC 13031 / TMC 1543 / L948) OX=561007 GN=MAB_2153 PE=4 SV=1	15.1494	15.1361	15.2665	15.094	15.1039	15.1784	14.2058	14.4695	14.6456	14.9275	15.1817	15.092
B1MAG4	B1MAG4_MYCA9	MAB_2154c	MAB_2154c	TRUE	AIEELPEPR, ASAWLLATSVTADK, AWIERPGR, FVYMNTDTVMHVHR, IALAVAEMEAR, IPQGDEFGVR, LASVIDSANGIGAVLNPLR, MSVGPDGVGVTTAEIFDR, PHVHIVDTEPTTPWQR, QGHIGSSAQTVLVQR, VALDILGPVPLEPVR	11	tr|B1MAG4|B1MAG4_MYCA9	Thioesterase-like superfamily protein OS=Mycobacteroides abscessus (strain ATCC 19977 / DSM 44196 / CCUG 20993 / CIP 104536 / JCM 13569 / NCTC 13031 / TMC 1543 / L948) OX=561007 GN=MAB_2154c PE=4 SV=1	17.5737	17.812	17.7974	17.4565	17.5134	17.6588	17.4115	17.6711	18.0725	17.2422	17.5929	17.4535
B1MAG5	B1MAG5_MYCA9	MAB_2155c	MAB_2155c	TRUE	AIQNIGTTGDFRPNPSR, DLLSGYYR, EYATAAGLVEPAWER, GSLVHAALEDLYTRPAAER, IDIAPGGAMR, LVESNPELAEVVEAER	6	tr|B1MAG5|B1MAG5_MYCA9	PD-(D/E)XK endonuclease-like domain-containing protein OS=Mycobacteroides abscessus (strain ATCC 19977 / DSM 44196 / CCUG 20993 / CIP 104536 / JCM 13569 / NCTC 13031 / TMC 1543 / L948) OX=561007 GN=MAB_2155c PE=4 SV=1	12.4104	12.4419	12.1615	12.363	11.9488	12.5022	10.8118	11.2884	11.2074	12.5832	12.7066	12.4785
B1MAG6	B1MAG6_MYCA9	MAB_2156	MAB_2156	TRUE	AQVFRPADADGTPVAER, GALTFTSAAATAPWVVSGPLNLHLR, GGIAPGWLAGR, GTLIDNDEYFR, GVDGDYLSPWHPTGK, HGQSVVLDPDQPSYLVAPVVIGAR, LFELSELAR, LMSGMTAVLGTSGLK, LPVLLNLTPYNK, VSFTPNVSIALSDGTVLK, WLPSPSDVVR, YIPSIPELWASR	12	tr|B1MAG6|B1MAG6_MYCA9	Probable peptidase OS=Mycobacteroides abscessus (strain ATCC 19977 / DSM 44196 / CCUG 20993 / CIP 104536 / JCM 13569 / NCTC 13031 / TMC 1543 / L948) OX=561007 GN=MAB_2156 PE=4 SV=1	12.3154	12.34	12.6824	12.2517	12.2504	12.0812	10.912	10.9787	11.7314	12.2105	11.8342	12.3399
B1MAG7	B1MAG7_MYCA9	MAB_2157	MAB_2157	TRUE	ADIGPEGEQAR, AVRPWAPHDYVPWSR, DGAWGTWVGQWTAEEGR, EIVGFAMPGMGMEGFAQNAIAIAK, GVDPGNLEAMR, IHHDDVLQPILR, LLTELEPVVEENLER, MAHTVAGYDSGDK, PWAPHDYVPWSR, TPLEALAYVSFQELATR, VALDENLHMVFYR	11	tr|B1MAG7|B1MAG7_MYCA9	Probable acyl-[acyl-carrier protein] desaturase OS=Mycobacteroides abscessus (strain ATCC 19977 / DSM 44196 / CCUG 20993 / CIP 104536 / JCM 13569 / NCTC 13031 / TMC 1543 / L948) OX=561007 GN=MAB_2157 PE=3 SV=1	18.4955	18.631	18.7166	18.4717	18.3305	18.6339	18.1898	18.2174	18.4261	18.3011	18.5245	18.5405
B1MAG9	B1MAG9_MYCA9	MAB_2159	MAB_2159	TRUE	AVGPQGAVISYEIR, DAAQIVHDGDIFPGAR, GAIVHDEVIGIPEGSVVK, GHTAFLVSAR, GWNVVGLAVRPEHSMR, HYTMVLEPGK, LAPGTITPTPLR, PLLLDYVLSMPR, STNGDQFLVLR, STNGDQFLVLRPLLLDYVLSMPR, TGPFIVGDR	11	tr|B1MAG9|B1MAG9_MYCA9	tRNA (adenine(58)-N(1))-methyltransferase TrmI OS=Mycobacteroides abscessus (strain ATCC 19977 / DSM 44196 / CCUG 20993 / CIP 104536 / JCM 13569 / NCTC 13031 / TMC 1543 / L948) OX=561007 GN=MAB_2159 PE=3 SV=1	16.5707	16.5094	16.5035	16.3792	16.4534	16.5236	16.6098	16.5241	16.7055	16.5371	16.6162	16.5683
B1MAH0	B1MAH0_MYCA9	MAB_2160c	MAB_2160c	TRUE	AIGDAGFSPLSFTVK, LADPNLPGAEK, MGGFAVPMSFSPEGEGWK, TGTSLAGTGTPK, VTAVQGATPEQLDK, WSTETPGDVEAVVTINSPSPK	6	tr|B1MAH0|B1MAH0_MYCA9	Lipoprotein LppK OS=Mycobacteroides abscessus (strain ATCC 19977 / DSM 44196 / CCUG 20993 / CIP 104536 / JCM 13569 / NCTC 13031 / TMC 1543 / L948) OX=561007 GN=MAB_2160c PE=4 SV=1	17.8012	17.8948	17.8403	17.7181	17.8665	17.7614	17.7456	17.7819	18.1788	17.7669	17.94	17.8575
B1MAH1	B1MAH1_MYCA9	MAB_2161c	MAB_2161c	TRUE	ASAISLIQAASGK, DGFLPLAFTVSNVK, GGLVEGGIGAGEAIYADR, STGPGLAAAAVTITGPK, TQAYTTNINFVDQDGWK	5	tr|B1MAH1|B1MAH1_MYCA9	Hypothetical low molecular weight antigen Mtb12 OS=Mycobacteroides abscessus (strain ATCC 19977 / DSM 44196 / CCUG 20993 / CIP 104536 / JCM 13569 / NCTC 13031 / TMC 1543 / L948) OX=561007 GN=MAB_2161c PE=4 SV=1	17.2563	17.6892	17.8369	16.999	16.2348	17.0868	17.3125	17.359	17.7628	17.1492	17.3136	17.4778
B1MAH2	ARC_MYCA9	mpa	MAB_2162	FALSE	AEVEDLVLEEVPDVSYSDIGGLAR, AIDTESSLGQYL, ALVVGHADEER, ASDGTPVIVFFDEMDSIFR, DAVELPFLHK, DFNSGAMIQNVVDR, DLNQLEAR, DLYQEYSLRPPK, EDMIDPAILR, EDMIDPAILRPGR, FLEVTYANGDK, IERPDAESAQDIFSK, IQHLLDSIVDEFAENEDLPNTTNPDDWAR, IVWLADPLIAPDLSEVSEDADGADLK, IVWLADPLIAPDLSEVSEDADGADLKPR, LGQPPSGYGVLLAVQTDETVDVFTSGR, LNEALTVVEAGNFESVGEISTLR, LRDLNQLEAR, LRPGDSLLVDTK, MYAEIDDNR, MYAEIDDNRFLEVTYANGDK, QIEQIRDAVELPFL…	24	sp|B1MAH2|ARC_MYCA9	Proteasome-associated ATPase OS=Mycobacteroides abscessus (strain ATCC 19977 / DSM 44196 / CCUG 20993 / CIP 104536 / JCM 13569 / NCTC 13031 / TMC 1543 / L948) OX=561007 GN=mpa PE=3 SV=1	18.6459	18.652	18.5706	18.6107	18.6122	18.6825	18.152	18.1913	18.2023	18.1848	18.3346	18.3961
B1MAH3	B1MAH3_MYCA9	MAB_2163	MAB_2163	TRUE	AFYDEYAGPLHR, HPTLVNQTEGSAR, LSLQEMGVTR, YVMHLTHDSALAEDIVQEVLLR	4	tr|B1MAH3|B1MAH3_MYCA9	RNA polymerase sigma factor OS=Mycobacteroides abscessus (strain ATCC 19977 / DSM 44196 / CCUG 20993 / CIP 104536 / JCM 13569 / NCTC 13031 / TMC 1543 / L948) OX=561007 GN=MAB_2163 PE=3 SV=1	13.6097	13.5544	13.9319	13.6623	13.2533	13.5656	13.5437	13.3895	13.7179	13.28	13.6824	13.2912
B1MAH4	B1MAH4_MYCA9	MAB_2164	MAB_2164	TRUE	ALSEVTAMPGLLSK, MELEDPPVLAK, PAPMNVAAGSLPAGEHWQPMR, QVTPSPLSAQVALVR, TGQSIIASSWTAK	5	tr|B1MAH4|B1MAH4_MYCA9	Transmembrane anti-sigma factor OS=Mycobacteroides abscessus (strain ATCC 19977 / DSM 44196 / CCUG 20993 / CIP 104536 / JCM 13569 / NCTC 13031 / TMC 1543 / L948) OX=561007 GN=MAB_2164 PE=4 SV=1	14.1745	13.9938	14.0021	14.0331	14.1095	13.9793	13.4927	13.1745	13.9236	13.8165	13.5565	14.0421
B1MAH5	B1MAH5_MYCA9	MAB_2165	MAB_2165	TRUE	AIPAGADIFVDAGNTGAAAVHYLGARQHGR, ILVVAGPEVAR, IPVLSIGSAAPHVASR, LGTVPVQLADFAGHLIK, LLGVIGVMGHPAVEQVMR, SLEGNGAFQDGSGR	6	tr|B1MAH5|B1MAH5_MYCA9	acetolactate synthase OS=Mycobacteroides abscessus (strain ATCC 19977 / DSM 44196 / CCUG 20993 / CIP 104536 / JCM 13569 / NCTC 13031 / TMC 1543 / L948) OX=561007 GN=MAB_2165 PE=3 SV=1	10.6006	11.2632	11.2444	10.0855	11.0537	11.0498	9.64295	10.6093	11.1217	10.1452	10.0543	9.9168
B1MAH6	B1MAH6_MYCA9	MAB_2166	MAB_2166	TRUE	ALPALSDIAAEAGTEDALPGVHR, ATPIIMDMMR, GFAETAEPGLWVAHDR, HSHGLPIVPEWMK, KPWVGDFWDMFGAGHMLELLNLK, LGSDTLIYTR, VVDAQVVLNK	7	tr|B1MAH6|B1MAH6_MYCA9	SRPBCC family protein OS=Mycobacteroides abscessus (strain ATCC 19977 / DSM 44196 / CCUG 20993 / CIP 104536 / JCM 13569 / NCTC 13031 / TMC 1543 / L948) OX=561007 GN=MAB_2166 PE=4 SV=1	14.4342	14.3948	14.363	14.2399	13.856	14.1772	13.3419	13.3888	13.92	13.7239	13.738	13.7255
B1MAH7	B1MAH7_MYCA9	MAB_2167	MAB_2167	TRUE	DDDLAENVMFR, DGGSPVLGIETR, IGIASTDLDALVTNQPNR, LVQQMMVSSSAR, NFGEFAGDMTYAVTPHR, QVRPGDAVMLAGFAHAGDYAAAAAVR, STAQASIPGDGATATLITR, VSAEYFAQYAK, YWEAGSGQGR	9	tr|B1MAH7|B1MAH7_MYCA9	3-oxoacyl-ACP synthase III OS=Mycobacteroides abscessus (strain ATCC 19977 / DSM 44196 / CCUG 20993 / CIP 104536 / JCM 13569 / NCTC 13031 / TMC 1543 / L948) OX=561007 GN=MAB_2167 PE=3 SV=1	13.4575	13.6454	13.4984	13.1962	13.1007	13.0523	12.6611	12.8507	13.0613	13.1222	13.2548	13.1167
B1MAH8	B1MAH8_MYCA9	MAB_2168	MAB_2168	TRUE	HDLAEVNRYPEFLPVVLPR, LALNENPYRPLPSVR, LHPNLVVLR, LLEVDEIGESAVSR, LTVGDPREMAIVAR, YQLPFGMNR	6	tr|B1MAH8|B1MAH8_MYCA9	Aminotransferase OS=Mycobacteroides abscessus (strain ATCC 19977 / DSM 44196 / CCUG 20993 / CIP 104536 / JCM 13569 / NCTC 13031 / TMC 1543 / L948) OX=561007 GN=MAB_2168 PE=3 SV=1	10.965	11.4775	11.3083	11.2405	10.8782	10.956	7.60673	7.83932	10.5604	10.9535	11.3029	11.1879
B1MAH9	B1MAH9_MYCA9	MAB_2169c	MAB_2169c	TRUE	ALDAGLPEPILGDQLAR, AMSLSPTLR, EDDGIALFR, IHVDLSGAPQTMLATFYAK, IVDHFPYGELQFDAFNK, LNPGPGIEWYDIDYPDVAR, LQLLEWESPFDSETFQR, SGATLYWGIDRPEDLIR, TQWSNAVVR	9	tr|B1MAH9|B1MAH9_MYCA9	Probable O-methyltransferase OS=Mycobacteroides abscessus (strain ATCC 19977 / DSM 44196 / CCUG 20993 / CIP 104536 / JCM 13569 / NCTC 13031 / TMC 1543 / L948) OX=561007 GN=MAB_2169c PE=4 SV=1	15.4727	15.66	15.5723	15.3393	15.5465	15.4693	15.3102	15.4995	16.0553	15.3066	15.6955	15.3972
B1MAI0	B1MAI0_MYCA9	MAB_2170	MAB_2170	TRUE	DPDPQADQVLQVWAK, ELTGLALQR, ENLSWSAPR, GASYGTHENYLMDR, HVASVPGAAR, LHLVDLQYSDVR, LHLVDLQYSDVRLDK, LHVIIGDANLAETSTFLK, MVTEQQVLDAVTRPPSDTR, PVHAVHVISR, QTPFSAIIAGLTPFFVSR, TTGPAPIVDADEVGAANMILTNGAR, VGIGPSGDDAGFQLSQR, VGTTSLVLDLIESGVDLSDLALAR, WDYEVESPLR	15	tr|B1MAI0|B1MAI0_MYCA9	Proteasome accessory factor PafA2 OS=Mycobacteroides abscessus (strain ATCC 19977 / DSM 44196 / CCUG 20993 / CIP 104536 / JCM 13569 / NCTC 13031 / TMC 1543 / L948) OX=561007 GN=MAB_2170 PE=3 SV=1	17.7408	17.7415	17.6566	17.6704	17.7389	17.712	17.7525	17.6407	17.7049	17.5466	17.5816	17.6485
B1MAI1	PUP_MYCA9	pup	MAB_2171	FALSE	GGGGDDDDVTDLGGPAGQER	1	sp|B1MAI1|PUP_MYCA9	Prokaryotic ubiquitin-like protein Pup OS=Mycobacteroides abscessus (strain ATCC 19977 / DSM 44196 / CCUG 20993 / CIP 104536 / JCM 13569 / NCTC 13031 / TMC 1543 / L948) OX=561007 GN=pup PE=3 SV=1	13.3907	14.0686	14.199	12.9382	13.1409	13.2657	13.36	13.6932	13.933	13.168	13.226	13.3364
B1MAI2	PSB_MYCA9	prcB	MAB_2172	FALSE	AQAPELLPALGK, ASADVIGNLPHGTTIVALTYR, ATQGNYIANR, DDAIASQPAGQHFR, GGVLIAGDRR, LEGVQLTFNGK, LYAVELEHYEK, NSHLSSFSEYLR, RVFPTAIR	9	sp|B1MAI2|PSB_MYCA9	Proteasome subunit beta OS=Mycobacteroides abscessus (strain ATCC 19977 / DSM 44196 / CCUG 20993 / CIP 104536 / JCM 13569 / NCTC 13031 / TMC 1543 / L948) OX=561007 GN=prcB PE=3 SV=1	16.5866	16.8551	16.8292	16.6538	16.5894	16.6818	16.4905	16.716	16.8905	16.4147	16.7597	16.6695
B1MAI3	PSA_MYCA9	prcA	MAB_2173	FALSE	ALGGLEVAVLEQSR, ALGGLEVAVLEQSRPR, ALQAGTAGANGSEGR, DTEPVLYR, ESYVEDSALK, GGIQWADMR, QLANIYAEALGTIFNEQAK, RGGIQWADMR	8	sp|B1MAI3|PSA_MYCA9	Proteasome subunit alpha OS=Mycobacteroides abscessus (strain ATCC 19977 / DSM 44196 / CCUG 20993 / CIP 104536 / JCM 13569 / NCTC 13031 / TMC 1543 / L948) OX=561007 GN=prcA PE=3 SV=1	17.556	17.5891	17.6893	17.5612	17.5326	17.4664	17.4999	17.6575	17.9334	17.2937	17.5783	17.6165
B1MAI9	B1MAI9_MYCA9	MAB_2179	MAB_2179	TRUE	AGDGFLAEELR, FAVPYANGEPEPFR, GDAYPSGGAGMYGTADDVLLLLEAIR, IADNVNVPLPQGIGVAVR, LALAPLQFAPGSAWR, LASVTKPIVTVAVLR, LDEVFGAALR, LVTSPLGMHESGFVAR, PIVTVAVLR, WLPDFTPR	10	tr|B1MAI9|B1MAI9_MYCA9	Beta-lactamase/esterase OS=Mycobacteroides abscessus (strain ATCC 19977 / DSM 44196 / CCUG 20993 / CIP 104536 / JCM 13569 / NCTC 13031 / TMC 1543 / L948) OX=561007 GN=MAB_2179 PE=4 SV=1	14.0994	14.2814	14.4343	13.9444	13.8455	14.2081	13.9784	14.0977	14.4835	13.5591	14.039	13.7906
B1MAJ1	B1MAJ1_MYCA9	MAB_2181c	MAB_2181c	TRUE	ALSTLPAPEHSTIVR, DFLLTWFVHAAYEVDYTK, DTLLIAALGR, ELATFFGDYDLLLTPTLAK, GITEPELFGASR, GITPMGPTAGEPMHGAAVNGTVSR, GLPLGVQFVAPLGGESLLIR, IGEFNLPAPLAAVSDLLLR, LAAQLEATEPWAHR, LLTHLGHEVEEVSAPYDDGQLAR, LTGAGDEGFER, MDFSDYSQHDATGLAELVATK, PAISLPLYQTPK, QVTPAELLAAAR, TLPEADQQVQGDLTGPFAGVPFLIK, TTSGPEYVAAVER, VPTVITPNPDPAAVAAVETAIR, WLDAGLVIFGK	18	tr|B1MAJ1|B1MAJ1_MYCA9	amidase OS=Mycobacteroides abscessus (strain ATCC 19977 / DSM 44196 / CCUG 20993 / CIP 104536 / JCM 13569 / NCTC 13031 / TMC 1543 / L948) OX=561007 GN=MAB_2181c PE=3 SV=1	17.9575	18.048	18.1247	17.8642	17.8509	17.99	17.802	17.953	18.1708	17.621	17.9112	17.905
B1MAJ2	B1MAJ2_MYCA9	MAB_2182c	MAB_2182c	TRUE	ASPNPLLLAWIFSQMQER, AWQLMMAQAQAVDHEITPTTHFAQALTDR, DFHLTTVPESAASR, EAADDKPSDDEPLR, HDDFTFVWPGAANK, IVAIYNDVLK, IVAIYNDVLKK, MHIALFTDLHPESLGGAQISVAR, PVPFVAEAMR, QMTEVVAAHHDEPR, RAWQLMMAQAQAVDHEITPTTHFAQALTDR, RNGIPVVQTK, RPVSVVSNGVDDELVDIAR, VTVFTAPLAHTVDPDPNVVEVK	14	tr|B1MAJ2|B1MAJ2_MYCA9	Hypothetical glycosyl transferase OS=Mycobacteroides abscessus (strain ATCC 19977 / DSM 44196 / CCUG 20993 / CIP 104536 / JCM 13569 / NCTC 13031 / TMC 1543 / L948) OX=561007 GN=MAB_2182c PE=4 SV=1	16.4436	16.7133	16.9762	16.7842	16.4403	16.4454	16.5233	16.745	17.2526	15.7753	16.426	16.5583
B1MAJ3	PAFA_MYCA9	pafA	MAB_2183	FALSE	AAVDQPPQTTR, AEHIWEGVSSATTR, AVEHLNTREPNEQVEQVVELWGR, DFSLDNPIR, DFTVDWVHLK, EPNEQVEQVVELWGR, EVSHDLTGR, GDFITAAQEAGRDFTVDWVHLK, ISDVLLPFLVTR, LHVIVGDSNMAETTTMLK, LRGDFITAAQEAGR, LSDEGIGGDIYLFK, QASALDIQR, RLSPDEVAR, TLDAVESQDFSK, VDTEIDWVIK, VGTAALVLEMIESGVAFR, VLEDLLVDAEQR, YNMELSDPK	19	sp|B1MAJ3|PAFA_MYCA9	Pup--protein ligase OS=Mycobacteroides abscessus (strain ATCC 19977 / DSM 44196 / CCUG 20993 / CIP 104536 / JCM 13569 / NCTC 13031 / TMC 1543 / L948) OX=561007 GN=pafA PE=3 SV=1	18.2986	18.7435	18.6417	18.0345	18.3434	18.4528	18.2274	18.368	18.8655	18.1313	18.4462	18.2437
B1MAJ4	B1MAJ4_MYCA9	MAB_2184	MAB_2184	TRUE	ELLPLIDAGAQSPR	1	tr|B1MAJ4|B1MAJ4_MYCA9	Cullin, a subunit of E3 ubiquitin ligase OS=Mycobacteroides abscessus (strain ATCC 19977 / DSM 44196 / CCUG 20993 / CIP 104536 / JCM 13569 / NCTC 13031 / TMC 1543 / L948) OX=561007 GN=MAB_2184 PE=4 SV=1	12.7912	13.0933	12.7443	12.4533	12.4519	12.8518	11.6465	11.2541	11.8927	12.1813	12.8169	12.202
B1MAJ5	B1MAJ5_MYCA9	MAB_2185	MAB_2185	TRUE	AAGVDVDPAAENVSVAAPAAMPGGR, AIVAAAVGDGPVR, DGDIVEIDVASPDR, DLGIPLETGK, ILLSAIDSGQAVQFGHR, ILLSAIDSGQAVQFGHRPSR, SIASHGADAVALEPAQVR, SIASHGADAVALEPAQVRDEVVAR, TSVAGYSDSPSDEAFSR, TVEPWGVITDR, VSSFDATEGYR, WYLVGHDR	12	tr|B1MAJ5|B1MAJ5_MYCA9	WYL domain-containing protein OS=Mycobacteroides abscessus (strain ATCC 19977 / DSM 44196 / CCUG 20993 / CIP 104536 / JCM 13569 / NCTC 13031 / TMC 1543 / L948) OX=561007 GN=MAB_2185 PE=4 SV=1	17.2762	17.3599	17.4833	17.0196	17.0708	17.283	17.2296	17.2532	17.5754	16.995	17.2132	17.2282
B1MAJ6	B1MAJ6_MYCA9	MAB_2186	MAB_2186	TRUE	ADATAALAAYQAS, ALLDMPGTVDPEAAR, IEEAVGALPTDAAPAPLSAR, IEQAEVLDQR, IEYYSASR, LILGFGSAIR, LLNMVPYFQANPGISAAEAAADLGVTTK, LTSPEATALLVALR, TESEAVTAVR, VLAPESLAR, VRADATAALAAYQAS	11	tr|B1MAJ6|B1MAJ6_MYCA9	Protein pafC OS=Mycobacteroides abscessus (strain ATCC 19977 / DSM 44196 / CCUG 20993 / CIP 104536 / JCM 13569 / NCTC 13031 / TMC 1543 / L948) OX=561007 GN=MAB_2186 PE=4 SV=1	16.9054	17.0428	17.0935	16.7557	16.7095	16.8237	16.779	16.9152	17.1545	16.6394	16.8573	16.7639
B1MAJ7	B1MAJ7_MYCA9	tatA	MAB_2187	FALSE	ELQNEGNAAK	1	tr|B1MAJ7|B1MAJ7_MYCA9	Sec-independent protein translocase protein TatA OS=Mycobacteroides abscessus (strain ATCC 19977 / DSM 44196 / CCUG 20993 / CIP 104536 / JCM 13569 / NCTC 13031 / TMC 1543 / L948) OX=561007 GN=tatA PE=3 SV=1		10.7222	10.8591	7.6708		10.0787	8.8514	9.51792	11.9819			9.9039
B1MAJ8	B1MAJ8_MYCA9	tatC	MAB_2188	FALSE	FITPGLYR, LLATAPFEQFMLR, NPDGTMSLVEHLQELR	3	tr|B1MAJ8|B1MAJ8_MYCA9	Sec-independent protein translocase protein TatC OS=Mycobacteroides abscessus (strain ATCC 19977 / DSM 44196 / CCUG 20993 / CIP 104536 / JCM 13569 / NCTC 13031 / TMC 1543 / L948) OX=561007 GN=tatC PE=3 SV=1	12.4989	12.6862	12.7608	11.9347	12.3272	12.4037	12.4989	12.6195	13.8023	12.4801	12.6844	12.5056
B1MAJ9	B1MAJ9_MYCA9	MAB_2189	MAB_2189	TRUE	AFSEGLSFALDPFQVR, EIDEGFVAAVYR, FADFDRPR, GAANDALAALK, GDTTVVVDETRPVPLWQHVMVGR, GDTVSATGEAPTAALR, GIAAHHAGMLPVFR, GLWAGLKPAELAAVASAVLYESR, GYVEDSAELGMK, HGDADADLER, HNDLVSVYGPEK, HTVEELFTK, ISSADYSGGAEPLGSIALPK, LDEDGLLPAITFIFSR, LFDLFDGDEPLGR, MLDEIAGELDGHDGSVLQYVR, NGVAVVLEPAHDDEDPRPLVLTEHR, NMLYADSPALHGLSYVVMDEVHFLADR, PAELAAVASAVLYESR, QVVDLLDQIHK, RGAANDALAALK, RNGVAVVLEPAHDDEDPRPLVLTEHR, SF…	25	tr|B1MAJ9|B1MAJ9_MYCA9	Probable ATP-dependent DNA helicase HelY OS=Mycobacteroides abscessus (strain ATCC 19977 / DSM 44196 / CCUG 20993 / CIP 104536 / JCM 13569 / NCTC 13031 / TMC 1543 / L948) OX=561007 GN=MAB_2189 PE=4 SV=1	14.26	14.5038	14.525	14.2094	14.3702	14.2879	14.3237	14.4482	14.991	14.3684	14.4555	14.2856
B1MAK0	B1MAK0_MYCA9	MAB_2190	MAB_2190	TRUE	GTYEVGRPK, ILTDETNGYGAK, QVTVTFQNDK, RQVTVTFQNDK	4	tr|B1MAK0|B1MAK0_MYCA9	DUF4333 domain-containing protein OS=Mycobacteroides abscessus (strain ATCC 19977 / DSM 44196 / CCUG 20993 / CIP 104536 / JCM 13569 / NCTC 13031 / TMC 1543 / L948) OX=561007 GN=MAB_2190 PE=4 SV=1	19.3007	19.2126	19.0706	19.4044	19.4287	19.4719	19.2931	18.8078	18.7915	19.2173	19.4074	19.3816
B1MAK1	B1MAK1_MYCA9	MAB_2191c	MAB_2191c	TRUE	AGAAYAELALLR, ATLFGPTEVAEQYGVPLAR, DLLQVVADVPVPVR, DPVIVVSGDRDLLQVVADVPVPVR, DSDALPLTAR, GDPSDGLPGVPGVGEK, GFLDTVSQLITLYRPHR, LLAEFGSLDGILTAADDPK, LQAATVYMAAAEPVVR, RDPVIVVSGDR, RDPVIVVSGDRDLLQVVADVPVPVR, SYFGVPDSITSPDGR, SYFGVPDSITSPDGRPVNAVR, TVPARPVLLLDGASLWFR, VAELGAELGIGSAVTR, VAVDAPVIVDR, VAVDAPVIVDRDSDALPLTAR, VVTDDPLAGR	18	tr|B1MAK1|B1MAK1_MYCA9	Probable 5'-3' exonuclease OS=Mycobacteroides abscessus (strain ATCC 19977 / DSM 44196 / CCUG 20993 / CIP 104536 / JCM 13569 / NCTC 13031 / TMC 1543 / L948) OX=561007 GN=MAB_2191c PE=4 SV=1	16.7924	16.6019	16.0416	16.7253	16.6884	16.8362	16.7438	16.8899	16.1213	16.5377	16.7611	16.8281
B1MAK2	B1MAK2_MYCA9	MAB_2192	MAB_2192	TRUE	AQQAAVHAARPGVTAESVDAAAR, DASEIDALRK, FESDVYADR, LTALVVPATGQPTVVAPR, PGVTAESVDAAAR, PHGLTVVPTR, RVLTEAGMGEAFVHR, TYSIGEPDPDVAQR, VGVTGLVVTPGYDLR, VGVTGLVVTPGYDLRYLTGSR, VHALVPELLIPGR, VLTEAGMGEAFVHR	12	tr|B1MAK2|B1MAK2_MYCA9	Probable dipeptidase PepE OS=Mycobacteroides abscessus (strain ATCC 19977 / DSM 44196 / CCUG 20993 / CIP 104536 / JCM 13569 / NCTC 13031 / TMC 1543 / L948) OX=561007 GN=MAB_2192 PE=3 SV=1	17.1706	17.1467	17.0242	17.1989	17.2879	17.2215	16.8717	16.9184	16.8844	16.8823	17.1159	16.9062
B1MAK3	B1MAK3_MYCA9	MAB_2193c	MAB_2193c	TRUE	GGVAVLSQVDGAR, HLAMLTTLR, LTDDALAFLSER, QDNSPHVVAVGFTFDPATHIAR, VLGSSDLLNR, WLSLEGSATVVTDK	6	tr|B1MAK3|B1MAK3_MYCA9	Pyridoxamine 5'-phosphate oxidase putative domain-containing protein OS=Mycobacteroides abscessus (strain ATCC 19977 / DSM 44196 / CCUG 20993 / CIP 104536 / JCM 13569 / NCTC 13031 / TMC 1543 / L948) OX=561007 GN=MAB_2193c PE=4 SV=1	19.7749	19.8649	19.8709	19.6864	19.7363	19.8089	19.6852	19.8016	19.9932	19.6082	19.8016	19.7597
B1MAK4	B1MAK4_MYCA9	MAB_2194	MAB_2194	TRUE	AGLDGFASGLADALHGSGVR, ANYVYGSAK, GALVVFSSIAGWR, LAPDNTVVLAAR, LDTHESVLDSIIER, MSAGMSPAPLSSTPPQVAAATVR, PLGALAFVMR, RPSTVVIFGGR, SEIGLEVATR, TVWIPRPLGALAFVMR, YGAIDVAVLAFGLLGDQAR	11	tr|B1MAK4|B1MAK4_MYCA9	Probabme short-chain dehydrogenase/reductase OS=Mycobacteroides abscessus (strain ATCC 19977 / DSM 44196 / CCUG 20993 / CIP 104536 / JCM 13569 / NCTC 13031 / TMC 1543 / L948) OX=561007 GN=MAB_2194 PE=3 SV=1	16.2549	16.293	16.2681	16.149	16.228	16.2465	16.1657	16.2687	16.403	16.1198	16.2929	16.2945
B1MAK5	B1MAK5_MYCA9	MAB_2195	MAB_2195	TRUE	AVTLAALGPR, ELAQTLSESGLGDSR, ITVVGIGADGVDGLSAR, LPVVQWSTEK, LTVWEQLGGAGEHSFGGVAR, LWDVGAGSGSIAVEWSR, MGWAVNDIEIISLVNAPAR, MVVNAVTAESEALLLR, SRLPVVQWSTEK, VEDAAPLGGFTSWR, YRVEDAAPLGGFTSWR	11	tr|B1MAK5|B1MAK5_MYCA9	Probable precorrin-6Y C5,15-methyltransferase CobL OS=Mycobacteroides abscessus (strain ATCC 19977 / DSM 44196 / CCUG 20993 / CIP 104536 / JCM 13569 / NCTC 13031 / TMC 1543 / L948) OX=561007 GN=MAB_2195 PE=4 SV=1	14.7361	14.9116	15.0211	14.53	14.5925	14.6909	14.8142	15.0607	15.3068	14.4894	14.773	14.7225
B1MAK6	B1MAK6_MYCA9	MAB_2196	MAB_2196	TRUE	GTLADIAGQLK, VLAAEGFTDSYLYSSGR, VSTLSTAMPEGEDLR	3	tr|B1MAK6|B1MAK6_MYCA9	Probable precorrin-4 C11-methyltransferase CobM OS=Mycobacteroides abscessus (strain ATCC 19977 / DSM 44196 / CCUG 20993 / CIP 104536 / JCM 13569 / NCTC 13031 / TMC 1543 / L948) OX=561007 GN=MAB_2196 PE=3 SV=1	16.1551	16.3047	16.2763	15.9487	15.9474	16.1326	15.8835	16.063	16.3089	15.7295	16.11	15.9585
B1MAK7	B1MAK7_MYCA9	MAB_2197	MAB_2197	TRUE	DAVVAQGFSR, FDVTTSLAGR, GPYTVAEETELMR, IGGFGGEVGLR, LGIPHLIVR, QYEIEVLVTK, RPPWPAGDATVVSSAAEAK, VNNPAVPAGALR, VVEPMSADELPER	9	tr|B1MAK7|B1MAK7_MYCA9	Probable precorrin-6X reductase CobK OS=Mycobacteroides abscessus (strain ATCC 19977 / DSM 44196 / CCUG 20993 / CIP 104536 / JCM 13569 / NCTC 13031 / TMC 1543 / L948) OX=561007 GN=MAB_2197 PE=4 SV=1	15.8994	15.9732	15.9365	16.4356	16.1922	15.9053	15.5206	15.6759	16.004	15.7018	15.9839	15.7934
B1MAK8	B1MAK8_MYCA9	MAB_2198c	MAB_2198c	TRUE	AAAAADLVLAVYNPASK, ATDLIGYGPYLDR, DPATPVVLGR, DVLLEHRDPATPVVLGR, GAIDDFYEESANR, GVLWGVGLGPGDPELVTVK, LGDSHAAVIMK, NVALLAEGDPLFYSSYMHMHR, QALDASGLLDR, TLLIIGSSQTQWHDTDSGPQVFTPR, TWQVASMR, VAVVSSGDPGVFAMAAAVLEEAR, VGAPLGHDYAVISLSDR, VIGDADVVAFHSAR, VLPAMTAAQAVASR, VTTLGELDPTVVDMR	16	tr|B1MAK8|B1MAK8_MYCA9	Probable cobalamin biosynthesis protein CobI OS=Mycobacteroides abscessus (strain ATCC 19977 / DSM 44196 / CCUG 20993 / CIP 104536 / JCM 13569 / NCTC 13031 / TMC 1543 / L948) OX=561007 GN=MAB_2198c PE=3 SV=1	16.4924	16.7689	16.763	16.3499	16.1167	16.473	16.2857	16.5003	16.8694	16.1757	16.6169	16.504
B1MAK9	B1MAK9_MYCA9	MAB_2199c	MAB_2199c	TRUE	AALDAGAPILCDSSMVAAGITR, AEADLSAFPDDVAR, GMEYLLVR, ILELIDEGLAPPVSVLGGPVGFVGSAQSK, LPADNEVVSLVADPR, LPGSVAAIGNAPTALFR, LRLPADNEVVSLVADPR, QELIDRPR, RGGSAMAAAAVNAIASDKD, SAAAVDLWADR, SAAAVDLWADRLPGSVAAIGNAPTALFR	11	tr|B1MAK9|B1MAK9_MYCA9	Probable precorrin-8X methylmutase CobH OS=Mycobacteroides abscessus (strain ATCC 19977 / DSM 44196 / CCUG 20993 / CIP 104536 / JCM 13569 / NCTC 13031 / TMC 1543 / L948) OX=561007 GN=MAB_2199c PE=3 SV=1	16.4795	16.4642	16.5001	16.3202	16.2405	16.3246	16.1479	16.3516	16.6622	15.9263	16.3037	16.3101
B1MAL0	B1MAL0_MYCA9	MAB_2200c	MAB_2200c	TRUE	ACGSPSTGQVLVATELGYRPLER, AGEFPDARPLVSALDR, AIDAVFIDGPPDPTPAPR, APVGWIEQLR, DANAVGALLSEAGLLPSPR, FLFSLDDGR, GDMAAMGADIGLR, LEVAEEIASGIHSPVHR, LHEAADGALAR, NIVASPLSGR, TGESPGELVTLGAAVPLGQLPAR, VAALLAAVEK, VAELPEGAGTLAR, VLAPLGLVFDER	14	tr|B1MAL0|B1MAL0_MYCA9	Probable cobalamin biosynthesis protein CobG OS=Mycobacteroides abscessus (strain ATCC 19977 / DSM 44196 / CCUG 20993 / CIP 104536 / JCM 13569 / NCTC 13031 / TMC 1543 / L948) OX=561007 GN=MAB_2200c PE=3 SV=1	15.5015	15.6186	15.5927	15.3057	15.4246	15.3764	15.4059	15.4198	15.7222	15.3299	15.5196	15.6017
B1MAL1	B1MAL1_MYCA9	MAB_2201	MAB_2201	TRUE	AETYGDIAR, AHATLVDHLIPPMAR, APAAYIGDNTRPDSVR, ATPDGPTVAVLYYR, DAFPHVVTMLDDAVALAAGLDEPAAQNYLR, DGLHILGSAPEGGAQVDLVLAILR, EHDIADSDDYFQYHGGMVAAVR, EIDGDGLITYVPDTER, FAATEVVPR, FIEAGPSGSPLR, FMQQSNPWALHGIAER, GFGENPVAIYHDPDLPPSHHYLAAYR, GGQDPDWLTSDQLAGNPIR, GGQDPDWLTSDQLAGNPIRVPAR, GLDGAAASEDMR, GLVNVLPTGR, GLWEKPDQQVLDDLR, HGNLEWLPGK, IAVVFSAYPTK, IGNAVGLDTPASAVALLTAMR, IHVDDLPGLLDGMGAVVVR, IITVPFSF…	44	tr|B1MAL1|B1MAL1_MYCA9	Probable cobalamin biosynthesis protein CobN OS=Mycobacteroides abscessus (strain ATCC 19977 / DSM 44196 / CCUG 20993 / CIP 104536 / JCM 13569 / NCTC 13031 / TMC 1543 / L948) OX=561007 GN=MAB_2201 PE=4 SV=1	17.8082	17.9525	17.8667	17.7475	17.7433	17.8463	17.6601	17.7642	17.8234	17.5954	17.781	17.762
B1MAL2	B1MAL2_MYCA9	MAB_2202	MAB_2202	TRUE	GLDIATVAMGR, PTPMWFVTEGDELLMTTGGDSWK, VGISVTLGAPEGH, VISPTAEATAAVVEDPASVER, YILLTTFTK	5	tr|B1MAL2|B1MAL2_MYCA9	Pyridoxamine 5'-phosphate oxidase putative domain-containing protein OS=Mycobacteroides abscessus (strain ATCC 19977 / DSM 44196 / CCUG 20993 / CIP 104536 / JCM 13569 / NCTC 13031 / TMC 1543 / L948) OX=561007 GN=MAB_2202 PE=4 SV=1	14.6445	14.8332	14.5295	14.5672	14.5335	14.6721	14.4498	14.4758	14.9034	14.2859	14.6424	14.5718
B1MAL3	B1MAL3_MYCA9	MAB_2203	MAB_2203	TRUE	KYGVLGWLLVK, VLDADGTER, YGVLGWLLVK, YVLLTTYTK	4	tr|B1MAL3|B1MAL3_MYCA9	Pyridoxamine 5'-phosphate oxidase putative domain-containing protein OS=Mycobacteroides abscessus (strain ATCC 19977 / DSM 44196 / CCUG 20993 / CIP 104536 / JCM 13569 / NCTC 13031 / TMC 1543 / L948) OX=561007 GN=MAB_2203 PE=4 SV=1	17.1785	17.2084	17.1353	17.1674	17.0955	16.9932	16.9642	17.1148	17.4071	16.9011	17.1449	17.1247
B1MAL4	B1MAL4_MYCA9	MAB_2204	MAB_2204	TRUE	APLIGVIPTGYGAYQR, YRPGHDLPA	2	tr|B1MAL4|B1MAL4_MYCA9	FxsA cytoplasmic membrane protein OS=Mycobacteroides abscessus (strain ATCC 19977 / DSM 44196 / CCUG 20993 / CIP 104536 / JCM 13569 / NCTC 13031 / TMC 1543 / L948) OX=561007 GN=MAB_2204 PE=4 SV=1	12.3186	12.3812	12.7606	12.3367	12.054	12.1406	11.5434	11.9414	12.7407	11.8443	11.7314	11.4581
B1MAL5	B1MAL5_MYCA9	MAB_2205	MAB_2205	TRUE	AGITAGFHVIGDAAVTQVIDALGR, ASGSSQLLINAR, EHPNEVIWGHGWDESR, IDVHSAAASTALR, LEHLEMVSAAQAGQLGR, PLTTTELDTAASGR, QQVPGLAEAAGFHPEWPLIGAAHHLLR	7	tr|B1MAL5|B1MAL5_MYCA9	Amidohydrolase 3 domain-containing protein OS=Mycobacteroides abscessus (strain ATCC 19977 / DSM 44196 / CCUG 20993 / CIP 104536 / JCM 13569 / NCTC 13031 / TMC 1543 / L948) OX=561007 GN=MAB_2205 PE=4 SV=1	15.3319	15.6798	15.4719	15.2265	15.2229	15.2662	15.4331	15.3431	15.475	15.2177	15.4786	15.4304
B1MAL6	B1MAL6_MYCA9	lnt	MAB_2206	FALSE	APAPQFVVWPENSSDIDPIR, ASIPFGGFPWGR, ETVLLAQDVK, GDEVADLGGER, LGLDFNAQR, NADAAEAINEAAQAIGVPILVGGVLR, QIVQPFGEYLPWR, RAVLDYHVK, RPEPEVEPASPTK, SFFAHFSEYADR, SINSIIVWDPNTGPGER, SINSIIVWDPNTGPGERHDK, TEDSIADEPEAPAETGPSR, TTFFEPAYIDMQVR, TVTVAAVQGNVPR, VAFGQGDSPMLGLAR	16	tr|B1MAL6|B1MAL6_MYCA9	Apolipoprotein N-acyltransferase OS=Mycobacteroides abscessus (strain ATCC 19977 / DSM 44196 / CCUG 20993 / CIP 104536 / JCM 13569 / NCTC 13031 / TMC 1543 / L948) OX=561007 GN=lnt PE=3 SV=1	16.6492	16.7009	16.6585	16.5551	16.6456	16.6092	16.6139	16.6519	16.9613	16.7144	16.8371	16.8022
B1MAL7	B1MAL7_MYCA9	MAB_2207	MAB_2207	TRUE	ENLPLILGR, GGLGAAYIAGFGWGLAR, LLDAVDAGADLAIGSR, LVLGVKPHDITAGYR, MDPVTERPSAR, MSGSIINEALVK, PHDITAGYR, QYSVLVEMDADGSHAPEQLSR, TIAHGFEVAEVPITFTER, TLVIIPTYNER, YVPGGTVVNWPWR	11	tr|B1MAL7|B1MAL7_MYCA9	Possible polyprenol phosphate mannosyl transferase 1 (Ppm1) OS=Mycobacteroides abscessus (strain ATCC 19977 / DSM 44196 / CCUG 20993 / CIP 104536 / JCM 13569 / NCTC 13031 / TMC 1543 / L948) OX=561007 GN=MAB_2207 PE=3 SV=1	19.3066	19.4439	19.4544	19.206	19.2155	19.3271	19.2354	19.2838	19.5613	19.0048	19.3165	19.3208
B1MAL8	B1MAL8_MYCA9	rbpA	MAB_2208c	FALSE	LGAVSYETDR, LGAVSYETDRDHDLAPR, NGLEGTLLDGDVPEPK, NGLEGTLLDGDVPEPKK, RSVEELDELLK, SVEELDELLK, THWDMLLER	7	tr|B1MAL8|B1MAL8_MYCA9	RNA polymerase-binding protein RbpA OS=Mycobacteroides abscessus (strain ATCC 19977 / DSM 44196 / CCUG 20993 / CIP 104536 / JCM 13569 / NCTC 13031 / TMC 1543 / L948) OX=561007 GN=rbpA PE=3 SV=1	19.3417	19.5569	19.4786	19.1664	19.1395	19.2956	18.8367	19.1884	19.2122	18.9181	19.0798	19.1663
B1MAL9	B1MAL9_MYCA9	MAB_2209c	MAB_2209c	TRUE	ELLQHYASADVGR, IFEVDAPTTQADK, LLDDPYSR, LVFDYLDTDVVAGDSTSLR, YFIHSPLLR	5	tr|B1MAL9|B1MAL9_MYCA9	S-adenosyl-L-methionine-dependent methyltransferase OS=Mycobacteroides abscessus (strain ATCC 19977 / DSM 44196 / CCUG 20993 / CIP 104536 / JCM 13569 / NCTC 13031 / TMC 1543 / L948) OX=561007 GN=MAB_2209c PE=3 SV=1	15.9807	16.0583	15.996	15.8171	15.9115	16.0205	15.6946	15.6557	15.9278	15.7358	15.8992	15.9855
B1MAM0	B1MAM0_MYCA9	MAB_2210c	MAB_2210c	TRUE	AAQPANTEANLGLDAADR, AGQDPTSAYYTALSSVQR, AVELPGGAGNATR, EIADTYMK, GMADSLLVQMNEVTAFLR, GTYAGTSTNAGQR, HLPPNLLNPNLLFVESDHDMR, HVITTIDLWSDPSFAPAFESR, IASESLPNLVSQVR, ISIGGAGGTLLNIAAFAK, ITGQIDQLSVGVK, KFEDLVDASR, KKDESEADTGPIAAPVGAETFSAR, LTNAVYSVDGVQAVQGITR, MLVMGDVNSFSK, MSQIAEMVSTQLNGIAR, NEFVVPFR, NSADLIALAK, SLVIPSIATLLGR, VIEGHALSFLPDEASSVQALANMGK, WFWWPMR, YFGNGGTNNFVAVLAEGDK, YFGNGGTNNFVAVLAE…	24	tr|B1MAM0|B1MAM0_MYCA9	Membrane protein, MmpL family OS=Mycobacteroides abscessus (strain ATCC 19977 / DSM 44196 / CCUG 20993 / CIP 104536 / JCM 13569 / NCTC 13031 / TMC 1543 / L948) OX=561007 GN=MAB_2210c PE=3 SV=1	15.5298	15.6219	15.6217	15.3596	15.4419	15.5573	15.2225	15.2359	15.774	15.2927	15.4148	15.5797
B1MAM1	B1MAM1_MYCA9	MAB_2211c	MAB_2211c	TRUE	ASDIPDEAAGTVSR, LPTLGSLSER	2	tr|B1MAM1|B1MAM1_MYCA9	Membrane protein, MmpS OS=Mycobacteroides abscessus (strain ATCC 19977 / DSM 44196 / CCUG 20993 / CIP 104536 / JCM 13569 / NCTC 13031 / TMC 1543 / L948) OX=561007 GN=MAB_2211c PE=3 SV=1	15.6046	15.6919	15.9362	15.462	15.5855	15.7609	15.4539	13.9196	15.926	15.5474	15.5932	15.5567
B1MAM2	B1MAM2_MYCA9	MAB_2212	MAB_2212	TRUE	AAAAGVVVLNADTVEK, AADVDVWEEQVDISDYDQVADLIAK, AAGLPALSVSWGAMSGGGMAESDAIVK, AALDLGATAAFDSR, AAVLALPEEER, AAVLALPEEERGPMVTK, AAVPVYSTVTGEK, ADIYFGGATDLK, AGATHLILASR, ALLERPGIFR, ALVEGISDPVFVFSGMGPQWWGMAR, ANLAVTFAEALDR, ANLAVTFAEALDRDEFLR, AQAGLDSVVFAVPLVVADHDAPITR, ARPLVIGSVK, AVDTLIVDR, DAAAEIDEVFQEISGWSVIAELLRPQADSR, DAATVSFHR, DADDLLAQLNTYAASDEAAPPR, DEFDPLAVGSGVPFFTAGYAFYK, DGDHIYAVIR, DLDLDQA…	76	tr|B1MAM2|B1MAM2_MYCA9	Probable polyketide synthase OS=Mycobacteroides abscessus (strain ATCC 19977 / DSM 44196 / CCUG 20993 / CIP 104536 / JCM 13569 / NCTC 13031 / TMC 1543 / L948) OX=561007 GN=MAB_2212 PE=4 SV=1	18.3185	18.4776	18.6494	18.5087	18.3407	18.502	17.9283	17.8597	18.2667	18.0721	18.2484	18.2274
B1MAM3	B1MAM3_MYCA9	MAB_2213	MAB_2213	TRUE	FIPVVSGHPSLWR, IADESLLAQAR, ITTPITEVSAK	3	tr|B1MAM3|B1MAM3_MYCA9	Thioesterase TesA OS=Mycobacteroides abscessus (strain ATCC 19977 / DSM 44196 / CCUG 20993 / CIP 104536 / JCM 13569 / NCTC 13031 / TMC 1543 / L948) OX=561007 GN=MAB_2213 PE=3 SV=1	15.0642	14.9536	15.0464	14.9924	14.9558	15.194	14.7817	14.7131	15.0014	14.9771	15.1354	15.1043
B1MAM4	B1MAM4_MYCA9	MAB_2214c	MAB_2214c	TRUE	LPAPAPNWK	1	tr|B1MAM4|B1MAM4_MYCA9	Secreted protein OS=Mycobacteroides abscessus (strain ATCC 19977 / DSM 44196 / CCUG 20993 / CIP 104536 / JCM 13569 / NCTC 13031 / TMC 1543 / L948) OX=561007 GN=MAB_2214c PE=4 SV=1	16.2065	16.3344	16.4654	15.8325	15.868	16.18	15.4591	15.6207	16.5402	15.686	16.1799	16.2299
B1MAM5	B1MAM5_MYCA9	MAB_2215	MAB_2215	TRUE	EVDDAELGR, GTSVPADAVVLTADEAADLADR	2	tr|B1MAM5|B1MAM5_MYCA9	Uncharacterized protein OS=Mycobacteroides abscessus (strain ATCC 19977 / DSM 44196 / CCUG 20993 / CIP 104536 / JCM 13569 / NCTC 13031 / TMC 1543 / L948) OX=561007 GN=MAB_2215 PE=4 SV=1	12.8184	13.1038	13.3285	11.7331	11.9714	12.2794	12.8937	13.373	13.8341	12.154	12.8741	13.0218
B1MAM8	B1MAM8_MYCA9	MAB_2218	MAB_2218	TRUE	GDAAAPALVPLSGLSNLTLR, IDFAVTGNTPPIFGAASK, PTFSDFIDSR, YAAAIGIDPAAGELAQSR	4	tr|B1MAM8|B1MAM8_MYCA9	Sulfonate ABC transporter periplasmic sulfonate-binding protein SsuA OS=Mycobacteroides abscessus (strain ATCC 19977 / DSM 44196 / CCUG 20993 / CIP 104536 / JCM 13569 / NCTC 13031 / TMC 1543 / L948) OX=561007 GN=MAB_2218 PE=3 SV=1	10.6038	11.0724	11.4146	10.2054	10.529	10.2332	11.1618	10.0392	12.6192	9.58676	11.6183	12.0514
B1MAM9	B1MAM9_MYCA9	MAB_2219	MAB_2219	TRUE	FFWFLPTNGDSR, LLLNVVSGGDDAEQR, TGEFLQIVR	3	tr|B1MAM9|B1MAM9_MYCA9	Alkanesulfonate monooxygenase OS=Mycobacteroides abscessus (strain ATCC 19977 / DSM 44196 / CCUG 20993 / CIP 104536 / JCM 13569 / NCTC 13031 / TMC 1543 / L948) OX=561007 GN=MAB_2219 PE=4 SV=1	10.4686	11.073	10.8571	11.4823	11.3917	12.1366	10.1664	10.2706	10.7945	10.8203	11.7609	11.6189
B1MAN0	B1MAN0_MYCA9	MAB_2220c	MAB_2220c	TRUE	AAVEDLGYR, AFLPVLDVLTDAELETLFR, DYDEEEWGEVEAELTR, ESNVFHVASGR, FEPVHGIVYFAPEAR, GDGHVAALVAAGIGGR, GLLEGGGLSPYGAAVK, NDLDDDSAHLT, QVIAAGDLPASTPMGLR, RNDLDDDSAHLT, SLDGAWDSISPAQALAVR, SRDYDEEEWGEVEAELTR, VVQAIFYNFASFR, YGLTDDENLR	14	tr|B1MAN0|B1MAN0_MYCA9	SalK OS=Mycobacteroides abscessus (strain ATCC 19977 / DSM 44196 / CCUG 20993 / CIP 104536 / JCM 13569 / NCTC 13031 / TMC 1543 / L948) OX=561007 GN=MAB_2220c PE=4 SV=1	15.8655	16.1587	16.0685	15.7655	15.8991	15.9527	15.9264	15.939	16.1771	15.8511	15.9704	15.9674
B1MAN1	B1MAN1_MYCA9	MAB_2221	MAB_2221	TRUE	GPLTVPIWYYYTAGGELWIPTGK, IGALAHDQHR, QAFLAEPHVAAISVSAGVGR, YIPEELLEGYLK, YVSVEGPVTK	5	tr|B1MAN1|B1MAN1_MYCA9	Pyridoxamine 5'-phosphate oxidase-related protein OS=Mycobacteroides abscessus (strain ATCC 19977 / DSM 44196 / CCUG 20993 / CIP 104536 / JCM 13569 / NCTC 13031 / TMC 1543 / L948) OX=561007 GN=MAB_2221 PE=4 SV=1	18.874	18.9731	19.0898	18.7294	18.761	18.7915	18.7537	18.7369	18.9573	18.6949	18.8672	18.786
B1MAN2	B1MAN2_MYCA9	MAB_2222c	MAB_2222c	TRUE	ADLAALEQLR, DTAQIQPSR, GGLENFAGMTAR, LDYYLMGANR, LGFVQPWAMGTIATTAAK, LVAVQADGTAANLNNGIVR, TSLAQSLSER, VAPWYFDWIR	8	tr|B1MAN2|B1MAN2_MYCA9	Probable peptidase OS=Mycobacteroides abscessus (strain ATCC 19977 / DSM 44196 / CCUG 20993 / CIP 104536 / JCM 13569 / NCTC 13031 / TMC 1543 / L948) OX=561007 GN=MAB_2222c PE=4 SV=1	12.3458	12.5023	12.2666	12.2401	12.4183	12.3119	12.1148	12.1503	12.5759	12.2321	12.4634	12.2186
B1MAN4	B1MAN4_MYCA9	MAB_2224c	MAB_2224c	TRUE	APADAAPVVAVGVDAR, ELGWHVTATEAPEEPLSPEAK, GMSDDHGYLAAYR, GTFLTDILGR, IPLRETADTVAR, ITTTDVDGAASR, PAAHAPLAGLTPCWGEHLLVLR, STVVLELTASPSGEDVPVGLLAGYLDR, TLAGAGAAVTAEFLDGLTQR, TWVSLTLSAADNLTALQAR, VAVNNDLSETLDNVGDAGLPER, WTALELTGTTDAPR	12	tr|B1MAN4|B1MAN4_MYCA9	Conserved hypothetical membrane protein OS=Mycobacteroides abscessus (strain ATCC 19977 / DSM 44196 / CCUG 20993 / CIP 104536 / JCM 13569 / NCTC 13031 / TMC 1543 / L948) OX=561007 GN=MAB_2224c PE=3 SV=1	16.6568	16.7232	16.8942	16.4781	16.4145	16.6046	16.4299	16.5878	17.1699	16.4502	16.6715	16.6165
B1MAN5	B1MAN5_MYCA9	MAB_2225c	MAB_2225c	TRUE	AVVPPPPPTPENPLPR, GEGQSVAIIDTGVK, GEGQSVAIIDTGVKPSAR, LTAGGDPSTNAATQYVNTLAR, PIDQAALGAALR, PSPEFEEAWR, PVPLFGTSYATAYVAGVAALVR, SIVHAANLGAR, SRYPELTAPQVISR	9	tr|B1MAN5|B1MAN5_MYCA9	Probable peptidase OS=Mycobacteroides abscessus (strain ATCC 19977 / DSM 44196 / CCUG 20993 / CIP 104536 / JCM 13569 / NCTC 13031 / TMC 1543 / L948) OX=561007 GN=MAB_2225c PE=3 SV=1	15.9202	16.0445	16.0071	16.0646	16.0191	16.0131	15.6139	15.6569	15.9637	15.7117	16.0097	15.9163
B1MAN6	B1MAN6_MYCA9	MAB_2226c	MAB_2226c	TRUE	AAQLSAFAAR, FPLPTIPAPGDATPSAPAMSVLK, IGEAESYSLPSR, LGAELAVAALVPIAGALALAVPGSGLAPR, LTEVALPTQLPMR, MSDNAVMPIVR, MVAPDATEATTPQR	7	tr|B1MAN6|B1MAN6_MYCA9	Conserved hypothetical transmembrane protein OS=Mycobacteroides abscessus (strain ATCC 19977 / DSM 44196 / CCUG 20993 / CIP 104536 / JCM 13569 / NCTC 13031 / TMC 1543 / L948) OX=561007 GN=MAB_2226c PE=3 SV=1	19.0985	19.1507	19.1457	18.8581	18.7893	19.0728	18.6373	18.7168	19.1029	18.6398	18.8855	18.8641
B1MAN7	B1MAN7_MYCA9	MAB_2227c	MAB_2227c	TRUE	AGILEPDGTVDPAVAGWIR, DSTTQQTSEVGISVVDTSAGR, FPEFTLPTNVGAK, NAHLITFTVVDADDSSALVPSVVAGLR, NYVEVVAGQR, YVAAGSENPDVMR	6	tr|B1MAN7|B1MAN7_MYCA9	ESX-3 secretion-associated protein EspG3 OS=Mycobacteroides abscessus (strain ATCC 19977 / DSM 44196 / CCUG 20993 / CIP 104536 / JCM 13569 / NCTC 13031 / TMC 1543 / L948) OX=561007 GN=MAB_2227c PE=3 SV=1	15.0733	15.0705	15.2058	14.7016	14.6218	14.7608	14.4275	14.35	14.5343	14.5993	14.7858	14.7944
B1MAP0	B1MAP0_MYCA9	MAB_2230c	MAB_2230c	TRUE	FGPTLNEGSGAK, GAGQLGFAGTLPR, TTSTTSAAGLIER	3	tr|B1MAP0|B1MAP0_MYCA9	Hypothetical PPE family protein OS=Mycobacteroides abscessus (strain ATCC 19977 / DSM 44196 / CCUG 20993 / CIP 104536 / JCM 13569 / NCTC 13031 / TMC 1543 / L948) OX=561007 GN=MAB_2230c PE=3 SV=1	15.4211	15.4744	15.6954	15.0126	14.8942	15.352	14.8073	14.494	15.2122	14.916	15.1425	15.1964
B1MAP1	B1MAP1_MYCA9	MAB_0046	MAB_2231c	FALSE	AGLGVSESAASYTTGDMQAAAAYMIAR, GIEHSGVAAQAVEELGR, MNLNVVPEGLTATSAAVEALTAR	3	tr|B1MAP1|B1MAP1_MYCA9	Hypothetical PE family protein OS=Mycobacteroides abscessus (strain ATCC 19977 / DSM 44196 / CCUG 20993 / CIP 104536 / JCM 13569 / NCTC 13031 / TMC 1543 / L948) OX=561007 GN=MAB_0046 PE=4 SV=1	14.1223	14.3173	14.3717	13.4078	13.3746	13.481	10.3841	11.143	10.9099	12.4857	13.0941	12.7705
B1MAP2	B1MAP2_MYCA9	MAB_2232c	MAB_2232c	TRUE	ALEWSHPDPEELTTVPGSR, APQLWLPPLDTAIPLASVLDETGLPAR, ATGSGHILMTNPMLR, DEAEGGMGPHGLMIGMTGSGK, DIADEIDLEPVSHSALR, DNTDQFNTR, DPGDDDYLVVR, DPLIFDATSAAGNVIIHGGPK, DVQGSAFNSVR, EHSTPDQVAFTVLDR, EHSTPDQVAFTVLDRR, ELFGADSGAHK, EQDLAPVALDFSHNPLLMVLGDTGSGK, FHELQANTLMLSGSPQDGGR, GILLSDNDVPTYVQTVNPLVSEHAAQGR, GLTMQAEHFLFAASDAK, GVGFLVPAPGAVPIK, HDVPLASPVR, HDVPLASPVRVKDIADEIDLEPVSHSALR, IHILFASQTLDVGK, ITPAML…	51	tr|B1MAP2|B1MAP2_MYCA9	FtsK/SpoIIIE family protein OS=Mycobacteroides abscessus (strain ATCC 19977 / DSM 44196 / CCUG 20993 / CIP 104536 / JCM 13569 / NCTC 13031 / TMC 1543 / L948) OX=561007 GN=MAB_2232c PE=4 SV=1	18.575	18.6396	18.6688	18.4906	18.3493	18.5748	18.1778	18.1979	18.2884	18.1801	18.4109	18.3964
B1MAP3	B1MAP3_MYCA9	MAB_2233c	MAB_2233c	TRUE	AAVVSSEAGTWLLWDGK, GFVTGHQVTGWR, GGYQWISDTGVR, GNLIGIPGAPER, IASGVALHDAR, LTADQIAHLPTSSAIDTR, NANSYGLEQPPR, PALTIPSSILDLFASGPSLSR, QAVPVQTDTQLAQNAQESR, RSALNLGDVAVTSALGFTAPPAVRPVTTR, SALNLGDVAVTSALGFTAPPAVRPVTTR, SVTVIAGPLDTDGDK, TLEALGLHK, TPASENPEPLK, VAIAPGTGYLVQPGGR, VGDNLHPVLNLTSAR, YGIDTEAEGDK	17	tr|B1MAP3|B1MAP3_MYCA9	Conserved hypothetical membrane protein OS=Mycobacteroides abscessus (strain ATCC 19977 / DSM 44196 / CCUG 20993 / CIP 104536 / JCM 13569 / NCTC 13031 / TMC 1543 / L948) OX=561007 GN=MAB_2233c PE=3 SV=1	18.6534	18.6842	18.7871	18.4852	18.403	18.6486	18.3692	18.3805	18.7377	18.334	18.5212	18.5753
B1MAP4	B1MAP4_MYCA9	MAB_2234c	MAB_2234c	TRUE	ADLIGQHIGETEAK, AELDQFLDTNEGLR, AGGPDDYHLAYAAALVDK, AGGPDDYHLAYAAALVDKGEYDK, AILLAEAEQQLSEFIGLEQVK, ANELIAAVTAR, ASVEAIVAGLGLSASGASVK, GWAAQDVASATR, IDPELESR, LDNSGAEEFSDDDLMTVTVEDVR, LVVIVAGYR, NDFGLVAIDTLLAR, RPGWFNAR, SINFPSYAPSELVEIAAAMASVR, THHLVFAGPPGTGK, TNAVIDSALDGVLFLDEAYALVSTGAK, WADVVSLLTPVVTDESLDPTTSHAVR, WVAVAMQNR	18	tr|B1MAP4|B1MAP4_MYCA9	AAA+ ATPase domain-containing protein OS=Mycobacteroides abscessus (strain ATCC 19977 / DSM 44196 / CCUG 20993 / CIP 104536 / JCM 13569 / NCTC 13031 / TMC 1543 / L948) OX=561007 GN=MAB_2234c PE=3 SV=1	17.7344	17.5669	17.6822	17.8885	17.7999	17.8389	17.5654	17.4446	17.5038	17.7344	17.7656	17.7749
B1MAP5	B1MAP5_MYCA9	MAB_2235	MAB_2235	TRUE	DGGLPLVDVVR, ISFAAGGLLR, VGDYQLTVTGR	3	tr|B1MAP5|B1MAP5_MYCA9	Possible siderophore-interacting protein OS=Mycobacteroides abscessus (strain ATCC 19977 / DSM 44196 / CCUG 20993 / CIP 104536 / JCM 13569 / NCTC 13031 / TMC 1543 / L948) OX=561007 GN=MAB_2235 PE=4 SV=1	13.2002	13.6582	12.6635	12.912	12.8464	12.9601	12.3522	12.9091	12.2891	12.3303	13.2335	13.0484
B1MAP7	B1MAP7_MYCA9	MAB_2237c	MAB_2237c	TRUE	GASDVGPFLTGK, HGTVLFTEPR, IAATHEVVLANR, LQLMLLDAVR, MGIATTEIR, TATGDIEAAVLVGADGVNSAIR, TMVVAHDDTDHELIAYPISDR, TNPAGELPAGAR, TVNWVALAR, VLGFESDEAGVR	10	tr|B1MAP7|B1MAP7_MYCA9	Probable FAD-dependent monooxygenase OS=Mycobacteroides abscessus (strain ATCC 19977 / DSM 44196 / CCUG 20993 / CIP 104536 / JCM 13569 / NCTC 13031 / TMC 1543 / L948) OX=561007 GN=MAB_2237c PE=4 SV=1	12.8171	12.432	12.6286	12.2661	12.6798	12.588	12.8855	12.8334	13.1206	12.5965	12.677	12.6489
B1MAP8	B1MAP8_MYCA9	MAB_2238	MAB_2238	TRUE	AAAALHVAQPGVSAQIR, ALVSLVEQGLGIAVVPAPYVR, EAADEIGGLIR, ELGQDLFDR, GHIAFGTVTSHGADLSSLLSAFHR, LDGAIVALGAQR, SLGLSPNVAFEASSPR, YLLAVADTSSFTK	8	tr|B1MAP8|B1MAP8_MYCA9	Transcription regulator, LysR family OS=Mycobacteroides abscessus (strain ATCC 19977 / DSM 44196 / CCUG 20993 / CIP 104536 / JCM 13569 / NCTC 13031 / TMC 1543 / L948) OX=561007 GN=MAB_2238 PE=3 SV=1	12.7675	13.1151	12.9836	12.9644	13.0874	13.1031	12.7562	12.7304	13.3093	12.9876	13.0212	12.8039
B1MAQ1	B1MAQ1_MYCA9	MAB_2241	MAB_2241	TRUE	AAYVADTELGTR, TINTVTAGTLLR	2	tr|B1MAQ1|B1MAQ1_MYCA9	Nitrate ABC transporter, periplasmic protein OS=Mycobacteroides abscessus (strain ATCC 19977 / DSM 44196 / CCUG 20993 / CIP 104536 / JCM 13569 / NCTC 13031 / TMC 1543 / L948) OX=561007 GN=MAB_2241 PE=4 SV=1	10.8155	10.6485	10.2978	10.7025	10.7505	10.2591	10.6408	10.4455	10.7524	10.5182	10.9852	10.4554
B1MAQ4	B1MAQ4_MYCA9	MAB_2244	MAB_2244	TRUE	ELVEMLENPAAIR, FVDSDYWSGQMMTEVK, GYVGAPDPLVR, ILTEALGEGGDGGQQR	4	tr|B1MAQ4|B1MAQ4_MYCA9	Fumarate reductase/succinate dehydrogenase flavoprotein-like FrdA OS=Mycobacteroides abscessus (strain ATCC 19977 / DSM 44196 / CCUG 20993 / CIP 104536 / JCM 13569 / NCTC 13031 / TMC 1543 / L948) OX=561007 GN=MAB_2244 PE=4 SV=1	9.53185	9.64498	10.858	11.0668	10.9619	10.1408	8.79498	8.84051	10.1293	9.37074	10.6718	9.39997
B1MAQ5	B1MAQ5_MYCA9	MAB_2245	MAB_2245	TRUE	AGAGIIEASTPER, ASVELDSDGLR, DGEWVLAIGAR, DWSGHPGAALEQAVNEISDGTHR, EIVEHAISVR, GSVQHLGSTVSGELSAGMTR, HGDEYLIYER, LGSIAPYVIK, LIEQGVPAIPAPASIDLAPDPSDYR, MDALEALFPAVTASGIPK, MSAVVDPDTGAR, RDWSGHPGAALEQAVNEISDGTHR, RVEVPFAMDFPSTYR, SAYEQDGHTWLR, SSLAEIAEVVDPSSTK, VEVPFAMDFPSTYR, VFGWVAFEFGTYR	17	tr|B1MAQ5|B1MAQ5_MYCA9	Anthranilate synthase component I TrpE2/ Salicylate synthase MbtI OS=Mycobacteroides abscessus (strain ATCC 19977 / DSM 44196 / CCUG 20993 / CIP 104536 / JCM 13569 / NCTC 13031 / TMC 1543 / L948) OX=561007 GN=MAB_2245 PE=1 SV=1	15.7179	15.6068	15.7252	15.4102	15.3722	15.5622	15.377	15.3382	15.4505	15.4223	15.5586	15.6293
B1MAQ6	B1MAQ6_MYCA9	MAB_2246	MAB_2246	TRUE	PLPDLTLMATGGCAVR, SLAAAGISPSLAR	2	tr|B1MAQ6|B1MAQ6_MYCA9	Possible thiol-specific antioxidant related protein/Peroxidoxin BcpB OS=Mycobacteroides abscessus (strain ATCC 19977 / DSM 44196 / CCUG 20993 / CIP 104536 / JCM 13569 / NCTC 13031 / TMC 1543 / L948) OX=561007 GN=MAB_2246 PE=4 SV=1	11.0977	11.1197	11.0718	11.5016	10.9913	10.29		10.7218	11.5558	10.792	11.2282	10.1618
B1MAQ7	B1MAQ7_MYCA9	MAB_2247c	MAB_2247c	TRUE	AGYWTGNTVESLLR, ALPGGYLEVTGR, ASFAVALFGLMR, ELDEAADNAAHAFLR, GKPVAAAELNQHLQAR, GPYTLNGYYR, IVDEDGADVPAGETGELLVR, LVAVSALPLTAVGK, SFTVDGFYR, THEDYVYNATQAAR, TVVVEGDAGPFASWTSLLK	11	tr|B1MAQ7|B1MAQ7_MYCA9	Bifunctional enzyme MbtA: salicyl-AMP ligase + salicyl-S-ArCP synthetase OS=Mycobacteroides abscessus (strain ATCC 19977 / DSM 44196 / CCUG 20993 / CIP 104536 / JCM 13569 / NCTC 13031 / TMC 1543 / L948) OX=561007 GN=MAB_2247c PE=4 SV=1	15.2936	15.5188	15.5296	15.0925	15.0575	15.2515	14.997	14.8393	15.2111	14.9724	15.2533	15.1319
B1MAQ8	B1MAQ8_MYCA9	MAB_2248	MAB_2248	TRUE	AALEQLLGAVVGEHEALHSR, AGAQPDAVAVVYEGR, DALPAPDSGTVTER, DSGSTPHAVLLAAYSVLLHR, EAQWLWAASSGER, EPVTGLDQFDAR, EPVTGLDQFDAREPVDSDR, EYGTAFDLATEAPLR, FEAPPATLGELVAER, FIADPFTPGQR, FVEIVAADPSVAAAAEIAR, GESTAATVGPLSTVYPLR, GQATVEPLLAIQIPGR, GVTVTHRPLTEYFNWFR, HELSIAALIMETTEGPVVGTLWR, HFANVLEAVLADPDR, IAHILADAQPR, IDRDALPAPDSGTVTER, ISAALPDYMIPAAYVVLDEIPITPHGK, LAHWIIEQGIGTEDHVAVLLDK, LGGTDPLAVGPR, LGGTDP…	41	tr|B1MAQ8|B1MAQ8_MYCA9	Probable peptide synthetase MbtE OS=Mycobacteroides abscessus (strain ATCC 19977 / DSM 44196 / CCUG 20993 / CIP 104536 / JCM 13569 / NCTC 13031 / TMC 1543 / L948) OX=561007 GN=MAB_2248 PE=4 SV=1	14.3105	14.4675	14.5413	14.3611	14.7442	14.3513	13.9994	13.933	14.2563	14.1703	14.1723	14.271
B1MAQ9	B1MAQ9_MYCA9	MAB_2249	MAB_2249	TRUE	GEGYFENALFSDPTGWLHHTMEER, LGAPVDGNVLQESLGHDLSVNGLTPK, QQVGANWQACGGWTDGQHR, SVLPEHPNVLSIAEFWR, VAHAVALDDR, VAVIGGGETAASVLNELFGHR, VLGGHSGTDSVR, VQDSLLADDR, VSTVTVISPGVTLFTR, VVHGEVTGLSIDDDRWVVGTK, WADYLTWVANTVDMK	11	tr|B1MAQ9|B1MAQ9_MYCA9	L-lysine N6-monooxygenase MbtG OS=Mycobacteroides abscessus (strain ATCC 19977 / DSM 44196 / CCUG 20993 / CIP 104536 / JCM 13569 / NCTC 13031 / TMC 1543 / L948) OX=561007 GN=MAB_2249 PE=3 SV=1	14.1351	14.4055	14.562	13.958	14.0247	14.2325	13.6405	13.7358	14.2784	13.9422	14.1175	14.1976
B1MAR1	B1MAR1_MYCA9	MAB_2251	MAB_2251	TRUE	AIETDMSLSALVAEALR, DYLDSDER, QFNVYLPLSLIR	3	tr|B1MAR1|B1MAR1_MYCA9	Ribbon-helix-helix protein CopG domain-containing protein OS=Mycobacteroides abscessus (strain ATCC 19977 / DSM 44196 / CCUG 20993 / CIP 104536 / JCM 13569 / NCTC 13031 / TMC 1543 / L948) OX=561007 GN=MAB_2251 PE=4 SV=1	13.5057	13.7212	13.636	12.9254	13.1679	13.5053	13.2981	13.4204	13.956	13.2236	13.5776	13.1668
B1MAR2	B1MAR2_MYCA9	MAB_2252	MAB_2252	TRUE	FYQALGYELDFETDHNSGQLR, FYQALGYELDFETDHNSGQLRNK, MSTDGIEAVFLTTHNWGR, TGPYLFIAEIPESEPTATQLVFK, VLSLQAPIGE, VPAADAFVADPVLDVVTQFEETHFGSR	6	tr|B1MAR2|B1MAR2_MYCA9	Glyoxalase-like domain OS=Mycobacteroides abscessus (strain ATCC 19977 / DSM 44196 / CCUG 20993 / CIP 104536 / JCM 13569 / NCTC 13031 / TMC 1543 / L948) OX=561007 GN=MAB_2252 PE=4 SV=1	16.2363	16.1904	16.3615	15.7439	15.7044	15.9968	15.8739	15.9623	16.398	15.5318	16.0303	15.9096
B1MAR3	B1MAR3_MYCA9	MAB_2253	MAB_2253	TRUE	AAAAGTPWLSFFAPEEMLSLAR, AAEGVGQYVILGAGLDTFVQR, ALHVELDPPPHVLTDLVGLQLAAPEEDWR, EQLEIAGFDSGR, EQLEIAGFDSGRPAVVASTGVSMYLTR, LTVFEVDRPETQAWK, YVPAAGLSAEEFLVATV	7	tr|B1MAR3|B1MAR3_MYCA9	S-adenosyl-L-methionine-dependent methyltransferase OS=Mycobacteroides abscessus (strain ATCC 19977 / DSM 44196 / CCUG 20993 / CIP 104536 / JCM 13569 / NCTC 13031 / TMC 1543 / L948) OX=561007 GN=MAB_2253 PE=3 SV=1	15.5633	15.7007	15.7742	15.391	15.2176	15.4877	15.2563	15.6422	15.8762	14.9854	15.5769	15.3979
B1MAR6	B1MAR6_MYCA9	MAB_2256	MAB_2256	TRUE	DMDDEAFVAYGR, GIVAANTPASEVVSMLGDR, VPLPTYPFER	3	tr|B1MAR6|B1MAR6_MYCA9	Probable polyketide synthase OS=Mycobacteroides abscessus (strain ATCC 19977 / DSM 44196 / CCUG 20993 / CIP 104536 / JCM 13569 / NCTC 13031 / TMC 1543 / L948) OX=561007 GN=MAB_2256 PE=4 SV=1	12.6054	13.0105	12.7637	11.9737	12.4351	12.4977	11.7164	11.9835	12.1631	12.1013	12.141	12.6364
B1MAR7	B1MAR7_MYCA9	MAB_2257	MAB_2257	TRUE	IAGNEVVTPGGDDGLYR, SLDGLAAAPGWVR, STTPVIPAAELPTAR, TNIGHTDTAAGVAGLIK	4	tr|B1MAR7|B1MAR7_MYCA9	Probable polyketide synthase OS=Mycobacteroides abscessus (strain ATCC 19977 / DSM 44196 / CCUG 20993 / CIP 104536 / JCM 13569 / NCTC 13031 / TMC 1543 / L948) OX=561007 GN=MAB_2257 PE=4 SV=1	11.1594	10.1004	9.9788	10.2141	9.77562	9.75467	9.0529	8.1447	8.71773	10.1499	9.0475	9.56967
B1MAR8	B1MAR8_MYCA9	MAB_2258	MAB_2258	TRUE	ASFVGVPTGTTR, AVGMAPGDLAIVHLSR, AVPDIDEAPSVLVGDPNPPAK, FILNGGEAIVPR, FNEPPPAVYVVGR, LVWLPASLPAPYR, NHPELLAGSLLDVAR, NVFHGATVDFTLSPSDTAVIAAFGR, TVLPPLLVPR, VADMDGSVVPEGQIGR, VDPNAGFAALVSHVR	11	tr|B1MAR8|B1MAR8_MYCA9	Peptide synthetase and polyketide synthase OS=Mycobacteroides abscessus (strain ATCC 19977 / DSM 44196 / CCUG 20993 / CIP 104536 / JCM 13569 / NCTC 13031 / TMC 1543 / L948) OX=561007 GN=MAB_2258 PE=4 SV=1	13.9748	14.0072	14.0869	13.9808	14.0286	13.8439	14.0233	14.3154	14.4588	13.6054	14.065	13.9558
B1MAR9	B1MAR9_MYCA9	MAB_2259	MAB_2259	TRUE	GYKPTENYEFPAAPWGIK, HLLVAIIDRFPGVEIVFDTISPAISQK, WDAIAPLLR	3	tr|B1MAR9|B1MAR9_MYCA9	O-methyltransferase OS=Mycobacteroides abscessus (strain ATCC 19977 / DSM 44196 / CCUG 20993 / CIP 104536 / JCM 13569 / NCTC 13031 / TMC 1543 / L948) OX=561007 GN=MAB_2259 PE=4 SV=1	12.7372	12.4796	12.9979	11.661	12.0789	12.362	11.2646	12.2515	12.5104	12.1507	12.7187	12.0562
B1MAS0	B1MAS0_MYCA9	MAB_2260	MAB_2260	TRUE	ADGSEVSGEEYFR, AFAFYNTER, AIWAAPVEELAR, EHGIPAHFTK, MDSGLDTGDILVQR, SEQDSALDWAWPAEDLERFVR, SLPIGPTDTGTELVLR, SVDPDVIVVNSWYNR, VLAEALNALESGSAAWRPQNK, VVFFGYQTWGYR	10	tr|B1MAS0|B1MAS0_MYCA9	Formyltransferase OS=Mycobacteroides abscessus (strain ATCC 19977 / DSM 44196 / CCUG 20993 / CIP 104536 / JCM 13569 / NCTC 13031 / TMC 1543 / L948) OX=561007 GN=MAB_2260 PE=4 SV=1	16.0331	16.025	16.0459	15.5398	15.5382	15.6269	15.4988	15.613	15.9449	15.441	15.7535	15.4939
B1MAS1	B1MAS1_MYCA9	MAB_2261c	MAB_2261c	TRUE	FLEPFTVLADLAGAVENSR, GEIGAPQAVALMVVVVR, GINFTLEPGTTTAIIGPSGSGK, IVEEGSIAELTEFGGR, LGYSIGFALLNDSQHQVADR, LNTIITAEAADQPAPAPASAQTPAPR, LTHIPLGWFSAER, NADHVLFIDDGK, QQESTSGWR, SQTGQAVAAAR, VGEAGTALSGGER	11	tr|B1MAS1|B1MAS1_MYCA9	Hypothetical ABC transporter ATP-binding protein OS=Mycobacteroides abscessus (strain ATCC 19977 / DSM 44196 / CCUG 20993 / CIP 104536 / JCM 13569 / NCTC 13031 / TMC 1543 / L948) OX=561007 GN=MAB_2261c PE=4 SV=1	13.9202	13.7383	13.9938	13.6435	13.6165	13.7211	13.4918	13.3908	14.0351	13.147	13.7442	13.7181
B1MAS2	B1MAS2_MYCA9	MAB_2262c	MAB_2262c	TRUE	DWSNWYGWASSESGSLK, FWFPDPDGGTSEHQR, HEQSSVLAGGNL, HGTVTALVGPSGSGK, HSPDDELIPLTTHPR, IDETSLAAAIEGR, IFGGAAASSFK, ITMSAPTLFEDLLHTPAEWLR, LHTIADADQIVVLDHGR, LLGIAYGLGSIR, MSTESTAYLEGQPVIR, PSATPETTAPQGR, PVVVPTDTQVK, PVVVPTDTQVKPSATPETTAPQGR, RLDDYLR, SQAAGELLAPVK, SQAAGELLAPVKK, TLTPDELYAK, VAETGTHTDLLANNGR, VGFVFQDVQLVAGTVR, VPLGWFTQR	21	tr|B1MAS2|B1MAS2_MYCA9	Mycobactin import ATP-binding/permease protein IrtA OS=Mycobacteroides abscessus (strain ATCC 19977 / DSM 44196 / CCUG 20993 / CIP 104536 / JCM 13569 / NCTC 13031 / TMC 1543 / L948) OX=561007 GN=MAB_2262c PE=3 SV=1	15.6366	15.6636	15.7392	15.4577	15.2375	15.5454	15.168	15.2215	15.7345	15.2356	15.5109	15.4184
B1MAS4	B1MAS4_MYCA9	MAB_2264c	MAB_2264c	TRUE	GFYWHSDFETWHTEDGLPQMR, LESEQPPIAR, NEIDRVPAQIGDDDPR, PFAGYEPRPEYIAAR, PSTVYDATVSALR, SIFEAHVLSSVVMDVAR, SLVEQEIGVPSTK, SNVFLVFNSVENTPQK, SPGVLDVAEQLLGGPVYLHQSR, VPAQIGDDDPR	10	tr|B1MAS4|B1MAS4_MYCA9	Ectoine hydroxylase OS=Mycobacteroides abscessus (strain ATCC 19977 / DSM 44196 / CCUG 20993 / CIP 104536 / JCM 13569 / NCTC 13031 / TMC 1543 / L948) OX=561007 GN=MAB_2264c PE=3 SV=1	17.7735	17.906	17.8824	17.3732	17.3656	17.4046	17.212	17.2286	17.378	17.3179	17.4348	17.3238
B1MAS5	ECTC_MYCA9	ectC	MAB_2265c	FALSE	DVSGDGWHSK, EVHDESGAYPAAPALS, HQLSADSEMR, TTQQITGTER	4	sp|B1MAS5|ECTC_MYCA9	L-ectoine synthase OS=Mycobacteroides abscessus (strain ATCC 19977 / DSM 44196 / CCUG 20993 / CIP 104536 / JCM 13569 / NCTC 13031 / TMC 1543 / L948) OX=561007 GN=ectC PE=3 SV=1	18.536	18.7361	18.7483	18.0139	17.9548	18.0674	17.7738	17.8068	18.0465	17.8863	18.0342	17.9821
B1MAS6	B1MAS6_MYCA9	MAB_2266c	MAB_2266c	TRUE	ESIISFTNAFHGMTLGSLAVTGNSMK, GLLVETSGPK, GLLVETSGPKDEVVK, GMVQGIAFADAER, GNNPAFVTATATLQK, LHDELTALVADDDSVSIR, LLPALTTTDEQLDIGIATLR, QQFLEEFER, TALIDYLTTDGVVHGLDMATVAK, TGSFFSFEEAGIKPDIVTLSK, VLDDEGGGLNK, VQFPGPTGTNAVESALK, YLDFFAGAGALNYGHNNPVLK, YWQDNTFSDDVR	14	tr|B1MAS6|B1MAS6_MYCA9	Diaminobutyrate--2-oxoglutarate transaminase OS=Mycobacteroides abscessus (strain ATCC 19977 / DSM 44196 / CCUG 20993 / CIP 104536 / JCM 13569 / NCTC 13031 / TMC 1543 / L948) OX=561007 GN=MAB_2266c PE=3 SV=1	16.1621	16.4201	16.4929	15.8932	15.8163	15.7996	14.759	14.7563	15.0384	15.153	15.3455	15.1707
B1MAS7	B1MAS7_MYCA9	ectA	MAB_2267c	FALSE	LTESPGFGEDLFPDAHEAEPLLR	1	tr|B1MAS7|B1MAS7_MYCA9	L-2,4-diaminobutyric acid acetyltransferase OS=Mycobacteroides abscessus (strain ATCC 19977 / DSM 44196 / CCUG 20993 / CIP 104536 / JCM 13569 / NCTC 13031 / TMC 1543 / L948) OX=561007 GN=ectA PE=3 SV=1	12.2055	12.3834	12.1417	11.2089	11.2367	11.1891	11.5962	11.3399	11.5371	11.7579	11.7288	11.1859
B1MAS8	B1MAS8_MYCA9	MAB_2268c	MAB_2268c	TRUE	AVEAVDVYAR, HAAGAAISSAWTALHDAGLSSR, MVLDHLIPGDHVLVVRPSIWYR	3	tr|B1MAS8|B1MAS8_MYCA9	Integral membrane bound transporter domain-containing protein OS=Mycobacteroides abscessus (strain ATCC 19977 / DSM 44196 / CCUG 20993 / CIP 104536 / JCM 13569 / NCTC 13031 / TMC 1543 / L948) OX=561007 GN=MAB_2268c PE=4 SV=1	10.7989	11.0774	11.1952	10.9702	10.6726	10.6672	11.1964	10.8543	11.3344	11.3296	11.2283	10.7918
B1MAS9	B1MAS9_MYCA9	MAB_2269c	MAB_2269c	TRUE	APGANLISAAR, QAAIVTSHSAQPDTWR, SAGYESTPARDETAAGQPGR, SAVTGQVAEISAR	4	tr|B1MAS9|B1MAS9_MYCA9	Transcriptional regulator, MerR family OS=Mycobacteroides abscessus (strain ATCC 19977 / DSM 44196 / CCUG 20993 / CIP 104536 / JCM 13569 / NCTC 13031 / TMC 1543 / L948) OX=561007 GN=MAB_2269c PE=4 SV=1	14.2687	14.4266	14.4256	13.8669	13.6416	13.9078	14.291	14.3333	14.5488	14.062	14.0304	13.9165
B1MAT0	B1MAT0_MYCA9	MAB_2270c	MAB_2270c	TRUE	DFPAFSTDR, DFPAFSTDRLDK, DIASQFVPVQQR, ESDEPDLTMTR, GGIPVIPATSHVALAR, ITMNLDGWDQLDR, LTQGIPALADTEPELATTTAR, LTVSAGLGPSVFAK	8	tr|B1MAT0|B1MAT0_MYCA9	Peroxidase OS=Mycobacteroides abscessus (strain ATCC 19977 / DSM 44196 / CCUG 20993 / CIP 104536 / JCM 13569 / NCTC 13031 / TMC 1543 / L948) OX=561007 GN=MAB_2270c PE=4 SV=1	15.0244	15.1211	15.1909	15.1649	15.041	15.0618	14.2866	14.4252	14.8932	14.6581	14.9779	15.0206
B1MAT1	B1MAT1_MYCA9	MAB_2271c	MAB_2271c	TRUE	DFAGGNENYQP, EGGVVIPAHGEHK, SAPDGSMTSVFGTVHNNGSTEAR, SVELHEVTAGGLMR, SVELHEVTAGGLMRPK	5	tr|B1MAT1|B1MAT1_MYCA9	Lipoprotein OS=Mycobacteroides abscessus (strain ATCC 19977 / DSM 44196 / CCUG 20993 / CIP 104536 / JCM 13569 / NCTC 13031 / TMC 1543 / L948) OX=561007 GN=MAB_2271c PE=4 SV=1	15.183	15.159	15.1623	15.1584	15.159	15.1063	14.8758	14.9982	15.3382	15.0482	15.1994	15.1713
B1MAT2	B1MAT2_MYCA9	MAB_2272c	MAB_2272c	TRUE	AVVAASHNALYLELYDSLLGLMDHYMR, DEDDIEQLR, EAVQALVHAGMLER, LVESVIAGDIGGATSATEQLFAELR, NELWAPHHVEPHNVEEAISTDIAVHR, QGSGTYVLSLGGSSAIADYFAAANNR, QTLEVTAAGLAAQR, QTLIGQVTEQLR, QTLIGQVTEQLREEIVSGR, RDEDDIEQLR	10	tr|B1MAT2|B1MAT2_MYCA9	Transcriptional regulator, GntR OS=Mycobacteroides abscessus (strain ATCC 19977 / DSM 44196 / CCUG 20993 / CIP 104536 / JCM 13569 / NCTC 13031 / TMC 1543 / L948) OX=561007 GN=MAB_2272c PE=4 SV=1	12.956	12.9999	13.1363	12.8432	12.7613	13.1084	12.8709	13.2388	13.3442	12.3095	12.8294	12.4743
B1MAT3	B1MAT3_MYCA9	MAB_2273	MAB_2273	TRUE	DETHMISAAALR, GHDVEDHSAEPHADSAAVGQVWR, TLEDTWNR, TTLAAVVATVIGMAAR	4	tr|B1MAT3|B1MAT3_MYCA9	MFS transporter OS=Mycobacteroides abscessus (strain ATCC 19977 / DSM 44196 / CCUG 20993 / CIP 104536 / JCM 13569 / NCTC 13031 / TMC 1543 / L948) OX=561007 GN=MAB_2273 PE=4 SV=1	11.2061	11.3987	11.5938	11.239	11.6114	10.9446	15.4793	15.4333	15.6823	13.2038	13.2156	12.6407
B1MAT4	B1MAT4_MYCA9	MAB_2274c	MAB_2274c	TRUE	GASAAGLLLGTR, RSDALEGAVSQGV	2	tr|B1MAT4|B1MAT4_MYCA9	DoxX-like family protein OS=Mycobacteroides abscessus (strain ATCC 19977 / DSM 44196 / CCUG 20993 / CIP 104536 / JCM 13569 / NCTC 13031 / TMC 1543 / L948) OX=561007 GN=MAB_2274c PE=4 SV=1	15.9567	15.9633	16.054	16.0309	16.0663	16.1847	15.9381	15.7569	15.6277	15.8712	15.9402	16.0046
B1MAT5	B1MAT5_MYCA9	MAB_2275	MAB_2275	TRUE	EAWLALPDNTPNR, ESVDDYAMK, ISHISGVQSVSAPGATFADGHR, LEGDDTDAPAR, LNWWAPGPLAR, SVPAPGPVLVDSLAQR, VLDALNESPYIR	7	tr|B1MAT5|B1MAT5_MYCA9	Membrane protein, MmpL family OS=Mycobacteroides abscessus (strain ATCC 19977 / DSM 44196 / CCUG 20993 / CIP 104536 / JCM 13569 / NCTC 13031 / TMC 1543 / L948) OX=561007 GN=MAB_2275 PE=4 SV=1	12.4794	12.8986	13.1298	12.4714	12.8196	12.4487	12.6471	12.8315	13.3926	12.2946	12.7942	12.1663
B1MAU1	B1MAU1_MYCA9	MAB_2281	MAB_2281	TRUE	VIPEFQEFEQK	1	tr|B1MAU1|B1MAU1_MYCA9	Integral membrane protein OS=Mycobacteroides abscessus (strain ATCC 19977 / DSM 44196 / CCUG 20993 / CIP 104536 / JCM 13569 / NCTC 13031 / TMC 1543 / L948) OX=561007 GN=MAB_2281 PE=4 SV=1	12.588	12.5501	12.7439	12.6079	12.5435	11.668		12.3264	12.599	12.6917	12.9064	12.6552
B1MAU3	B1MAU3_MYCA9	MAB_2283	MAB_2283	TRUE	STGIVSPGLSMPMAAFR, THLLATAPLTEGQLAELGWSGR, VVFGGGPAFVPSR	3	tr|B1MAU3|B1MAU3_MYCA9	Oxidoreductase OS=Mycobacteroides abscessus (strain ATCC 19977 / DSM 44196 / CCUG 20993 / CIP 104536 / JCM 13569 / NCTC 13031 / TMC 1543 / L948) OX=561007 GN=MAB_2283 PE=4 SV=1	10.1457	8.66415	10.7558	10.1447	8.8214	10.3103	9.14502	8.63336	9.8094	8.74526	9.64571	9.56402
B1MAU6	B1MAU6_MYCA9	MAB_2286	MAB_2286	TRUE	PGWLYDLTR, TVFVLGGPFAAEPER	2	tr|B1MAU6|B1MAU6_MYCA9	Phosphatidylglycerol lysyltransferase C-terminal domain-containing protein OS=Mycobacteroides abscessus (strain ATCC 19977 / DSM 44196 / CCUG 20993 / CIP 104536 / JCM 13569 / NCTC 13031 / TMC 1543 / L948) OX=561007 GN=MAB_2286 PE=4 SV=1	11.2318	10.8651	11.7507	10.502	10.9807	10.1438	11.5607	10.8723	11.0452	11.1023	11.6847	10.8308
B1MAU7	B1MAU7_MYCA9	MAB_2287	MAB_2287	TRUE	VGMAIPINTNPLDSAAHR	1	tr|B1MAU7|B1MAU7_MYCA9	Metal dependent phosphohydrolase OS=Mycobacteroides abscessus (strain ATCC 19977 / DSM 44196 / CCUG 20993 / CIP 104536 / JCM 13569 / NCTC 13031 / TMC 1543 / L948) OX=561007 GN=MAB_2287 PE=4 SV=1	12.8146	12.6885	12.7209			12.47	11.8204	12.0328	12.5237	12.7967	12.5406	12.5541
B1MAU9	B1MAU9_MYCA9	MAB_2289	MAB_2289	TRUE	DVVTAVAATGR, LAELFGGPVTFETVPDGR, LYFPDEDADR, PVVALARPPLMALIGPR	4	tr|B1MAU9|B1MAU9_MYCA9	Hydrolase, alpha/beta hydrolase fold OS=Mycobacteroides abscessus (strain ATCC 19977 / DSM 44196 / CCUG 20993 / CIP 104536 / JCM 13569 / NCTC 13031 / TMC 1543 / L948) OX=561007 GN=MAB_2289 PE=4 SV=1	14.7139	14.7876	14.7789	14.5399	14.5516	14.7413	14.602	14.7085	14.9009	14.4132	14.5881	14.7037
B1MAV0	B1MAV0_MYCA9	MAB_2290	MAB_2290	TRUE	DKQEIFIDVYR, GFDDTSVDDIAEAAQVSK, QEIFIDVYR, QVMGVLGAER, TLLTEAEENGELR, TLLTEAEENGELRDLSIEK, TQALEGELALPLIR, VLIDVPAGSWNR	8	tr|B1MAV0|B1MAV0_MYCA9	Probable transcriptional regulator, TetR OS=Mycobacteroides abscessus (strain ATCC 19977 / DSM 44196 / CCUG 20993 / CIP 104536 / JCM 13569 / NCTC 13031 / TMC 1543 / L948) OX=561007 GN=MAB_2290 PE=4 SV=1	18.2263	18.2601	18.3168	18.111	18.1216	18.1938	17.9492	18.0045	18.301	17.8036	18.0427	17.8924
B1MAV1	B1MAV1_MYCA9	MAB_2291	MAB_2291	TRUE	AFSQVLDAAQSALEVNHGR, FTFPFAVVHEEITR, LPVFAAQTTR, SGSAAAYGAGAIR	4	tr|B1MAV1|B1MAV1_MYCA9	Polyketide cyclase / dehydrase and lipid transport OS=Mycobacteroides abscessus (strain ATCC 19977 / DSM 44196 / CCUG 20993 / CIP 104536 / JCM 13569 / NCTC 13031 / TMC 1543 / L948) OX=561007 GN=MAB_2291 PE=4 SV=1	13.3648	13.3245	12.6286	13.9237	14.1248	13.7538	12.8815	12.6798	13.5125	13.5113	14.0974	13.5455
B1MAV2	B1MAV2_MYCA9	MAB_2292c	MAB_2292c	TRUE	AAEVMAAQLLNSEHLAGR, FDAPTEEPVSIWVSLK, LPLWPFLR, LVHANFTTSGR, PAAGWAPGLGER, VLVIGASGALGR	6	tr|B1MAV2|B1MAV2_MYCA9	NAD-dependent epimerase/dehydratase domain-containing protein OS=Mycobacteroides abscessus (strain ATCC 19977 / DSM 44196 / CCUG 20993 / CIP 104536 / JCM 13569 / NCTC 13031 / TMC 1543 / L948) OX=561007 GN=MAB_2292c PE=4 SV=1	12.4493	13.0879	12.9361	12.4248	12.4242	12.4334	12.2219	12.6282	12.5492	11.7335	12.7596	12.5276
B1MAV3	B1MAV3_MYCA9	MAB_2293	MAB_2293	TRUE	AELPLLETHGVSMWAYAVLTALR, DNEASSQASLADAIGADR, IIAVLDDLQER, ILAGVSSVDR, PDIAALLVPLGR, SNLLSLTPAGR, VLEYLAHLDDPQFSPR	7	tr|B1MAV3|B1MAV3_MYCA9	Transcriptional regulator, MarR family OS=Mycobacteroides abscessus (strain ATCC 19977 / DSM 44196 / CCUG 20993 / CIP 104536 / JCM 13569 / NCTC 13031 / TMC 1543 / L948) OX=561007 GN=MAB_2293 PE=4 SV=1	17.6234	17.654	17.7076	17.5264	17.6028	17.5516	17.5901	17.4897	17.6483	17.5315	17.5923	17.5289
B1MAV4	B1MAV4_MYCA9	MAB_2294c	MAB_2294c	TRUE	DRIDENMQFGIAK, DYLEHAASDYDIDGHITFSAK, EITVIGSGATAITLVPSLAR, GYLIEGVPNAAWSVGYTNASWTLR, HGEELEARPFFNLSSGYVTR, HNYVLDFLAFHR, IDENMQFGIAK, IGGTWDLFR, LLPAGYPVDVHFAPR, MVTDTIDTFTSAGIR, PFFNLSSGYVTR, SDSDIYTLSFGYHPWHER, SGVSGPWAIR, SPSYIYPIAR, VDAVVDVMR, VDTPAGPTTYR, VTSADFGTDTDIWSVR	17	tr|B1MAV4|B1MAV4_MYCA9	Probable monooxygenase OS=Mycobacteroides abscessus (strain ATCC 19977 / DSM 44196 / CCUG 20993 / CIP 104536 / JCM 13569 / NCTC 13031 / TMC 1543 / L948) OX=561007 GN=MAB_2294c PE=3 SV=1	17.5611	17.6792	17.7202	17.6227	17.6715	17.7159	17.4447	17.4752	17.7101	17.5361	17.8277	17.8019
B1MAV5	B1MAV5_MYCA9	MAB_2295c	MAB_2295c	TRUE	AAAPILQALAGYR, DVAMQTEEAYAVMAAR, GAFLLLMLTGR, LPGMVAVGLITPNEATWLGSLK, NFAAQVVELAFVR	5	tr|B1MAV5|B1MAV5_MYCA9	Integral membrane protein OS=Mycobacteroides abscessus (strain ATCC 19977 / DSM 44196 / CCUG 20993 / CIP 104536 / JCM 13569 / NCTC 13031 / TMC 1543 / L948) OX=561007 GN=MAB_2295c PE=4 SV=1	14.4477	14.6698	14.4494	13.9059	14.3274	14.2814	13.993	14.1018	14.7038	13.8178	14.3975	14.2866
B1MAV6	B1MAV6_MYCA9	rpsA	MAB_2296	FALSE	AWGTIEELK, AWLEQTQSEVR, GFLPASLVEMR, GGLILDIGLR, GVVSSIVNFGAFVDLGGVDGLVHVSELSWK, HDVDPNEVVSVGDEVEALVLTK, HIDHPSEVVQVGDEVTVEVLDVDMDR, HIDHPSEVVQVGDEVTVEVLDVDMDRER, HVEVPDQVVGVGDDAMVK, LVPFGAFVR, MHTVQMEK, QANEDYTEEFDPSK, QREEWEAR, RAWLEQTQSEVR, SAAAAEAEAAAASTSSSSR, SDDSASQGGSLANDEQLAALR, SEFLNQLTK, THAIGQIVPGK, VDRDEVLLDIGYK, VEEGIEGLVHISELSER, VIDIDLER, VIDIDLERR, VRDLQPYIGK, YFNDGDIVEGTIVK	24	tr|B1MAV6|B1MAV6_MYCA9	30S ribosomal protein S1 OS=Mycobacteroides abscessus (strain ATCC 19977 / DSM 44196 / CCUG 20993 / CIP 104536 / JCM 13569 / NCTC 13031 / TMC 1543 / L948) OX=561007 GN=rpsA PE=3 SV=1	22.1048	22.1895	22.097	22.0692	22.0786	22.1147	22.2375	22.3233	22.35	22.0397	21.9963	21.963
B1MAV7	B1MAV7_MYCA9	MAB_2297	MAB_2297	TRUE	LLAADLVLQR, SAFHHPPQVDSSVLVIR	2	tr|B1MAV7|B1MAV7_MYCA9	Erm(41) OS=Mycobacteroides abscessus (strain ATCC 19977 / DSM 44196 / CCUG 20993 / CIP 104536 / JCM 13569 / NCTC 13031 / TMC 1543 / L948) OX=561007 GN=MAB_2297 PE=3 SV=1	10.2818		9.6149		10.6241	10.1216	11.2903	11.4741	12.6671	10.1214	11.173	10.8277
B1MAV8	B1MAV8_MYCA9	coaE	MAB_2298	FALSE	AAAAAGGDPGAYVDAK, ADGALDRPALAAIAFQDDEHR, AIADVWLDNSGDTEVLAHAVR, ALDWANASQWTP, APWRPELMPADPTWPVQAQR, ATLNGIVHPLVGAR, EPWFAQAYTR, EVVEPGTPGLAALVEAFGETILR, IDHIGSTAVPGLDAK, VAAQASDEQR	10	tr|B1MAV8|B1MAV8_MYCA9	Dephospho-CoA kinase OS=Mycobacteroides abscessus (strain ATCC 19977 / DSM 44196 / CCUG 20993 / CIP 104536 / JCM 13569 / NCTC 13031 / TMC 1543 / L948) OX=561007 GN=coaE PE=3 SV=1	17.1299	17.1858	17.156	17.0004	16.9261	17.045	17.0085	17.1208	17.4221	16.819	17.0483	16.9572
B1MAV9	B1MAV9_MYCA9	MAB_2299c	MAB_2299c	TRUE	AGVHYSAVR, EVLLHLAAEGWTR, QISNVAVMSIAESIER, SLAVESGVTSVTLTAVANR	4	tr|B1MAV9|B1MAV9_MYCA9	Possible transcriptional regulatory protein OS=Mycobacteroides abscessus (strain ATCC 19977 / DSM 44196 / CCUG 20993 / CIP 104536 / JCM 13569 / NCTC 13031 / TMC 1543 / L948) OX=561007 GN=MAB_2299c PE=4 SV=1	13.8901	14.3174	14.4751	14.0798	13.9002	14.1052	13.9905	14.3178	14.5795	13.7776	14.2369	13.9715
B1MAW1	B1MAW1_MYCA9	MAB_2301	MAB_2301	TRUE	DIPANAGFQAADR, DSISNFDDWFR, DSISNFDDWFRPIR, EHTVSLSPQSAPSMQAMK, ESDSDSVVMIVLEGQER, FYDEMVAR, GDPATPEGLSHVEPIK, HVQHVQDFWGDPLTEAGAQSTDGK, IDEMTETMDGMVVNMER, IELGGTAAVFK, MGENVVIMK, MNPEMLLIESDHDMR, MVSDMSAMIPIMEDMQR, NSADFLVIDK, QLEADWTK, SAAEPTFLAK, TLANMTTMAGITHSLVGDMHTLQGTIHEMR, VQAITRPQGTPIEHSSIPFLISMQSVGQR, WFWWPLNVR	19	tr|B1MAW1|B1MAW1_MYCA9	Membrane protein, mmpL OS=Mycobacteroides abscessus (strain ATCC 19977 / DSM 44196 / CCUG 20993 / CIP 104536 / JCM 13569 / NCTC 13031 / TMC 1543 / L948) OX=561007 GN=MAB_2301 PE=3 SV=1	16.6992	16.7993	16.7589	16.7896	16.7191	16.802	16.4443	16.4902	17.0544	16.7638	16.9632	16.7539
B1MAW2	B1MAW2_MYCA9	MAB_2302	MAB_2302	TRUE	AVFTTLPWK, DIVYEIFGPAGTK, GEVNYLDDK	3	tr|B1MAW2|B1MAW2_MYCA9	Probable conserved membrane protein, MmpS OS=Mycobacteroides abscessus (strain ATCC 19977 / DSM 44196 / CCUG 20993 / CIP 104536 / JCM 13569 / NCTC 13031 / TMC 1543 / L948) OX=561007 GN=MAB_2302 PE=3 SV=1	18.1989	18.3006	18.3395	17.8024	17.8698	18.2238	17.9473	18.015	18.4373	17.9592	18.3227	18.199
B1MAW3	B1MAW3_MYCA9	MAB_2303	MAB_2303	TRUE	AAYVQLNLR, AFMTPAIAALMGR, DAPSYQAIK, DDSMVMVLLENDTK, DNMANFDDFYR, DNMANFDDFYRPLR, EELHGGLNTAILR, ELTGVTHHMATVTTPDMIHVADEMR, ESVTAVQDNVAK, FKEELHGGLNTAILR, FSTDMNDK, GLLDDVTNMDK, HVEYAQDFWGDR, ITAGGAQSVDEK, LMPQVVEQLPPMIAITK, MNPDILIVEADK, MTDDMGSMIAIMER, MTDTATVMGQAFDEAK, NDDFFYLPPEAFDNEDFKK, NTMLTMYSTMNGMIGQMDR, NYLYWEK, QGELFQQFK, RQGELFQQFK, SLFDALDGIDK, TPANMLVLDR, VFVTGQAALTMDMNDAGDK, WFWWPMK	27	tr|B1MAW3|B1MAW3_MYCA9	Membrane protein, MmpL OS=Mycobacteroides abscessus (strain ATCC 19977 / DSM 44196 / CCUG 20993 / CIP 104536 / JCM 13569 / NCTC 13031 / TMC 1543 / L948) OX=561007 GN=MAB_2303 PE=3 SV=1	16.8704	16.9409	16.9768	16.7624	16.9717	17.0154	16.675	16.6452	17.1308	16.6926	16.9409	16.8644
B1MAW4	B1MAW4_MYCA9	MAB_2304c	MAB_2304c	TRUE	DYDPIYYTR, NNKPQQVQDATIDR, PQQVQDATIDR, YPSDMSVWDGP	4	tr|B1MAW4|B1MAW4_MYCA9	DUF5078 domain-containing protein OS=Mycobacteroides abscessus (strain ATCC 19977 / DSM 44196 / CCUG 20993 / CIP 104536 / JCM 13569 / NCTC 13031 / TMC 1543 / L948) OX=561007 GN=MAB_2304c PE=4 SV=1	18.556	18.5144	18.4284	18.9082	18.6701	18.6221	18.0025	17.9914	18.0355	18.5999	18.6353	18.683
B1MAW5	B1MAW5_MYCA9	MAB_2305c	MAB_2305c	TRUE	LGPGESWEVNLVMEDPQQAGMTVR	1	tr|B1MAW5|B1MAW5_MYCA9	Secreted protein OS=Mycobacteroides abscessus (strain ATCC 19977 / DSM 44196 / CCUG 20993 / CIP 104536 / JCM 13569 / NCTC 13031 / TMC 1543 / L948) OX=561007 GN=MAB_2305c PE=4 SV=1	14.4587	14.4228	14.6854	14.0216	14.0981	14.418	14.9274	15.1164	15.4679	14.2332	14.3758	14.4137
B1MAW6	B1MAW6_MYCA9	MAB_2306c	MAB_2306c	TRUE	AQDFAGAHQIPR, AQSSVMPLADTLAVQR, DLVDDGAIGEVR, ELLADPDIDAVYIATPHPQHR, GVFAMEAMWTR, IFGTEGWIDILPR, QTAIAALTAGK, QVQADLGVDRPFDR, QVQADLGVDRPFDREDR, TFTATVSGAQEVIDIAR	10	tr|B1MAW6|B1MAW6_MYCA9	Oxidoreductase OS=Mycobacteroides abscessus (strain ATCC 19977 / DSM 44196 / CCUG 20993 / CIP 104536 / JCM 13569 / NCTC 13031 / TMC 1543 / L948) OX=561007 GN=MAB_2306c PE=3 SV=1	16.2817	16.4861	16.5405	16.1023	16.0692	16.2684	16.0646	16.2194	16.5835	15.9258	16.2479	16.1114
B1MAW7	B1MAW7_MYCA9	MAB_2307c	MAB_2307c	TRUE	AQFHYVESWLVPALGLR, DQDYYLDIGEFVAGPSR, HEIFDLAALTNTDPK, HGHDLNAWLADAGMPLTWR, SVDQYQVRPWGLYMAR, WVATDHYLDLVVR	6	tr|B1MAW7|B1MAW7_MYCA9	DUF402 domain-containing protein OS=Mycobacteroides abscessus (strain ATCC 19977 / DSM 44196 / CCUG 20993 / CIP 104536 / JCM 13569 / NCTC 13031 / TMC 1543 / L948) OX=561007 GN=MAB_2307c PE=4 SV=1	12.7029	12.6179	12.5029	12.8383	12.4801	12.4492	12.1682	12.6223	12.4457	12.3035	12.4813	11.8638
B1MAW8	B1MAW8_MYCA9	uvrB	MAB_2308	FALSE	ALEGIEQELEER, AVSAGVFEGR, DLQFELAAR, DMTEQMMTAAR, DSSINDDVER, DVVLLGATGTGK, EAEDTEEVAVGGSGR, EGLDLPEVSLVAILDADK, FRDEIADLK, GDTVEIIPSYEELAVR, GQIDDLIASIR, HSATSNLLSR, IADILDQVYR, IEFFGDEVEALYYLHPLTGDVVR, IFPATHYVAGPER, IGQTVYLSATPGNYER, LGEYDVLVGINLLR, LLVDMQYNR, LPSAVDNRPLTWEEFADR, LQRPTLVMAPNK, MAEDLTDYLLEMGIR, NVSGEVHMYADTMTDSMK, QIAYNQANGIDPQPLR, QIAYNQANGIDPQPLRK, RNLVDFGFR, SAAGGEFVEQVIR, S…	33	tr|B1MAW8|B1MAW8_MYCA9	UvrABC system protein B OS=Mycobacteroides abscessus (strain ATCC 19977 / DSM 44196 / CCUG 20993 / CIP 104536 / JCM 13569 / NCTC 13031 / TMC 1543 / L948) OX=561007 GN=uvrB PE=3 SV=1	16.0415	16.0543	16.0968	16.0539	15.882	15.986	15.3628	15.528	15.8373	15.768	15.9354	15.8631
B1MAW9	B1MAW9_MYCA9	MAB_2309c	MAB_2309c	TRUE	GKTELLPIGEVAR, NAIADMQEK, TELLPIGEVAR, VATGFGIPLSEVAEVLSTLPDYR, YYADIGLVPAER	5	tr|B1MAW9|B1MAW9_MYCA9	Transcriptional regulator OS=Mycobacteroides abscessus (strain ATCC 19977 / DSM 44196 / CCUG 20993 / CIP 104536 / JCM 13569 / NCTC 13031 / TMC 1543 / L948) OX=561007 GN=MAB_2309c PE=4 SV=1	16.6536	16.7566	16.5354	16.7702	16.6433	16.5629	16.4382	16.4472	16.552	16.6615	16.8535	16.4769
B1MAX1	B1MAX1_MYCA9	MAB_2311	MAB_2311	TRUE	AFLYQVVK, AMAAIFVDSLMR, ANVASVPPLTPQIVDPIK, AVAGAMWPGVPLVPTMSTGATDAIYFGR, DGGLVATLGGSDAAAK, DLVFFSPPDHPK, DPFTLAEDNGYFYAR, IEGGHANNALPQR, ILPGPGSVQQGAQDAIVK, LAATPFPVQLNDITR, NPLYNAMLR, PILLLAHIDVVEAK, RDPFTLAEDNGYFYAR, TPVYGLSGIFAQPGETHAHGLDER, YRTENFVPK	15	tr|B1MAX1|B1MAX1_MYCA9	Probable peptidase OS=Mycobacteroides abscessus (strain ATCC 19977 / DSM 44196 / CCUG 20993 / CIP 104536 / JCM 13569 / NCTC 13031 / TMC 1543 / L948) OX=561007 GN=MAB_2311 PE=3 SV=1	18.4683	18.6104	18.6745	18.3561	18.4196	18.5023	17.8358	18.3441	18.8142	18.1125	18.5445	18.3287
B1MAX2	B1MAX2_MYCA9	MAB_2312	MAB_2312	TRUE	ADLLVVGNVGLNTIAGR, ATAAGAGSVEER, LIVATAYFPENNPHSADVLK, LLGSVPSDVAR, MSAYSTVVVGTDGSDSSYR, SIEGAPVDALLDLVVNSK	6	tr|B1MAX2|B1MAX2_MYCA9	UspA domain-containing protein OS=Mycobacteroides abscessus (strain ATCC 19977 / DSM 44196 / CCUG 20993 / CIP 104536 / JCM 13569 / NCTC 13031 / TMC 1543 / L948) OX=561007 GN=MAB_2312 PE=3 SV=1	22.2317	22.209	22.2861	22.1862	22.1672	22.2724	22.2265	22.1893	22.3119	22.0881	22.212	22.2107
B1MAX3	B1MAX3_MYCA9	MAB_2313	MAB_2313	TRUE	ITVQNYGR, MFVWMITPDGYR, TSVSFPLEHVSW	3	tr|B1MAX3|B1MAX3_MYCA9	DUF4352 domain-containing protein OS=Mycobacteroides abscessus (strain ATCC 19977 / DSM 44196 / CCUG 20993 / CIP 104536 / JCM 13569 / NCTC 13031 / TMC 1543 / L948) OX=561007 GN=MAB_2313 PE=4 SV=1	10.7945	11.0146	11.0077	10.9646	10.5917	10.4572	11.3605	11.1874	10.8898	11.1647	11.3945	11.2284
B1MAX4	B1MAX4_MYCA9	MAB_2314c	MAB_2314c	TRUE	RSVDGATIIK, SLLIDAANDAER, TTNPEEFTSLMDDLEGLVFGR, YPDDTVVYPGHGDDTTLGSERPHLAEWR	4	tr|B1MAX4|B1MAX4_MYCA9	Beta-lactamase-like OS=Mycobacteroides abscessus (strain ATCC 19977 / DSM 44196 / CCUG 20993 / CIP 104536 / JCM 13569 / NCTC 13031 / TMC 1543 / L948) OX=561007 GN=MAB_2314c PE=4 SV=1	17.0561	17.2052	17.1008	16.6987	16.8581	17.0528	17.0639	17.0243	17.1761	16.8166	17.1068	17.0887
B1MAX5	B1MAX5_MYCA9	uvrA	MAB_2315	FALSE	AAGTLSGGEAQR, AILDGSSEQVHVR, DIDVSFPLGVLTSVTGVSGSGK, DLGNTLIVVEHDEDTIK, DSLIVFTGLSGSGK, DSLIVFTGLSGSGKSSLAFDTIFAEGQR, EQAIAGQVLK, ERYEGFMR, ETLEVHYK, FQVLAPVVR, GEFVDLFEQLNSQGYSR, GNTVIVIEHNLDVIK, HADWVVDIGPAAGEHGGQVVHSGTYAELLK, HDIEVVIDR, IRVDGVVHSLTDPPK, LATQIGSGLVGVLYVLDEPSIGLHQR, LGFLLDVGLQYLSLSR, LGQPAPTLSGGEAQR, LKPEILSVTLTAGEHGTK, LLTVINGLVDK, LMAGLGDALGFDVDTPWK, LRDLGNTLIVVEHDEDTIK, MEQTE…	40	tr|B1MAX5|B1MAX5_MYCA9	UvrABC system protein A OS=Mycobacteroides abscessus (strain ATCC 19977 / DSM 44196 / CCUG 20993 / CIP 104536 / JCM 13569 / NCTC 13031 / TMC 1543 / L948) OX=561007 GN=uvrA PE=3 SV=1	17.634	17.746	17.7339	17.4939	17.4785	17.5688	17.3923	17.5085	17.6659	17.2476	17.5201	17.4834
B1MAX6	B1MAX6_MYCA9	MAB_2316	MAB_2316	TRUE	AIVELADSTLVVGVDPADHPDR, ATALAHAYQR, DYLLDQIVR, FDALEALELIGTHK, LGATPQPVSWR, TIEFVADPLREDSGK, VLWHMAAPCPVWLK, VTWLQVVPTMMSR	8	tr|B1MAX6|B1MAX6_MYCA9	Probable acid-CoA ligase OS=Mycobacteroides abscessus (strain ATCC 19977 / DSM 44196 / CCUG 20993 / CIP 104536 / JCM 13569 / NCTC 13031 / TMC 1543 / L948) OX=561007 GN=MAB_2316 PE=4 SV=1	15.9713	16.0981	16.0528	15.8243	15.6724	15.8313	15.7703	15.8958	16.1751	15.671	15.7372	15.8879
B1MAX7	B1MAX7_MYCA9	MAB_2317c	MAB_2317c	TRUE	AVEAQFEAK, SSTAAGSAELDAESAEGR	2	tr|B1MAX7|B1MAX7_MYCA9	Phage shock protein A (IM30) OS=Mycobacteroides abscessus (strain ATCC 19977 / DSM 44196 / CCUG 20993 / CIP 104536 / JCM 13569 / NCTC 13031 / TMC 1543 / L948) OX=561007 GN=MAB_2317c PE=4 SV=1	15.5448	15.5729	15.6406	15.2695	15.3675	15.479	15.5799	15.5971	15.5313	15.366	15.4288	15.5807
B1MAX8	B1MAX8_MYCA9	MAB_2318c	MAB_2318c	TRUE	IGTPTVPDMPLPR, LVPVDIPADASGFR	2	tr|B1MAX8|B1MAX8_MYCA9	Esterase family protein OS=Mycobacteroides abscessus (strain ATCC 19977 / DSM 44196 / CCUG 20993 / CIP 104536 / JCM 13569 / NCTC 13031 / TMC 1543 / L948) OX=561007 GN=MAB_2318c PE=4 SV=1	12.2826	10.9286	11.3614	12.8009	12.5086	12.5818	10.3532	10.3487		12.3001	12.7787	12.1243
B1MAX9	LYSX_MYCA9	lysX	MAB_2319c	FALSE	AAHGAEVVMRPGADGR, ALGEEVNAATEVPTLQR, AMEYAMAPTGGMGMGVDR, AVNALTGDDESLIR, DWSAEVQLLIDDPR, DYGGVLFAQLR, EHGLNALELGDEAILYPR, ETLPFPLAK, HTTSPTFYSDFPVSVSPLTR, HTTSPTFYSDFPVSVSPLTRPHR, IGIASVIAEGFLVLPFGNR, LAPVDIGGEWPIVPVHEAVSR, LYEQSLLAAGGDAEAMELDEDFLR, NTLLAQGFLEVETPILQQVHGGANAR, PAVEPPAPDHPAVTALPGIGAR, QIIVNADLWR, QSPNGTIEFMVTELLTR, SALNVGGFIEHR, SFSISGPHMATVR, SIAWWVLLIDLLGR, SVLVESWR, VAGFSIASHR,…	27	sp|B1MAX9|LYSX_MYCA9	Lysylphosphatidylglycerol biosynthesis bifunctional protein LysX OS=Mycobacteroides abscessus (strain ATCC 19977 / DSM 44196 / CCUG 20993 / CIP 104536 / JCM 13569 / NCTC 13031 / TMC 1543 / L948) OX=561007 GN=lysX PE=3 SV=1	16.0357	16.0814	16.1444	15.9456	15.8656	16.0719	15.8896	15.9832	16.2689	15.8691	16.163	16.0207
B1MAY0	B1MAY0_MYCA9	MAB_2320c	MAB_2320c	TRUE	AIVMLMSSSAEK, DQYDQSPAESVR, EASAVPDEPGQGPGEK, ELADIPAIEVITK, LGLSSADPDESPHR, LGLSSADPDESPHRDLDEAR, LITALAGLVAASVEYLGPHAAPIR	7	tr|B1MAY0|B1MAY0_MYCA9	Recombinase RecA OS=Mycobacteroides abscessus (strain ATCC 19977 / DSM 44196 / CCUG 20993 / CIP 104536 / JCM 13569 / NCTC 13031 / TMC 1543 / L948) OX=561007 GN=MAB_2320c PE=4 SV=1	17.4907	17.8742	17.8276	17.7466	17.689	17.7059	17.5997	17.7867	17.9901	17.4879	17.6868	17.5952
B1MAY1	B1MAY1_MYCA9	MAB_2321	MAB_2321	TRUE	EQSRPELGYR, IDDHDYETK, IDDHDYETKK, LGADVADYGFVETSAK, NMTMVLAPHR	5	tr|B1MAY1|B1MAY1_MYCA9	Translation initiation factor IF-3 OS=Mycobacteroides abscessus (strain ATCC 19977 / DSM 44196 / CCUG 20993 / CIP 104536 / JCM 13569 / NCTC 13031 / TMC 1543 / L948) OX=561007 GN=MAB_2321 PE=3 SV=1	18.1251	18.3845	18.2974	18.2283	18.2077	18.3024	18.0375	18.0877	18.3259	17.9836	18.1125	18.1035
B1MAY3	RL20_MYCA9	rplT	MAB_2323	FALSE	AALPEDVNAPAGEAA, EQQLHSLTYAYR, IAGVEVDRK, NLAELAVSDAAAFTALVEVAK	4	sp|B1MAY3|RL20_MYCA9	Large ribosomal subunit protein bL20 OS=Mycobacteroides abscessus (strain ATCC 19977 / DSM 44196 / CCUG 20993 / CIP 104536 / JCM 13569 / NCTC 13031 / TMC 1543 / L948) OX=561007 GN=rplT PE=3 SV=1	19.1577	19.1518	19.1292	19.1542	19.2493	19.3339	19.6246	19.631	19.5698	19.4833	19.4872	19.4711
B1MAY4	B1MAY4_MYCA9	MAB_2324	MAB_2324	TRUE	AGLFLAEGPNLVEAALR, FVDLLAEAPVR, FVIVAVDISEPGNAGTLIR, IFATDAAIER, TVVSTWSQVTAR, VADAMGADAVVLAGNSVDPFNGK	6	tr|B1MAY4|B1MAY4_MYCA9	Possible tRNA/rRNA methyltransferase OS=Mycobacteroides abscessus (strain ATCC 19977 / DSM 44196 / CCUG 20993 / CIP 104536 / JCM 13569 / NCTC 13031 / TMC 1543 / L948) OX=561007 GN=MAB_2324 PE=3 SV=1	14.4474	14.7946	14.8173	14.7916	14.5674	14.8034	14.5882	14.6585	15.0545	14.5724	14.9378	14.8112
B1MAY5	B1MAY5_MYCA9	MAB_2325	MAB_2325	TRUE	AAAAGSSLVSVNVHPGVAATNLFDSMIPK, AFYFGMGLVLQDER, ALGPNADHALVELDLTSLASVR, ESDVPDQTGK, SVELTGADYSR, THVITGANNGLGLVAAEALAR, TQAPTIDVLLNNAGVMAIPLQR, VDDLNFTQR	8	tr|B1MAY5|B1MAY5_MYCA9	Short-chain dehydrogenase/reductase OS=Mycobacteroides abscessus (strain ATCC 19977 / DSM 44196 / CCUG 20993 / CIP 104536 / JCM 13569 / NCTC 13031 / TMC 1543 / L948) OX=561007 GN=MAB_2325 PE=3 SV=1	16.5165	16.5739	16.5027	16.468	16.6617	16.6386	16.4935	16.6191	16.9067	16.56	16.8274	16.5916
B1MAY6	B1MAY6_MYCA9	MAB_2326c	MAB_2326c	TRUE	IWQQTADTLLAAAK, LAESWTGATGDAFR, LGGLISAAAEAMAK, LQQLLDEQR, TEAGVANNPQFSGSD	5	tr|B1MAY6|B1MAY6_MYCA9	ESAT-6-like protein OS=Mycobacteroides abscessus (strain ATCC 19977 / DSM 44196 / CCUG 20993 / CIP 104536 / JCM 13569 / NCTC 13031 / TMC 1543 / L948) OX=561007 GN=MAB_2326c PE=3 SV=1	12.3848	12.819	12.5388	12.7313	12.6301	12.5632	11.3829	12.2551	12.6127	12.3472	12.7342	12.5085
B1MAY7	B1MAY7_MYCA9	MAB_2327c	MAB_2327c	TRUE	AAHAAMGEFTSALSELAIEEQHIAEK, ATSITQTLDR, VSDFASTFASSEGLR	3	tr|B1MAY7|B1MAY7_MYCA9	WXG100 family type VII secretion target OS=Mycobacteroides abscessus (strain ATCC 19977 / DSM 44196 / CCUG 20993 / CIP 104536 / JCM 13569 / NCTC 13031 / TMC 1543 / L948) OX=561007 GN=MAB_2327c PE=4 SV=1	11.9464	11.4525	11.6552	11.5152	11.696	11.8521	11.5271	11.9978	11.0841	11.7744	11.3325	11.9222
B1MAY8	B1MAY8_MYCA9	MAB_2328c	MAB_2328c	TRUE	IAANADPAAGAAGLPGSK	1	tr|B1MAY8|B1MAY8_MYCA9	Uncharacterized protein OS=Mycobacteroides abscessus (strain ATCC 19977 / DSM 44196 / CCUG 20993 / CIP 104536 / JCM 13569 / NCTC 13031 / TMC 1543 / L948) OX=561007 GN=MAB_2328c PE=4 SV=1	10.8705	10.9086	11.1045	10.6351	11.2679	11.158	9.45724	8.77289	10.6333	10.1554	10.5773	9.63547
B1MAY9	B1MAY9_MYCA9	MAB_2329c	MAB_2329c	TRUE	AMLDVDNLHIK, IDHETINSVPNLAEASNSR	2	tr|B1MAY9|B1MAY9_MYCA9	MspA protein OS=Mycobacteroides abscessus (strain ATCC 19977 / DSM 44196 / CCUG 20993 / CIP 104536 / JCM 13569 / NCTC 13031 / TMC 1543 / L948) OX=561007 GN=MAB_2329c PE=4 SV=1	14.7871	14.8793	14.8021	14.8202	14.8312	14.9777	14.2151	14.4448	14.6051	14.4262	14.8306	14.9538
B1MAZ0	B1MAZ0_MYCA9	MAB_2330	MAB_2330	TRUE	EFGFGALQIWQAFTEK, GGLAISQPALAK, IGIHAGTPQR, IGSDWLGVDVNIAAR, MDVEPSGLDAEPDGEFDSGIRK, MGDGIMAVFDDPVTALR, NVEIQGYTPVMR, QLPAPGDDGRV, RMGDGIMAVFDDPVTALR, VASVSEPPLLSAGGQVVK, VPLAFLDHMGLTPTPVR	11	tr|B1MAZ0|B1MAZ0_MYCA9	Hypothetical purine cyclase-related protein OS=Mycobacteroides abscessus (strain ATCC 19977 / DSM 44196 / CCUG 20993 / CIP 104536 / JCM 13569 / NCTC 13031 / TMC 1543 / L948) OX=561007 GN=MAB_2330 PE=4 SV=1	16.6177	16.955	17.0434	15.158	16.6475	16.7365	15.9309	16.5682	16.9496	16.5891	16.9171	16.6383
B1MAZ2	B1MAZ2_MYCA9	MAB_2332c	MAB_2332c	TRUE	ALIHPSLRPK, RWLLDHEAAAVR, SGAFLMHAWDVLR, TVDPQAPITYSEFADR, VTEAITDYHAGDLTCIDSIPVVQR	5	tr|B1MAZ2|B1MAZ2_MYCA9	Methylated-DNA:protein-cysteine methyltransferase OS=Mycobacteroides abscessus (strain ATCC 19977 / DSM 44196 / CCUG 20993 / CIP 104536 / JCM 13569 / NCTC 13031 / TMC 1543 / L948) OX=561007 GN=MAB_2332c PE=4 SV=1	16.0055	16.1813	16.0776	15.8129	15.981	16.1094	15.5246	15.6576	15.9392	15.5829	15.9779	15.6453
B1MAZ3	B1MAZ3_MYCA9	MAB_2333c	MAB_2333c	TRUE	ADLQLTDMR, GATAAGVDMATAR, GIGPWTADYVVMR, HLLDLDADPSAVDEALLSHR, LIGDGLVER, MPHGPVIATLTVSADQVR, QFNDTIAAVFATTPSK, QLADPDVLLEHDLVLR, QNVSFHPTAASAQAAGYR, RQNVSFHPTAASAQAAGYR, TDLPMSDIAFAAGFSSIR, VLAPLVTEAPGIR, VLLAELGASPLALAR, VTHLFPTAETVAAAAQEVMAGPAAR	14	tr|B1MAZ3|B1MAZ3_MYCA9	DNA-3-methyladenine glycosylase II OS=Mycobacteroides abscessus (strain ATCC 19977 / DSM 44196 / CCUG 20993 / CIP 104536 / JCM 13569 / NCTC 13031 / TMC 1543 / L948) OX=561007 GN=MAB_2333c PE=4 SV=1	15.3612	15.3633	15.4	14.9179	15.1907	15.2716	15.3263	15.4654	15.8642	15.1554	15.4186	15.2087
B1MAZ4	B1MAZ4_MYCA9	pheS	MAB_2334	FALSE	AAFDTADNLDGLAQAK, AMFGAQAHTR, ASGIDPGEYSGFAFGMGLER, ELPVYVISLGR, IDVTLPSTR, MRPHYFPFTEPSAEVDVWFENK, STQDTFYIAPEDSR, TDEIDATHLPAFHQVEGLAVDR, THTSPVQVR, TQAQQAYDDR, TQAQQAYDDRLETLR	11	tr|B1MAZ4|B1MAZ4_MYCA9	Phenylalanine--tRNA ligase alpha subunit OS=Mycobacteroides abscessus (strain ATCC 19977 / DSM 44196 / CCUG 20993 / CIP 104536 / JCM 13569 / NCTC 13031 / TMC 1543 / L948) OX=561007 GN=pheS PE=3 SV=1	17.8086	17.8191	17.8498	17.7244	17.7673	17.896	17.8749	17.8521	17.9582	17.6678	17.8643	17.8558
B1MAZ5	B1MAZ5_MYCA9	pheT	MAB_2335	FALSE	AAYVDIALR, ADSEARPEIVMAADLPAR, AGEELPWHPGR, AIPLLDVSGR, AISPAVDATNYVMLEIGHPMHAHDK, DGAGELIEDVR, EDSTDVLLEAAVWDPAAVLR, FATPGETVVTLDDLER, FATPGETVVTLDDLERR, FGLRPVVGIDPAAVSPWWLQR, GNADVALFTIGQVVRPTETTR, IAGVDYADGVVER, IGHEVEEVVIPGPVTGPLVVGR, ISPFPAVHQDVSLVVTETVPADAVTEALR, LEGLSDIPSILPAAPQGGGLTPVQR, LVEVYTGPQVGEGNK, PEIVMAADLPAR, PSEAELHALLESLPAQPVHVALVLAGAR, PVVGIDPAAVSPWWLQR, QIGAGVVVEGDTLR, RLEPG…	30	tr|B1MAZ5|B1MAZ5_MYCA9	Phenylalanine--tRNA ligase beta subunit OS=Mycobacteroides abscessus (strain ATCC 19977 / DSM 44196 / CCUG 20993 / CIP 104536 / JCM 13569 / NCTC 13031 / TMC 1543 / L948) OX=561007 GN=pheT PE=3 SV=1	17.862	18.1163	18.1298	17.7949	17.8225	17.9245	17.9049	18.0861	18.4337	17.689	17.9508	17.6467
B1MAZ6	ARGC_MYCA9	argC	MAB_2336	FALSE	AELLASEVMGSAR, AYNIAGAHR, DAYEDAYR, DAYEDAYRTEEFIHVLPEGHLPTTK, GHDVVFLALPHGSSAK, GILATCTAPTTASLSEIR, HAGSWPYGLPELPGGR, HAGSWPYGLPELPGGRDALHGTK, HPSGGPVSVSFTPVLIPMPR, HTPEIAQGLK, IGVLTAGSNAGSSLIEHHPNLTPLADHK, LLLAHPAYTAGR, LQPTDSTLLR, LTDAAAWER, TEEFIHVLPEGHLPTTK	15	sp|B1MAZ6|ARGC_MYCA9	N-acetyl-gamma-glutamyl-phosphate reductase OS=Mycobacteroides abscessus (strain ATCC 19977 / DSM 44196 / CCUG 20993 / CIP 104536 / JCM 13569 / NCTC 13031 / TMC 1543 / L948) OX=561007 GN=argC PE=3 SV=1	18.2052	18.4027	18.3475	18.2428	18.0601	18.1984	18.3771	18.5291	18.6915	17.96	18.3747	18.211
B1MAZ7	B1MAZ7_MYCA9	argJ	MAB_2337	FALSE	AAPVLWSQQVLTTGR, DGWTVGAMGK, ILITVTGALSEDDAVATAR, QIDLSGPEVEVLIDLGAGDR, TALFGSDPNWGR, TQGVTAPAGFK, TTDLSHAYVEENSAYSS, VLAAVGMAPVELDPDR	8	tr|B1MAZ7|B1MAZ7_MYCA9	Arginine biosynthesis bifunctional protein ArgJ OS=Mycobacteroides abscessus (strain ATCC 19977 / DSM 44196 / CCUG 20993 / CIP 104536 / JCM 13569 / NCTC 13031 / TMC 1543 / L948) OX=561007 GN=argJ PE=3 SV=1	17.1852	17.2909	17.411	16.8255	16.992	17.1877	17.3813	17.3817	17.6868	17.1842	17.4282	17.3436
B1MAZ8	B1MAZ8_MYCA9	argB	MAB_2338	FALSE	AAVLAGALPWLK, AVDGGVPSAHIIDGR, ESLVTEIAAEDLR, KLGVDGEFK, LHGTIVVIK, MVLFGQVGR, NAFAEDMVFLR, NCGIHPVVVHGGGPQISAMLK, VTTPEVLDIAR, YGGNAMTDDALK	10	tr|B1MAZ8|B1MAZ8_MYCA9	Acetylglutamate kinase OS=Mycobacteroides abscessus (strain ATCC 19977 / DSM 44196 / CCUG 20993 / CIP 104536 / JCM 13569 / NCTC 13031 / TMC 1543 / L948) OX=561007 GN=argB PE=3 SV=1	17.0313	17.1691	17.14	17.0029	16.9228	17.0879	16.8603	17.0373	17.3056	16.612	16.9346	16.9407
B1MAZ9	B1MAZ9_MYCA9	argD	MAB_2339	FALSE	EAGFLVNAAAPDVLR, GAGLLLGIVLTEQR, HGALLVLDEVQTGIGR, RYLDLLGGIAVNVLGHR, SLSHSVEELNHPLVDR, TGTFFAHQQAGITPDVVTLAK, TMGSLALTGQPAK, VLDEQDLVDHAAAAGK, VVAAEGAFHGR, YLDLLGGIAVNVLGHR	10	tr|B1MAZ9|B1MAZ9_MYCA9	Acetylornithine aminotransferase OS=Mycobacteroides abscessus (strain ATCC 19977 / DSM 44196 / CCUG 20993 / CIP 104536 / JCM 13569 / NCTC 13031 / TMC 1543 / L948) OX=561007 GN=argD PE=3 SV=1	16.9119	16.9931	17.1011	16.7438	16.7678	16.9148	16.8462	16.9815	17.0399	16.6775	16.9212	16.8387
B1MB00	B1MB00_MYCA9	MAB_2340	MAB_2340	TRUE	ADVLVTDAWTSMGQENDGLDR, ALLVWLLENR, DDDLSPAEQAEVLTLAAELK, EETLEDTGQVLSR, FSFEMGIAQLGGHAVVVDSR, GHEITDGVIDGPR, HFLRDDDLSPAEQAEVLTLAAELK, RPLEGPHGVAVIFEK, SAVWDEAENR, TTQLGREETLEDTGQVLSR, VAATTGASVSVTADPR, YVEAIVWR	12	tr|B1MB00|B1MB00_MYCA9	Ornithine carbamoyltransferase OS=Mycobacteroides abscessus (strain ATCC 19977 / DSM 44196 / CCUG 20993 / CIP 104536 / JCM 13569 / NCTC 13031 / TMC 1543 / L948) OX=561007 GN=MAB_2340 PE=3 SV=1	16.9631	17.1367	17.1606	16.966	16.9171	17.0011	17.0402	17.1283	17.3748	16.9767	17.0611	17.09
B1MB01	B1MB01_MYCA9	argR	MAB_2341	FALSE	AADGGVGVYVVPEDGSPVR, AALPDVVGTIAGDDTIAVIAR, EPLTGAQLAAQFEQLA, IIALLSTQSVR, LLGELLVSTDASGNLAVLR, TPPGAAHYLASAIDR	6	tr|B1MB01|B1MB01_MYCA9	Arginine repressor OS=Mycobacteroides abscessus (strain ATCC 19977 / DSM 44196 / CCUG 20993 / CIP 104536 / JCM 13569 / NCTC 13031 / TMC 1543 / L948) OX=561007 GN=argR PE=3 SV=1	16.0518	16.1614	15.8605	16.1169	16.1546	16.3011	15.7869	16.0459	16.1423	15.7373	15.8939	15.8638
B1MB02	B1MB02_MYCA9	argG	MAB_2342	FALSE	AIAFAAENEIPINVTK, AVETGFLEDLWNAPTK, EIYEAPGAMVLITAHEELEHVTLER, EVVAVAIDLGQGGEDMEVVR, FEVGFASLAPDLEVLAPVR, GFVHIHGLSSK, GVPTAIDGHPVSVLEAIVELNR, GVPTAIDGHPVSVLEAIVELNRR, LVLHGGNIAVNGR, RSLEAFVADTQQHVSGDIR, SLEAFVADTQQHVSGDIR, SPFSIDQNVWGR, SREIYEAPGAMVLITAHEELEHVTLER, WAELVYDGLWYSPLK, YPLVSAISR, YPLVSAISRPLIVK	16	tr|B1MB02|B1MB02_MYCA9	Argininosuccinate synthase OS=Mycobacteroides abscessus (strain ATCC 19977 / DSM 44196 / CCUG 20993 / CIP 104536 / JCM 13569 / NCTC 13031 / TMC 1543 / L948) OX=561007 GN=argG PE=3 SV=1	18.5762	18.8208	18.812	18.4	18.4116	18.5717	18.575	18.7804	19.0978	18.3346	18.6667	18.5562
B1MB03	ARLY_MYCA9	argH	MAB_2343	FALSE	AGLLTDEQLGALVEGLEQLGR, AVLTTAGSVASR, DFAAEAGFVFAMIGIDLSR, DVASGVFVPADTDEDVHGALER, FAGGPAPALAALSK, GVGLEDLTDEEFAAIHPELTGDVR, ISEGVLDVVQALADQAGAHPDAIMPGK, KNPDIAELAR, LIGNLTGLLATLK, LVDWDRR, MAQLAPAGFTLATDLAEWMVR, NDQVATLFR, NPDIAELAR, SRNDQVATLFR, STHFDWALAPYDIQASVAHAR, THLQAAQPVLLAHHLLAHAQPLLR, VAHEAAGEAVR	17	sp|B1MB03|ARLY_MYCA9	Argininosuccinate lyase OS=Mycobacteroides abscessus (strain ATCC 19977 / DSM 44196 / CCUG 20993 / CIP 104536 / JCM 13569 / NCTC 13031 / TMC 1543 / L948) OX=561007 GN=argH PE=3 SV=1	17.2938	17.4443	17.299	16.9551	17.0567	17.402	17.2055	17.3474	17.4616	17.0173	17.3381	17.3095
B1MB04	B1MB04_MYCA9	MAB_2344	MAB_2344	TRUE	TFDVGQPFDNNQFVIVVK, VVPEVVGDGR, VYLGVIAEVTNK, YAAAGYVIYGASWR	4	tr|B1MB04|B1MB04_MYCA9	DUF4352 domain-containing protein OS=Mycobacteroides abscessus (strain ATCC 19977 / DSM 44196 / CCUG 20993 / CIP 104536 / JCM 13569 / NCTC 13031 / TMC 1543 / L948) OX=561007 GN=MAB_2344 PE=4 SV=1	16.1786	16.1417	16.2735	15.91	15.9981	16.1769	16.1909	16.1514	16.2203	16.0899	16.2301	16.1973
B1MB05	B1MB05_MYCA9	MAB_2345	MAB_2345	TRUE	ATVTSLIDAHGASAR, LPYATDVAAPFEVR, RLPYATDVAAPFEVR, SSHAQLGIIYQEPK, SSHAQLGIIYQEPKPIPEPTK, WDSALLIDIPIDAQHAPR	6	tr|B1MB05|B1MB05_MYCA9	DUF4352 domain-containing protein OS=Mycobacteroides abscessus (strain ATCC 19977 / DSM 44196 / CCUG 20993 / CIP 104536 / JCM 13569 / NCTC 13031 / TMC 1543 / L948) OX=561007 GN=MAB_2345 PE=4 SV=1	12.4367	12.6709	12.5881	12.7495	12.8594	12.6836	12.4061	13.0613	12.879	12.5278	12.9565	12.9666
B1MB06	B1MB06_MYCA9	MAB_2346	MAB_2346	TRUE	GTEISVVTIK, PGSLQFAFVLPEQTQATAVEIMDGDR	2	tr|B1MB06|B1MB06_MYCA9	DUF4352 domain-containing protein OS=Mycobacteroides abscessus (strain ATCC 19977 / DSM 44196 / CCUG 20993 / CIP 104536 / JCM 13569 / NCTC 13031 / TMC 1543 / L948) OX=561007 GN=MAB_2346 PE=4 SV=1	14.1238	14.0768	13.9524	14.0944	14.1916	14.178	14.3066	14.3125	14.5124	14.3854	14.3659	14.3948
B1MB07	B1MB07_MYCA9	MAB_2347c	MAB_2347c	TRUE	ELAMSQFGK, LGSIVAMFLVLR, SAIPSLAATPR, TVVGAQGDLVADR, VVVWAETTR	5	tr|B1MB07|B1MB07_MYCA9	Transmembrane protein OS=Mycobacteroides abscessus (strain ATCC 19977 / DSM 44196 / CCUG 20993 / CIP 104536 / JCM 13569 / NCTC 13031 / TMC 1543 / L948) OX=561007 GN=MAB_2347c PE=4 SV=1	15.5288	15.35	15.6229	15.5666	15.4361	15.3402	15.1941	15.2111	15.4555	15.6619	15.546	15.4778
B1MB08	B1MB08_MYCA9	MAB_2348	MAB_2348	TRUE	ADVYEYLIR, AGIDPWVIDFGSPDR, DEDGDFWMLDGR, DLAFVMFSGAGSK, DLSIPDDGSTIDMEK, EGEAAKPPSVDLMYEHEAGQLDR, FDPAHVVEFFATTDGEAVLANVSGTK, FLANEGWIAWSGPAIAELLR, FSIPAWSAR, GVFAPGDTWVSSEFLFR, IDPDAVELPGWYRPDPGQAR, IGFQMLDPVK, LAATAQNGLEVLR, LFIGSGMPAGLWR, LGAVAVLLPPDADLEVAVK, LGGLETGSTASSHQIVESVPMYR, LTAATYEALR, MTTGGFTVNDR, PPGDVDPTAAVR, PSALVAIAALSR, QTWHLDPESGAYHR, RDEDGDFWMLDGR, TLSDHVVAVSDAIETVHR, VAHGLS…	28	tr|B1MB08|B1MB08_MYCA9	Possible long-chain acyl-CoA synthase OS=Mycobacteroides abscessus (strain ATCC 19977 / DSM 44196 / CCUG 20993 / CIP 104536 / JCM 13569 / NCTC 13031 / TMC 1543 / L948) OX=561007 GN=MAB_2348 PE=3 SV=1	16.9495	17.0327	17.0801	16.7494	16.5827	16.9017	16.7819	16.8732	17.3302	16.5165	16.9004	16.8029
B1MB09	B1MB09_MYCA9	MAB_2349	MAB_2349	TRUE	GAQVSSAQNDALK, SVIATQTQFLK	2	tr|B1MB09|B1MB09_MYCA9	Uncharacterized protein OS=Mycobacteroides abscessus (strain ATCC 19977 / DSM 44196 / CCUG 20993 / CIP 104536 / JCM 13569 / NCTC 13031 / TMC 1543 / L948) OX=561007 GN=MAB_2349 PE=4 SV=1	15.5184	15.5599	15.5103	15.546	15.5881	15.7881	14.1073	14.1952	14.2229	15.3781	15.5564	15.4978
B1MB11	B1MB11_MYCA9	MAB_2351c	MAB_2351c	TRUE	AEFAITQMAGILVGR, AIASDAGVDPALVHHYFGTK, DVPVDELGVTIPR, EVLVNIIAER, LFSLNGIDK, LIIALWDSELGANMLAVFR, SALTGADDGLVR, VDSPPGSGVLR, YIMAIEPLASLTAEQIALTVGPNIQR	9	tr|B1MB11|B1MB11_MYCA9	Transcriptional regulator, TetR family OS=Mycobacteroides abscessus (strain ATCC 19977 / DSM 44196 / CCUG 20993 / CIP 104536 / JCM 13569 / NCTC 13031 / TMC 1543 / L948) OX=561007 GN=MAB_2351c PE=4 SV=1	15.7302	15.8851	15.9174	15.4769	15.4791	15.6257	15.5855	15.6944	15.9426	15.4315	15.713	15.7462
B1MB12	B1MB12_MYCA9	MAB_2352	MAB_2352	TRUE	FWLPGYPEVSAYR, LLGATIESR	2	tr|B1MB12|B1MB12_MYCA9	Putative 3-methyladenine DNA glycosylase OS=Mycobacteroides abscessus (strain ATCC 19977 / DSM 44196 / CCUG 20993 / CIP 104536 / JCM 13569 / NCTC 13031 / TMC 1543 / L948) OX=561007 GN=MAB_2352 PE=3 SV=1	13.3482	13.781	13.2841	13.3895	13.4911	13.3272	13.1886	13.3646	13.6348	13.2593	13.4965	13.2401
B1MB13	B1MB13_MYCA9	MAB_2353	MAB_2353	TRUE	LGGGWVGEEALAIGVYAALAAHDFK	1	tr|B1MB13|B1MB13_MYCA9	Probable ADP-ribosylglycohydrolase OS=Mycobacteroides abscessus (strain ATCC 19977 / DSM 44196 / CCUG 20993 / CIP 104536 / JCM 13569 / NCTC 13031 / TMC 1543 / L948) OX=561007 GN=MAB_2353 PE=3 SV=1	8.39546	9.74825	9.45128	8.78142	9.55171	9.21718	8.15993	9.00848	9.11251	8.14121	9.43286	8.90395
B1MB14	B1MB14_MYCA9	tyrS	MAB_2354	FALSE	AGHRPIVLAGGATGLIGDPR, EGGVYVNNTR, GDLDRLDEGTLTAALTEAGNGEPAR, GLIAQTTDR, GLIAQTTDRDALAADIAK, GPISVYGGFDPTAASLHAGHLVPLLTLSR, HFSVNVMLDR, HFSVNVMLDRDTIR, IADGEPDTIVDLLVSSGLSESK, LAAEVTTLVHGESATLAVEHASGALFGR, LDEGTLTAALTEAGNGEPAR, LEGDGISYTEFSYMLLQANDYVQLHR, NLHGTDVVAEWADR, PIVLAGGATGLIGDPR, QQDGASVHALTVPLVTAADGTK, RLEGDGISYTEFSYMLLQANDYVQLHR, VDAEDWTPGDGDYLTGGWLVLR, VSGSSILDELTWR, WFTFLSAEEIGELETATT…	20	tr|B1MB14|B1MB14_MYCA9	Tyrosine--tRNA ligase OS=Mycobacteroides abscessus (strain ATCC 19977 / DSM 44196 / CCUG 20993 / CIP 104536 / JCM 13569 / NCTC 13031 / TMC 1543 / L948) OX=561007 GN=tyrS PE=3 SV=1	17.6789	17.9101	17.7845	17.5293	17.5381	17.6343	17.6144	17.7662	17.9824	17.4421	17.6865	17.6518
B1MB15	M2355_MYCA9	MAB_2355c	MAB_2355c	TRUE	AAGQIATLEPTR, AAYNSDMASR, AGSTLWVHPGSFTTYHQAR, ALLHDVSLR, AVIADNLELTGLTR, DLLLSVAPDR, FDEAGPPEAVPLR, FLIFGEDGK, GVNTLSGGQQK, IIAGDADPHDGAVTR, LVLESLLGGPHQVLLLDEPDNYLDVPAK, PFDTELWYGDR, RAVIADNLELTGLTRPFDTELWYGDR, RFDEAGPPEAVPLR, RLVLESLLGGPHQVLLLDEPDNYLDVPAK, TALIGPNGTGK, TILFVSHDR, TLLDILHHGDER, VAVLGGNGTGK, VRESVEPQWV, YGLAPSAEQTFSSLSGGQQGR	21	sp|B1MB15|M2355_MYCA9	Antibiotic resistance protein MAB_2355c OS=Mycobacteroides abscessus (strain ATCC 19977 / DSM 44196 / CCUG 20993 / CIP 104536 / JCM 13569 / NCTC 13031 / TMC 1543 / L948) OX=561007 GN=MAB_2355c PE=1 SV=1	13.5579	13.915	14.2511	13.2869	13.0097	13.2237	17.6355	17.8087	18.4335	15.0383	15.2066	15.1983
B1MB16	B1MB16_MYCA9	MAB_2356	MAB_2356	TRUE	ADMGQLDQALAVLSTPAPDPSR, AEAVQWFLHAADADVEGHTDAEDR, ALTGDAADELR, EAVGIAAYHCGDWAQALSELR, HLVTAGNLLDEDPQAALEHAK, KAEAVQWFLHAADADVEGHTDAEDR, LFYAYADILLALDR, NFGPHIPDEVEAK	8	tr|B1MB16|B1MB16_MYCA9	Tetratrico peptide repeat group 5 domain-containing protein OS=Mycobacteroides abscessus (strain ATCC 19977 / DSM 44196 / CCUG 20993 / CIP 104536 / JCM 13569 / NCTC 13031 / TMC 1543 / L948) OX=561007 GN=MAB_2356 PE=4 SV=1	16.9042	17.0366	17.1514	16.7493	16.8257	16.9428	17.0368	17.0324	17.3628	16.7939	16.9765	16.9694
B1MB17	B1MB17_MYCA9	MAB_2357	MAB_2357	TRUE	AGAYWVAANVDATLPTER, ALIEDALAR, AVVQGHSPDTGWTTLAEAALAIR, GAEPTANAIESLAAASGAR, GDAVLVVGTEALAAEVAAVGLTPVR, GLLPGNGSMVAALR, LLAEELNR, PIVATGDLAER, QLYVTNNASR, SAPEVADHLAALGFTAAAGDVVTSAQSAAR, TATDADPVVAGK, TATDADPVVAGKPGR	12	tr|B1MB17|B1MB17_MYCA9	HAD-superfamily hydrolase OS=Mycobacteroides abscessus (strain ATCC 19977 / DSM 44196 / CCUG 20993 / CIP 104536 / JCM 13569 / NCTC 13031 / TMC 1543 / L948) OX=561007 GN=MAB_2357 PE=4 SV=1	16.0651	16.3201	16.2491	16.396	16.2961	16.4222	16.0253	16.0332	16.4124	15.8501	16.1497	16.1128
B1MB18	B1MB18_MYCA9	MAB_2358	MAB_2358	TRUE	QTAGPDPDEVR	1	tr|B1MB18|B1MB18_MYCA9	Uncharacterized protein OS=Mycobacteroides abscessus (strain ATCC 19977 / DSM 44196 / CCUG 20993 / CIP 104536 / JCM 13569 / NCTC 13031 / TMC 1543 / L948) OX=561007 GN=MAB_2358 PE=4 SV=1	14.2966	14.373	14.3119	14.1782	14.3451	14.5902	14.0995	14.3283	14.4186	13.9126	14.1446	14.3306
B1MB19	B1MB19_MYCA9	MAB_2359	MAB_2359	TRUE	AATAVPATASLVVQGEAGDR, ELVGAGGVVR, ELVGAGGVVRDPQLR, EVVAADVGYGQLAWSLQSDDR, LLGALEVFGPQGLSVEGK, QQAAELIEAGR, RTDSDVDVEAAVAEAVSR, TDSDVDVEAAVAEAVSR, VRIDGIPAVK	9	tr|B1MB19|B1MB19_MYCA9	Cytotoxin/haemolysin homologue TlyA OS=Mycobacteroides abscessus (strain ATCC 19977 / DSM 44196 / CCUG 20993 / CIP 104536 / JCM 13569 / NCTC 13031 / TMC 1543 / L948) OX=561007 GN=MAB_2359 PE=3 SV=1	17.1915	17.3378	17.8233	17.2299	17.2644	17.3357	17.0943	17.0675	17.9284	17.039	17.6255	17.6694
B1MB20	B1MB20_MYCA9	nadK	MAB_2360	FALSE	GHQPVLWAR, GPVHLDPSEFR, GWALNEVSIEK, IGFLAEVEAEAIDSVLTHVVEGTYR, ILLVAHTGR, ILLVAHTGRDEVTETAR, LDSKPFADR, LGVLGVVLEVDAR, SATAPVLGVNLGR, TLGENGIALR, VLSAEAIDR, VLSAEAIDRGPVHLDPSEFR	12	tr|B1MB20|B1MB20_MYCA9	NAD kinase OS=Mycobacteroides abscessus (strain ATCC 19977 / DSM 44196 / CCUG 20993 / CIP 104536 / JCM 13569 / NCTC 13031 / TMC 1543 / L948) OX=561007 GN=nadK PE=3 SV=1	17.9847	18.1167	18.0384	17.9057	17.8773	17.9904	17.891	17.8873	18.0625	17.8114	18.0019	17.8729
B1MB21	B1MB21_MYCA9	MAB_2361	MAB_2361	TRUE	ALAPQLAEALAVVSDVSR, ALVEATDDATLR, AVTAELAGLAMDR, DDDGSVIAAR, DNPMLPLAK, EALAGADADGDAHDSHSAIDR, FASDSIEALLTTYR, FASDSIEALLTTYRK, FLTADPLGAEPAEVTEVLDSSGAQR, IESLGAIPAATAEFDSGLTVLTGETGAGK, LAEVDTSEETLNAIAAR, LGAELATAATGLSK, LGFALNEIDTVDPKPGEDDQLTADIHR, LMRPEQQLAALDK, LREEWLAAR, MLAGLGDSDTGR, RLDDEDRVAELAR, SLASFTAGLLTVHGQNDQLR, TMVVTSLHLLGGAR, YAADLNGVIAWAK	20	tr|B1MB21|B1MB21_MYCA9	DNA repair protein RecN OS=Mycobacteroides abscessus (strain ATCC 19977 / DSM 44196 / CCUG 20993 / CIP 104536 / JCM 13569 / NCTC 13031 / TMC 1543 / L948) OX=561007 GN=MAB_2361 PE=3 SV=1	16.7579	16.8961	16.9571	16.7196	16.6837	16.7946	16.6416	16.6949	16.9827	16.5604	16.7243	16.7195
B1MB22	B1MB22_MYCA9	MAB_2362	MAB_2362	TRUE	AGYRPLIVVGDPLLMSNDVLK, EYQPVLIGVGTGADTLR, EYQPVLIGVGTGADTLRK, HVVVVSDGVGAAHDLK, ITADALVDAR, LNPGDIAVIDILDLDR, PLIVVGDPLLMSNDVLK, QQSNPSTFLTR, SESPLLIDGIGIPDVDIDLR, SGAQVVLPADADGHAAGLER, SSSSRPGIVGTVR, TDADVHDLMTEAK, TGLVAHLEAFSGNTIEFIR, VHNGGIYNGDR, VSAVVNASPSISGR, YPNLGPEVLVANGITLIDSIGPEVFKK	16	tr|B1MB22|B1MB22_MYCA9	SteA-like C-terminal domain-containing protein OS=Mycobacteroides abscessus (strain ATCC 19977 / DSM 44196 / CCUG 20993 / CIP 104536 / JCM 13569 / NCTC 13031 / TMC 1543 / L948) OX=561007 GN=MAB_2362 PE=4 SV=1	18.5366	18.5724	18.5167	18.2413	18.1285	18.109	17.9886	18.035	18.2964	18.2025	18.2291	18.1604
B1MB23	B1MB23_MYCA9	MAB_2363	MAB_2363	TRUE	ADSSLASAASTVDDIEMASGR, DPAPPVTDEQR, IGLTDQFTDANQGER, LNAASNFDATMAPR, QIEDLNQDK, SDVDGIAQLISTAGGSVSGR, SGSANGIAAISVTR, TDAVDQGSQAGDLVGIVLQIPR, TIVNSSILPAGTQLR, VVLITTPEADR	10	tr|B1MB23|B1MB23_MYCA9	Channel-forming protein OS=Mycobacteroides abscessus (strain ATCC 19977 / DSM 44196 / CCUG 20993 / CIP 104536 / JCM 13569 / NCTC 13031 / TMC 1543 / L948) OX=561007 GN=MAB_2363 PE=4 SV=1	19.0924	19.1403	19.1291	18.9488	18.8505	18.9308	18.7802	18.8666	19.1852	18.6807	18.9185	18.8354
B1MB24	B1MB24_MYCA9	pyrG	MAB_2364	FALSE	AAERLPLDPDSE, AVAGEADLGGTMR, DLSGSANVTTGQVYSSVIAK, DNVFFLHVSLVPYLK, DVDWTEWGDLLQR, EELDAYVVR, EVHPFAVATQAHPELK, FLDRDLSGSANVTTGQVYSSVIAK, FSGTSPDGHLVEFVEYPR, GEYLGDTVQVIPHITDEIK, GLTASSLGQLLTSR, HDVGRDNVFFLHVSLVPYLK, HLFVSGGVASSLGK, ILAMAEPNENGQR, LGAYPAVLEPDSIVAEAYGTTEVSER, RGEYLGDTVQVIPHITDEIK, SIGITPDALILR, TKPTQHSVAALR, VHEPSESVR, VLHREELDAYVVR, YEVNNPYR, YEVNNPYRDK, YIDLPDAYLSVTEALR	23	tr|B1MB24|B1MB24_MYCA9	CTP synthase OS=Mycobacteroides abscessus (strain ATCC 19977 / DSM 44196 / CCUG 20993 / CIP 104536 / JCM 13569 / NCTC 13031 / TMC 1543 / L948) OX=561007 GN=pyrG PE=3 SV=1	20.3027	20.4435	20.4185	20.1639	20.1375	20.2804	20.0666	20.2059	20.4612	19.8484	20.1913	20.099
B1MB25	B1MB25_MYCA9	MAB_2365	MAB_2365	TRUE	ELLEEAGIEAGTWR, ERHEFVTLESEPVYMGGILALR, EVVEHYGAVAVAAVDEAGR, HEFVTLESEPVYMGGILALR, LWELPAGLLDIAGEDSQR, PVDAPWPDRPTAFAER, VALVYQYR, VFLATGLSHPGR, VLVDAAASPGFTDEVVR	9	tr|B1MB25|B1MB25_MYCA9	Hypothetical MutT/nudix family protein OS=Mycobacteroides abscessus (strain ATCC 19977 / DSM 44196 / CCUG 20993 / CIP 104536 / JCM 13569 / NCTC 13031 / TMC 1543 / L948) OX=561007 GN=MAB_2365 PE=4 SV=1	17.6509	17.6864	17.6928	17.5695	17.6781	17.6863	17.6325	17.6462	17.7	17.5149	17.6182	17.6904
B1MB26	B1MB26_MYCA9	xerD	MAB_2366	FALSE	ALLELLYSTGAR, EVWAGAHPR, FAAIEGLAPTDVAR, GDPANGVPELSASSAAR, GGVPALFLNSR, GVAANTLSSYR, HSFATHLLEGGADVR, ISAAVSPHTLR, ISEAVGLDVDDVDVQAR, LVPVGRPAVEALQAYLVR, PAVEALQAYLVR, QSAWQVLADAAER, RGDPANGVPELSASSAAR, SLTVEQVEALLNAAGGGGSDGPLDLR, YQQHLADR	15	tr|B1MB26|B1MB26_MYCA9	Tyrosine recombinase XerD OS=Mycobacteroides abscessus (strain ATCC 19977 / DSM 44196 / CCUG 20993 / CIP 104536 / JCM 13569 / NCTC 13031 / TMC 1543 / L948) OX=561007 GN=xerD PE=3 SV=1	15.7745	15.8079	15.7854	16.0059	15.8436	15.8516	15.6804	15.5642	15.8778	15.7036	16.0094	15.6833
B1MB27	B1MB27_MYCA9	MAB_2367	MAB_2367	TRUE	EVIDRFET, FPETSVAGEPITTWAPK, GLALLTDTVAK, LAVSGIVITMFDAR, SSGAQAYISLAR, TTSTINLGAALAGYGR, VIEVFGDQVFHTVITR, VSVDDVLMR	8	tr|B1MB27|B1MB27_MYCA9	AAA domain-containing protein OS=Mycobacteroides abscessus (strain ATCC 19977 / DSM 44196 / CCUG 20993 / CIP 104536 / JCM 13569 / NCTC 13031 / TMC 1543 / L948) OX=561007 GN=MAB_2367 PE=4 SV=1	17.9829	18.0421	18.0886	17.8158	17.8413	17.9645	17.8906	17.951	18.1558	17.6748	17.9567	17.9199
B1MB28	B1MB28_MYCA9	MAB_2368	MAB_2368	TRUE	FLGVLELYR, HVAEMFAELEAAALR, LDVTEVALHQVTDEFIAYTK, LLPSGQVDNDDDLALLEIR, LTNFEGPFDLLLQLISQHR, MVELLAER, PVPTVGLSHLHIPR	7	tr|B1MB28|B1MB28_MYCA9	Segregation and condensation protein A OS=Mycobacteroides abscessus (strain ATCC 19977 / DSM 44196 / CCUG 20993 / CIP 104536 / JCM 13569 / NCTC 13031 / TMC 1543 / L948) OX=561007 GN=MAB_2368 PE=4 SV=1	14.8544	14.8678	15.0345	14.9892	15.0786	14.8806	14.6532	14.8895	15.0974	14.7823	15.083	14.8556
B1MB29	B1MB29_MYCA9	MAB_2369	MAB_2369	TRUE	AQYAPYVEK, GLIAEAGTDDESGAVMFR, GVNVDAVMR, TADSGAGSGDAPAFTVDQD, TTELFLER	5	tr|B1MB29|B1MB29_MYCA9	Hypothetical segregation and condensation protein B OS=Mycobacteroides abscessus (strain ATCC 19977 / DSM 44196 / CCUG 20993 / CIP 104536 / JCM 13569 / NCTC 13031 / TMC 1543 / L948) OX=561007 GN=MAB_2369 PE=4 SV=1	16.6352	16.801	16.8252	16.5243	16.6182	16.6406	16.7316	16.6494	16.9193	16.6479	16.6813	16.7148
B1MB30	B1MB30_MYCA9	MAB_2370	MAB_2370	TRUE	DGVELADGPAK, FLGTTDGQSMVQLTLHEGR, IDPAVNVVR, IGDVTLGNQR, IGDVTLGNQRPGSLR, LDADTVGLILLTNDGELTHR, LMHPSYEVPK, MLVLVMLPLLPLIR, MMDAAGHPVVELVR, PFGMLSTMSDDR, RIDPAVNVVR, TYIATVAGTIPR, VEVDGEIVTEQGR, VEVDGEIVTEQGRR, VIMNTDLVYLALNK, VLSQAGIASR	16	tr|B1MB30|B1MB30_MYCA9	Pseudouridine synthase OS=Mycobacteroides abscessus (strain ATCC 19977 / DSM 44196 / CCUG 20993 / CIP 104536 / JCM 13569 / NCTC 13031 / TMC 1543 / L948) OX=561007 GN=MAB_2370 PE=3 SV=1	16.6179	16.873	16.9081	16.3819	16.4329	16.6377	16.5431	16.7992	17.1407	16.2837	16.6429	16.7112
B1MB31	B1MB31_MYCA9	cmk	MAB_2371	FALSE	DIGTVVLPDADVK, ELAESSGAVVVEGR, GNEVTGAVSAVSAVPAVR, IVTLWVLR, IYLTASAQAR, NAQNVSGGGDDEYEK, QLGASYLDTGAMYR	7	tr|B1MB31|B1MB31_MYCA9	Cytidylate kinase OS=Mycobacteroides abscessus (strain ATCC 19977 / DSM 44196 / CCUG 20993 / CIP 104536 / JCM 13569 / NCTC 13031 / TMC 1543 / L948) OX=561007 GN=cmk PE=1 SV=1	16.5017	16.3142	16.3731	15.8103	16.2943	16.5522	15.7832	15.9675	15.9605	15.9977	15.7846	15.7159
B1MB32	B1MB32_MYCA9	der	MAB_2372	FALSE	AEADAAVLWSLGLGEPMPISAMHGR, AVVHDTAGTTVDPVDTLIELGGK, EAVVQDIPGVTR, ESFGFDGTPIR, EVDLQLAQLNWAQR, EVVAATPPPVR, FTVQDTGGWEADATGLQQLVAEQAR, ISTGQLNTWVK, LVPALESALDSWDK, SGKPVFLAANK, THGAIEAAEVAIVLLDASQPITEQDQR, VDSDRAEADAAVLWSLGLGEPMPISAMHGR, VGQASGHEYYASLR, VLFATQATSR, VLSMVIESGR, VSYPAEWLDR, VVADLPEISAR, WDLVDEDR, WDLVDEDRR	19	tr|B1MB32|B1MB32_MYCA9	GTPase Der OS=Mycobacteroides abscessus (strain ATCC 19977 / DSM 44196 / CCUG 20993 / CIP 104536 / JCM 13569 / NCTC 13031 / TMC 1543 / L948) OX=561007 GN=der PE=3 SV=1	17.5451	17.7268	17.7089	17.4096	17.4212	17.6045	17.4504	17.5296	17.852	17.2338	17.5185	17.5039
B1MB33	B1MB33_MYCA9	MAB_2373	MAB_2373	TRUE	FYGDGNQYQK, IADASGIANPDLIQPGQVLTIPE, TYTVESGDTLWAIAER	3	tr|B1MB33|B1MB33_MYCA9	Mannose-specific lectin OS=Mycobacteroides abscessus (strain ATCC 19977 / DSM 44196 / CCUG 20993 / CIP 104536 / JCM 13569 / NCTC 13031 / TMC 1543 / L948) OX=561007 GN=MAB_2373 PE=4 SV=1	20.6529	20.6752	20.7133	20.5766	20.6746	20.6927	20.548	20.6092	20.7594	20.366	20.6156	20.5791
B1MB34	B1MB34_MYCA9	MAB_2374c	MAB_2374c	TRUE	ELESGAGHAATGGGSLLPMPDPIR, GLPVTTIVTTTLR, LLAHLDPDGSLTSDTDR, SYLDAIFAK	4	tr|B1MB34|B1MB34_MYCA9	DUF222 domain-containing protein OS=Mycobacteroides abscessus (strain ATCC 19977 / DSM 44196 / CCUG 20993 / CIP 104536 / JCM 13569 / NCTC 13031 / TMC 1543 / L948) OX=561007 GN=MAB_2374c PE=4 SV=1	12.439	12.4945	12.4777	12.0943	11.97	12.2626	12.1246	11.9769	12.0215	11.9268	12.2159	12.2234
B1MB35	B1MB35_MYCA9	MAB_2375	MAB_2375	TRUE	AVDPGALSTLLLVSSDTEGWTVDAHR, ELSLTIFTR, FPVEGVIGAADSMPTPFAVQDIDPMR, GGGTGIADVPFR, NIFTDQDFATLNIR, SVTTAVPLVDESK, TFGQSEPEVDTR, VEYSHADSEDSLLYELR, VVATQWPPGAEAMLSHFR	9	tr|B1MB35|B1MB35_MYCA9	Uncharacterized protein OS=Mycobacteroides abscessus (strain ATCC 19977 / DSM 44196 / CCUG 20993 / CIP 104536 / JCM 13569 / NCTC 13031 / TMC 1543 / L948) OX=561007 GN=MAB_2375 PE=4 SV=1	14.7857	14.8092	14.834	14.7424	14.8267	15.1267	14.1608	14.2906	14.5614	14.8984	15.2087	15.1383
B1MB36	B1MB36_MYCA9	MAB_2376c	MAB_2376c	TRUE	AAYLRRVQDTVAR, DVGSSTSVQTVK, GPVMDFQIALAEAQALR, GVLHPPLQVLAAIEAAAR, LLAHAEGTTHGAEK, PATESVLSPAAASPAADER, QIHDSVLTEYGR, SAALDDLPAAAR, TDAYPGDPALAGR, TLIHPDAGVYQVMGSEYLTIGFQSR, VAANASDPVAETIIEALR, VEYTDPMMR, YELDPALFLR	13	tr|B1MB36|B1MB36_MYCA9	Uncharacterized protein OS=Mycobacteroides abscessus (strain ATCC 19977 / DSM 44196 / CCUG 20993 / CIP 104536 / JCM 13569 / NCTC 13031 / TMC 1543 / L948) OX=561007 GN=MAB_2376c PE=4 SV=1	16.3188	16.3616	16.3807	16.1729	16.1538	16.3385	15.9374	16.0097	16.2728	16.1662	16.3161	16.2576
B1MB37	B1MB37_MYCA9	MAB_2377	MAB_2377	TRUE	AITEQFGPAATNNLLDLR, EAVDIWVGDQVIDPFR, LAAASDGVPTR, LSALGTLEIK, PSEVQNTGGVVLEFVTGDR, QVPGTPSFNDR, SASQPFAFDDVSAEVFESVR, SGPGAPVILTGSFGR, SGQIVLVPGEIPK, SINALPNGTVGEIFDPADFAVSFQR, SLAASPVTALAPDR, SLAASPVTALAPDRLPSR, VELAGVDAATGTYSLDGR, VLTDFEIR, WIASMSGEDFK	15	tr|B1MB37|B1MB37_MYCA9	Uncharacterized protein OS=Mycobacteroides abscessus (strain ATCC 19977 / DSM 44196 / CCUG 20993 / CIP 104536 / JCM 13569 / NCTC 13031 / TMC 1543 / L948) OX=561007 GN=MAB_2377 PE=4 SV=1	14.1091	14.1534	14.0952	13.8243	13.7025	14.0606	13.651	13.5692	14.203	13.7996	14.0759	13.8976
B1MB38	B1MB38_MYCA9	MAB_2378c	MAB_2378c	TRUE	HDDILGAYGAYELDPASLLR, IADAGTDEAAK, IHAALSESPPGDVPSDFGSGAR, LYNHAISGATPAEQAAYYGR, SLADAYGQAVVALR, VAVVGSDPAVTHIVSR, VGTSYLEPADR, VGTSYLEPADRTEMGTAVK, VQLAQLEAVTR, YLTLTFATDGGDDEWR, YPAITDVTAEPTQMFHVALDR	11	tr|B1MB38|B1MB38_MYCA9	Uncharacterized protein OS=Mycobacteroides abscessus (strain ATCC 19977 / DSM 44196 / CCUG 20993 / CIP 104536 / JCM 13569 / NCTC 13031 / TMC 1543 / L948) OX=561007 GN=MAB_2378c PE=4 SV=1	14.9416	14.9982	15.0125	14.8672	14.8089	14.9994	14.7325	14.8125	14.9945	14.6324	14.9577	14.8844
B1MB39	B1MB39_MYCA9	MAB_2379	MAB_2379	TRUE	KYTVTGTATGVDTANPMQPIEK, VTSVGLGNIDGVTLGFADGAPGGK, YTVTGTATGVDTANPMQPIEK	3	tr|B1MB39|B1MB39_MYCA9	Hypothetical lipoprotein LpqH OS=Mycobacteroides abscessus (strain ATCC 19977 / DSM 44196 / CCUG 20993 / CIP 104536 / JCM 13569 / NCTC 13031 / TMC 1543 / L948) OX=561007 GN=MAB_2379 PE=4 SV=1	15.389	15.5739	15.4496	14.9301	15.0662	15.4559	15.523	15.6204	15.8805	15.5276	15.7101	15.7199
B1MB40	B1MB40_MYCA9	MAB_2380c	MAB_2380c	TRUE	DALIDEMAESILAQASANAQAGR, FDFGLGLLVGGMR, GIAHPELYPHLAASPVER, HNLTFVDLLVAHASK, LATDLDAHLPTLYR, LFEFEER, RLLEAVPSPG	7	tr|B1MB40|B1MB40_MYCA9	Transcriptional regulator, TetR family OS=Mycobacteroides abscessus (strain ATCC 19977 / DSM 44196 / CCUG 20993 / CIP 104536 / JCM 13569 / NCTC 13031 / TMC 1543 / L948) OX=561007 GN=MAB_2380c PE=4 SV=1	15.1713	15.2212	15.0798	15.036	15.0762	14.9448	15.1158	15.0084	15.2503	15.2165	15.3002	15.0724
B1MB41	B1MB41_MYCA9	MAB_2381	MAB_2381	TRUE	GGSEYVHAFLRPGQQLR, VHLYPADEVGR	2	tr|B1MB41|B1MB41_MYCA9	Probable oxidoreductase OS=Mycobacteroides abscessus (strain ATCC 19977 / DSM 44196 / CCUG 20993 / CIP 104536 / JCM 13569 / NCTC 13031 / TMC 1543 / L948) OX=561007 GN=MAB_2381 PE=4 SV=1	12.1109	12.7893	12.8987	12.6852	11.6122	12.1346	12.2454	12.1256	12.6371	12.1341	12.7054	12.2112
B1MB42	B1MB42_MYCA9	MAB_2382	MAB_2382	TRUE	LADSFENITR, NPAVGLVFFVPGLR, TLAIPDRPGNK, YSPITMDR	4	tr|B1MB42|B1MB42_MYCA9	Pyridoxamine 5'-phosphate oxidase putative domain-containing protein OS=Mycobacteroides abscessus (strain ATCC 19977 / DSM 44196 / CCUG 20993 / CIP 104536 / JCM 13569 / NCTC 13031 / TMC 1543 / L948) OX=561007 GN=MAB_2382 PE=4 SV=1	13.8245	14.0685	13.9839	13.2743	12.968	13.1154	13.1266	13.3177	13.4625	13.295	13.4427	13.3328
B1MB44	B1MB44_MYCA9	MAB_2384	MAB_2384	TRUE	AAVASIAGEPFEVGPMAQGPGK, AFFEIAVSEAR, FIANYVAHEVDNPK, ILAGVDQLISR, VQILDPIVTR	5	tr|B1MB44|B1MB44_MYCA9	Uncharacterized protein OS=Mycobacteroides abscessus (strain ATCC 19977 / DSM 44196 / CCUG 20993 / CIP 104536 / JCM 13569 / NCTC 13031 / TMC 1543 / L948) OX=561007 GN=MAB_2384 PE=4 SV=1	17.1019	17.2827	17.3967	16.7167	16.8369	16.931	17.033	17.1289	17.368	16.9791	17.1359	17.1216
B1MB45	B1MB45_MYCA9	MAB_2385	MAB_2385	TRUE	DAVNPDFLTDEDR, ETWPGDGWVTAAAHER, HADLALLFANAR, IEWLSAQR	4	tr|B1MB45|B1MB45_MYCA9	Probable streptomycin phosphotransferase OS=Mycobacteroides abscessus (strain ATCC 19977 / DSM 44196 / CCUG 20993 / CIP 104536 / JCM 13569 / NCTC 13031 / TMC 1543 / L948) OX=561007 GN=MAB_2385 PE=3 SV=1	12.147	11.9804	11.8962	12.4558	12.2116	12.1909	11.8405	12.3575	12.2911	11.5371	12.4293	12.0669
B1MB46	B1MB46_MYCA9	MAB_2386	MAB_2386	TRUE	EVDQWLETFR, ILELIQAGEMSSGAVTEIIR, LDALATEIAR, MHAFDILGDPVR, SEFAISQPAVSQHLK	5	tr|B1MB46|B1MB46_MYCA9	Transcriptional regulator, ArsR family OS=Mycobacteroides abscessus (strain ATCC 19977 / DSM 44196 / CCUG 20993 / CIP 104536 / JCM 13569 / NCTC 13031 / TMC 1543 / L948) OX=561007 GN=MAB_2386 PE=4 SV=1	12.9942	13.0206	13.0083	13.0096	12.5657	12.4178	12.7032	12.6658	12.8251	12.4588	12.3434	12.2385
B1MB47	B1MB47_MYCA9	MAB_2387	MAB_2387	TRUE	AFMAGSSELWFAAAVASGMDPAQAR, ITPEEGAAWAAGAEGR, MIDVQHQLNSVR, WFLPITGDLR	4	tr|B1MB47|B1MB47_MYCA9	Activator of Hsp90 ATPase homologue 1/2-like C-terminal domain-containing protein OS=Mycobacteroides abscessus (strain ATCC 19977 / DSM 44196 / CCUG 20993 / CIP 104536 / JCM 13569 / NCTC 13031 / TMC 1543 / L948) OX=561007 GN=MAB_2387 PE=3 SV=1	17.4156	17.6041	17.5994	17.1854	17.1404	17.1976	17.1157	17.255	17.5812	16.9758	17.2055	17.1414
B1MB48	B1MB48_MYCA9	MAB_2388	MAB_2388	TRUE	FAYLSAPAAALPYMELVFVPPEIR, VTQIAWVTDDLDATEAMLSAVFGVK	2	tr|B1MB48|B1MB48_MYCA9	VOC domain-containing protein OS=Mycobacteroides abscessus (strain ATCC 19977 / DSM 44196 / CCUG 20993 / CIP 104536 / JCM 13569 / NCTC 13031 / TMC 1543 / L948) OX=561007 GN=MAB_2388 PE=3 SV=1	9.61845	9.86425	10.6901	9.7104	10.7014	10.5217	9.7765	10.8042	11.1454	9.87349	10.6412	10.9528
B1MB49	B1MB49_MYCA9	MAB_2389	MAB_2389	TRUE	AMYAGFTLGGLR, FVSEDSYHSR, HFTETGAIR, LGEASFFGR, NMNQIFVTAPVYPPSGLLTGIIVNK, PFVLGSTYDDGLGIR, PGDTGGAGMVVELLAQR, VLTESGEAIPGLYAAGASASNIAQDGK, YETGATALILDEGGAVVGVTWK, YLAAQGTGPWGAFDLTLGK, YLMAVSPDPDPEK	11	tr|B1MB49|B1MB49_MYCA9	Possible fumarate reductase/succinate dehydrogenase OS=Mycobacteroides abscessus (strain ATCC 19977 / DSM 44196 / CCUG 20993 / CIP 104536 / JCM 13569 / NCTC 13031 / TMC 1543 / L948) OX=561007 GN=MAB_2389 PE=4 SV=1	16.8315	16.9543	16.9258	16.7401	16.7735	16.8437	16.3606	16.5336	16.6935	16.5758	16.7881	16.7
B1MB50	B1MB50_MYCA9	MAB_2390	MAB_2390	TRUE	IVLDFADDR, LANVALNIDGTVGHIESMAVEVHDLTDR	2	tr|B1MB50|B1MB50_MYCA9	ATPase OS=Mycobacteroides abscessus (strain ATCC 19977 / DSM 44196 / CCUG 20993 / CIP 104536 / JCM 13569 / NCTC 13031 / TMC 1543 / L948) OX=561007 GN=MAB_2390 PE=4 SV=1	15.3313	15.2745	15.2974	15.1043	14.9637	15.0549	14.6951	14.7285	15.0759	14.9416	14.9548	14.8703
B1MB51	B1MB51_MYCA9	MAB_2391	MAB_2391	TRUE	AAGFDGPEVVK, DFESNLAEELDFSLEAR, DWTAGLAGSR, ELIGALILEPDDEAAAR, FGQLIASSPGMFPEDLSAEFR, GLELTEMGR, ILSQRPTER, IVFLDFGIVGR, KLDPVSAEVQFDR, LAATAGQLLK, LDPVSAEVQFDR, LGAIDAHADPAR, MSNIYEVMR, SFAELGPAYVK, SLLDQVPPADPQTIR, VLTMEYVEGIR, VTRPMGTSLGK	17	tr|B1MB51|B1MB51_MYCA9	ABC1 atypical kinase-like domain-containing protein OS=Mycobacteroides abscessus (strain ATCC 19977 / DSM 44196 / CCUG 20993 / CIP 104536 / JCM 13569 / NCTC 13031 / TMC 1543 / L948) OX=561007 GN=MAB_2391 PE=3 SV=1	17.0244	17.1781	17.1798	16.6721	16.632	16.7889	16.6914	16.8159	17.0567	16.5569	16.7117	16.6963
B1MB52	B1MB52_MYCA9	MAB_2392	MAB_2392	TRUE	AMLLNIVESPAVGAPLDSALR, DSDADFISR, GALVHHFQSK, GILVNSMTAPQEVR, NITLTAMDAVR, QGQEILSELIALDR, QGQEILSELIALDRDSDADFISR, SELLGESVR, YGYAGTTTTR	9	tr|B1MB52|B1MB52_MYCA9	Transcriptional regulator, TetR OS=Mycobacteroides abscessus (strain ATCC 19977 / DSM 44196 / CCUG 20993 / CIP 104536 / JCM 13569 / NCTC 13031 / TMC 1543 / L948) OX=561007 GN=MAB_2392 PE=4 SV=1	16.2612	16.3259	16.2291	15.971	16.0257	16.0288	16.0497	16.0696	16.0747	16.0013	15.9345	16.0641
B1MB53	B1MB53_MYCA9	MAB_2393c	MAB_2393c	TRUE	AIVYSLFETGFHK, GLFHGDLHAGNLLVDSDGR, IDNITELAAAGFDGVALVK, IFTEIMVDLFVK, LGQLIASSPGVFPETLSNEFR, LSAIEYGQLGK, TFALMGPTYVK, TISNFTSPLQQSK, VFWEYTTER, VLTMEYVQGIR, VPPASSQLIR	11	tr|B1MB53|B1MB53_MYCA9	Protein kinase domain-containing protein OS=Mycobacteroides abscessus (strain ATCC 19977 / DSM 44196 / CCUG 20993 / CIP 104536 / JCM 13569 / NCTC 13031 / TMC 1543 / L948) OX=561007 GN=MAB_2393c PE=3 SV=1	16.033	16.2139	16.2888	15.5986	15.8383	16.0275	15.6519	15.7145	16.2264	15.7801	16.0055	16.0644
B1MB54	B1MB54_MYCA9	MAB_2394	MAB_2394	TRUE	AVQEELENSVAR, GDVPAIEDIK, LGGTGMAGVEAVIK, LWSVLPDLNK, SSVEEIDADNTR, VNVDSSFTGQMLTGAIGTAIDK, YDEWMTIHTGFK	7	tr|B1MB54|B1MB54_MYCA9	Toxin OS=Mycobacteroides abscessus (strain ATCC 19977 / DSM 44196 / CCUG 20993 / CIP 104536 / JCM 13569 / NCTC 13031 / TMC 1543 / L948) OX=561007 GN=MAB_2394 PE=4 SV=1	18.6454	18.7061	18.6761	18.2546	18.2134	18.4363	18.2438	18.2803	18.3325	18.1068	18.2522	18.2201
B1MB55	B1MB55_MYCA9	MAB_2395	MAB_2395	TRUE	DGEDYILNGQK, DRLLGETETNDQGDGR, EAALAAGEQPAESK, EIAQFQLIQLK, EVRPHVDALESGEMEPYPIIR, GMEGFTQSK, LLGETETNDQGDGR, LLGETETNDQGDGRDSAR, MFATFGIDALAK, MLDWSPIDLAVR, NMLFHAIESLSENK, PHVDALESGEMEPYPIIR, SLMIYAGSNEVQITHIAK, TFITNGPDADVIVVYAK, TGQLFFENVR, TPSLAEASAIK, VGAWAITEPDSGSDAFGGMK	17	tr|B1MB55|B1MB55_MYCA9	Probable acyl-CoA dehydrogenase FadE OS=Mycobacteroides abscessus (strain ATCC 19977 / DSM 44196 / CCUG 20993 / CIP 104536 / JCM 13569 / NCTC 13031 / TMC 1543 / L948) OX=561007 GN=MAB_2395 PE=3 SV=1	16.549	16.6432	16.4335	16.4164	16.2902	16.3868	15.9962	15.9363	16.0608	15.9456	16.1276	16.0193
B1MB56	B1MB56_MYCA9	MAB_2396	MAB_2396	TRUE	AGAEEVVLTTDLDNPTSNSIYR, EVTLAVADAWISATGATVR, GGTPVAMAGVR, IGPVYTPPPYR, LLADNAIQLPSVR	5	tr|B1MB56|B1MB56_MYCA9	Probable acetyltransferase OS=Mycobacteroides abscessus (strain ATCC 19977 / DSM 44196 / CCUG 20993 / CIP 104536 / JCM 13569 / NCTC 13031 / TMC 1543 / L948) OX=561007 GN=MAB_2396 PE=4 SV=1	13.8846	13.9789	13.841	13.6176	13.8947	13.8035	15.7189	15.6655	15.8795	14.1204	14.2271	14.1392
B1MB57	B1MB57_MYCA9	secA	MAB_2397	FALSE	AGGLIDHAQR, AGVPAVVLNAK, AVTVSTQMAGR, DAEWMGPFLER, DGAVHLINSSR, DIGQFLAIVR, DLTDEQLTK, EAPSSEVIEAVR, EGIETTDTGEVLDTITVQALINR, ELIAGEDYEADNDR, ELIAGEDYEADNDRR, GWADHLAYLSDVR, KLDLTEGLESK, LARPTSTWTYMIHDDPR, LARPTSTWTYMIHDDPRK, LGGSDETDYDAVVEAGGLHVVGTGR, LGVSPIPPNTPNIR, LPTETDENGR, MGLTVGWITEESTAEER, MLDGDVIEMATGEGK, NDSLSILNLPGVFS, NIFLTDTGAR, NQSQSLALVDASK, PFDVQLLGALR, PTSTWTYMIHDDPR, PTSTWTYMIH…	37	tr|B1MB57|B1MB57_MYCA9	Protein translocase subunit SecA OS=Mycobacteroides abscessus (strain ATCC 19977 / DSM 44196 / CCUG 20993 / CIP 104536 / JCM 13569 / NCTC 13031 / TMC 1543 / L948) OX=561007 GN=secA PE=3 SV=1	18.0699	18.1148	18.1163	18.1206	18.183	18.1893	18.0993	18.0422	18.3094	18.1019	18.1077	18.0933
B1MB58	B1MB58_MYCA9	MAB_2398	MAB_2398	TRUE	DLILTLGLPVVR, GIEALPVIYIGK, IVTVPNLLSVIR, LMNQSSHLGTLLDPAADR, LYMVTTPIAFAIR	5	tr|B1MB58|B1MB58_MYCA9	Phosphatidylglycerophosphate synthase PgsA2 OS=Mycobacteroides abscessus (strain ATCC 19977 / DSM 44196 / CCUG 20993 / CIP 104536 / JCM 13569 / NCTC 13031 / TMC 1543 / L948) OX=561007 GN=MAB_2398 PE=3 SV=1	13.2502	13.13	13.6889	12.5022	12.3049	12.7985	13.2183	13.5453	14.3153	12.994	13.4707	13.3882
B1MB59	B1MB59_MYCA9	MAB_2399	MAB_2399	TRUE	DMQLVVNSLWTSGAEAISVSDVR, IVAIGPANTIK, LDQLGLAAASTEVR, LTLATQENVQMAPAASR, QAGGAILVDNQPTSSPYR, TLLSDHLDAGYLEAAQAR	6	tr|B1MB59|B1MB59_MYCA9	Membrane associated protein OS=Mycobacteroides abscessus (strain ATCC 19977 / DSM 44196 / CCUG 20993 / CIP 104536 / JCM 13569 / NCTC 13031 / TMC 1543 / L948) OX=561007 GN=MAB_2399 PE=3 SV=1	16.2061	16.242	16.3628	16.0896	16.051	16.2652	16.0212	16.0056	16.451	16.0125	16.3487	16.2813
B1MB61	B1MB61_MYCA9	MAB_2401	MAB_2401	TRUE	AAGAEAIEITAGDK, ASGTGNQAVINDAK, EIADLQQSLITMR, PADLLVLLDSLQQR, QTESGDGLDTAR, QTESGDGLDTARPADLLVLLDSLQQR, VDITTLREPK, VGGSVTIDQPAR	8	tr|B1MB61|B1MB61_MYCA9	DUF881 domain-containing protein OS=Mycobacteroides abscessus (strain ATCC 19977 / DSM 44196 / CCUG 20993 / CIP 104536 / JCM 13569 / NCTC 13031 / TMC 1543 / L948) OX=561007 GN=MAB_2401 PE=3 SV=1	15.7217	15.9233	15.9178	15.495	15.5363	15.7191	15.4874	15.5643	16.046	15.2624	15.6747	15.5097
B1MB62	GCSH_MYCA9	gcvH	MAB_2402	FALSE	MTEIPADLHYTEEHEWVR, SVSDLFAPITAK	2	sp|B1MB62|GCSH_MYCA9	Glycine cleavage system H protein OS=Mycobacteroides abscessus (strain ATCC 19977 / DSM 44196 / CCUG 20993 / CIP 104536 / JCM 13569 / NCTC 13031 / TMC 1543 / L948) OX=561007 GN=gcvH PE=3 SV=1	19.0298	19.2583	19.2427	18.9142	18.9457	19.1483	18.5453	18.8495	19.2257	18.5244	19.0006	18.8804
B1MB63	B1MB63_MYCA9	MAB_2403	MAB_2403	TRUE	DDTSGEVTAETTSVFR, EPVDSAVLANGDEVQIGK, EPVDSAVLANGDEVQIGKFRLVFLTGPK, FLLDQATTSAGR, FLLDQATTSAGRHPDSDIFLDDVTVSR, FRLVFLTGPK, HPDSDIFLDDVTVSR, HPDSDIFLDDVTVSRR, LDSAEFQVVDVGSLNGTYVNR	9	tr|B1MB63|B1MB63_MYCA9	FHA domain-containing protein OS=Mycobacteroides abscessus (strain ATCC 19977 / DSM 44196 / CCUG 20993 / CIP 104536 / JCM 13569 / NCTC 13031 / TMC 1543 / L948) OX=561007 GN=MAB_2403 PE=4 SV=1	19.1577	19.2733	19.3966	17.6743	18.5186	19.142	19.3291	19.2422	19.4323	18.8231	19.1268	19.1587
B1MB64	B1MB64_MYCA9	MAB_2404	MAB_2404	TRUE	DRADDLIR, ETDLIAQIVGPTVK, EVAALSIALHGAMIK, FLESEGLVTPSR, FSAYDAER, LFAITDGDDTNGVAR, SAVDRETDLIAQIVGPTVK, SGADEVLLTSLIK	8	tr|B1MB64|B1MB64_MYCA9	HTH merR-type domain-containing protein OS=Mycobacteroides abscessus (strain ATCC 19977 / DSM 44196 / CCUG 20993 / CIP 104536 / JCM 13569 / NCTC 13031 / TMC 1543 / L948) OX=561007 GN=MAB_2404 PE=4 SV=1	16.316	16.4555	16.3907	15.9614	16.007	16.0185	15.6792	15.7633	15.7751	15.9683	16.1396	16.2202
B1MB65	B1MB65_MYCA9	MAB_2405	MAB_2405	TRUE	EFLDSVSPDDFK, IVDLQEGTFYADLIFDSDIR, PSDSVAIALR, VEQPQNQPVLLLR, VSARPSDSVAIALR	5	tr|B1MB65|B1MB65_MYCA9	BFN domain-containing protein OS=Mycobacteroides abscessus (strain ATCC 19977 / DSM 44196 / CCUG 20993 / CIP 104536 / JCM 13569 / NCTC 13031 / TMC 1543 / L948) OX=561007 GN=MAB_2405 PE=4 SV=1	18.9674	19.1907	19.2247	18.2831	18.2771	18.7922	18.7514	18.7834	19.2322	18.467	18.8434	18.8196
B1MB66	B1MB66_MYCA9	MAB_2406	MAB_2406	TRUE	ADGGEAIEAPEDELASR, ELTGAIAEFPGER, LLDTGISLQNIR, RLLDTGISLQNIR, TSLVVPSIR	5	tr|B1MB66|B1MB66_MYCA9	HTH-type transcriptional regulator OS=Mycobacteroides abscessus (strain ATCC 19977 / DSM 44196 / CCUG 20993 / CIP 104536 / JCM 13569 / NCTC 13031 / TMC 1543 / L948) OX=561007 GN=MAB_2406 PE=4 SV=1	17.2839	17.3698	17.4161	17.1525	17.2116	17.0138	16.9256	16.7967	16.9468	17.2937	17.1741	17.2167
B1MB67	B1MB67_MYCA9	gcvP	MAB_2407	FALSE	AASLTAIASANYLAR, AFGSEIGQDTAGAPGASDIATR, AVPASILDALR, DGLASGLDALPVAASEHEALDALR, DGLASGLDALPVAASEHEALDALRK, DWTTLISAAHER, ENGDVDLDDLR, FFDTVLVQVPGR, FGVPMGFGGPHAGYLAVHTAHAR, GAPHTAESLIADEWHHPYTR, GSDYLTHPAFNR, HIGPTTADIDTMLATIGVASLDELAEK, LASQNTVAVSMIGQGYFDTLTPPVLR, LNAAAEMEPITWPQFAALHPFAPAGDSR, LVGVSVDADGSPAYR, LVVDADLYPQTAAVIATR, NAQLLASGLTR, NTGVTVDDVAK, NTGVTVDDVAKR, PGHFGGDVSHLNLHK, RHILENPAW…	26	tr|B1MB67|B1MB67_MYCA9	Glycine dehydrogenase (decarboxylating) OS=Mycobacteroides abscessus (strain ATCC 19977 / DSM 44196 / CCUG 20993 / CIP 104536 / JCM 13569 / NCTC 13031 / TMC 1543 / L948) OX=561007 GN=gcvP PE=3 SV=1	19.9673	20.1214	20.2034	19.7946	19.7996	19.976	19.7697	19.8889	20.2107	19.5945	19.8776	19.8401
B1MB68	B1MB68_MYCA9	MAB_2408c	MAB_2408c	TRUE	AEGTDLPTSDVVSFAK, ALAPGSGIGLWVYDGK, ALYQDAVAGFR, ALYQDAVAGFRPNQVNSVLVVAGR, HEVIGDYCFTVSVR, IDKPLSIEDK, LALPSSGNADAAQLAAEAVAAASVR, LGGAGDDVEGMPR, LSDITGPLANR, PNQVNSVLVVAGR, SHTDQTLDGPGLIDTINR, SLVSTPVVIAVTPK, SQSVADALTALQPTGNGAVAYTTLR, VALADGTSTGSGTTTIMLASSPAPDAK	14	tr|B1MB68|B1MB68_MYCA9	von Willebrand factor, type A OS=Mycobacteroides abscessus (strain ATCC 19977 / DSM 44196 / CCUG 20993 / CIP 104536 / JCM 13569 / NCTC 13031 / TMC 1543 / L948) OX=561007 GN=MAB_2408c PE=4 SV=1	19.0591	19.1721	19.0948	18.9749	18.9163	19.0656	18.8928	18.997	19.3121	18.8643	19.1176	19.0173
B1MB69	MASZ_MYCA9	glcB	MAB_2409c	FALSE	AGATTAWVPSPTAATLHALHYHQVDVK, DDLQTQVDR, DQPNGYTEPILHR, DVVLESAITTIMDFEDSVAAVDAEDK, EVLDGAAPLASGSWK, EYRPMAPDFDSNIAFQAAK, GDLSEEVSK, GMWAMPDLMADMVAQK, HDVITEDEVVEGLK, HDWTAEDIR, IDDGQLLVELGDEFSTGLQNPDQFVGYTGK, ISSQLLANWLR, LESLLTIPLAESR, MHGPEEVAFTAELFGR, PMAPDFDSNIAFQAAK, PQWSVLLINHGLHIEVLIDPDSPIGSTDK, RDDLQTQVDR, SQPWILAYEDHNVDTGLGAGLAGK, VEEVLGLPHATLK, VFTTPDGKGELTLPGR, VGIMDEER, VGIMDEERR, VLY…	26	sp|B1MB69|MASZ_MYCA9	Malate synthase G OS=Mycobacteroides abscessus (strain ATCC 19977 / DSM 44196 / CCUG 20993 / CIP 104536 / JCM 13569 / NCTC 13031 / TMC 1543 / L948) OX=561007 GN=glcB PE=3 SV=1	20.2076	20.3532	20.3604	20.0388	20.0621	20.1991	20.0321	20.1899	20.4268	19.8161	20.072	19.9978
B1MB70	B1MB70_MYCA9	MAB_2410c	MAB_2410c	TRUE	DRLEALAEAGK, DVLTMGDDPEAIVDPAFIRPLPR, LEALAEAGKK, LHGSVPLPEALSTLR, SIAVSGSAQAPSVTAVER, VVADVVVPANQIR	6	tr|B1MB70|B1MB70_MYCA9	CBS domain-containing protein OS=Mycobacteroides abscessus (strain ATCC 19977 / DSM 44196 / CCUG 20993 / CIP 104536 / JCM 13569 / NCTC 13031 / TMC 1543 / L948) OX=561007 GN=MAB_2410c PE=4 SV=1	15.7405	15.6634	15.6762	15.7269	15.781	15.7809	15.4773	15.4952	15.7899	15.4338	15.4779	15.4011
B1MB71	B1MB71_MYCA9	MAB_2411c	MAB_2411c	TRUE	ATTTLASLAR, DEHDDATPDVVSSGGGWVVSGLLR, FPITEGDLDATIGIVHVK, IDEVAAATGYR, IDQIELTELTDADSR, MGIEPAEELR, PVAVVPSTLDGDAVMEQVR, RIDQIELTELTDADSR, SGALDETTAVLVDR, SPQELGSLVR, TAEELMTPR	11	tr|B1MB71|B1MB71_MYCA9	CBS domain-containing protein OS=Mycobacteroides abscessus (strain ATCC 19977 / DSM 44196 / CCUG 20993 / CIP 104536 / JCM 13569 / NCTC 13031 / TMC 1543 / L948) OX=561007 GN=MAB_2411c PE=3 SV=1	14.3492	14.5341	14.5121	14.2696	14.2985	14.3434	14.358	14.3086	14.831	14.1828	14.6145	14.3661
B1MB72	B1MB72_MYCA9	guaB1	MAB_2412c	FALSE	AGLYTPAVDDNGR, ASALVQAGVDLLVIDTAHGHQQK, DLVYDTPVTLAPDDSAGEAIALIHK, ELGAHVWADGGVR, FLDGQRPPYDLTYDDVFVVPNHSDVTSR, GGITVLPQDLPVQAVAQTVEFIK, IELDPQRPGVEDLIDHIISGVR, LSEAHVPVAVLTRPDGTMAGILTR, MLDVLAAVAELSLGVPIAAGNVVSAQGTR, RGGITVLPQDLPVQAVAQTVEFIK, SHGAAVVLEHGK, SLFEEGISTSR, SRDLVYDTPVTLAPDDSAGEAIALIHK, TAGDSAFDQAR, TLGELHER, VAGAVGINGDVR, VHDIAATDFVTVPTGTDPR, VVLGVQSAAGFAEGR, VVLGVQSAAGFAEGRPLPEGW	19	tr|B1MB72|B1MB72_MYCA9	GMP reductase OS=Mycobacteroides abscessus (strain ATCC 19977 / DSM 44196 / CCUG 20993 / CIP 104536 / JCM 13569 / NCTC 13031 / TMC 1543 / L948) OX=561007 GN=guaB1 PE=3 SV=1	17.3011	17.5487	17.5433	17.2985	17.165	17.2594	17.2863	17.4137	17.698	17.1007	17.3129	17.3313
B1MB73	B1MB73_MYCA9	MAB_2413c	MAB_2413c	TRUE	AASVGFASGQLGEK, AASVGFASGQLGEKPSDAK, AQIGVTGLAVMGSNIAR, AQIGVTGLAVMGSNIARNFAR, DFFGAHTYER, DGLGMSAPQIADVFTAWNK, EAFADRPDLATLIAAPYFR, EAFADRPDLATLIAAPYFRDAVEK, FHTLWSGDR, FHTLWSGDRNEVEA, GELESYLIEITAEVLK, GLHFVGAGISGGEEGALNGPSIMPGGPK, HGYTVALHNR, LPAALTQAQR, MVHNGIEYSDMQLIGEAYQLLR, PDLATLIAAPYFR, PLVDVIVDAAEQK, SALDLGVPVTGIAEAVFAR, SESIEEFVAALER, SESIEEFVAALERPR, TDALLAEHGSEGNFVR, TDRLPAALTQAQR, T…	24	tr|B1MB73|B1MB73_MYCA9	6-phosphogluconate dehydrogenase, decarboxylating OS=Mycobacteroides abscessus (strain ATCC 19977 / DSM 44196 / CCUG 20993 / CIP 104536 / JCM 13569 / NCTC 13031 / TMC 1543 / L948) OX=561007 GN=MAB_2413c PE=3 SV=1	19.5416	19.6756	19.7861	19.389	19.4424	19.5958	19.5079	19.6321	19.9055	19.3629	19.5582	19.5867
B1MB74	B1MB74_MYCA9	MAB_2414c	MAB_2414c	TRUE	AIVDLLDHK, LLVELLADDAAVR, VVVSEGTLSTLGHNEVTAIVAHER	3	tr|B1MB74|B1MB74_MYCA9	Peptidase M48 domain-containing protein OS=Mycobacteroides abscessus (strain ATCC 19977 / DSM 44196 / CCUG 20993 / CIP 104536 / JCM 13569 / NCTC 13031 / TMC 1543 / L948) OX=561007 GN=MAB_2414c PE=3 SV=1	13.6897	13.6377	13.8926	13.1784	13.0579	13.2098	12.0996	11.9707	12.4902	13.3272	13.6987	13.5173
B1MB75	B1MB75_MYCA9	MAB_2415c	MAB_2415c	TRUE	AVMDHLWSSPEPQTVR, DELVAGLMVDALAQANNSGAR, DLAYTTVMTVLQR, EAALVHFVER, QVHEALSAR, RDLAYTTVMTVLQR, VGPDEADALRR	7	tr|B1MB75|B1MB75_MYCA9	Transcriptional regulator BlaI OS=Mycobacteroides abscessus (strain ATCC 19977 / DSM 44196 / CCUG 20993 / CIP 104536 / JCM 13569 / NCTC 13031 / TMC 1543 / L948) OX=561007 GN=MAB_2415c PE=3 SV=1	16.8999	16.9957	17.1182	16.5648	16.5337	16.7844	16.4298	16.6483	17.0574	16.0457	16.682	16.4404
B1MB77	B1MB77_MYCA9	MAB_2417	MAB_2417	TRUE	AYGVAVMSDVGR, FMTLGLPVR, QQVVVFPGEDALAAWTAHR, SLIADDPLIAGMSIR	4	tr|B1MB77|B1MB77_MYCA9	Iron reductase OS=Mycobacteroides abscessus (strain ATCC 19977 / DSM 44196 / CCUG 20993 / CIP 104536 / JCM 13569 / NCTC 13031 / TMC 1543 / L948) OX=561007 GN=MAB_2417 PE=4 SV=1	12.3203	12.6207	12.5635	10.426	10.5097	10.89	9.19913	9.98304	10.6825	10.3253	10.7155	10.723
B1MB78	B1MB78_MYCA9	MAB_2418	MAB_2418	TRUE	AISTGTLTAASTPIHR, ANVLGEESAVVGVNNNTDFLR, QQLWLVTITDDQNR, RQQLWLVTITDDQNR	4	tr|B1MB78|B1MB78_MYCA9	Phenylacetic acid degradation-related protein OS=Mycobacteroides abscessus (strain ATCC 19977 / DSM 44196 / CCUG 20993 / CIP 104536 / JCM 13569 / NCTC 13031 / TMC 1543 / L948) OX=561007 GN=MAB_2418 PE=3 SV=1	17.1244	17.214	16.8703	17.0137	16.8659	17.2124	17.1977	17.2724	17.161	16.7254	17.1524	17.2753
B1MB79	B1MB79_MYCA9	MAB_2419c	MAB_2419c	TRUE	GTEMLLGDAK, ITEEAMVSALFTDEEIAR, NAAQTQFTTASDEVK, NPDAQVYQAIAAYGDK, RVNWALTYGPSK, TYNFTDPDGNK, VNWALTYGPSK, VPVTVSVALR	8	tr|B1MB79|B1MB79_MYCA9	PknH-like extracellular domain-containing protein OS=Mycobacteroides abscessus (strain ATCC 19977 / DSM 44196 / CCUG 20993 / CIP 104536 / JCM 13569 / NCTC 13031 / TMC 1543 / L948) OX=561007 GN=MAB_2419c PE=4 SV=1	16.8357	16.9612	16.9723	16.8715	16.8849	16.8414	16.7761	16.7625	17.0766	16.8516	16.9325	16.7922
B1MB80	B1MB80_MYCA9	MAB_2420c	MAB_2420c	TRUE	AESIIISADDAGR, LVGSPLTYER, QETPNGKPSGWR, QTEGDDEWQIGDIVNDGTSVK, RYDHIVWQSVVLFPDPK, SAASQLQAAYPR, SSSPSDSLASGK, TESLGDEWTTYR, YDHIVWQSVVLFPDPK	9	tr|B1MB80|B1MB80_MYCA9	PknH-like extracellular domain-containing protein OS=Mycobacteroides abscessus (strain ATCC 19977 / DSM 44196 / CCUG 20993 / CIP 104536 / JCM 13569 / NCTC 13031 / TMC 1543 / L948) OX=561007 GN=MAB_2420c PE=4 SV=1	18.6993	18.694	18.6579	18.5491	18.6176	18.5385	18.5209	18.4466	18.9265	18.5974	18.821	18.6519
B1MB81	B1MB81_MYCA9	MAB_2421c	MAB_2421c	TRUE	ALMVPLTIDIGDK, ASNPSSATVEGK, DSFSHLITQR, NDVAELVGSTLDYEGK, NVWYQETK, VLLYPSRDDATATYAK, WVLDEIVDGNPSGWR	7	tr|B1MB81|B1MB81_MYCA9	PknH-like extracellular domain-containing protein OS=Mycobacteroides abscessus (strain ATCC 19977 / DSM 44196 / CCUG 20993 / CIP 104536 / JCM 13569 / NCTC 13031 / TMC 1543 / L948) OX=561007 GN=MAB_2421c PE=4 SV=1	17.7748	18.0722	17.9466	17.7658	17.2354	17.5044	17.7468	17.8541	18.3134	17.7039	18.0214	17.8185
B1MB82	B1MB82_MYCA9	MAB_2422c	MAB_2422c	TRUE	APAPPPLVVTPDK, DRTAYIVSQVAVLYPTR, DRTAYIVSQVAVLYPTREEAATAFVHAFPK, EEAATAFVHAFPK, NNVLFGAYLCQYGDGVPGVTTITDR, TAYIVSQVAVLYPTR, TAYIVSQVAVLYPTREEAATAFVHAFPK, WTISNIAEISDNTAK, WTISNIAEISDNTAKWTQLQALQR, WTQLQALQR	10	tr|B1MB82|B1MB82_MYCA9	PknH-like extracellular domain-containing protein OS=Mycobacteroides abscessus (strain ATCC 19977 / DSM 44196 / CCUG 20993 / CIP 104536 / JCM 13569 / NCTC 13031 / TMC 1543 / L948) OX=561007 GN=MAB_2422c PE=4 SV=1	19.0085	19.2079	19.3894	19.0487	19.0472	19.2163	19.2017	19.0838	19.7957	18.8513	19.2625	19.0083
B1MB83	URE3_MYCA9	ureA	MAB_2423	FALSE	GLLLNHPEAIAIITDHLLEGAR, LLISYAAELAR, LVTVHHPIG, TVAELMVSGR	4	sp|B1MB83|URE3_MYCA9	Urease subunit gamma OS=Mycobacteroides abscessus (strain ATCC 19977 / DSM 44196 / CCUG 20993 / CIP 104536 / JCM 13569 / NCTC 13031 / TMC 1543 / L948) OX=561007 GN=ureA PE=3 SV=1	15.72	16.0258	15.9929	15.7974	15.923	16.0203	15.8837	15.875	16.076	15.7768	16.0079	16.0256
B1MB84	B1MB84_MYCA9	ureB	MAB_2424	FALSE	LHIPAGTAVR	1	tr|B1MB84|B1MB84_MYCA9	Urease subunit beta OS=Mycobacteroides abscessus (strain ATCC 19977 / DSM 44196 / CCUG 20993 / CIP 104536 / JCM 13569 / NCTC 13031 / TMC 1543 / L948) OX=561007 GN=ureB PE=3 SV=1	14.6609	14.6297	14.1401	14.6674	14.7147	14.5077	14.5527	13.5205	13.848	14.5849	14.5663	14.4775
B1MB85	URE1_MYCA9	ureC	MAB_2425	FALSE	ADLPLNDAMPDIR, AGGAPDTVITGAIIIDHWGIIK, ATTVTPGAWHLGR, GALPGDPSGPNGNDNNR, GGGIVWAAMGDANASIPTPQPVFPR, GNTVNPDAMWEQLR, GNTVNPDAMWEQLRGGAAGFK, LADLVLWEPAFFGVR, LADLVLWEPAFFGVRPHAVIK, LADTDLIIEITEDR, LYGPTTGDR, MLQALDGWPMNILMLGK, PMFSAMHAVAAGLAVHFVSPTAIEDDLAAR, TWQTAHVMK, VDPDTFTVR	15	sp|B1MB85|URE1_MYCA9	Urease subunit alpha OS=Mycobacteroides abscessus (strain ATCC 19977 / DSM 44196 / CCUG 20993 / CIP 104536 / JCM 13569 / NCTC 13031 / TMC 1543 / L948) OX=561007 GN=ureC PE=3 SV=1	15.7241	15.9878	15.9665	15.5701	15.6715	15.7212	15.6439	15.6615	16.0882	15.4097	15.7689	15.7318
B1MB86	B1MB86_MYCA9	MAB_2426	MAB_2426	TRUE	LPTGSHIHSGGVEEAIAQGLVR, MDSAHTTALLLSLADSR, THGLVAGSIAAAVTTGR	3	tr|B1MB86|B1MB86_MYCA9	Urease accessory protein (UreF) OS=Mycobacteroides abscessus (strain ATCC 19977 / DSM 44196 / CCUG 20993 / CIP 104536 / JCM 13569 / NCTC 13031 / TMC 1543 / L948) OX=561007 GN=MAB_2426 PE=4 SV=1	12.1864	12.3395	12.3408	12.5863	12.8414	12.1303	12.0801	12.3282	12.6647	12.6104	12.5987	12.3928
B1MB87	UREG_MYCA9	ureG	MAB_2427	FALSE	DEISVAVLTNDIYTTEDADFLRR, GGPGVTFSDLLVINK, PTAMISLTEDPAASEVLAWVR, TDLAPMVGADLTVMAR, TLRDEISVAVLTNDIYTTEDADFLRR	5	sp|B1MB87|UREG_MYCA9	Urease accessory protein UreG OS=Mycobacteroides abscessus (strain ATCC 19977 / DSM 44196 / CCUG 20993 / CIP 104536 / JCM 13569 / NCTC 13031 / TMC 1543 / L948) OX=561007 GN=ureG PE=3 SV=1	14.9694	15.1327	15.0847	14.8813	15.0431	15.0625	14.7607	15.0405	15.4276	14.6537	14.9906	14.9202
B1MB88	B1MB88_MYCA9	MAB_2428	MAB_2428	TRUE	HRVELGTGSVTDDELGRPLALISELR, IEVGEGAMLR, ITDTDTVHLVGVAASPLGGDEISVR, SVAAAVALPGR, TDVHIIAEK, VELGTGSVTDDELGRPLALISELR	6	tr|B1MB88|B1MB88_MYCA9	Urease accessory protein (UreH?) OS=Mycobacteroides abscessus (strain ATCC 19977 / DSM 44196 / CCUG 20993 / CIP 104536 / JCM 13569 / NCTC 13031 / TMC 1543 / L948) OX=561007 GN=MAB_2428 PE=4 SV=1	13.5107	13.5979	13.3842	13.5534	13.4987	13.8753	13.434	13.165	13.5821	13.3793	13.279	13.5228
B1MB89	B1MB89_MYCA9	MAB_2429c	MAB_2429c	TRUE	ANADVTLIAR, DQDNAQVVLGDVTSIDLEK, GQMAITEQQAWAR, HRVVIIGSGFGGLTAAK, ILGAFEQAER, LDQLEELVAEK, LGVEIQLSAMVTDVDR, LMTFTVVGAGPTGVEMAGQIAELANETLK, LVTLILWSIAFVTR, NGDEEPTTQPDK, NLAEQSGVELDR, NRLVTLILWSIAFVTR, RANADVTLIAR, SIDDALELR, SRGQMAITEQQAWAR, TRLDQLEELVAEK, TRLDQLEELVAEKNGDEEPTTQPDK, TTHHLFQPLLYQVATGIISEGEIAPPTR, VILLDAAPAVLPPFGPK, VVIIGSGFGGLTAAK, VWSAGVSASPLGK	21	tr|B1MB89|B1MB89_MYCA9	NADH:ubiquinone reductase (non-electrogenic) OS=Mycobacteroides abscessus (strain ATCC 19977 / DSM 44196 / CCUG 20993 / CIP 104536 / JCM 13569 / NCTC 13031 / TMC 1543 / L948) OX=561007 GN=MAB_2429c PE=3 SV=1	19.1015	19.1712	19.0972	19.1987	19.0597	19.0353	19.4296	19.4894	19.6608	19.0752	19.1854	19.1827
B1MB90	B1MB90_MYCA9	MAB_2430c	MAB_2430c	TRUE	ALVNHVMGLSLAFR, MEIPFSLR	2	tr|B1MB90|B1MB90_MYCA9	Mycothiol-dependent maleylpyruvate isomerase metal-binding domain-containing protein OS=Mycobacteroides abscessus (strain ATCC 19977 / DSM 44196 / CCUG 20993 / CIP 104536 / JCM 13569 / NCTC 13031 / TMC 1543 / L948) OX=561007 GN=MAB_2430c PE=4 SV=1	10.5145		10.1122	8.63624	9.35789	10.8001	10.4923	10.8095	10.8586	9.60737	10.539	10.6897
B1MB91	B1MB91_MYCA9	MAB_2431c	MAB_2431c	TRUE	AILGIGAGWFELEHQQLGFEFGTFTDR, AILGIGAGWFELEHQQLGFEFGTFTDRFER, AQVLGRTLVGNPEEIAEQVQTR, AVTTLDVVSGGR, GERPTFEGK, LAASQLSQNGIDLDTLPDEAR, LGYQIPNFSYGTGVAELFPTVVK, LRPNIPIMIGGSGEK, LTEALEIIPPMLR, TESALNEPR, TLVGNPEEIAEQVQTR, YADHLNLLSSLDEIPHK	12	tr|B1MB91|B1MB91_MYCA9	Possible luciferase-like oxidoreductase OS=Mycobacteroides abscessus (strain ATCC 19977 / DSM 44196 / CCUG 20993 / CIP 104536 / JCM 13569 / NCTC 13031 / TMC 1543 / L948) OX=561007 GN=MAB_2431c PE=4 SV=1	18.8231	18.9772	19.0241	18.5817	18.6232	18.7939	18.6261	18.7706	19.0088	18.3824	18.6584	18.7186
B1MB92	B1MB92_MYCA9	MAB_2432c	MAB_2432c	TRUE	AALSAWTAEQAER, HITGQTLHVSR, LALFLASPQAR, MDVLVTGAVNEVGR, VVITGPNADELEIAAK, YESSVLTAVLTVQAIGDHLR	6	tr|B1MB92|B1MB92_MYCA9	Short chain dehydrogenase/reductase OS=Mycobacteroides abscessus (strain ATCC 19977 / DSM 44196 / CCUG 20993 / CIP 104536 / JCM 13569 / NCTC 13031 / TMC 1543 / L948) OX=561007 GN=MAB_2432c PE=3 SV=1	18.9571	19.0503	18.903	18.7232	18.7182	18.8124	18.7807	18.8895	19.0008	18.6487	18.8321	18.7728
B1MB93	B1MB93_MYCA9	MAB_2433	MAB_2433	TRUE	AAQFIETVTGDIGHK, AHAVVNPVDFAANTLTIVVAPGNPK, ETGVHLNPASEESSVTDVLNK, GIGAFGDLTR, LHVLAAASLR, SIVNTYPIAATANSR, VATVEIPEAR, VIAGQADAGLVYVTDAK	8	tr|B1MB93|B1MB93_MYCA9	Molybdenum ABC transporter ModA, periplasmic OS=Mycobacteroides abscessus (strain ATCC 19977 / DSM 44196 / CCUG 20993 / CIP 104536 / JCM 13569 / NCTC 13031 / TMC 1543 / L948) OX=561007 GN=MAB_2433 PE=3 SV=1	16.9311	16.9692	16.9955	16.8243	16.8852	16.8764	16.8745	16.8557	17.1932	16.8328	17.0542	16.9836
B1MB94	B1MB94_MYCA9	MAB_2434	MAB_2434	TRUE	TLPLEIYLQR, YDEVAASLGAPPTTVLR	2	tr|B1MB94|B1MB94_MYCA9	Molybdenum transport system permease OS=Mycobacteroides abscessus (strain ATCC 19977 / DSM 44196 / CCUG 20993 / CIP 104536 / JCM 13569 / NCTC 13031 / TMC 1543 / L948) OX=561007 GN=MAB_2434 PE=3 SV=1	9.91368	11.2087	10.0773	10.3058	10.8097	10.6629	10.1892	8.99734	10.0322	9.49685	10.9457	10.4518
B1MB95	B1MB95_MYCA9	MAB_2435	MAB_2435	TRUE	AHEVVIQAAQ, ALATEPDLVLLDEPLAGLDAESAPAIR, DVAVYLSPPGGSPR, GQHAVAVFTPR, LAPDTPAYFAVK, STVLALVGGLLRPDTGEIR, TALLLQQASLFPHLTVAR, VAELGDTATVLAR, VAELGDTATVLARPTSEFGAR	9	tr|B1MB95|B1MB95_MYCA9	Molybdenum ABC transporter ModC, ATP-binding protein OS=Mycobacteroides abscessus (strain ATCC 19977 / DSM 44196 / CCUG 20993 / CIP 104536 / JCM 13569 / NCTC 13031 / TMC 1543 / L948) OX=561007 GN=MAB_2435 PE=4 SV=1	13.0899	13.3236	13.2804	13.0758	13.0756	13.162	12.911	12.9702	13.351	12.9225	13.1839	12.9369
B1MB96	B1MB96_MYCA9	MAB_2436	MAB_2436	TRUE	DRWFIVWLGTAASPVDK, EPGQIWAAAVGK, LASDMGEFFMPYPGNR, LFAGAEPDNQK, LTYGSALLTNPAAPNGSILLGR, RLASDMGEFFMPYPGNR, VNQEDQSFDVAGMSAASSYYEVK, WFIVWLGTAASPVDK	8	tr|B1MB96|B1MB96_MYCA9	Alanine and proline-rich secreted protein Apa OS=Mycobacteroides abscessus (strain ATCC 19977 / DSM 44196 / CCUG 20993 / CIP 104536 / JCM 13569 / NCTC 13031 / TMC 1543 / L948) OX=561007 GN=MAB_2436 PE=3 SV=1	19.5069	19.738	19.7668	19.4362	19.4948	19.5259	19.4539	19.5659	19.8525	19.3246	19.5612	19.4936
B1MB97	B1MB97_MYCA9	MAB_2437c	MAB_2437c	TRUE	FTVTPPINHAFLGALVGAVILLVAYK	1	tr|B1MB97|B1MB97_MYCA9	GlsB/YeaQ/YmgE family stress response membrane protein OS=Mycobacteroides abscessus (strain ATCC 19977 / DSM 44196 / CCUG 20993 / CIP 104536 / JCM 13569 / NCTC 13031 / TMC 1543 / L948) OX=561007 GN=MAB_2437c PE=3 SV=1				7.11901	6.53922		6.88272			8.16497	6.32199
B1MBA1	B1MBA1_MYCA9	MAB_2441	MAB_2441	TRUE	DEFSTGDVSWEYHR, GGPASALDTLLGQSVSHR, RVPLVLVPAL, TAIAAAETSAR	4	tr|B1MBA1|B1MBA1_MYCA9	UspA domain-containing protein OS=Mycobacteroides abscessus (strain ATCC 19977 / DSM 44196 / CCUG 20993 / CIP 104536 / JCM 13569 / NCTC 13031 / TMC 1543 / L948) OX=561007 GN=MAB_2441 PE=4 SV=1	17.3973	17.5468	17.4911	17.0232	17.0511	17.2125	16.9729	17.1485	17.3627	16.8315	17.1441	16.9267
B1MBA2	B1MBA2_MYCA9	MAB_2442c	MAB_2442c	TRUE	ILPHPEYGGAK, IPAITLMSNDVFDTYSDLGR, IPAITLMSNDVFDTYSDLGRPSVYR, LNIGVSSDTFDR, TSAVDYTESDR, WVCVVNPSEDTFAEVVRPLLAEAHSR	6	tr|B1MBA2|B1MBA2_MYCA9	DUF6194 domain-containing protein OS=Mycobacteroides abscessus (strain ATCC 19977 / DSM 44196 / CCUG 20993 / CIP 104536 / JCM 13569 / NCTC 13031 / TMC 1543 / L948) OX=561007 GN=MAB_2442c PE=4 SV=1	14.8661	15.1952	15.1832	14.6463	14.7073	14.9458	14.6101	14.8653	15.3542	14.4569	14.8012	14.8516
B1MBA3	B1MBA3_MYCA9	MAB_2443	MAB_2443	TRUE	AGIVVTGTEVLTGR, ALGADIAVSTTGVAGPGGGSPDK, ALVGDDAAAIEETVLR, HGVALFSSDGSTVDEVVAALLHGR, IADVPGSSAYFLGGVISYANDVK, LYGITEPDIAETLR, MWQTAVNAAPFR, REDLLAQLK, RSEVEVVTR, SVWQGLYEFIR, VADANGPWLAEHLR, WENVDWEALR	12	tr|B1MBA3|B1MBA3_MYCA9	CinA-like protein OS=Mycobacteroides abscessus (strain ATCC 19977 / DSM 44196 / CCUG 20993 / CIP 104536 / JCM 13569 / NCTC 13031 / TMC 1543 / L948) OX=561007 GN=MAB_2443 PE=3 SV=1	15.7557	15.7344	15.6751	15.6312	15.6625	15.712	15.2181	15.3668	15.9695	15.229	15.478	15.252
B1MBA4	B1MBA4_MYCA9	MAB_2444c	MAB_2444c	TRUE	ALPGMVSDAVK, AWAAESAAVPNGR, FVMTQGAPADR, LSDLDAEWVQELLHR, VEFGSIVVPDSTLAR, YAAFPMLVK	6	tr|B1MBA4|B1MBA4_MYCA9	HD domain-containing protein OS=Mycobacteroides abscessus (strain ATCC 19977 / DSM 44196 / CCUG 20993 / CIP 104536 / JCM 13569 / NCTC 13031 / TMC 1543 / L948) OX=561007 GN=MAB_2444c PE=4 SV=1	15.4852	15.5293	15.1484	15.9265	15.8957	15.7956	15.6222	15.707	15.7442	15.852	16.0457	15.7904
B1MBA5	B1MBA5_MYCA9	MAB_2445	MAB_2445	TRUE	APHDHPPPDDVLNALR, DGGQAQFIPPVR, ELGAAAASDLAR, FAEEVGTTPK, LAEIDDVSALAR, TALGAGGLGPTLSWAAER, VTATTPSAYR, WNVMAPHR	8	tr|B1MBA5|B1MBA5_MYCA9	Transcriptional regulator, AraC family OS=Mycobacteroides abscessus (strain ATCC 19977 / DSM 44196 / CCUG 20993 / CIP 104536 / JCM 13569 / NCTC 13031 / TMC 1543 / L948) OX=561007 GN=MAB_2445 PE=4 SV=1	13.6202	13.8733	13.9579	13.324	13.3405	13.4667	13.1815	13.4742	13.9049	13.3901	13.5607	13.5262
B1MBA6	B1MBA6_MYCA9	MAB_2446c	MAB_2446c	TRUE	AELIQAVEDYQAGR, EFNALVYVLSGR, FGAIPPNALMPHVAR, GFETVTYMIDGR, GTVGALGHPIEQGQLAVLGPGDR, GYEGEGFPVVR, IPVPEPADTERPVR, ITVQADEDQDGNRPAMEVLLLGGQPIR, VVAYGPFVMNTK	9	tr|B1MBA6|B1MBA6_MYCA9	Pirin-like protein OS=Mycobacteroides abscessus (strain ATCC 19977 / DSM 44196 / CCUG 20993 / CIP 104536 / JCM 13569 / NCTC 13031 / TMC 1543 / L948) OX=561007 GN=MAB_2446c PE=3 SV=1	14.9232	14.929	14.8804	14.6229	14.726	14.7411	14.8977	14.6582	15.3175	14.3233	14.4982	14.5365
B1MBA7	B1MBA7_MYCA9	MAB_2447c	MAB_2447c	TRUE	AQLADEAIR, HATAEVFTDWIEQGTER, QIAQSAGAPFGSIYHFFPGGK	3	tr|B1MBA7|B1MBA7_MYCA9	Transcriptional regulator, TetR family OS=Mycobacteroides abscessus (strain ATCC 19977 / DSM 44196 / CCUG 20993 / CIP 104536 / JCM 13569 / NCTC 13031 / TMC 1543 / L948) OX=561007 GN=MAB_2447c PE=4 SV=1	13.1169	12.7822	13.1462	12.508	12.8929	12.7439	13.1067	13.3376	13.4488	12.9676	13.0564	13.1829
B1MBA8	B1MBA8_MYCA9	MAB_2448	MAB_2448	TRUE	LLAAGLFAGGLGR, LVPIPGIAIR	2	tr|B1MBA8|B1MBA8_MYCA9	DUF4345 domain-containing protein OS=Mycobacteroides abscessus (strain ATCC 19977 / DSM 44196 / CCUG 20993 / CIP 104536 / JCM 13569 / NCTC 13031 / TMC 1543 / L948) OX=561007 GN=MAB_2448 PE=4 SV=1	13.5617	13.4005	13.589	13.3434	13.4698	13.6351	13.1457	13.2878	13.7958	13.2748	13.3093	13.1762
B1MBA9	B1MBA9_MYCA9	MAB_2449	MAB_2449	TRUE	EFLEGKPFIEALTLTAALGAVTSTLR, FREEEGTVEK, GVTDVIVGFR, IPYIVGPDTEPLDTK, LGLGVGTSPWPEDYELMNVPFAK, MCPAPTAPIPILVGGHADAALR, MCPAPTAPIPILVGGHADAALRR, NLESFAEHVISK, PFEVHVISVDGFTVDGVK, PFIEALTLTAALGAVTSTLR, QASSIAALTGNR, YPYTPDGNR, YPYTPDGNREFLEGK	13	tr|B1MBA9|B1MBA9_MYCA9	Luciferase-like domain-containing protein OS=Mycobacteroides abscessus (strain ATCC 19977 / DSM 44196 / CCUG 20993 / CIP 104536 / JCM 13569 / NCTC 13031 / TMC 1543 / L948) OX=561007 GN=MAB_2449 PE=4 SV=1	17.3018	17.4473	17.4654	16.8873	16.9139	17.1108	17.1457	17.3504	17.6084	16.8181	17.1377	17.1719
B1MBB2	B1MBB2_MYCA9	MAB_2452	MAB_2452	TRUE	LLVIDPGMR	1	tr|B1MBB2|B1MBB2_MYCA9	Uncharacterized protein OS=Mycobacteroides abscessus (strain ATCC 19977 / DSM 44196 / CCUG 20993 / CIP 104536 / JCM 13569 / NCTC 13031 / TMC 1543 / L948) OX=561007 GN=MAB_2452 PE=4 SV=1	12.0917	11.4997	12.2867	12.2844	12.5227	11.2232	11.3066	12.051	12.7446	11.4246	12.1352	11.9437
B1MBB3	B1MBB3_MYCA9	MAB_2453c	MAB_2453c	TRUE	KPFSLQFVK, LQNFSTPAR, LVDDQWTFLHAR	3	tr|B1MBB3|B1MBB3_MYCA9	Secreted protein OS=Mycobacteroides abscessus (strain ATCC 19977 / DSM 44196 / CCUG 20993 / CIP 104536 / JCM 13569 / NCTC 13031 / TMC 1543 / L948) OX=561007 GN=MAB_2453c PE=4 SV=1	16.1663	16.17	16.1875	16.3369	16.1781	16.3497	16.0113	15.995	16.129	15.9235	16.1958	16.0836
B1MBB4	B1MBB4_MYCA9	MAB_2454c	MAB_2454c	TRUE	ALDALLDPNK, ILHALPVVGR, NYPHQIAER, VIFVDYLSLLPPEGQPAPPYTLQQSTTGHR, YVALGSSMAAGPGIMPR	5	tr|B1MBB4|B1MBB4_MYCA9	SGNH hydrolase-type esterase domain-containing protein OS=Mycobacteroides abscessus (strain ATCC 19977 / DSM 44196 / CCUG 20993 / CIP 104536 / JCM 13569 / NCTC 13031 / TMC 1543 / L948) OX=561007 GN=MAB_2454c PE=4 SV=1	13.0384	13.9087	13.1916	12.3412	12.5172	12.3728	13.3768	13.7595	12.9011	13.3747	13.5095	13.2004
B1MBB5	B1MBB5_MYCA9	MAB_2455c	MAB_2455c	TRUE	GDSLAELEAVGER, IFHQHNAAMIYPQMR, LAVMAAEQGWPVLR, QASVGEVLGVLEATFR, VSAHQNQGHTVVLSSSALTIHAEPVAR	5	tr|B1MBB5|B1MBB5_MYCA9	Phosphoserine phosphatase OS=Mycobacteroides abscessus (strain ATCC 19977 / DSM 44196 / CCUG 20993 / CIP 104536 / JCM 13569 / NCTC 13031 / TMC 1543 / L948) OX=561007 GN=MAB_2455c PE=3 SV=1	12.2319	12.4808	12.2503	12.2698	12.0908	12.3092	11.7797	11.8598	12.4148	11.6425	12.1385	12.2709
B1MBB6	B1MBB6_MYCA9	MAB_2456	MAB_2456	TRUE	ISPDATAFPHR, MVPHPDVDTAR, PGLTFIFDSLGGAVR	3	tr|B1MBB6|B1MBB6_MYCA9	FAD-binding PCMH-type domain-containing protein OS=Mycobacteroides abscessus (strain ATCC 19977 / DSM 44196 / CCUG 20993 / CIP 104536 / JCM 13569 / NCTC 13031 / TMC 1543 / L948) OX=561007 GN=MAB_2456 PE=3 SV=1	11.545	11.0711	10.6861	10.2889	10.436	10.9764	10.2844	10.2404	11.5977	10.3102	10.2684	10.9426
B1MBB7	B1MBB7_MYCA9	MAB_2457c	MAB_2457c	TRUE	AHAVGDVFVMTLTTGADR, AHAVGDVFVMTLTTGADRENHIVEFEEAR, ENHIVEFEEAR, EVQASAAAIFELIADPAR, EWDGNENLAEAAAGQR, IAWLPSEVGK, QREWDGNENLAEAAAGQR, RIAWLPSEVGK, TQVTHTYDWTNLTDEK, WELRPLDDDR, WELRPLDDDRTQVTHTYDWTNLTDEK	11	tr|B1MBB7|B1MBB7_MYCA9	TetR family transcriptional regulator OS=Mycobacteroides abscessus (strain ATCC 19977 / DSM 44196 / CCUG 20993 / CIP 104536 / JCM 13569 / NCTC 13031 / TMC 1543 / L948) OX=561007 GN=MAB_2457c PE=4 SV=1	19.2879	19.3931	19.4782	19.1486	19.0965	19.2758	19.1845	19.2401	19.5298	18.9198	19.2385	19.2052
B1MBB8	B1MBB8_MYCA9	MAB_2458c	MAB_2458c	TRUE	ASLYSSFGSK, DALVVAYLEELDQR, LLQTATDLFATQGIR, QVQLLYDGALTGSK, SVGIDQILR, SVVPITLAR, VLTFFDLAATAAESR	7	tr|B1MBB8|B1MBB8_MYCA9	Transcriptional regulator, TetR family OS=Mycobacteroides abscessus (strain ATCC 19977 / DSM 44196 / CCUG 20993 / CIP 104536 / JCM 13569 / NCTC 13031 / TMC 1543 / L948) OX=561007 GN=MAB_2458c PE=4 SV=1	14.5473	14.9633	14.7393	14.2799	14.7089	14.4235	14.5856	14.6864	15.1386	14.7319	15.1438	14.7116
B1MBB9	B1MBB9_MYCA9	MAB_2459	MAB_2459	TRUE	DGGELIEAQVTSEAR, LVGADLDQLK, YADVPEVSFLR	3	tr|B1MBB9|B1MBB9_MYCA9	Alpha-helical coiled-coil protein OS=Mycobacteroides abscessus (strain ATCC 19977 / DSM 44196 / CCUG 20993 / CIP 104536 / JCM 13569 / NCTC 13031 / TMC 1543 / L948) OX=561007 GN=MAB_2459 PE=4 SV=1	14.0187	14.2997	14.1389	13.836	13.7785	13.6775	14.4403	14.5087	14.7029	13.8973	14.0632	13.9963
B1MBC5	B1MBC5_MYCA9	MAB_2465c	MAB_2465c	TRUE	FYSNGLDLDWLMSHGDR, VGPQTAVTAMTTGHR, VLTFGLPTVAAINGHAFGAGAMLAVAHDYR	3	tr|B1MBC5|B1MBC5_MYCA9	Enoyl-coa hydratase/isomerase family OS=Mycobacteroides abscessus (strain ATCC 19977 / DSM 44196 / CCUG 20993 / CIP 104536 / JCM 13569 / NCTC 13031 / TMC 1543 / L948) OX=561007 GN=MAB_2465c PE=4 SV=1	11.9111	11.9349	12.2887	11.6045	11.9757	11.9513	9.67514	10.1957	10.5143	12.1065	11.8296	12.3211
B1MBC6	B1MBC6_MYCA9	MAB_2466c	MAB_2466c	TRUE	AVLALNPPPANPK, AVSQATGISNGAIYHAFGSR, DAVDGALAESETR, DMAAVDALLVR, EDVLGSGIPEEVAR, IAVQDGPAAVTVR, IHSVEDLLDATER, REDVLGSGIPEEVAR, TAAVNAVVAAADTPAAFAER	9	tr|B1MBC6|B1MBC6_MYCA9	Transcriptional regulator, TetR OS=Mycobacteroides abscessus (strain ATCC 19977 / DSM 44196 / CCUG 20993 / CIP 104536 / JCM 13569 / NCTC 13031 / TMC 1543 / L948) OX=561007 GN=MAB_2466c PE=4 SV=1	14.5378	14.8136	14.844	14.6736	14.5954	14.4659	14.4285	14.5958	14.8796	14.3776	14.6405	14.2778
B1MBC8	B1MBC8_MYCA9	MAB_2468	MAB_2468	TRUE	GYYHEYTVR, NDGVVFQNR	2	tr|B1MBC8|B1MBC8_MYCA9	Guanyl-specific ribonuclease Sa OS=Mycobacteroides abscessus (strain ATCC 19977 / DSM 44196 / CCUG 20993 / CIP 104536 / JCM 13569 / NCTC 13031 / TMC 1543 / L948) OX=561007 GN=MAB_2468 PE=4 SV=1	12.763	13.1927	13.1114	13.7017	13.9491	13.9327	13.1543	12.8528	13.4384	13.9082	13.9915	13.9802
B1MBC9	B1MBC9_MYCA9	MAB_2469	MAB_2469	TRUE	ADFFTELGR, DWDAIEEIFDEAGVPLTTR, GGFGTPEDEPFR	3	tr|B1MBC9|B1MBC9_MYCA9	Barstar (barnase inhibitor) domain-containing protein OS=Mycobacteroides abscessus (strain ATCC 19977 / DSM 44196 / CCUG 20993 / CIP 104536 / JCM 13569 / NCTC 13031 / TMC 1543 / L948) OX=561007 GN=MAB_2469 PE=3 SV=1	17.5152	17.613	17.7585	17.0867	17.2901	17.4099	17.598	17.5806	17.89	17.2231	17.4383	17.5205
B1MBD0	KATG_MYCA9	katG	MAB_2470c	FALSE	ALAEVYAQDDAQEK, ANLLALSPPELAVLVGGLR, AVQTIDVDQLK, DAGFDITVPFTPGR, DFVAAWVKVSDADRFDVR, DGGWANSVPMAQGTGK, EDRWEPEQDVYWGPEHTWLGDER, ETLPWQDVIPVSETNVGADDVAELK, ETLPWQDVIPVSETNVGADDVAELKK, EWWPTQLNLQILK, FAPLNSWPDNVLLDR, FAPLNSWPDNVLLDRAR, FDPIYGQITK, GAQIPAEYK, GDATQEQTDVESFSYLEPTADGFR, GNDAIGSGLEVIWTHTPTK, ILEGVQESFNAGDK, ILEGVQESFNAGDKK, ISFADLVVLGGAAAVEK, KISFADLVVLGGAAAVEK, KNPPAANPLGEDFDYAK, KQV…	39	sp|B1MBD0|KATG_MYCA9	Catalase-peroxidase OS=Mycobacteroides abscessus (strain ATCC 19977 / DSM 44196 / CCUG 20993 / CIP 104536 / JCM 13569 / NCTC 13031 / TMC 1543 / L948) OX=561007 GN=katG PE=3 SV=1	21.3098	21.4428	21.4172	21.2195	21.2288	21.4141	21.2044	21.1937	21.3468	21.0192	21.2818	21.308
B1MBD1	B1MBD1_MYCA9	MAB_2471c	MAB_2471c	TRUE	QAVYDVLAALTSAGLIR, VAVLEAVEANPHADTETVFGVVR	2	tr|B1MBD1|B1MBD1_MYCA9	Ferric uptake regulation protein FurA OS=Mycobacteroides abscessus (strain ATCC 19977 / DSM 44196 / CCUG 20993 / CIP 104536 / JCM 13569 / NCTC 13031 / TMC 1543 / L948) OX=561007 GN=MAB_2471c PE=3 SV=1	12.5123	12.537	11.9145	12.324	12.2121	12.7912	11.3776	11.5344	11.2437	11.3971	12.3186	11.9608
B1MBD2	B1MBD2_MYCA9	MAB_2472c	MAB_2472c	TRUE	ADATLREDDEEILANMTER, EDDEEILANMTER, ITPQAVSLVQR, LLGGVIETISAR, SLEEAGLVHR, SLEEAGLVHRSR, VLTTELTAK	7	tr|B1MBD2|B1MBD2_MYCA9	Transcriptional regulator, MarR family OS=Mycobacteroides abscessus (strain ATCC 19977 / DSM 44196 / CCUG 20993 / CIP 104536 / JCM 13569 / NCTC 13031 / TMC 1543 / L948) OX=561007 GN=MAB_2472c PE=4 SV=1	18.3643	18.4329	18.4998	18.0732	18.3206	18.2973	18.1667	18.0867	18.5351	18.0956	18.3863	18.275
B1MBD3	B1MBD3_MYCA9	MAB_2473c	MAB_2473c	TRUE	EIADALTSAFER, HEVLDLIVEADDR, HEVLDLIVEADDRK, IDDEEAAWFVAVEGPSK, IWVHPDHR, NAAELEDLNSQLTFTLMER, PASSGDTLELRPFSGSSDADIFAVR, PFSGSSDADIFAVR, REIADALTSAFER, RHEVLDLIVEADDRK, SAIDAIATLLGTSHLGGEAVMGMSFDK, SVMAAYFPAVPMVVR, TEEVGQAGDGSGAPAGVLEDELQAALAR, VGIVFGELVDGEVNVR	14	tr|B1MBD3|B1MBD3_MYCA9	N-acetyltransferase domain-containing protein OS=Mycobacteroides abscessus (strain ATCC 19977 / DSM 44196 / CCUG 20993 / CIP 104536 / JCM 13569 / NCTC 13031 / TMC 1543 / L948) OX=561007 GN=MAB_2473c PE=4 SV=1	18.898	19.5628	19.4219	19.3597	19.216	18.7696	19.1246	19.331	19.5745	18.9443	19.3258	19.274
B1MBD4	B1MBD4_MYCA9	MAB_2474	MAB_2474	TRUE	FNDMAPYLVR, QQAINAVIAR, VPGFDASGLMVYSYAAAGIK	3	tr|B1MBD4|B1MBD4_MYCA9	NlpC/P60 domain-containing protein OS=Mycobacteroides abscessus (strain ATCC 19977 / DSM 44196 / CCUG 20993 / CIP 104536 / JCM 13569 / NCTC 13031 / TMC 1543 / L948) OX=561007 GN=MAB_2474 PE=3 SV=1	19.8033	19.8468	19.9408	19.6286	19.5668	19.7538	19.1123	19.1254	19.4729	19.3668	19.574	19.5675
B1MBD5	B1MBD5_MYCA9	MAB_2475c	MAB_2475c	TRUE	IDELLHER, VVADELLAYR, WTLNPDPGGTLLLVDAAGFKPDDQDQMR	3	tr|B1MBD5|B1MBD5_MYCA9	Activator of Hsp90 ATPase homologue 1/2-like C-terminal domain-containing protein OS=Mycobacteroides abscessus (strain ATCC 19977 / DSM 44196 / CCUG 20993 / CIP 104536 / JCM 13569 / NCTC 13031 / TMC 1543 / L948) OX=561007 GN=MAB_2475c PE=3 SV=1	16.855	16.9588	17.0199	16.6239	16.5558	16.7377	16.5334	16.5751	16.9575	16.4157	16.765	16.6931
B1MBD6	B1MBD6_MYCA9	MAB_2476	MAB_2476	TRUE	ISQELDDLWWQDR, LGGPFPLSVLK, SVSGLVDGSPSLGDR, VAASVTHLGLIAR, VLWGNVGSAANSAAR	5	tr|B1MBD6|B1MBD6_MYCA9	Ferric siderophore reductase C-terminal domain-containing protein OS=Mycobacteroides abscessus (strain ATCC 19977 / DSM 44196 / CCUG 20993 / CIP 104536 / JCM 13569 / NCTC 13031 / TMC 1543 / L948) OX=561007 GN=MAB_2476 PE=4 SV=1	14.7466	14.8615	14.8399	14.6084	14.695	14.8465	14.2658	14.2399	14.592	14.7255	14.8398	14.8163
B1MBD7	B1MBD7_MYCA9	MAB_2477c	MAB_2477c	TRUE	DAQHLTVYQR, ELGLTNLAILDR, EQESFPLEAYQLA, FQAFEGIAVPK, IEADGIVTADGR, IEADGIVTADGRK, IGLIGTGATAVQLIPELAK, LFAPGSELK, MPDIEGIESFAGK, NVSLETASIAR, QANHGASLLAK, RLFAEMAR, RPTFSNTYFR, SYYFNQHGEAALLRPTSTASAYK, TGTEVFEVTDEANTEFLDR, TVGSAILEVIMVGGVLHFR, TVGSAILEVIMVGGVLHFRQFR, WDEEHQHWVVATESGDTVTGK, YLLTATGYLSQPK	19	tr|B1MBD7|B1MBD7_MYCA9	Probable monooxygenase OS=Mycobacteroides abscessus (strain ATCC 19977 / DSM 44196 / CCUG 20993 / CIP 104536 / JCM 13569 / NCTC 13031 / TMC 1543 / L948) OX=561007 GN=MAB_2477c PE=4 SV=1	18.7356	18.7484	18.7892	18.6168	18.5568	18.8339	18.5341	18.5075	18.6033	18.6031	18.7601	18.7558
B1MBD8	B1MBD8_MYCA9	MAB_2478c	MAB_2478c	TRUE	EIAASPSSIFAAFADEAR, IVLHHVSGPR, LAPLLTSANEEVLTR, NQISVLEVAPNSK, WWGPNGFTSTFQSFALEPGR	5	tr|B1MBD8|B1MBD8_MYCA9	Activator of Hsp90 ATPase homologue 1/2-like C-terminal domain-containing protein OS=Mycobacteroides abscessus (strain ATCC 19977 / DSM 44196 / CCUG 20993 / CIP 104536 / JCM 13569 / NCTC 13031 / TMC 1543 / L948) OX=561007 GN=MAB_2478c PE=3 SV=1	13.6676	13.3757	13.2687	13.2092	13.7381	13.7923	13.1629	13.2316	13.3232	13.2137	13.208	13.2023
B1MBD9	B1MBD9_MYCA9	MAB_2479c	MAB_2479c	TRUE	AASAYEAEALGPLHER, DPLDALIVR, DPSLLSFHLDDVGAAAGR, IGGFEFPAQIPDTDALLVGTGR, LLDSPPTGRDPLDALIVR	5	tr|B1MBD9|B1MBD9_MYCA9	Mycothiol-dependent maleylpyruvate isomerase metal-binding domain-containing protein OS=Mycobacteroides abscessus (strain ATCC 19977 / DSM 44196 / CCUG 20993 / CIP 104536 / JCM 13569 / NCTC 13031 / TMC 1543 / L948) OX=561007 GN=MAB_2479c PE=4 SV=1	12.8535	14.0256	13.3422	12.1096	12.105	11.5799	13.6787	12.8642	14.3886	11.9363	13.008	13.2239
B1MBE0	B1MBE0_MYCA9	MAB_2480	MAB_2480	TRUE	HDVGLEDTLR	1	tr|B1MBE0|B1MBE0_MYCA9	Transmembrane protein OS=Mycobacteroides abscessus (strain ATCC 19977 / DSM 44196 / CCUG 20993 / CIP 104536 / JCM 13569 / NCTC 13031 / TMC 1543 / L948) OX=561007 GN=MAB_2480 PE=4 SV=1	12.193	12.1912	12.2105	12.2274	11.7498	11.9967	11.9939		12.0217	11.593	12.3313	11.4974
B1MBE2	B1MBE2_MYCA9	MAB_2482	MAB_2482	TRUE	EQLGGSGPYLADTHPGTGYR, GPVLVGTGSSIADELER, TPLLFQAGASAR, VAWNIVTSYLDSAAR	4	tr|B1MBE2|B1MBE2_MYCA9	Possible monooxygenase OS=Mycobacteroides abscessus (strain ATCC 19977 / DSM 44196 / CCUG 20993 / CIP 104536 / JCM 13569 / NCTC 13031 / TMC 1543 / L948) OX=561007 GN=MAB_2482 PE=3 SV=1	10.6705	11.32	10.7871	10.8483	10.4731	10.7372	10.7973	11.0404	10.1693	9.97934	10.7894	11.2508
B1MBE5	B1MBE5_MYCA9	MAB_2485c	MAB_2485c	TRUE	AESEEFSHALR, AHDYIYENEIDTWHSSGLLDR, ALHEIVGEHGGFSDDEASEYVNTLK, DLLSEVESR, EVLDTWLYGK, IAYIPEDAPFNEDQR, IGGDALSLEEFMGLLK, ILYGTQTGNAEIVAGDAAAAAK, LAMNLAAQPPAATADLAAPRPPLR, NPFPAEVPVNR	10	tr|B1MBE5|B1MBE5_MYCA9	Probable sulfite reductase OS=Mycobacteroides abscessus (strain ATCC 19977 / DSM 44196 / CCUG 20993 / CIP 104536 / JCM 13569 / NCTC 13031 / TMC 1543 / L948) OX=561007 GN=MAB_2485c PE=4 SV=1	12.1739	12.6386	12.512	12.2956	12.2229	12.6477	12.2113	12.4635	12.6078	12.2424	12.5673	12.472
B1MBE6	B1MBE6_MYCA9	MAB_2486c	MAB_2486c	TRUE	AIDSFDITPGYR, ALLQYQDSDAILQGK, AQGFTILLSR, ELLDELTAALAGYQVHK, FAQVTNPPLDSIR, FLMDPMLATGQEK, FSTNTAPNATMAQPFR, LNSNEVVPYFSDLSDPR, NNSFDELPTR, NVLSMDSPGTYGWILHQSAK, SLNYQNIEGPAVATDER, THEALMAIESVAYTR, YFPNVVSPVAGVGFSTLAAAVADWHAR	13	tr|B1MBE6|B1MBE6_MYCA9	Glutamate synthase, large subunit OS=Mycobacteroides abscessus (strain ATCC 19977 / DSM 44196 / CCUG 20993 / CIP 104536 / JCM 13569 / NCTC 13031 / TMC 1543 / L948) OX=561007 GN=MAB_2486c PE=3 SV=1	14.2383	14.8457	15.0439	11.1608	11.735	14.5212	11.5327	11.6563	15.4853	14.1969	11.9578	14.3229
B1MBE8	B1MBE8_MYCA9	MAB_2488c	MAB_2488c	TRUE	QQMVNEVR, RQQMVNEVR	2	tr|B1MBE8|B1MBE8_MYCA9	Hemophore-related protein OS=Mycobacteroides abscessus (strain ATCC 19977 / DSM 44196 / CCUG 20993 / CIP 104536 / JCM 13569 / NCTC 13031 / TMC 1543 / L948) OX=561007 GN=MAB_2488c PE=4 SV=1	13.2985	13.7255	13.5747	12.9971	13.2891	13.6028	13.1815	13.3762	13.7208	12.7813	13.0992	13.2423
B1MBE9	B1MBE9_MYCA9	MAB_2489	MAB_2489	TRUE	DHVYALHPNVEVSTVK, GDIAGFFLGSTSHALIHK, GHSPVVVVR	3	tr|B1MBE9|B1MBE9_MYCA9	UspA domain-containing protein OS=Mycobacteroides abscessus (strain ATCC 19977 / DSM 44196 / CCUG 20993 / CIP 104536 / JCM 13569 / NCTC 13031 / TMC 1543 / L948) OX=561007 GN=MAB_2489 PE=3 SV=1	11.1332	11.1509	12.1888	10.7533	10.7575	12.2141	10.485	11.3041	12.0685	10.8726	10.8035	12.1809
B1MBF0	B1MBF0_MYCA9	MAB_2490	MAB_2490	TRUE	AGADSTEAQVVVR, AYPLVAPVR, FLFFPTAVHGHAER	3	tr|B1MBF0|B1MBF0_MYCA9	DUF1802 family protein OS=Mycobacteroides abscessus (strain ATCC 19977 / DSM 44196 / CCUG 20993 / CIP 104536 / JCM 13569 / NCTC 13031 / TMC 1543 / L948) OX=561007 GN=MAB_2490 PE=4 SV=1	12.2393	12.2879	11.9561	12.3755	12.4286	12.2467	12.0334	12.2258	12.0139	12.1788	10.6543	11.4667
B1MBF2	B1MBF2_MYCA9	MAB_2492	MAB_2492	TRUE	AASFLYGEELQGFVASGVLTR, DYSIASSPVVYPDTVHLTVATIR, LAVEELIDNLRPLQFR, LLAAGPIGSTESAVVTETATPAK, LLTTAESDK, LPGGHVPIIMIGPGTGIAPFR, SWLFFGDR, TDVDGPYLQPSK, TYGGVASTFLADR	9	tr|B1MBF2|B1MBF2_MYCA9	Probable sulfite reductase OS=Mycobacteroides abscessus (strain ATCC 19977 / DSM 44196 / CCUG 20993 / CIP 104536 / JCM 13569 / NCTC 13031 / TMC 1543 / L948) OX=561007 GN=MAB_2492 PE=4 SV=1	12.5934	13.1053	12.8661	12.1719	12.8991	12.8126	12.5634	12.8609	13.3949	12.7622	13.1886	12.6729
B1MBF3	B1MBF3_MYCA9	MAB_2493c	MAB_2493c	TRUE	AVIVTGSGADGDAHPLSDR, HTVDLFTR, IIEWDHLLR, LDFTLIPAEDLPTVEHDR, LDFTLIPAEDLPTVEHDRPFR, LEDEDSGYPTR, LVGWANETNSVR, MDYGEVLER	8	tr|B1MBF3|B1MBF3_MYCA9	Similar to streptomycin adenyltransferase OS=Mycobacteroides abscessus (strain ATCC 19977 / DSM 44196 / CCUG 20993 / CIP 104536 / JCM 13569 / NCTC 13031 / TMC 1543 / L948) OX=561007 GN=MAB_2493c PE=4 SV=1	15.9957	16.142	16.1813	15.7325	15.8309	15.9476	15.9336	15.9334	16.3214	15.7875	15.9622	15.9174
B1MBF4	B1MBF4_MYCA9	MAB_2494c	MAB_2494c	TRUE	FDATAMFVSLFAQHLHDWFR, HQVNPVLVR, IGQLLYSR, RFDATAMFVSLFAQHLHDWFR, SYSGLPADER, YFYESFADK	6	tr|B1MBF4|B1MBF4_MYCA9	Hypothetical transcriptional regulator OS=Mycobacteroides abscessus (strain ATCC 19977 / DSM 44196 / CCUG 20993 / CIP 104536 / JCM 13569 / NCTC 13031 / TMC 1543 / L948) OX=561007 GN=MAB_2494c PE=4 SV=1	14.1865	14.5244	14.3178	14.0309	13.6211	13.9424	14.1782	14.2566	14.4343	14.2252	14.3182	13.8212
B1MBF5	B1MBF5_MYCA9	MAB_2495	MAB_2495	TRUE	AGSIYAGSNEIQR, ANVLGEVDQGWTVAK, EANWMFALVR, LQTSVYSDHEASMR, MDLAFSAEEEQFR, NILAKAQLGL, VDVLEVLEHR, VLAVVAGGGNPGAASSMLK	8	tr|B1MBF5|B1MBF5_MYCA9	Probable acyl-CoA dehydrogenase OS=Mycobacteroides abscessus (strain ATCC 19977 / DSM 44196 / CCUG 20993 / CIP 104536 / JCM 13569 / NCTC 13031 / TMC 1543 / L948) OX=561007 GN=MAB_2495 PE=3 SV=1	17.6174	10.6809	17.6351	10.9495	17.2497	17.3931	17.8643	10.1886	18.0367	17.3433	17.5782	17.5142
B1MBF6	B1MBF6_MYCA9	MAB_2496	MAB_2496	TRUE	DGPDWVLDGEK, HLVVEPFIGTVVLGGGLLR, IVVSDAPLATHVIVSAR, LTVIESEFGNR, MDFSLTDEQQLLK, QQFGVAISNFQALQHR, SFAEELGILAAPLPEDR, TIDDHHASDLVISGLR, VLADTVEYTK	9	tr|B1MBF6|B1MBF6_MYCA9	Probable acyl-CoA dehydrogenase OS=Mycobacteroides abscessus (strain ATCC 19977 / DSM 44196 / CCUG 20993 / CIP 104536 / JCM 13569 / NCTC 13031 / TMC 1543 / L948) OX=561007 GN=MAB_2496 PE=3 SV=1	13.6866	13.9588	13.5541	13.7721	13.7151	13.4328	13.4759	13.5994	13.7624	13.6891	13.6747	13.7455
B1MBF8	B1MBF8_MYCA9	MAB_2498c	MAB_2498c	TRUE	EHLSTDTTTVIPVALPGLASDVR, EPGLGLAGFVDR, IDQELLALVLANLNQDPDGTASLGALTR, IREPLSALITK, PEVTFSPAPDDYR, SPEATMLRPVATGEETAK, SSLLTLHEDQPSEVGVPK, VGDPVGIVGADGSVHSADWVMAEAIR, VPALAPGGRPMK	9	tr|B1MBF8|B1MBF8_MYCA9	Proline rich protein OS=Mycobacteroides abscessus (strain ATCC 19977 / DSM 44196 / CCUG 20993 / CIP 104536 / JCM 13569 / NCTC 13031 / TMC 1543 / L948) OX=561007 GN=MAB_2498c PE=4 SV=1	16.5651	16.8875	16.8561	16.8879	16.0202	16.3927	16.5207	16.6188	17.0207	16.3225	16.5994	16.5941
B1MBF9	B1MBF9_MYCA9	MAB_2499c	MAB_2499c	TRUE	FDDDTYAR, IPSAILGGFDWGAR, LATKPTIAVPTITIGSDFDGPTK, LGLARGESRYDAVEAK, LIWHNASPTWK, PTIAVPTITIGSDFDGPTK, SAAAFDNPDHVDIVIHNYR	7	tr|B1MBF9|B1MBF9_MYCA9	Hydrolase, alpha/beta fold OS=Mycobacteroides abscessus (strain ATCC 19977 / DSM 44196 / CCUG 20993 / CIP 104536 / JCM 13569 / NCTC 13031 / TMC 1543 / L948) OX=561007 GN=MAB_2499c PE=4 SV=1	13.896	14.1297	13.9256	13.9658	14.128	14.2017	13.9594	14.1166	14.5665	13.8228	14.2876	14.0722
B1MBG0	B1MBG0_MYCA9	MAB_2500	MAB_2500	TRUE	DLWHQAHDGPLDTPEGVAGR	1	tr|B1MBG0|B1MBG0_MYCA9	FHA domain-containing protein OS=Mycobacteroides abscessus (strain ATCC 19977 / DSM 44196 / CCUG 20993 / CIP 104536 / JCM 13569 / NCTC 13031 / TMC 1543 / L948) OX=561007 GN=MAB_2500 PE=4 SV=1	9.07151	9.74931	10.0937	10.2542	10.387	10.4116	9.0875	10.3806	10.1228	10.1296	9.88153	10.3613
B1MBG1	B1MBG1_MYCA9	MAB_2501	MAB_2501	TRUE	AALIANPAALALWQDITPLGR, TQEELEEGK	2	tr|B1MBG1|B1MBG1_MYCA9	Bacteriocin-protection, YdeI/OmpD-Associated family protein OS=Mycobacteroides abscessus (strain ATCC 19977 / DSM 44196 / CCUG 20993 / CIP 104536 / JCM 13569 / NCTC 13031 / TMC 1543 / L948) OX=561007 GN=MAB_2501 PE=4 SV=1	13.5361	13.704	13.6719	12.2136	13.2667	13.5426	13.5358	13.5545	13.4852	12.9506	13.1588	13.3567
B1MBG4	B1MBG4_MYCA9	MAB_2504c	MAB_2504c	TRUE	GLLAVHETVEAMVVHPWSR, TLFDAALSPEK	2	tr|B1MBG4|B1MBG4_MYCA9	Hemerythrin-like domain-containing protein OS=Mycobacteroides abscessus (strain ATCC 19977 / DSM 44196 / CCUG 20993 / CIP 104536 / JCM 13569 / NCTC 13031 / TMC 1543 / L948) OX=561007 GN=MAB_2504c PE=4 SV=1	12.1839	12.6492	12.6135	11.5637	11.7709	11.9731	12.1692	12.1024	12.7112	11.5073	11.8084	11.9647
B1MBG5	B1MBG5_MYCA9	MAB_2505c	MAB_2505c	TRUE	EHGRDDPVIADWVWEHELGSLSGSR, MVEGVPVEGTWR, QDHNGASHQDPGFIDHVANK, QIDAYWR, QPALTYLSMEAAR, VINIVDIMR	6	tr|B1MBG5|B1MBG5_MYCA9	Probable phosphoketolase OS=Mycobacteroides abscessus (strain ATCC 19977 / DSM 44196 / CCUG 20993 / CIP 104536 / JCM 13569 / NCTC 13031 / TMC 1543 / L948) OX=561007 GN=MAB_2505c PE=3 SV=1	15.8713	15.957	16.1917	15.7465	15.7214	15.5853	15.1773	15.0387	15.5876	15.4117	15.5781	15.5009
B1MBG7	B1MBG7_MYCA9	MAB_2507	MAB_2507	TRUE	AEDELVHLFGELTGDSVDK, ASQQASHLAVHIIPR, DGPHGVPILEQSAAWFVGEILAR, ELGQYVSLSDVHGLTPGHEA, ITLGDHIGHVLLPVAVSR	5	tr|B1MBG7|B1MBG7_MYCA9	Oxidoreductase OS=Mycobacteroides abscessus (strain ATCC 19977 / DSM 44196 / CCUG 20993 / CIP 104536 / JCM 13569 / NCTC 13031 / TMC 1543 / L948) OX=561007 GN=MAB_2507 PE=3 SV=1	13.5481	13.67	13.7242	13.3767	13.4149	13.3335	13.6202	13.6577	13.9864	13.2425	13.6266	13.2761
B1MBG8	B1MBG8_MYCA9	MAB_2508	MAB_2508	TRUE	EGDPQAWVIPR, GPLSAVVIDLLAK, SDVVANLVETEPGLSGR, WEWDIGLLNLR	4	tr|B1MBG8|B1MBG8_MYCA9	Iron-containing redox enzyme family protein OS=Mycobacteroides abscessus (strain ATCC 19977 / DSM 44196 / CCUG 20993 / CIP 104536 / JCM 13569 / NCTC 13031 / TMC 1543 / L948) OX=561007 GN=MAB_2508 PE=4 SV=1	9.13399	9.33992	9.90387	8.74514			10.4546	10.9393	11.9357		7.84557
B1MBH1	B1MBH1_MYCA9	MAB_2511	MAB_2511	TRUE	ATAELTQELQR, EAVRPLLANLPLR, GASFLGFAVPTMMGEVR, GEDLEDLIQVAR, GMTQSQIAAQIGVSQMHVSR, HLSDLLGNEDPALEHVTNR, SLAGLAEHSDAYQR, VGLLNAVNR, VGRPTDDYADVPDMFR	9	tr|B1MBH1|B1MBH1_MYCA9	Alternative sigma factor SigF OS=Mycobacteroides abscessus (strain ATCC 19977 / DSM 44196 / CCUG 20993 / CIP 104536 / JCM 13569 / NCTC 13031 / TMC 1543 / L948) OX=561007 GN=MAB_2511 PE=3 SV=1	12.9925	13.2017	13.5102	12.5862	12.737	12.9006	12.3101	12.792	13.3064	12.2611	12.8015	12.4783
B1MBH2	B1MBH2_MYCA9	MAB_2512	MAB_2512	TRUE	ATGEIDAVNANHLAEYATR, FFGTDGLVALDR, LLTLSGDMAAYPVNDAIPDVWK, TGVVSLFSSADDTAR, TLVLDLQGLR, VQGIDWTVIPGDAVTK	6	tr|B1MBH2|B1MBH2_MYCA9	STAS domain-containing protein OS=Mycobacteroides abscessus (strain ATCC 19977 / DSM 44196 / CCUG 20993 / CIP 104536 / JCM 13569 / NCTC 13031 / TMC 1543 / L948) OX=561007 GN=MAB_2512 PE=4 SV=1	14.0343	14.3264	14.2723	13.3442	13.4313	13.4452	12.8363	12.9394	13.4176	13.3102	13.4748	13.2678
B1MBH3	B1MBH3_MYCA9	MAB_2513c	MAB_2513c	TRUE	AHPDDPVGHIVGISLTK, LENLAMMR, SSVPNAMLVVR, TVVAAAATVDDLDMDMVADLK	4	tr|B1MBH3|B1MBH3_MYCA9	Anti-sigma factor RsbW OS=Mycobacteroides abscessus (strain ATCC 19977 / DSM 44196 / CCUG 20993 / CIP 104536 / JCM 13569 / NCTC 13031 / TMC 1543 / L948) OX=561007 GN=MAB_2513c PE=4 SV=1	17.1271	17.0937	17.1518	16.8666	16.9651	16.9324	16.8462	16.9148	16.9193	16.8909	16.9161	16.8525
B1MBH8	B1MBH8_MYCA9	MAB_2518	MAB_2518	TRUE	EAAGTVTGRDDLIEEGK	1	tr|B1MBH8|B1MBH8_MYCA9	CsbD family protein OS=Mycobacteroides abscessus (strain ATCC 19977 / DSM 44196 / CCUG 20993 / CIP 104536 / JCM 13569 / NCTC 13031 / TMC 1543 / L948) OX=561007 GN=MAB_2518 PE=4 SV=1	14.5091	14.629	14.6157	14.1014	13.9155	14.1053	15.3951	15.4498	15.5632	14.0894	13.9908	14.0336
B1MBI3	B1MBI3_MYCA9	MAB_2523c	MAB_2523c	TRUE	ALAQQVVVDFGTLDFDK, ENSLTVAVVEIAENR, GMLMLVYR, LLLTAHQR, LNADAAFDVLK, QVAATLQEIR, TLPARSVYDR, WEWSPQVAQMHGYGPDEITPTTEIILSHK	8	tr|B1MBI3|B1MBI3_MYCA9	histidine kinase OS=Mycobacteroides abscessus (strain ATCC 19977 / DSM 44196 / CCUG 20993 / CIP 104536 / JCM 13569 / NCTC 13031 / TMC 1543 / L948) OX=561007 GN=MAB_2523c PE=4 SV=1	14.0139	14.1274	14.2505	13.9072	13.8279	13.993	13.7405	14.0435	14.3899	13.7799	13.9245	13.9396
B1MBI4	B1MBI4_MYCA9	MAB_2524	MAB_2524	TRUE	AGMMVPDPADSSLETIR, FLATMSIADR, FLATMSIADRDLTVER, GEIADIADVQVMESELLGAEASHDLDR, LLGSLSAWR, LTSPVLEYLR, MGAGFEQGSVFHLQGDR, PLYLPPPQQLQLESVMLPR, VTGIMGMDPFR	9	tr|B1MBI4|B1MBI4_MYCA9	Orn/Lys/Arg decarboxylase OS=Mycobacteroides abscessus (strain ATCC 19977 / DSM 44196 / CCUG 20993 / CIP 104536 / JCM 13569 / NCTC 13031 / TMC 1543 / L948) OX=561007 GN=MAB_2524 PE=3 SV=1	13.1701	13.9165	13.4207	12.603	12.78	13.0262	14.0286	13.4431	14.5978	13.2283	13.0984	13.1607
B1MBI6	B1MBI6_MYCA9	MAB_2526c	MAB_2526c	TRUE	DGDTEVAQLFR, LQTFIGDAER, LQTFIGDAERDGDTEVAQLFR	3	tr|B1MBI6|B1MBI6_MYCA9	Uncharacterized protein OS=Mycobacteroides abscessus (strain ATCC 19977 / DSM 44196 / CCUG 20993 / CIP 104536 / JCM 13569 / NCTC 13031 / TMC 1543 / L948) OX=561007 GN=MAB_2526c PE=4 SV=1	12.1506	12.7185	12.8984				14.9268	15.0781	15.4929
B1MBI7	B1MBI7_MYCA9	MAB_2527	MAB_2527	TRUE	FQHGEISWLNQGDGNFR	1	tr|B1MBI7|B1MBI7_MYCA9	Protein PS1 OS=Mycobacteroides abscessus (strain ATCC 19977 / DSM 44196 / CCUG 20993 / CIP 104536 / JCM 13569 / NCTC 13031 / TMC 1543 / L948) OX=561007 GN=MAB_2527 PE=4 SV=1	12.7495	13.0325	13.117	11.3014	11.2339	11.1177	14.8227	15.1313	15.7969	11.2973	11.2431	11.7923
B1MBI8	B1MBI8_MYCA9	MAB_2528c	MAB_2528c	TRUE	EELVAAIEK, QSELPDTLR, QSELPDTLRK, TAEGVDTSATK, VGDHWEEK	5	tr|B1MBI8|B1MBI8_MYCA9	Rho termination factor N-terminal domain-containing protein OS=Mycobacteroides abscessus (strain ATCC 19977 / DSM 44196 / CCUG 20993 / CIP 104536 / JCM 13569 / NCTC 13031 / TMC 1543 / L948) OX=561007 GN=MAB_2528c PE=4 SV=1	14.2182	14.334	14.3649	13.3025	13.5039	13.3349	15.5615	15.5969	15.6836	14.0405	13.7771	13.6879
B1MBI9	B1MBI9_MYCA9	MAB_2529c	MAB_2529c	TRUE	FGLVANEASEGESLDK	1	tr|B1MBI9|B1MBI9_MYCA9	PAS domain S-box/diguanylate cyclase (GGDEF) domain-containing protein OS=Mycobacteroides abscessus (strain ATCC 19977 / DSM 44196 / CCUG 20993 / CIP 104536 / JCM 13569 / NCTC 13031 / TMC 1543 / L948) OX=561007 GN=MAB_2529c PE=4 SV=1	10.2979	10.4035	11.0985	9.61911	8.26001	9.09873	12.5347	12.8722	13.3637	8.97372	9.7998	10.1097
B1MBJ0	B1MBJ0_MYCA9	MAB_2530c	MAB_2530c	TRUE	AALEESDAIVEILAPTGGGTLTGESGGELR, ASGYLTTQQGVR, DGFAQHDIPQGK, IAVLAADGVDIHGVELLR, IIPEEQVPVQPVGR, LGGPNFAQLPINRPIAEVHNNQR, LVNDAGEGVFVK, NFSYLDTQLIR, PVAAYGSGLDLLR, VDHTDDALTAGVR	10	tr|B1MBJ0|B1MBJ0_MYCA9	Catalase OS=Mycobacteroides abscessus (strain ATCC 19977 / DSM 44196 / CCUG 20993 / CIP 104536 / JCM 13569 / NCTC 13031 / TMC 1543 / L948) OX=561007 GN=MAB_2530c PE=3 SV=1	11.4473	12.2198	12.1543	8.22953		9.22591	13.8266	14.0396	14.5776	8.38709	9.96219	9.14035
B1MBJ4	B1MBJ4_MYCA9	MAB_2534c	MAB_2534c	TRUE	AIVEDRPLG, ESQWASALASR, FSINAAEAFTVIR, KLDDIQQELR, SITTAALETVPGVEQAGITLVTGR, TLSQDFNTK	6	tr|B1MBJ4|B1MBJ4_MYCA9	ANTAR domain-containing protein OS=Mycobacteroides abscessus (strain ATCC 19977 / DSM 44196 / CCUG 20993 / CIP 104536 / JCM 13569 / NCTC 13031 / TMC 1543 / L948) OX=561007 GN=MAB_2534c PE=4 SV=1	14.283	14.9398	14.6606	14.6281	14.6322	14.263	14.3603	14.3738	14.4933	14.5708	14.1865	14.4842
B1MBJ6	B1MBJ6_MYCA9	MAB_2536	MAB_2536	TRUE	FAPVPYAEVEPVGGGAR, MQTNQPLPDR, SLPGGQSVTYTVR	3	tr|B1MBJ6|B1MBJ6_MYCA9	Uncharacterized protein OS=Mycobacteroides abscessus (strain ATCC 19977 / DSM 44196 / CCUG 20993 / CIP 104536 / JCM 13569 / NCTC 13031 / TMC 1543 / L948) OX=561007 GN=MAB_2536 PE=4 SV=1	11.2669	11.8738	12.2317				13.6958	13.79	14.0669
B1MBJ7	B1MBJ7_MYCA9	MAB_2537c	MAB_2537c	TRUE	DTLQALIPLLER, FAESQTLPDVDHAR, GSLSGTLATMGPGVPYAIGAK, LQQYVPLPK, SAMGGSYQQEVDLLSLYK, TAMTNADPVNPMR, YPYELNLVGDAK	7	tr|B1MBJ7|B1MBJ7_MYCA9	Pyruvate decarboxylase OS=Mycobacteroides abscessus (strain ATCC 19977 / DSM 44196 / CCUG 20993 / CIP 104536 / JCM 13569 / NCTC 13031 / TMC 1543 / L948) OX=561007 GN=MAB_2537c PE=3 SV=1	9.96995	10.4877	10.5067	10.4126	10.5476	10.2692	10.8766	11.5658	11.8434	9.89212	10.5741	10.5058
B1MBJ8	B1MBJ8_MYCA9	MAB_2538c	MAB_2538c	TRUE	AGFAFLAEHLSNPETR, DNSLGYLAPAAPVLVGIGR, FGEHLTAAPQFAK, FHDYLNR, FYEPPHLDDGGAPGDLLR, GWVVAVTDYPGLGTPGLHPYVVGK, LLPGLAMSAR, PLLGFAPGTQGLAR, QDQVIPYR, WTALGANVR, YLSADPFVEPDWAAQLR	11	tr|B1MBJ8|B1MBJ8_MYCA9	Triacylglycerol lipase OS=Mycobacteroides abscessus (strain ATCC 19977 / DSM 44196 / CCUG 20993 / CIP 104536 / JCM 13569 / NCTC 13031 / TMC 1543 / L948) OX=561007 GN=MAB_2538c PE=4 SV=1	13.318	13.1783	13.6302	13.4821	13.1687	13.1973	12.6635	12.7509	12.9582	13.2939	13.4476	13.2562
B1MBJ9	B1MBJ9_MYCA9	MAB_2539c	MAB_2539c	TRUE	AALIDDSGQLTYR, AEAVAAAVYAR, DLVASPNTIGR, EIVDGHVNTGDMGHFDADGR, FDAQQAMTDIR, GGLEYEGYTPDK, ILALADLDR, LTLDSLADQHHPKPPPVR, LTLLTSGTTGLAK, SFWQFGPTPAMLLAASAIR, VTVLMAVPVMLQR	11	tr|B1MBJ9|B1MBJ9_MYCA9	Probable fatty-acid-CoA ligase FadD OS=Mycobacteroides abscessus (strain ATCC 19977 / DSM 44196 / CCUG 20993 / CIP 104536 / JCM 13569 / NCTC 13031 / TMC 1543 / L948) OX=561007 GN=MAB_2539c PE=3 SV=1	14.0442	13.0923	14.6614	12.5516	13.3037	13.1408	14.4432	12.7164	13.1288	14.2143	14.5184	14.333
B1MBK0	B1MBK0_MYCA9	MAB_2540c	MAB_2540c	TRUE	AAFDIWMR, DVNATSGANYVGPMR, GDGVTLTTFYAGLMHTR, LGDTQASLAR, LLPGQTPLDAAK, LTLALLPGMR, SIHLSYDRPK	7	tr|B1MBK0|B1MBK0_MYCA9	Short-chain dehydrogenase/reductase OS=Mycobacteroides abscessus (strain ATCC 19977 / DSM 44196 / CCUG 20993 / CIP 104536 / JCM 13569 / NCTC 13031 / TMC 1543 / L948) OX=561007 GN=MAB_2540c PE=3 SV=1	14.1225	14.0648	13.7081	13.9954	14.0835	13.8021	13.6	13.6455	13.9869	14.0257	14.0731	13.6342
B1MBK1	B1MBK1_MYCA9	MAB_2541c	MAB_2541c	TRUE	AAISGSLSFMEGIVLHWMHTDGVSR, AFEALLADVADAEVR, AFEALLADVADAEVRR, DLITANFIGTILSAVRSDPDIELSQR, LAHALAVEITGTESTPILR, SDPDIELSQR, SLGVAAGSISYHFGGK, VVEAVLPDAR, YDEVSIVDVAR	9	tr|B1MBK1|B1MBK1_MYCA9	Probable transcriptional regulatory protein TetR OS=Mycobacteroides abscessus (strain ATCC 19977 / DSM 44196 / CCUG 20993 / CIP 104536 / JCM 13569 / NCTC 13031 / TMC 1543 / L948) OX=561007 GN=MAB_2541c PE=4 SV=1	13.8624	13.7803	14.1139	13.7643	13.6475	13.6878	13.9391	13.8372	14.273	13.6502	13.9059	13.718
B1MBK2	B1MBK2_MYCA9	MAB_2542	MAB_2542	TRUE	DGSVQSSVINAGVMPHPR, IFESAGGTHDDWDTYDR, TGDPIVALVAAGGTR	3	tr|B1MBK2|B1MBK2_MYCA9	Pyridoxamine 5'-phosphate oxidase putative domain-containing protein OS=Mycobacteroides abscessus (strain ATCC 19977 / DSM 44196 / CCUG 20993 / CIP 104536 / JCM 13569 / NCTC 13031 / TMC 1543 / L948) OX=561007 GN=MAB_2542 PE=4 SV=1	14.3744	14.5142	14.5951	14.1561	14.0347	14.3767	14.2537	14.4542	14.7773	14.1551	14.2047	14.431
B1MBK3	B1MBK3_MYCA9	MAB_2543c	MAB_2543c	TRUE	ATAEAMLPR, DRDGLLAAALTYINDQAR, QEAILQASAAAIAENGVR, VAGVSSGLLYYHFK, WLSQEITAAEAR	5	tr|B1MBK3|B1MBK3_MYCA9	Transcriptional regulator, TetR family OS=Mycobacteroides abscessus (strain ATCC 19977 / DSM 44196 / CCUG 20993 / CIP 104536 / JCM 13569 / NCTC 13031 / TMC 1543 / L948) OX=561007 GN=MAB_2543c PE=4 SV=1	14.6207	14.6035	14.7873	14.5835	14.6021	14.515	14.4011	14.6735	14.922	14.3707	14.5157	14.6913
B1MBK4	B1MBK4_MYCA9	MAB_2544c	MAB_2544c	TRUE	EIDVVEAPLDDAWMR, EIVDLLAQSHDVNGK, FGDSADDAATAILADEYPGR, HAVEVELAR, IWMAFPPQGASVFENAESAHEAR, LLVHVQNDPAHPDHAITK, MNWLMPPETAAQER, VAAVDWVFNGWGAR, VWEITPIPAPAVLR, WDNDAHIGR	10	tr|B1MBK4|B1MBK4_MYCA9	Agmatine deiminase OS=Mycobacteroides abscessus (strain ATCC 19977 / DSM 44196 / CCUG 20993 / CIP 104536 / JCM 13569 / NCTC 13031 / TMC 1543 / L948) OX=561007 GN=MAB_2544c PE=4 SV=1	14.4387	14.6088	14.3806	14.1515	14.1927	14.4349	14.1102	14.2213	14.4468	14.0015	14.2926	13.9538
B1MBK5	B1MBK5_MYCA9	MAB_2545c	MAB_2545c	TRUE	AVFLPELTLSR, DAPAVLVADLDLEQR, DWLDLFPFNTTR, LAAPVDTSHPHGSEAS, WLADPDQLR	5	tr|B1MBK5|B1MBK5_MYCA9	Hypothetical nitrilase/cyanide hydratase and apolipoprotein N-acyltransferase OS=Mycobacteroides abscessus (strain ATCC 19977 / DSM 44196 / CCUG 20993 / CIP 104536 / JCM 13569 / NCTC 13031 / TMC 1543 / L948) OX=561007 GN=MAB_2545c PE=4 SV=1	16.1915	16.4786	16.4439	15.7657	15.7844	15.9896	15.8906	16.1085	16.5714	15.6156	15.9911	15.9456
B1MBK6	B1MBK6_MYCA9	MAB_2546	MAB_2546	TRUE	ANTLGAAYQIR, ETPDPVPGFSYYAK, HTVAHLIYVDDADSAR, LADLIVLDR, PLESIQIGVTR, QLIGDPGAQVLRPHDQK, VALDAFEAAIANNPAR, VDMFGPEGPTR, YAEENPVGPVR	9	tr|B1MBK6|B1MBK6_MYCA9	Probable amidohydrolase OS=Mycobacteroides abscessus (strain ATCC 19977 / DSM 44196 / CCUG 20993 / CIP 104536 / JCM 13569 / NCTC 13031 / TMC 1543 / L948) OX=561007 GN=MAB_2546 PE=4 SV=1	13.8932	13.9588	13.9165	13.4147	13.3548	13.2686	13.0011	12.9105	13.3404	12.904	13.2113	13.1966
B1MBK7	B1MBK7_MYCA9	MAB_2547c	MAB_2547c	TRUE	GTLIYDIDGQGSK, HPGEEIIYVLK, NVGDGEGSELATYVVDK, TVTAGDVLFVPAETFHSVR, VDFQPGAQAAR	5	tr|B1MBK7|B1MBK7_MYCA9	Cupin type-2 domain-containing protein OS=Mycobacteroides abscessus (strain ATCC 19977 / DSM 44196 / CCUG 20993 / CIP 104536 / JCM 13569 / NCTC 13031 / TMC 1543 / L948) OX=561007 GN=MAB_2547c PE=4 SV=1	16.3158	16.5191	16.4953	16.4564	16.4956	16.4258	16.2847	16.31	16.6634	16.3024	16.5797	16.3953
B1MBK8	B1MBK8_MYCA9	MAB_2548c	MAB_2548c	TRUE	DYEFSEFLSDADAAGLVPDLLLSTWDLR, GISEPFDVIVSAGNVMAFLAPSTR, SDFLVALLR, VAADPNHSQWYIDR, WLVGDLAELDLPSR	5	tr|B1MBK8|B1MBK8_MYCA9	Methyltransferase domain-containing protein OS=Mycobacteroides abscessus (strain ATCC 19977 / DSM 44196 / CCUG 20993 / CIP 104536 / JCM 13569 / NCTC 13031 / TMC 1543 / L948) OX=561007 GN=MAB_2548c PE=3 SV=1	18.2296	18.3066	18.2238	18.0506	18.0428	18.0437	17.8834	18.0753	18.1178	17.8688	18.0932	17.9968
B1MBL0	B1MBL0_MYCA9	MAB_2550c	MAB_2550c	TRUE	DDITGEGEWYREDLAR, IAQMTSGFSPGQNR, NMVSAGLEIAPNQAVK, VLDNFTMPGYTIPGFR	4	tr|B1MBL0|B1MBL0_MYCA9	Probable fatty acid desaturase OS=Mycobacteroides abscessus (strain ATCC 19977 / DSM 44196 / CCUG 20993 / CIP 104536 / JCM 13569 / NCTC 13031 / TMC 1543 / L948) OX=561007 GN=MAB_2550c PE=3 SV=1	11.742	12.1053	12.7371	11.6905	12.2229	13.2942	11.3581	11.7909	12.729	11.8733	12.6484	12.9988
B1MBL3	B1MBL3_MYCA9	MAB_2553	MAB_2553	TRUE	QSSTEVGVAADHGPSLK	1	tr|B1MBL3|B1MBL3_MYCA9	Integral membrane protein OS=Mycobacteroides abscessus (strain ATCC 19977 / DSM 44196 / CCUG 20993 / CIP 104536 / JCM 13569 / NCTC 13031 / TMC 1543 / L948) OX=561007 GN=MAB_2553 PE=4 SV=1	10.9282	11.1624	10.8918	10.9701	11.6128	11.1615	11.0469	10.4857	11.9991	11.0642	11.0674	11.4752
B1MBL4	B1MBL4_MYCA9	MAB_2554	MAB_2554	TRUE	DGEEIEMDFTELGR, EAAIQLSPDAIALVDQLIDHHHDR, REAAIQLSPDAIALVDQLIDHHHDR	3	tr|B1MBL4|B1MBL4_MYCA9	Uncharacterized protein OS=Mycobacteroides abscessus (strain ATCC 19977 / DSM 44196 / CCUG 20993 / CIP 104536 / JCM 13569 / NCTC 13031 / TMC 1543 / L948) OX=561007 GN=MAB_2554 PE=4 SV=1	14.1737	14.3716	14.4816	14.3161	14.2605	14.4682	14.0219	14.2598	14.6453	14.1171	14.5706	14.5446
B1MBL5	B1MBL5_MYCA9	MAB_2555	MAB_2555	TRUE	FTVTNMSTAPMSDWR, HTWSSAITQSGTHYVLTPANWNR, LEFDLPVGESIR, VIAPGGSATGGLR	4	tr|B1MBL5|B1MBL5_MYCA9	CBM2 domain-containing protein OS=Mycobacteroides abscessus (strain ATCC 19977 / DSM 44196 / CCUG 20993 / CIP 104536 / JCM 13569 / NCTC 13031 / TMC 1543 / L948) OX=561007 GN=MAB_2555 PE=4 SV=1	17.0237	16.9872	17.1639	16.9126	16.7992	17.007	15.6007	15.6403	16.0556	16.7741	16.7596	16.941
B1MBL6	B1MBL6_MYCA9	MAB_2556c	MAB_2556c	TRUE	AVNSSTYAVMK, AVSGSPTPNIADFNAR, GGTAPDSVVYR	3	tr|B1MBL6|B1MBL6_MYCA9	MPT63-like domain-containing protein OS=Mycobacteroides abscessus (strain ATCC 19977 / DSM 44196 / CCUG 20993 / CIP 104536 / JCM 13569 / NCTC 13031 / TMC 1543 / L948) OX=561007 GN=MAB_2556c PE=4 SV=1	11.9161	12.4163	12.4998				13.9994	14.2013	14.4821	8.97652		7.36535
B1MBL9	B1MBL9_MYCA9	MAB_2559c	MAB_2559c	TRUE	AGDTLVFAIK, AGDTLVFAIKVLNATN, DGSVFDSSYTR, GTPAQFPLGGVVPGFK, GTPAQFPLGGVVPGFKK, VGSTVAVAMTSADGYPAGQPSAGIR	6	tr|B1MBL9|B1MBL9_MYCA9	Peptidyl-prolyl cis-trans isomerase OS=Mycobacteroides abscessus (strain ATCC 19977 / DSM 44196 / CCUG 20993 / CIP 104536 / JCM 13569 / NCTC 13031 / TMC 1543 / L948) OX=561007 GN=MAB_2559c PE=3 SV=1	17.5616	17.7166	17.7601	17.4522	17.4404	17.6002	17.372	17.5077	17.9323	17.1592	17.4706	17.4454
B1MBM0	B1MBM0_MYCA9	MAB_2560	MAB_2560	TRUE	DVEVTLTGPIAAK, ESGAVFQQFQGGAIIAK, NNQAGTPAFIVVGK, PLTGDHNAGTR, SGEVAVTVNGK	5	tr|B1MBM0|B1MBM0_MYCA9	LGFP repeat OS=Mycobacteroides abscessus (strain ATCC 19977 / DSM 44196 / CCUG 20993 / CIP 104536 / JCM 13569 / NCTC 13031 / TMC 1543 / L948) OX=561007 GN=MAB_2560 PE=4 SV=1	17.6084	17.8388	18.0228	16.917	16.9248	17.4939	17.5881	17.6159	18.0385	17.4576	17.5876	17.8313
B1MBM1	B1MBM1_MYCA9	pckG	MAB_2561c	FALSE	ASTVPLITEALSWR, DEGWLAEHMLILK, FLWPGFGENAR, GTFVPLTGKPNSFWAVSDPADVAR, HGVFLASTLSSETTAAAAGEVGVLR, IFYVNWFR, LYAVNPEAGFFGVAPGTGK, PFLGYHVGDYFQHWLNIGTR, PNSFWAVSDPADVAR, QWTPESTEPAAHPNSR, TIWSYGSGYGGNALLGK, TNMAMLQPALPGWTAETIGDDIAWIR, TPPEHLIDWQGR, YISHFPSTR	14	tr|B1MBM1|B1MBM1_MYCA9	Phosphoenolpyruvate carboxykinase [GTP] OS=Mycobacteroides abscessus (strain ATCC 19977 / DSM 44196 / CCUG 20993 / CIP 104536 / JCM 13569 / NCTC 13031 / TMC 1543 / L948) OX=561007 GN=pckG PE=3 SV=1	16.63	16.8376	16.8878	16.4326	16.5183	16.5203	16.2573	16.4277	16.6875	16.2498	16.6563	16.5314
B1MBM2	B1MBM2_MYCA9	MAB_2562c	MAB_2562c	TRUE	EGLSVLYTLTSPQVAQLLATAR, TILTGVVADQAEWLDGAGPVPVGPAEATR, VLELLSER	3	tr|B1MBM2|B1MBM2_MYCA9	Probable transcriptional regulatory protein ArsR OS=Mycobacteroides abscessus (strain ATCC 19977 / DSM 44196 / CCUG 20993 / CIP 104536 / JCM 13569 / NCTC 13031 / TMC 1543 / L948) OX=561007 GN=MAB_2562c PE=4 SV=1	17.3161	17.6935	17.4111	16.9063	17.5787	17.4309	17.2263	17.4187	17.9012	17.0982	17.6804	17.4195
B1MBM3	B1MBM3_MYCA9	MAB_2563	MAB_2563	TRUE	LATHGLDPK, LPESMNDWVANDLAGPGAIR, LPESMNDWVANDLAGPGAIRR, RLPESMNDWVANDLAGPGAIR, YGARPETTDSYSSSDPI	5	tr|B1MBM3|B1MBM3_MYCA9	Uncharacterized protein OS=Mycobacteroides abscessus (strain ATCC 19977 / DSM 44196 / CCUG 20993 / CIP 104536 / JCM 13569 / NCTC 13031 / TMC 1543 / L948) OX=561007 GN=MAB_2563 PE=4 SV=1	13.1806	13.5374	13.4102	13.2282	13.232	13.4572	13.2234	13.2834	13.4575	13.2663	13.5311	13.4871
B1MBM4	B1MBM4_MYCA9	MAB_2564	MAB_2564	TRUE	AQIQLTVNALR, DSTTEPSPGHPDPLEALK, FAGGQMAHPHQSPSR, QAPQNSLDDLIEGTIR, SLEQHNPAPAHLADVVEALK, SLEQHNPAPAHLADVVEALKPAYLR, VPPEIVFDQGLGDLFVVR	7	tr|B1MBM4|B1MBM4_MYCA9	Probable carbonic anhydrase OS=Mycobacteroides abscessus (strain ATCC 19977 / DSM 44196 / CCUG 20993 / CIP 104536 / JCM 13569 / NCTC 13031 / TMC 1543 / L948) OX=561007 GN=MAB_2564 PE=3 SV=1	14.145	14.5845	14.6953	13.9853	14.039	14.3024	14.4405	14.4868	15.0607	14.0243	14.6643	14.3227
B1MBM6	B1MBM6_MYCA9	MAB_2566	MAB_2566	TRUE	VWVTAPDHEK	1	tr|B1MBM6|B1MBM6_MYCA9	Glyoxalase/bleomycin resistance or cadmium-induced protein CadI OS=Mycobacteroides abscessus (strain ATCC 19977 / DSM 44196 / CCUG 20993 / CIP 104536 / JCM 13569 / NCTC 13031 / TMC 1543 / L948) OX=561007 GN=MAB_2566 PE=4 SV=1	11.9032	11.7724	11.8302	11.5178	11.9709	11.9266	11.7042	11.3719	11.8159	11.3504	12.0324	11.5078
B1MBM8	B1MBM8_MYCA9	MAB_2568	MAB_2568	TRUE	SQMALGYFTNLAR	1	tr|B1MBM8|B1MBM8_MYCA9	Arsenate reductase or tyrosine phosphatase OS=Mycobacteroides abscessus (strain ATCC 19977 / DSM 44196 / CCUG 20993 / CIP 104536 / JCM 13569 / NCTC 13031 / TMC 1543 / L948) OX=561007 GN=MAB_2568 PE=4 SV=1	10.0049	10.1288	9.90596	9.27709	9.99111	9.79348	8.55521	9.97569	10.3788	8.60648	9.12484	9.56728
B1MBN2	B1MBN2_MYCA9	MAB_2572c	MAB_2572c	TRUE	MPLVALIVIAVVGFGVNR, NVTYEVFGNLGTSGK	2	tr|B1MBN2|B1MBN2_MYCA9	Membrane protein, MmpS OS=Mycobacteroides abscessus (strain ATCC 19977 / DSM 44196 / CCUG 20993 / CIP 104536 / JCM 13569 / NCTC 13031 / TMC 1543 / L948) OX=561007 GN=MAB_2572c PE=3 SV=1	10.0132	8.3972	9.51762	9.81915	9.8322	10.4325	9.82997	8.66651	9.45156	9.90207	10.247	9.86427
B1MBN3	B1MBN3_MYCA9	MAB_2573c	MAB_2573c	TRUE	ANLTNYPQVSLR, LAGVLDGQLPTR, MITIALAVGAAMTAR, VLDTYEQER	4	tr|B1MBN3|B1MBN3_MYCA9	3-(3-hydroxy-phenyl) propionate hydroxylase OS=Mycobacteroides abscessus (strain ATCC 19977 / DSM 44196 / CCUG 20993 / CIP 104536 / JCM 13569 / NCTC 13031 / TMC 1543 / L948) OX=561007 GN=MAB_2573c PE=4 SV=1	11.1728	11.0203	10.6471	10.3308	11.0158	10.399	10.9834	10.7147	10.5262	10.6763	10.0108	10.7642
B1MBN4	B1MBN4_MYCA9	MAB_2574c	MAB_2574c	TRUE	SAVTVIPDTTR, TFSQLLADVHR, VGYLAELAESYDSTR, VVTIVDALPVTAIGK	4	tr|B1MBN4|B1MBN4_MYCA9	Probable long-chain-fatty-acid-CoA ligase OS=Mycobacteroides abscessus (strain ATCC 19977 / DSM 44196 / CCUG 20993 / CIP 104536 / JCM 13569 / NCTC 13031 / TMC 1543 / L948) OX=561007 GN=MAB_2574c PE=3 SV=1	13.851	13.7832	13.7857	13.9327	10.8912	13.6753	13.8546	9.67828	14.1773	13.7971	13.8558	13.6868
B1MBN5	B1MBN5_MYCA9	MAB_2575c	MAB_2575c	TRUE	DNLADYITAWVVTNDVSAR, IDSSATTTGGLLSDR, LDAGDLLLTGTPVGTALSAPPKPVEK, SSSSISGPFDDIVK, SYPTFTPVGPSLVLIDPAELQR, TADAWWVHTATGAVR, TIPLTFFR, VVAQMTNFASHVK	8	tr|B1MBN5|B1MBN5_MYCA9	Fumarylacetoacetate (FAA) hydrolase OS=Mycobacteroides abscessus (strain ATCC 19977 / DSM 44196 / CCUG 20993 / CIP 104536 / JCM 13569 / NCTC 13031 / TMC 1543 / L948) OX=561007 GN=MAB_2575c PE=3 SV=1	13.7928	13.8281	14.1069	12.5885	13.1859	13.274	13.5625	13.8824	14.1265	13.1813	13.4528	13.5773
B1MBN6	B1MBN6_MYCA9	MAB_2576c	MAB_2576c	TRUE	FLGVAFAAVDGADLLR, GSTPADHHTLALALGPQNR, LGHLVMQSTK, MNDLIGAHNELHSEQGGLK	4	tr|B1MBN6|B1MBN6_MYCA9	2,3-dihydroxybiphenyl-1,2-dioxygenase or glyoxalase/bleomycin resistance protein OS=Mycobacteroides abscessus (strain ATCC 19977 / DSM 44196 / CCUG 20993 / CIP 104536 / JCM 13569 / NCTC 13031 / TMC 1543 / L948) OX=561007 GN=MAB_2576c PE=4 SV=1	12.9487	12.8806	13.0825	12.5645	12.8658	13.4875	12.544	13.0128	13.3051	12.5263	12.8467	12.8671
B1MBN7	B1MBN7_MYCA9	MAB_2577	MAB_2577	TRUE	AALIQAAQALIAEGK, EALFDAAVADVLDNHGALLDR, LALAVAAGALLGLGK, LLGLPAEEAR, LLQQEPERDDATAADR, RPLPSLDGASEHD, RPQESQILLVNGLSLIGSDR, RRPQESQILLVNGLSLIGSDR	8	tr|B1MBN7|B1MBN7_MYCA9	TetR-family transcriptional regulator OS=Mycobacteroides abscessus (strain ATCC 19977 / DSM 44196 / CCUG 20993 / CIP 104536 / JCM 13569 / NCTC 13031 / TMC 1543 / L948) OX=561007 GN=MAB_2577 PE=4 SV=1	16.7542	16.7322	16.9226	16.8008	16.7579	16.8474	16.936	16.8357	17.0457	16.6052	16.8981	16.7048
B1MBN8	B1MBN8_MYCA9	MAB_2578c	MAB_2578c	TRUE	ILEWINVGQPDER, VAGLSNLSVVQIPHAAVQQLAQTVDRR, VELGISDVDHGYYADHALTVAR	3	tr|B1MBN8|B1MBN8_MYCA9	YaeQ family protein OS=Mycobacteroides abscessus (strain ATCC 19977 / DSM 44196 / CCUG 20993 / CIP 104536 / JCM 13569 / NCTC 13031 / TMC 1543 / L948) OX=561007 GN=MAB_2578c PE=4 SV=1	14.167	14.4061	14.5359	13.9399	13.9207	13.987	13.8885	14.0864	14.674	13.8237	14.149	13.9971
B1MBN9	B1MBN9_MYCA9	MAB_2579	MAB_2579	TRUE	LSGTVEPFFR, SAFYSEEVLR, TNVHEYNVAEGWVR	3	tr|B1MBN9|B1MBN9_MYCA9	Glutathione peroxidase OS=Mycobacteroides abscessus (strain ATCC 19977 / DSM 44196 / CCUG 20993 / CIP 104536 / JCM 13569 / NCTC 13031 / TMC 1543 / L948) OX=561007 GN=MAB_2579 PE=4 SV=1	18.5224	18.6401	18.7161	18.4152	18.3817	18.5588	18.3915	18.5197	18.686	18.0266	18.5104	18.5277
B1MBP1	B1MBP1_MYCA9	MAB_2581	MAB_2581	TRUE	DGELINLTATEFELLR, DLYPGLPLLLLTAK, IAGLTAGGDDYVTK, IDTGREPMIHTLR, LIVGDLVLDEDSHEVTR, PFSLEEVVLR, SLAELISMALR, SNVVELYISYLR, VWSYDFGGR, YEGWEIHVAGDGMSAVK	10	tr|B1MBP1|B1MBP1_MYCA9	Two component transcriptional regulatory protein OS=Mycobacteroides abscessus (strain ATCC 19977 / DSM 44196 / CCUG 20993 / CIP 104536 / JCM 13569 / NCTC 13031 / TMC 1543 / L948) OX=561007 GN=MAB_2581 PE=4 SV=1	12.8928	12.9208	13.031	12.8389	12.7724	12.9571	12.8392	12.8844	13.0109	12.6582	12.9087	12.6466
B1MBP2	B1MBP2_MYCA9	MAB_2582	MAB_2582	TRUE	EVEGLLQQSTSTVDLDHAGLYR, GEVNLPTPIIDVASNR, LDSGRPLAQEPVDLSR, LVVDAASDAHIAASEHR, NHDALPTDVAHAMSR	5	tr|B1MBP2|B1MBP2_MYCA9	histidine kinase OS=Mycobacteroides abscessus (strain ATCC 19977 / DSM 44196 / CCUG 20993 / CIP 104536 / JCM 13569 / NCTC 13031 / TMC 1543 / L948) OX=561007 GN=MAB_2582 PE=4 SV=1	11.3828	11.793	11.6114	11.7941	11.6618	11.0758	11.1646	11.5397	11.9788	11.3917	10.8864	11.4839
B1MBP3	B1MBP3_MYCA9	MAB_2583c	MAB_2583c	TRUE	ANDVAHALQYTHQWQL, ATTHWSALDTLTQLDSTIIVDR, CAQGLDVVAQHTYEAAPPIDVLLVPGGK, TLVDQPESIAK, YKPVSISLASR, YVDGGNYVTSSGVSAGVDMALYVVSK	6	tr|B1MBP3|B1MBP3_MYCA9	Transcription regulator, AraC family OS=Mycobacteroides abscessus (strain ATCC 19977 / DSM 44196 / CCUG 20993 / CIP 104536 / JCM 13569 / NCTC 13031 / TMC 1543 / L948) OX=561007 GN=MAB_2583c PE=4 SV=1	17.4042	17.4627	17.491	17.3941	17.3308	17.3533	17.3562	17.3941	17.5819	17.2782	17.3918	17.3275
B1MBP4	B1MBP4_MYCA9	MAB_2584	MAB_2584	TRUE	EMMADTPQSGR	1	tr|B1MBP4|B1MBP4_MYCA9	Esterase OS=Mycobacteroides abscessus (strain ATCC 19977 / DSM 44196 / CCUG 20993 / CIP 104536 / JCM 13569 / NCTC 13031 / TMC 1543 / L948) OX=561007 GN=MAB_2584 PE=4 SV=1		8.15992	7.65643				9.82341	9.72597	9.74041
B1MBP5	B1MBP5_MYCA9	MAB_2585	MAB_2585	TRUE	LAPGTMYLLDK, TTEEITGTDR	2	tr|B1MBP5|B1MBP5_MYCA9	L-ectoine synthase OS=Mycobacteroides abscessus (strain ATCC 19977 / DSM 44196 / CCUG 20993 / CIP 104536 / JCM 13569 / NCTC 13031 / TMC 1543 / L948) OX=561007 GN=MAB_2585 PE=3 SV=1	13.5771	13.5864	13.2674	13.691	13.4659	13.4299	14.053	14.1245	14.45	12.9847	12.6274	12.8766
B1MBP6	B1MBP6_MYCA9	MAB_2586	MAB_2586	TRUE	GSTGTPGLEDDDK, GVLMVAYGIDDAR, IHGYQPGQVQPTTDLLLSHK, LSSQLAQVK, SHGLPPETVR, SWEVAAVLGGGSHPHVGTFQYFIDGQR, VQAGGPFSSR, WVWSDTIAR	8	tr|B1MBP6|B1MBP6_MYCA9	histidine kinase OS=Mycobacteroides abscessus (strain ATCC 19977 / DSM 44196 / CCUG 20993 / CIP 104536 / JCM 13569 / NCTC 13031 / TMC 1543 / L948) OX=561007 GN=MAB_2586 PE=4 SV=1	17.8582	17.9617	18.0719	17.7448	17.7422	17.9052	17.7818	17.7874	18.0589	17.6881	17.886	17.8675
B1MBP8	B1MBP8_MYCA9	MAB_2588	MAB_2588	TRUE	AVAGFYLAFEAVDDSDR, AVAGFYLAFEAVDDSDRLR, AVGMINDQTR, DIAASASNTATR, LVLDLDEVTATMSVDEWLMSHR, TGLPSDINDAINAAVR, YLALANAITNVEK	7	tr|B1MBP8|B1MBP8_MYCA9	Uncharacterized protein OS=Mycobacteroides abscessus (strain ATCC 19977 / DSM 44196 / CCUG 20993 / CIP 104536 / JCM 13569 / NCTC 13031 / TMC 1543 / L948) OX=561007 GN=MAB_2588 PE=4 SV=1	16.7146	16.8153	16.9525	16.5192	16.3121	16.6559	15.8108	15.9129	16.4147	16.2714	16.5235	16.4234
B1MBP9	B1MBP9_MYCA9	MAB_2589c	MAB_2589c	TRUE	AESLLSVER, GHATFDPDEQPLR, GHATFDPDEQPLRER, GPADTAPEVPR, VFEQDIPLIR, VSTPVGEAWR	6	tr|B1MBP9|B1MBP9_MYCA9	DUF2127 domain-containing protein OS=Mycobacteroides abscessus (strain ATCC 19977 / DSM 44196 / CCUG 20993 / CIP 104536 / JCM 13569 / NCTC 13031 / TMC 1543 / L948) OX=561007 GN=MAB_2589c PE=4 SV=1	15.3075	15.468	15.4702	15.281	15.2543	15.3299	15.4425	15.4269	15.8936	15.2743	15.4224	15.4743
B1MBQ0	B1MBQ0_MYCA9	MAB_2590	MAB_2590	TRUE	FLVNTYGVDPAPYFRPPYGK, LLALTLDDGTDANVIAAYTQLAR, QLLDVIGER, TVTLNDVYQH, VPLPGGGTLTALPSR, YFNPQAIVIGHLNHPPVTTVYR	6	tr|B1MBQ0|B1MBQ0_MYCA9	Polysaccharide deacetylase OS=Mycobacteroides abscessus (strain ATCC 19977 / DSM 44196 / CCUG 20993 / CIP 104536 / JCM 13569 / NCTC 13031 / TMC 1543 / L948) OX=561007 GN=MAB_2590 PE=4 SV=1	13.5597	13.6334	13.3082	13.6061	13.6988	13.6643	13.1727	13.0241	13.3615	13.3321	13.6963	13.2288
B1MBQ1	B1MBQ1_MYCA9	MAB_2591c	MAB_2591c	TRUE	MLGYSIHPPFIGQVDGMHPK, RLLEPGPHPI	2	tr|B1MBQ1|B1MBQ1_MYCA9	Phytanoyl-CoA dioxygenase OS=Mycobacteroides abscessus (strain ATCC 19977 / DSM 44196 / CCUG 20993 / CIP 104536 / JCM 13569 / NCTC 13031 / TMC 1543 / L948) OX=561007 GN=MAB_2591c PE=3 SV=1	14.8601	14.9902	15.0459	15.1245	15.0015	14.8188	14.491	14.3457	14.6407	14.9722	14.9785	14.765
B1MBQ2	B1MBQ2_MYCA9	MAB_2592c	MAB_2592c	TRUE	DGYVILPDLLTADDLIEIR, EAVVPLLDLHGR, WTPSSGDSVDPAVADADLAMLR, WTPSSGDSVDPAVADADLAMLRR	4	tr|B1MBQ2|B1MBQ2_MYCA9	Phytanoyl-CoA dioxygenase OS=Mycobacteroides abscessus (strain ATCC 19977 / DSM 44196 / CCUG 20993 / CIP 104536 / JCM 13569 / NCTC 13031 / TMC 1543 / L948) OX=561007 GN=MAB_2592c PE=4 SV=1	15.2831	15.456	15.3633	15.421	15.407	15.3899	14.9429	14.8954	14.9676	15.2423	15.4887	15.1392
B1MBQ3	B1MBQ3_MYCA9	MAB_2593	MAB_2593	TRUE	FVDYHMTDPLAPILLNR, LGQLPVDIDPDSAGAFIIGGIR, SALDPQLAELEATYLQR, VGPLPDPGIVTAR	4	tr|B1MBQ3|B1MBQ3_MYCA9	Transcriptional regulator, TetR OS=Mycobacteroides abscessus (strain ATCC 19977 / DSM 44196 / CCUG 20993 / CIP 104536 / JCM 13569 / NCTC 13031 / TMC 1543 / L948) OX=561007 GN=MAB_2593 PE=4 SV=1	13.6163	13.9624	13.3011	13.2304	13.6297	13.4292	14.0804	13.752	14.5583	13.971	14.8448	13.9049
B1MBQ4	B1MBQ4_MYCA9	MAB_2594	MAB_2594	TRUE	DLIPGTLNMNATDGLAGPK, QAYFHWR, RDLIPGTLNMNATDGLAGPK, VSAWQASQADAR	4	tr|B1MBQ4|B1MBQ4_MYCA9	Uncharacterized protein OS=Mycobacteroides abscessus (strain ATCC 19977 / DSM 44196 / CCUG 20993 / CIP 104536 / JCM 13569 / NCTC 13031 / TMC 1543 / L948) OX=561007 GN=MAB_2594 PE=4 SV=1	17.6241	17.8225	17.7743	17.4875	17.4358	17.6078	17.2937	17.4184	18.003	17.1514	17.5942	17.4464
B1MBQ5	B1MBQ5_MYCA9	MAB_2595	MAB_2595	TRUE	DNGIIYVSMTDGR, FDPHALITESR, GAAGEHPDWDEYR, SSGLPQLSPVTPYYDR	4	tr|B1MBQ5|B1MBQ5_MYCA9	Pyridoxamine 5'-phosphate oxidase OS=Mycobacteroides abscessus (strain ATCC 19977 / DSM 44196 / CCUG 20993 / CIP 104536 / JCM 13569 / NCTC 13031 / TMC 1543 / L948) OX=561007 GN=MAB_2595 PE=4 SV=1	13.4638	13.7321	13.5433	13.6563	13.7057	13.2361	12.9169	13.6337	14.1546	12.4629	13.152	13.111
B1MBQ8	B1MBQ8_MYCA9	MAB_2598	MAB_2598	TRUE	IATLGEEVRDPAR, LAAVYPASGGTYVYGR	2	tr|B1MBQ8|B1MBQ8_MYCA9	Conserved hypothetical transport protein OS=Mycobacteroides abscessus (strain ATCC 19977 / DSM 44196 / CCUG 20993 / CIP 104536 / JCM 13569 / NCTC 13031 / TMC 1543 / L948) OX=561007 GN=MAB_2598 PE=3 SV=1	12.7859	13.0101	13.0696	12.628	13.0663	12.9985	12.8282	12.6841	13.4408	12.671	12.7226	12.7624
B1MBR2	B1MBR2_MYCA9	MAB_2602c	MAB_2602c	TRUE	DRPPLGDEQVGLVVEVFR, PAPSVSQHLAK, VLWALTAGELSVNELADSVGK	3	tr|B1MBR2|B1MBR2_MYCA9	Transcriptional regulator, ArsR family OS=Mycobacteroides abscessus (strain ATCC 19977 / DSM 44196 / CCUG 20993 / CIP 104536 / JCM 13569 / NCTC 13031 / TMC 1543 / L948) OX=561007 GN=MAB_2602c PE=4 SV=1	8.96005	8.92911	9.37494	8.84341	8.83293	8.27617	9.29065	9.69353	9.9852	9.5251	9.35623	9.1874
B1MBR5	B1MBR5_MYCA9	MAB_2605c	MAB_2605c	TRUE	ADLFVIDPEK, AMGPVASLVNK, AVPVDTAPAPH, DHVIQVVDR, EAQQAGRPFMTVEQAVHR, GGLHPVDAFLDLVLEHGTAMR, LTGELADWYQIDAGHLR, NMAFYNFGLR, QLAQDPGVQIGFSDAGAHLR, RPLSTSLLSAADIK, SFGQVGMDR, VLQSGPDIQNPLNVLSQAVQSLGILR, WFDGTGAPSAIR, WLTEALDAGFVGMSSQQLLFDK, WVLPGLVDIHTHYDIEVLAAPALSESVR	15	tr|B1MBR5|B1MBR5_MYCA9	Amidohydrolase 3 domain-containing protein OS=Mycobacteroides abscessus (strain ATCC 19977 / DSM 44196 / CCUG 20993 / CIP 104536 / JCM 13569 / NCTC 13031 / TMC 1543 / L948) OX=561007 GN=MAB_2605c PE=4 SV=1	15.5459	15.6747	15.7351	15.2689	15.198	15.3429	15.3273	15.4083	15.5539	15.2316	15.3737	15.2396
B1MBR6	B1MBR6_MYCA9	MAB_2606c	MAB_2606c	TRUE	ATTMTDVAEEAGVSR, AYDDPGTLLMR, DTGEIHALTDIEEASEWIAR, HFPDKPTLVGAAIIR, IDPDDPASLR, IDPDDPASLRR, LIEVSWAQSAAELADIDGFEAR, PYLEAARDTGEIHALTDIEEASEWIAR, VMISLGSVPGNR	9	tr|B1MBR6|B1MBR6_MYCA9	Transcriptional regulator, TetR family OS=Mycobacteroides abscessus (strain ATCC 19977 / DSM 44196 / CCUG 20993 / CIP 104536 / JCM 13569 / NCTC 13031 / TMC 1543 / L948) OX=561007 GN=MAB_2606c PE=4 SV=1	16.2309	16.3178	16.3104	15.9739	15.9899	16.0306	16.0036	16.0759	16.2869	15.872	16.031	15.9565
B1MBR7	B1MBR7_MYCA9	MAB_2607	MAB_2607	TRUE	ATGNTVTLSTR, FGEAHFTQSVELPLR, HTQQLDYFLYEHDMR, IGGNWAFGNPNGHSSAYR	4	tr|B1MBR7|B1MBR7_MYCA9	Flavin-containing monooxygenase OS=Mycobacteroides abscessus (strain ATCC 19977 / DSM 44196 / CCUG 20993 / CIP 104536 / JCM 13569 / NCTC 13031 / TMC 1543 / L948) OX=561007 GN=MAB_2607 PE=3 SV=1	14.0365	14.1289	14.7874	9.68486	13.8513	9.94999	9.34498	14.6104	14.1212	14.4176	14.6466	14.7305
B1MBR9	B1MBR9_MYCA9	MAB_2609	MAB_2609	TRUE	EVGATYMNYVGK, INGENLAAAPIER	2	tr|B1MBR9|B1MBR9_MYCA9	Possible fatty-acid-CoA ligase FadD OS=Mycobacteroides abscessus (strain ATCC 19977 / DSM 44196 / CCUG 20993 / CIP 104536 / JCM 13569 / NCTC 13031 / TMC 1543 / L948) OX=561007 GN=MAB_2609 PE=3 SV=1	9.61243		9.6898	9.89493	10.4666	8.78007	9.77094	8.68212	9.17861	10.0538	8.62339	9.16193
B1MBS2	B1MBS2_MYCA9	MAB_2612	MAB_2612	TRUE	SEIDHWSR, TLLSDPDNEVHGWSDSFR	2	tr|B1MBS2|B1MBS2_MYCA9	Oxidoreductase OS=Mycobacteroides abscessus (strain ATCC 19977 / DSM 44196 / CCUG 20993 / CIP 104536 / JCM 13569 / NCTC 13031 / TMC 1543 / L948) OX=561007 GN=MAB_2612 PE=4 SV=1		11.7244	11.7801		12.039	11.3511	9.89552	12.0412	11.8987	11.12	12.0852	12.0599
B1MBS4	B1MBS4_MYCA9	MAB_2614	MAB_2614	TRUE	AASGLQTASESSPMDVLWFR, AGINVVVLEK, DFRGDTVHPTTMR, EHVDDLHTWDDTSHLDVR, FIPPIAVGR, GDTVHPTTMR, IMDDIGLIDEFLTLPHQK, NAEVTDLVLEGHQVTGVR, TGSLSDHHLEAVQR, VDHIAFDGDGQLR, VVQAFQVFLQNNAIEPVLSGDLSPIK, YPEFTLIR	12	tr|B1MBS4|B1MBS4_MYCA9	Hypothetical monooxygenase, FAD-binding OS=Mycobacteroides abscessus (strain ATCC 19977 / DSM 44196 / CCUG 20993 / CIP 104536 / JCM 13569 / NCTC 13031 / TMC 1543 / L948) OX=561007 GN=MAB_2614 PE=4 SV=1	15.279	15.5197	14.7551	14.6723	14.6749	15.0089	15.008	15.1069	15.3969	15.0133	14.9413	14.9666
B1MBS5	B1MBS5_MYCA9	polA	MAB_2615c	FALSE	AALNAPIQGSAADIIK, AEDDGEQQLSLLDEDGAGDAK, AFGVPIDEVTAELR, AFGVPIDEVTAELRR, AFYALPAENFK, AMSYGLAYGLSAYGLATQLK, ANLASVILNR, AVIDLADALDVELER, DEAPTHVAAAFDVSR, DGFVVGAGYR, DGYTSTVLGR, DSLQLVNEDVTVLYPR, EAADAAYAVIGK, ELMTVDYSQIEMR, EQMDQYFSR, FTPEAVVEK, GDPSDNLPGIPGVGEK, GWELGGVTSDTALAAYLVR, GWELGGVTSDTALAAYLVRPGQR, IESAGLLTDMELPVQR, IHTTFNQTIAATGR, IMAHLSADEGLIEAFNTGEDLHSFVAAR, LFDDLEFR, LSSTEPNLQNIPV…	41	tr|B1MBS5|B1MBS5_MYCA9	DNA polymerase I OS=Mycobacteroides abscessus (strain ATCC 19977 / DSM 44196 / CCUG 20993 / CIP 104536 / JCM 13569 / NCTC 13031 / TMC 1543 / L948) OX=561007 GN=polA PE=3 SV=1	18.0757	18.1123	18.111	18.1192	18.1301	18.1828	17.8699	17.9404	18.2013	17.8297	17.9291	17.8706
B1MBS8	B1MBS8_MYCA9	MAB_2618	MAB_2618	TRUE	VGQAMELALEPLYTDDEGVER, VVTGTGAADLR	2	tr|B1MBS8|B1MBS8_MYCA9	Nucleic-acid-binding protein containing a Zn-ribbon OS=Mycobacteroides abscessus (strain ATCC 19977 / DSM 44196 / CCUG 20993 / CIP 104536 / JCM 13569 / NCTC 13031 / TMC 1543 / L948) OX=561007 GN=MAB_2618 PE=4 SV=1	16.691	16.6763	16.776	16.3796	16.5432	16.5674	16.6686	16.7385	16.841	16.3114	16.5923	16.5699
B1MBS9	B1MBS9_MYCA9	MAB_2619	MAB_2619	TRUE	AQILAGFCDVALVIGADTTPK, DFTEYGVAAAR, ESSVADVLASPVVSDPLR, FHLIGATNPVYFALLAR, GFFAPVGGER, HLGSVDGVPSVR, MDLFGATVEDFAQVK, NGYPGFIAGSTFAQK, QIQFVAGADTIR, TALQDAELDWR, TPDPVYILGAGMHPWGK, VGITANQGLFGNGSSVIVAR, YPQHLPELPDIATDSTAVVPAPER	13	tr|B1MBS9|B1MBS9_MYCA9	Probable lipid-transfer protein Ltp1 (Thiolase?) OS=Mycobacteroides abscessus (strain ATCC 19977 / DSM 44196 / CCUG 20993 / CIP 104536 / JCM 13569 / NCTC 13031 / TMC 1543 / L948) OX=561007 GN=MAB_2619 PE=4 SV=1	16.3179	16.5753	16.4988	16.4431	16.1495	16.359	16.4811	16.5302	16.6813	16.391	16.4368	16.5042
B1MBT1	B1MBT1_MYCA9	MAB_2622c	MAB_2622c	TRUE	AGIVQAPEGR, AISGLVPLSSGTIFFEGQDISK, EGELVTLLGSNGAGK, ELLQDDSIR, HQPGGTLSGGEQQMLSIGR, ILLLDEPSMGLAPLLITK, LDWINALFPR, LNNVGVHYGPIQAVNTLSFDVR, SDHAYILETGSVVR	9	tr|B1MBT1|B1MBT1_MYCA9	Branched-chain amino acid ABC transporter (LivF) OS=Mycobacteroides abscessus (strain ATCC 19977 / DSM 44196 / CCUG 20993 / CIP 104536 / JCM 13569 / NCTC 13031 / TMC 1543 / L948) OX=561007 GN=MAB_2622c PE=3 SV=1	16.4798	16.6801	16.4006	16.4071	16.502	16.6229	16.5258	16.4276	16.4048	16.4831	16.7049	16.5244
B1MBT2	B1MBT2_MYCA9	MAB_2623c	MAB_2623c	TRUE	DSLIELIQR, DYGYTVLLIEHDMK, FGGLQALDGVSFDIR, GEILGLVGPNGAGK, IADGLPAEVR, IRDYGYTVLLIEHDMK, LFGEMTALENVAVGTDAR, RGEILGLVGPNGAGK, TTCFNAITGVYKPTSGSIVFNGK	9	tr|B1MBT2|B1MBT2_MYCA9	Branched-chain amino acid ABC transporter (LivG) OS=Mycobacteroides abscessus (strain ATCC 19977 / DSM 44196 / CCUG 20993 / CIP 104536 / JCM 13569 / NCTC 13031 / TMC 1543 / L948) OX=561007 GN=MAB_2623c PE=4 SV=1	17.174	17.227	17.2225	17.1007	17.0664	17.1075	17.0859	17.1295	17.2555	17.0357	17.1677	17.1489
B1MBT3	B1MBT3_MYCA9	MAB_2624c	MAB_2624c	TRUE	EDEDAAEMMGVPTFR, GDYLAIVTLGFGEIIR, LLADNLDVTNGPR, LSAQKPDEVEAGA	4	tr|B1MBT3|B1MBT3_MYCA9	High-affinity branched-chain amino acid ABC transporter (LivM) OS=Mycobacteroides abscessus (strain ATCC 19977 / DSM 44196 / CCUG 20993 / CIP 104536 / JCM 13569 / NCTC 13031 / TMC 1543 / L948) OX=561007 GN=MAB_2624c PE=4 SV=1	14.9536	14.9889	14.8918	14.7581	14.7201	14.8156	14.8154	14.6953	15.4529	14.8109	14.8015	14.8091
B1MBT4	B1MBT4_MYCA9	MAB_2625c	MAB_2625c	TRUE	AFSAAVLGGIGNLR, AVAQDSTTATLMGVSR, GYGGSNAQQPLMLVTPR	3	tr|B1MBT4|B1MBT4_MYCA9	Branched-chain amino acid ABC transporter (LivH) OS=Mycobacteroides abscessus (strain ATCC 19977 / DSM 44196 / CCUG 20993 / CIP 104536 / JCM 13569 / NCTC 13031 / TMC 1543 / L948) OX=561007 GN=MAB_2625c PE=3 SV=1	13.4387	13.533	13.6275	13.1058	13.5415	13.3221	13.4965	13.1062	13.4229	13.2333	13.9877	13.4883
B1MBT5	B1MBT5_MYCA9	MAB_2626c	MAB_2626c	TRUE	DFSAAVAQLK, FNQEPGTYSTEGYDLATILVK, GLANDGVQGPAVANYLK, IVPLVQIAQDGSEVPASNTQSAADPAGDGK, NGGVTATFVSSDGTK, WNENGELTSTLIWVYK	6	tr|B1MBT5|B1MBT5_MYCA9	ABC transporter/extracellular ligand-binding receptor OS=Mycobacteroides abscessus (strain ATCC 19977 / DSM 44196 / CCUG 20993 / CIP 104536 / JCM 13569 / NCTC 13031 / TMC 1543 / L948) OX=561007 GN=MAB_2626c PE=3 SV=1	15.8366	15.8589	15.8036	15.948	15.79	15.8259	15.7186	15.748	16.139	15.811	16.1566	15.9233
B1MBT6	B1MBT6_MYCA9	MAB_2627c	MAB_2627c	TRUE	DAGAMAYLVK, DGIDAASEIATK, EVQTLADRLETR, FGELTALEK, GVLQSTQGLTEPEAFK, IAPIVILTAFSQR, RDGIDAASEIATK, RIAPIVILTAFSQR, RVAEVVLETLDTDAPS, RVLVAEDEALIR, TDLVPAIEVAVSR, VAEVVLETLDTDAPS, VLVAEDEALIR	13	tr|B1MBT6|B1MBT6_MYCA9	Possible two-component response regulatory protein OS=Mycobacteroides abscessus (strain ATCC 19977 / DSM 44196 / CCUG 20993 / CIP 104536 / JCM 13569 / NCTC 13031 / TMC 1543 / L948) OX=561007 GN=MAB_2627c PE=4 SV=1	19.9019	19.8928	20.0102	19.7376	19.7973	19.8754	19.7773	19.6311	19.9144	19.6264	19.7083	19.6302
B1MBT8	B1MBT8_MYCA9	MAB_2629	MAB_2629	TRUE	AAVVEYMR, DIGFHLIANR, ISHISYYR, LYEAMQNTK, MPRPTAETLVDIHEITELK	5	tr|B1MBT8|B1MBT8_MYCA9	SnoaL-like domain-containing protein OS=Mycobacteroides abscessus (strain ATCC 19977 / DSM 44196 / CCUG 20993 / CIP 104536 / JCM 13569 / NCTC 13031 / TMC 1543 / L948) OX=561007 GN=MAB_2629 PE=4 SV=1	16.7746	16.8564	16.8836	16.843	16.8022	16.9415	16.654	16.6143	16.7233	16.6802	16.7764	16.7736
B1MBT9	B1MBT9_MYCA9	MAB_2630	MAB_2630	TRUE	LMFQQQPMK, QPWVVAPNPTGVDQIR	2	tr|B1MBT9|B1MBT9_MYCA9	Probable integral membrane cytochrome D ubiquinol oxidase (Subunit I) CydA OS=Mycobacteroides abscessus (strain ATCC 19977 / DSM 44196 / CCUG 20993 / CIP 104536 / JCM 13569 / NCTC 13031 / TMC 1543 / L948) OX=561007 GN=MAB_2630 PE=3 SV=1	13.7718	13.8141	13.9736	13.715	13.4858	13.7509	13.5713	13.6507	14.1567	13.7457	14.0508	13.9138
B1MBU0	B1MBU0_MYCA9	MAB_2631	MAB_2631	TRUE	ISAEQIPDPVGLTVR	1	tr|B1MBU0|B1MBU0_MYCA9	Probable cytochrome D ubiquinol oxydase CydB OS=Mycobacteroides abscessus (strain ATCC 19977 / DSM 44196 / CCUG 20993 / CIP 104536 / JCM 13569 / NCTC 13031 / TMC 1543 / L948) OX=561007 GN=MAB_2631 PE=3 SV=1	14.5726	14.8834	14.745	14.6026	14.6376	14.7124	14.3572	14.5068	15.2511	14.4633	14.8826	14.744
B1MBU1	B1MBU1_MYCA9	MAB_2632	MAB_2632	TRUE	APVLAAADEIFTVQAR, GATGVIADLDDQLLSAVAQVQPR, LGTGGAGLSLGER, RPTIGLEAISVLDR, STALHAITGLAVPATGR, VLLDGMTLEQIER	6	tr|B1MBU1|B1MBU1_MYCA9	Probable ATP-binding protein ABC transporter CydD OS=Mycobacteroides abscessus (strain ATCC 19977 / DSM 44196 / CCUG 20993 / CIP 104536 / JCM 13569 / NCTC 13031 / TMC 1543 / L948) OX=561007 GN=MAB_2632 PE=4 SV=1	12.1852	12.5847	12.4631	12.0083	12.1865	12.6809	12.0986	11.9499	12.5529	12.4179	11.7189	11.9113
B1MBU2	B1MBU2_MYCA9	MAB_2633	MAB_2633	TRUE	ALHSETAVEILDHAPELR, FFAEDAHLFATTVR, HLQELAPDGR, LLNANSSLLAGR, NDALADLPAAELPGLIR, TSLLTTLAGLTR, TSLLTTLAGLTRPVSGTIR, VPVLLLDEPTEHLDGR, VRNDALADLPAAELPGLIR	9	tr|B1MBU2|B1MBU2_MYCA9	Probable ATP-binding protein ABC transporter CydC OS=Mycobacteroides abscessus (strain ATCC 19977 / DSM 44196 / CCUG 20993 / CIP 104536 / JCM 13569 / NCTC 13031 / TMC 1543 / L948) OX=561007 GN=MAB_2633 PE=4 SV=1	11.1728	11.3044	11.2397	11.1242	11.6391	11.0006	11.1932	11.1464	11.9694	10.6581	10.923	11.3224
B1MBU5	B1MBU5_MYCA9	MAB_2636c	MAB_2636c	TRUE	AGFAVVGGDPIGDESR, AGFAVVGGDPIGDESRFPALVR, DNLGVVQGFHR, GFSMLLDGALLGR, LSLAFAAFPEIFAEK, MLEPAAATTPVR, NAGITTEVVDER, PQPEALAQVSALIDK, SYYFNADR, TSDDPLAVFAMHSLK, YATSGGGTDVSLDVPWR	11	tr|B1MBU5|B1MBU5_MYCA9	Phosphatidylglycerol lysyltransferase C-terminal domain-containing protein OS=Mycobacteroides abscessus (strain ATCC 19977 / DSM 44196 / CCUG 20993 / CIP 104536 / JCM 13569 / NCTC 13031 / TMC 1543 / L948) OX=561007 GN=MAB_2636c PE=4 SV=1	12.6578	12.6505	12.4867	12.4919	12.5778	12.7213	11.9383	11.7228	12.1672	12.4451	12.5282	12.4988
B1MBU7	B1MBU7_MYCA9	MAB_2638c	MAB_2638c	TRUE	DGALLASTIQEGIVK, FDDWVLYATESPVASAGR, LSLAAISTHFVNGGDPELDIEFR, RVDAVQGDLLLSSALVSYLK, TFGGQLMAQSLVASGR, VDAVQGDLLLSSALVSYLK, YDNDPAWVLK, YFDRDGALLASTIQEGIVK	8	tr|B1MBU7|B1MBU7_MYCA9	Probable acyl-CoA thioesterase OS=Mycobacteroides abscessus (strain ATCC 19977 / DSM 44196 / CCUG 20993 / CIP 104536 / JCM 13569 / NCTC 13031 / TMC 1543 / L948) OX=561007 GN=MAB_2638c PE=3 SV=1	15.3527	15.5443	15.6168	15.3149	15.328	15.4697	15.2543	15.2716	15.6173	15.1542	15.403	15.342
B1MBU8	B1MBU8_MYCA9	MAB_2639c	MAB_2639c	TRUE	AEASDVANAVLDGADAVMLSGETSVGK, ALVAFTQSGDTVR, ALVAFTQSGDTVRR, ALVEAGMDVAR, AVGVLADLQGPK, DIADLEFALR, ENARPVIVATQMLESMIENSRPTR, FATGSAHWATGEQVR, GDLGVELPLEDVPIVQK, GDLVVIVAGAPPGTVGSTNLIHVHR, GLSLPGMNVSVPALSEK, ITVEDVVGTPDR, IVCTLGPATGSAELVR, IVSAVESHSVSAPPLTHVPR, LEKPEAVANLEAIVLAFDAIMVAR, LGVDLIALSFVR, LHTPLPVLAFTPLPEVR, LNFSHGEHADHEQNYR, PEAVANLEAIVLAFDAIMVAR, PVIVATQMLESMIENSR, PVIVATQMLESMIENSRPT…	25	tr|B1MBU8|B1MBU8_MYCA9	Pyruvate kinase OS=Mycobacteroides abscessus (strain ATCC 19977 / DSM 44196 / CCUG 20993 / CIP 104536 / JCM 13569 / NCTC 13031 / TMC 1543 / L948) OX=561007 GN=MAB_2639c PE=3 SV=1	19.4995	19.6973	19.7241	19.2108	19.2996	19.4631	19.4474	19.6146	19.9262	19.39	19.5231	19.5349
B1MBV0	B1MBV0_MYCA9	MAB_2641c	MAB_2641c	TRUE	DPATGAPYSDK, LVAGLLQLLGLVGFLGFGR, SKLVAGLLQLLGLVGFLGFGR	3	tr|B1MBV0|B1MBV0_MYCA9	TM2 domain-containing protein OS=Mycobacteroides abscessus (strain ATCC 19977 / DSM 44196 / CCUG 20993 / CIP 104536 / JCM 13569 / NCTC 13031 / TMC 1543 / L948) OX=561007 GN=MAB_2641c PE=4 SV=1	14.9275	15.1126	15.1896	14.9401	15.0513	15.142	15.2495	15.4282	15.9226	14.9579	15.26	15.209
B1MBV1	LGT_MYCA9	lgt	MAB_2642c	FALSE	GIPLPAFADAIAPGIVLAQAIGR, GVIYDIALWAVPFGLVGGR, LYHVMTDWQTYFGAHGK, RGIPLPAFADAIAPGIVLAQAIGR, SVDESADNSGIVEK, VDPATQFGGIR	6	sp|B1MBV1|LGT_MYCA9	Phosphatidylglycerol--prolipoprotein diacylglyceryl transferase OS=Mycobacteroides abscessus (strain ATCC 19977 / DSM 44196 / CCUG 20993 / CIP 104536 / JCM 13569 / NCTC 13031 / TMC 1543 / L948) OX=561007 GN=lgt PE=3 SV=1	16.879	16.8656	16.9159	16.7482	16.7158	16.7957	16.7864	16.7212	17.2658	16.7747	16.9743	16.8163
B1MBV2	TRPA_MYCA9	trpA	MAB_2643c	FALSE	AITDAGGHAVVMSYWNPVLR, DAVSNAAPALVSR, EVSDIAVGVGLGVR, GFVYAASTMGVTGAR, IFLVAPSSTPER, MTQPGRLTEVFDK, SLAEELATGVR, VADVFTTVR	8	sp|B1MBV2|TRPA_MYCA9	Tryptophan synthase alpha chain OS=Mycobacteroides abscessus (strain ATCC 19977 / DSM 44196 / CCUG 20993 / CIP 104536 / JCM 13569 / NCTC 13031 / TMC 1543 / L948) OX=561007 GN=trpA PE=3 SV=1	19.3228	19.468	19.4929	19.1688	19.2226	19.3453	19.2462	19.3015	19.4821	19.0931	19.3239	19.3138
B1MBV3	B1MBV3_MYCA9	trpB	MAB_2644c	FALSE	ADYRPITDGEAMDAFLLLSR, AEGIIPAIESAHAVAGALK, AQVLDQVGR, INNVLGQVLLAK, LGGELSEGAVIVVSLSGR, LLGSTVVSVESGSK, LPDAAVACVGGGSNAIGLFHAFIDDPAVR, LQTHYVGR, LQTHYVGRPSPLYEAER, LVGYEAAGDGVETGR, NTGLPQMSTAIAEPTAHDPDAR, PSPLYEAER, SFLDELDR, YVAEALMAVIEEVTAAYEK	14	tr|B1MBV3|B1MBV3_MYCA9	Tryptophan synthase beta chain OS=Mycobacteroides abscessus (strain ATCC 19977 / DSM 44196 / CCUG 20993 / CIP 104536 / JCM 13569 / NCTC 13031 / TMC 1543 / L948) OX=561007 GN=trpB PE=3 SV=1	18.4058	18.4126	18.4014	18.2674	18.1724	18.3458	18.0983	18.3143	18.4459	17.9945	18.2912	18.2293
B1MBV4	TRPC_MYCA9	trpC	MAB_2645c	FALSE	AHGADLILLIVAALEQTALVSLLDR, ALSAGASVIGVNAR, DFVISPYQIHEAR, EAVVDLATVK, EPGIAVIAEVK, FNGSLDDLDSVR, GALAEISDPAELAK, GTADLLAYAGAGADAVLVGEGLVTSGDPR, IAPGLPSGVIR, IISVLTEGR, PLDVMAALR, PLDVMAALREPGIAVIAEVK, RFNGSLDDLDSVR, TESLGMTALVEVHTEEEADR	14	sp|B1MBV4|TRPC_MYCA9	Indole-3-glycerol phosphate synthase OS=Mycobacteroides abscessus (strain ATCC 19977 / DSM 44196 / CCUG 20993 / CIP 104536 / JCM 13569 / NCTC 13031 / TMC 1543 / L948) OX=561007 GN=trpC PE=3 SV=1	20.5908	20.6868	20.7486	20.4725	20.467	20.6242	20.5928	20.6017	20.7732	20.4042	20.6045	20.5957
B1MBV5	B1MBV5_MYCA9	MAB_2646c	MAB_2646c	TRUE	NVAVSTLVGADR, RSEAVSPVDK, VMWDSLDDGHDPTVGPAQT	3	tr|B1MBV5|B1MBV5_MYCA9	Tryptophan-associated transmembrane protein OS=Mycobacteroides abscessus (strain ATCC 19977 / DSM 44196 / CCUG 20993 / CIP 104536 / JCM 13569 / NCTC 13031 / TMC 1543 / L948) OX=561007 GN=MAB_2646c PE=4 SV=1	13.6997	12.9693	13.8092	13.6474	13.1309	13.4904	13.8121	13.7998	13.459	13.3298	14.0183	12.8968
B1MBV6	B1MBV6_MYCA9	trpE	MAB_2647c	FALSE	AMELIEEVELTR, ATAVLNAIAAAETLTGAADV, AYVQAGGGVVADSTGEYEYNEAR, DGQSAWLGATPEGAPVGGDPLDALR, EEFNALAAVHR, ELSEHLMLVDLGR, FEMETDVDPLEVYR, GATDEEDVLLAK, LDVMTAALGQPLPSTVAHFDR, LDVMTAALGQPLPSTVAHFDRPAPTYR, LGANRPGTFLLESAENGR, LVGDIEAGEAFQVVPSMR, MHSTVSGAATTTR, TVQEYSAIVDK, VAEAYDGAVAR, VLADSETPLSAYR, VLADSETPLSAYRK, VSDYSHIER, WSFIGAGSPSALTVR, YSHVMHLVSTVSGSLADGK	20	tr|B1MBV6|B1MBV6_MYCA9	Anthranilate synthase component 1 OS=Mycobacteroides abscessus (strain ATCC 19977 / DSM 44196 / CCUG 20993 / CIP 104536 / JCM 13569 / NCTC 13031 / TMC 1543 / L948) OX=561007 GN=trpE PE=3 SV=1	17.538	17.789	17.892	17.3063	17.3009	17.5194	17.7964	17.8988	18.3007	17.3122	17.6922	17.5902
B1MBV7	B1MBV7_MYCA9	MAB_2648c	MAB_2648c	TRUE	AAIITMTDSGR, DWTLNRPELDTSPMEVIGALK, HVAEELGVSQAWVSR, IEAEALAGLGDER, LLEPLYATSAIAEPEHDVLVVLR, SVVDELFPER	6	tr|B1MBV7|B1MBV7_MYCA9	Transcriptional regulator, MarR family OS=Mycobacteroides abscessus (strain ATCC 19977 / DSM 44196 / CCUG 20993 / CIP 104536 / JCM 13569 / NCTC 13031 / TMC 1543 / L948) OX=561007 GN=MAB_2648c PE=4 SV=1	17.0559	17.1648	17.3087	17.0128	16.9886	17.0307	16.9855	16.9455	17.2377	16.9144	17.0101	17.0643
B1MBW0	B1MBW0_MYCA9	MAB_2651c	MAB_2651c	TRUE	FAEDLIER, LAAPLWVSLLETEPIDPER, LAGDEMHEDLR, LDSTGWTNGAGFVSNNNIVSNFR, NGGYLTDALSGDPR, NVQAPQGPLGAR, SLGADAEYVDGR, TPHNTIVFGTR, VGWVSMASTTR, VLLATNGYSADLPFAPPR, VYEQTPVQDLESSGSAVVITVPGGK	11	tr|B1MBW0|B1MBW0_MYCA9	Probable oxidoreductase OS=Mycobacteroides abscessus (strain ATCC 19977 / DSM 44196 / CCUG 20993 / CIP 104536 / JCM 13569 / NCTC 13031 / TMC 1543 / L948) OX=561007 GN=MAB_2651c PE=4 SV=1	14.2735	14.2749	14.4789	13.9369	14.0631	14.224	14.3804	14.34	14.5927	14.0881	14.351	14.2465
B1MBW2	B1MBW2_MYCA9	MAB_2653c	MAB_2653c	TRUE	AAGTGISVPVSALEIPK, AANLIAGFSEK, DLADLVVLIR, EDRPPDLALAR, EHLLETFER, INADAVASLR, LAQLASETTTER, LGAEAQTGIVAVQSR, LGEAPLPNIENLLR, MVFDSDWR, NAVLVDVLLADAMPDPDTTFAR, PGGMPLSEVLDWIER, TLLADIVSDGQLQR	13	tr|B1MBW2|B1MBW2_MYCA9	PucR C-terminal helix-turn-helix domain-containing protein OS=Mycobacteroides abscessus (strain ATCC 19977 / DSM 44196 / CCUG 20993 / CIP 104536 / JCM 13569 / NCTC 13031 / TMC 1543 / L948) OX=561007 GN=MAB_2653c PE=4 SV=1	15.0053	15.0516	15.0824	14.6307	14.6612	14.7913	14.6511	14.6684	14.9529	14.4831	14.5813	14.6455
B1MBW3	B1MBW3_MYCA9	MAB_2654	MAB_2654	TRUE	AGWVYAGTGYYR, ETVDEYGLADIIK, GALGGTWDLFR, NAIADAPLILDYLK, SILDLDAGYMQR, SLIELLHHMDTHGYDTVAPYAAEGVGTR	6	tr|B1MBW3|B1MBW3_MYCA9	Monooxygenase OS=Mycobacteroides abscessus (strain ATCC 19977 / DSM 44196 / CCUG 20993 / CIP 104536 / JCM 13569 / NCTC 13031 / TMC 1543 / L948) OX=561007 GN=MAB_2654 PE=3 SV=1	10.5618	10.4398	10.6135	10.9305	11.1693	11.0133	10.3167	10.5133	11.004	10.2873	10.8247	10.5718
B1MBW4	B1MBW4_MYCA9	MAB_2655	MAB_2655	TRUE	FAVGHSSDWGIDPAR, LTVSELIQR	2	tr|B1MBW4|B1MBW4_MYCA9	Probable lipase/esterase (LipN) OS=Mycobacteroides abscessus (strain ATCC 19977 / DSM 44196 / CCUG 20993 / CIP 104536 / JCM 13569 / NCTC 13031 / TMC 1543 / L948) OX=561007 GN=MAB_2655 PE=3 SV=1	11.136	9.73827	9.96751	10.6796	10.9339	10.8469	7.928	7.76273	11.376	10.9136	10.4686	9.36671
B1MBW5	B1MBW5_MYCA9	MAB_2656	MAB_2656	TRUE	FVSGQMSHPHQSPQR, ITVSEAHADPPLASNVK, SLEQSTPAPAHLADVVEALK, VPPEIVFDQGLGDLFVIR	4	tr|B1MBW5|B1MBW5_MYCA9	Probable carbonic anhydrase (Carbonate dehydratase) OS=Mycobacteroides abscessus (strain ATCC 19977 / DSM 44196 / CCUG 20993 / CIP 104536 / JCM 13569 / NCTC 13031 / TMC 1543 / L948) OX=561007 GN=MAB_2656 PE=3 SV=1	11.5795	11.8591	11.4743	10.6613	10.9606	10.4386	10.6332	10.5211	11.4504	10.7041	10.5566	11.5326
B1MBW6	B1MBW6_MYCA9	MAB_2657c	MAB_2657c	TRUE	EELAGGSQLQR, GLTTDDIQSWR, HWLTSNISEPGHR, NPIEVAAALTLLR, SGEVAGDLTAASLEDPR, TIADDPVIAEVDAR, TTPTVAVLMDSLGR, YATVELLLQGADIAPAR	8	tr|B1MBW6|B1MBW6_MYCA9	Transcriptional regulator OS=Mycobacteroides abscessus (strain ATCC 19977 / DSM 44196 / CCUG 20993 / CIP 104536 / JCM 13569 / NCTC 13031 / TMC 1543 / L948) OX=561007 GN=MAB_2657c PE=3 SV=1	14.7446	14.9487	14.9508	14.4375	14.4029	14.481	14.4819	14.6571	14.976	14.3107	14.5968	14.4143
B1MBW8	B1MBW8_MYCA9	MAB_2659	MAB_2659	TRUE	AYIEYQPALPAK, IEGLTTSFPMGALSK, LLETINVDAAWK, LVNMGVSVLVIDAR, QISQDDNGVTVSTDSGVINAK, SFTGEVAGVK, VDLGATWVAK, VTETTQEIAK, VYDGFGPEVR, YAIVTAAPEHR, YVQAVGGLDHMLAVEHGQQEYR	11	tr|B1MBW8|B1MBW8_MYCA9	Flavin-containing monoamine oxidase AofH OS=Mycobacteroides abscessus (strain ATCC 19977 / DSM 44196 / CCUG 20993 / CIP 104536 / JCM 13569 / NCTC 13031 / TMC 1543 / L948) OX=561007 GN=MAB_2659 PE=3 SV=1	15.7549	15.7871	15.8486	15.4216	15.3812	15.5049	15.5717	15.4954	15.8745	15.2755	15.6196	15.5002
B1MBW9	B1MBW9_MYCA9	MAB_2660	MAB_2660	TRUE	HSTDLLEIPPDDLSAVALAAQR	1	tr|B1MBW9|B1MBW9_MYCA9	Hypothetical histidine triad (HIT) protein OS=Mycobacteroides abscessus (strain ATCC 19977 / DSM 44196 / CCUG 20993 / CIP 104536 / JCM 13569 / NCTC 13031 / TMC 1543 / L948) OX=561007 GN=MAB_2660 PE=4 SV=1	10.371	11.2579	11.347	10.6793	11.7389	11.7183	11.5028	11.2306		11.5413	11.3072	11.5127
B1MBX0	B1MBX0_MYCA9	MAB_2661c	MAB_2661c	TRUE	APSGGNLQPWHVYVLSGAR, EFVDRPVSPATLTR, MDVYDAVASR, TVAEVIAPPPQR, YGALGIDHDDHDAR	5	tr|B1MBX0|B1MBX0_MYCA9	Nitroreductase OS=Mycobacteroides abscessus (strain ATCC 19977 / DSM 44196 / CCUG 20993 / CIP 104536 / JCM 13569 / NCTC 13031 / TMC 1543 / L948) OX=561007 GN=MAB_2661c PE=3 SV=1	14.068	14.1779	14.3262	13.8416	13.7904	13.9882	13.9818	13.8512	14.4413	14.1367	14.1576	13.8668
B1MBX1	B1MBX1_MYCA9	MAB_2662	MAB_2662	TRUE	FDYPLLSDTGGK, RKFDYPLLSDTGGK, RTTFIIDTDK, TILEVFASELNMNAHADK, TTFIIDTDK, VADFELPDQTGTSR, VGISVDSVEK	7	tr|B1MBX1|B1MBX1_MYCA9	thioredoxin-dependent peroxiredoxin OS=Mycobacteroides abscessus (strain ATCC 19977 / DSM 44196 / CCUG 20993 / CIP 104536 / JCM 13569 / NCTC 13031 / TMC 1543 / L948) OX=561007 GN=MAB_2662 PE=3 SV=1	19.8684	19.9488	19.9603	19.7145	19.7536	19.8803	19.6963	19.7264	19.8832	19.5661	19.7481	19.7222
B1MBX3	HIS6_MYCA9	hisF	MAB_2664c	FALSE	AAMAAEGITVR, AGFDLEMIAAAR, DGDVPTSSGWEVTTHGGR, GAELGVGEILLNSMDADGTK, GTGIDAIEWTSR, RTAEQVFIPLTVGGGVR, SVDDVNVLLR, TAEQVFIPLTVGGGVR, VGVNTAAIARPELLAELAQR, VRDGDVPTSSGWEVTTHGGR	10	sp|B1MBX3|HIS6_MYCA9	Imidazole glycerol phosphate synthase subunit HisF OS=Mycobacteroides abscessus (strain ATCC 19977 / DSM 44196 / CCUG 20993 / CIP 104536 / JCM 13569 / NCTC 13031 / TMC 1543 / L948) OX=561007 GN=hisF PE=3 SV=1	16.6082	16.7016	16.7294	16.5485	16.527	16.6383	16.762	16.8516	17.0447	16.4082	16.683	16.6277
B1MBX4	B1MBX4_MYCA9	MAB_2665c	MAB_2665c	TRUE	DFATEEDLAIER, EASVILDAAAQR, FVAGHGAEGVVFK, MVVQALTER, NGVAMPPLPR, TDLADVAVGLGTFNVDWK, YAAVTGGPLFR	7	tr|B1MBX4|B1MBX4_MYCA9	Inositol monophosphatase family protein OS=Mycobacteroides abscessus (strain ATCC 19977 / DSM 44196 / CCUG 20993 / CIP 104536 / JCM 13569 / NCTC 13031 / TMC 1543 / L948) OX=561007 GN=MAB_2665c PE=4 SV=1	17.1391	17.2564	17.3326	17.0917	17.1551	17.236	17.3772	17.4056	17.6682	17.0393	17.2242	17.215
B1MBX5	HIS4_MYCA9	priA	MAB_2666c	FALSE	AGSETTYGSPR, AIAELTGAGVEGAIVGK, DAALAWQNDGAEWVHLVDLDAAFGR, ELLAQVVGELDVK, FTLPDAIAAVS, GWVSDGGDLWEVLER	6	sp|B1MBX5|HIS4_MYCA9	Phosphoribosyl isomerase A OS=Mycobacteroides abscessus (strain ATCC 19977 / DSM 44196 / CCUG 20993 / CIP 104536 / JCM 13569 / NCTC 13031 / TMC 1543 / L948) OX=561007 GN=priA PE=3 SV=1	16.3366	16.3608	16.4982	16.1898	16.4727	16.3662	16.7077	16.7619	17.0837	16.5907	16.4838	16.4359
B1MBX6	B1MBX6_MYCA9	hisH	MAB_2667c	FALSE	FYFVHSYAVQK, SGDAGAVLLSNWVK, VVVLDYGSGNLR	3	tr|B1MBX6|B1MBX6_MYCA9	Imidazole glycerol phosphate synthase subunit HisH OS=Mycobacteroides abscessus (strain ATCC 19977 / DSM 44196 / CCUG 20993 / CIP 104536 / JCM 13569 / NCTC 13031 / TMC 1543 / L948) OX=561007 GN=hisH PE=3 SV=1	16.8558	17.0418	17.1216	16.7016	16.7697	16.9082	17.1609	17.2738	17.6126	16.7288	16.9894	16.9005
B1MBX7	B1MBX7_MYCA9	hisB	MAB_2668c	FALSE	ALRQAVEPDPRVTGVPSTK, GDTEIEAHHTVEDTAITLGQALAEALGDK, GDTEIEAHHTVEDTAITLGQALAEALGDKK, QAVEPDPRVTGVPSTK	4	tr|B1MBX7|B1MBX7_MYCA9	Imidazoleglycerol-phosphate dehydratase OS=Mycobacteroides abscessus (strain ATCC 19977 / DSM 44196 / CCUG 20993 / CIP 104536 / JCM 13569 / NCTC 13031 / TMC 1543 / L948) OX=561007 GN=hisB PE=3 SV=1	12.0077	10.3146	11.3415	12.8563	12.7274	11.8942	13.5795	13.5389	13.0341	13.2442	12.8684	12.4219
B1MBX8	B1MBX8_MYCA9	hisC	MAB_2669c	FALSE	AETLGSVATLVAER, DVGIPGYLR, ERKPDVVFVTSPNNPTGQSIPLDALR, FADAAASWR, HRAETLGSVATLVAER, LEDLPLRDSLR, LGYLVAAPAVIDALLLVR, LNTNENPHEPSAGLVDDVAASIR, LPYHLSVLTQAAAR, SEDFSLDVGSAVAAVR, SPYGAPQLTVPVR, VIPSDANFILFGR, VSDSLAATDLEVEAS, VSEALSASGFR, VTVGLASENDVFLK, YLDAGVLIR, YPDRDAVALR	17	tr|B1MBX8|B1MBX8_MYCA9	Histidinol-phosphate aminotransferase OS=Mycobacteroides abscessus (strain ATCC 19977 / DSM 44196 / CCUG 20993 / CIP 104536 / JCM 13569 / NCTC 13031 / TMC 1543 / L948) OX=561007 GN=hisC PE=3 SV=1	17.3651	17.5661	17.627	17.2415	17.1475	17.4058	18.0676	18.2045	18.6218	17.1697	17.5233	17.4401
B1MBX9	B1MBX9_MYCA9	hisD	MAB_2670c	FALSE	ALADLDPAVR, ALADLDPAVRDALEVAILR, DALEVAILR, ETSAQLATTVHAER, EVAGHVITLANAENLPAHGEAVR, EVAGHVITLANAENLPAHGEAVRR, GASLSPSHLR, GGTDVDAVLPR, GIHIVDYTEAALK, HSSGLSVQTFLR, MNDAAPVLLR, QDTVTTVADGATVTER, RQDTVTTVADGATVTER, VRPVVEAVR, VTAALTGTQSGIVLVDDIDAGIK, VVNAYAAEHLEIHTVEPVPVAAR	16	tr|B1MBX9|B1MBX9_MYCA9	Histidinol dehydrogenase OS=Mycobacteroides abscessus (strain ATCC 19977 / DSM 44196 / CCUG 20993 / CIP 104536 / JCM 13569 / NCTC 13031 / TMC 1543 / L948) OX=561007 GN=hisD PE=3 SV=1	18.6533	18.758	18.8521	18.3446	18.4281	18.6145	19.5286	19.5484	19.8182	18.5963	18.8224	18.785
B1MBY0	B1MBY0_MYCA9	MAB_2671	MAB_2671	TRUE	FLPSFATVTHYGR, GNVVSIALIHGK, IVEQGQGDPALTR, NVIAAGGADITLFGGR, QIHVVNPR, RAGVFVAEIAQ, YETTVNAFR, YINPLMAPIAR	8	tr|B1MBY0|B1MBY0_MYCA9	Deazaflavin-dependent nitroreductase family protein OS=Mycobacteroides abscessus (strain ATCC 19977 / DSM 44196 / CCUG 20993 / CIP 104536 / JCM 13569 / NCTC 13031 / TMC 1543 / L948) OX=561007 GN=MAB_2671 PE=4 SV=1	14.0942	14.3119	13.5693	14.6592	14.6529	14.2445	13.7316	13.992	14.7041	14.5598	15.3313	14.2467
B1MBY1	B1MBY1_MYCA9	MAB_2672c	MAB_2672c	TRUE	AGGVIAGVDIALIVLDQVVGAGNYR, ALAEDLHYGPDITSR, DNHVVAAGSVVAALR, LEASGGLSLETAAAYAK, LGLGDAALIK, TGVDYLAVGALTHSAR, VGTGVSLLTVTAPTR	7	tr|B1MBY1|B1MBY1_MYCA9	nicotinate-nucleotide diphosphorylase (carboxylating) OS=Mycobacteroides abscessus (strain ATCC 19977 / DSM 44196 / CCUG 20993 / CIP 104536 / JCM 13569 / NCTC 13031 / TMC 1543 / L948) OX=561007 GN=MAB_2672c PE=3 SV=1	18.4696	18.4277	18.286	18.4568	17.3779	18.5152	18.1766	18.0977	18.0874	18.1224	18.2179	18.1446
B1MBY2	B1MBY2_MYCA9	MAB_2673c	MAB_2673c	TRUE	ALDHAAAMLDVR, DADGLGLLEAELR, DVEDAALTLTAQAVATAAAAR, GDSVTAGVHPQGDLAPR, GEGAVLVDAR, IIHAGGDATGAEVQR, LASNSLLEGLVVGR, TDADVVVVGAGVAGLAAALAVHR, TDSHFAVSLPVR	9	tr|B1MBY2|B1MBY2_MYCA9	L-aspartate oxidase OS=Mycobacteroides abscessus (strain ATCC 19977 / DSM 44196 / CCUG 20993 / CIP 104536 / JCM 13569 / NCTC 13031 / TMC 1543 / L948) OX=561007 GN=MAB_2673c PE=3 SV=1	14.4951	14.7357	14.6793	14.2504	14.2689	14.1872	13.923	14.1373	14.509	13.8759	14.1662	14.1411
B1MBY3	B1MBY3_MYCA9	nadA	MAB_2674c	FALSE	AAPDVNFLAVNDR, AEFPDAVVVSYVNTTAAVK, AREVLVATEVGMLHQLR, CLVEGRDEVDVDPDTAR, DEVDVDPDTAR, EVLVATEVGMLHQLR, GATVLAHNYQLPAIQDVADHVGDSLALSR, ILSTGGMLDAAR, MIEIGQPGGGE, MITPAALLR	10	tr|B1MBY3|B1MBY3_MYCA9	Quinolinate synthase OS=Mycobacteroides abscessus (strain ATCC 19977 / DSM 44196 / CCUG 20993 / CIP 104536 / JCM 13569 / NCTC 13031 / TMC 1543 / L948) OX=561007 GN=nadA PE=3 SV=1	18.3168	18.4407	18.441	18.0764	18.1426	18.2919	18.0852	18.2391	18.3613	18.0564	18.2461	18.2386
B1MBY4	B1MBY4_MYCA9	MAB_2675	MAB_2675	TRUE	ADEDLPSSIR, AQTPELAVLLWQR, ELAHLEQLAVFSEPR, GVLTPTGTTAR, MSYTNIGFALAPQEFTLSTLR, TIASTFLGLVPFPATPALPDDTQWHR, VNHLPAMAFDHQVMVAHAHTR, VRADEDLPSSIR	8	tr|B1MBY4|B1MBY4_MYCA9	Nudix hydrolase domain-containing protein OS=Mycobacteroides abscessus (strain ATCC 19977 / DSM 44196 / CCUG 20993 / CIP 104536 / JCM 13569 / NCTC 13031 / TMC 1543 / L948) OX=561007 GN=MAB_2675 PE=4 SV=1	15.4112	15.5357	15.3876	15.2297	15.2205	15.2533	15.0467	15.3097	15.6541	15.0054	15.2918	15.2295
B1MBY5	B1MBY5_MYCA9	MAB_2676	MAB_2676	TRUE	DLLNEHILLHPMSAPMSMEWLSAR, FTATQLLYR, LEDMPTFR, PSTYLGLLK, SRDVEMAFLGVIPQR, WIGEAPHQNVER	6	tr|B1MBY5|B1MBY5_MYCA9	Triacylglycerol lipase OS=Mycobacteroides abscessus (strain ATCC 19977 / DSM 44196 / CCUG 20993 / CIP 104536 / JCM 13569 / NCTC 13031 / TMC 1543 / L948) OX=561007 GN=MAB_2676 PE=4 SV=1	13.3163	13.3707	13.2624	13.8174	13.5325	13.7747	11.206	11.0224	11.6534	13.3881	13.6056	13.3586
B1MBY6	B1MBY6_MYCA9	MAB_2677c	MAB_2677c	TRUE	MLSDAAVAPGTR, NTSLQDIASR, PALYYHFSSR, QLLEDYFDVLWTHR, SIVQPMVDDLQTFLATNNAGDR, SIVQPMVDDLQTFLATNNAGDRR	6	tr|B1MBY6|B1MBY6_MYCA9	Trancscriptional regulator,TetR OS=Mycobacteroides abscessus (strain ATCC 19977 / DSM 44196 / CCUG 20993 / CIP 104536 / JCM 13569 / NCTC 13031 / TMC 1543 / L948) OX=561007 GN=MAB_2677c PE=4 SV=1	14.969	15.0481	15.1407	14.8119	14.8824	14.909	14.8503	14.8121	14.9076	14.7638	15.0187	14.9639
B1MBY7	B1MBY7_MYCA9	MAB_2678	MAB_2678	TRUE	FDLVIGADGLHSHVR, IAGMYSAAQLSDAR, LIDLPEVLIFSAVSER, PAMDIIEMMGILDHVEAQSAGTEVLSIHR, SGGHAVDLFK, TPEPLDYHHR	6	tr|B1MBY7|B1MBY7_MYCA9	FAD-binding domain-containing protein OS=Mycobacteroides abscessus (strain ATCC 19977 / DSM 44196 / CCUG 20993 / CIP 104536 / JCM 13569 / NCTC 13031 / TMC 1543 / L948) OX=561007 GN=MAB_2678 PE=4 SV=1	12.0107	12.2645	12.1786	11.5191	11.7406	11.6348	12.0049	12.2037	12.7933	11.5073	11.7398	11.6096
B1MBY8	B1MBY8_MYCA9	MAB_2679	MAB_2679	TRUE	AAEVPASPLAALK, ATTESREPVTTATEAAK, DAAVPGVAADSDAASGNLTK, DAEAHFAEALGLTKPDPK, EPVTTATEAAK, ETGNQQQSATDGKPSPSSAPADKPDK, ETTGESVQEEGK, GPVSQSTSGQSGPSASTPK, LSLSPASAAPASPLK, LSSLAFTPR, RAPLGQLATAVQPR, SPGTTAHDSANKPSASASSAAK, TGTAAQTGESLK, VPAASTTEHGSISAQGIVR, VSSSGASGFQTSDTGTPESK	15	tr|B1MBY8|B1MBY8_MYCA9	PE-PGRS family protein OS=Mycobacteroides abscessus (strain ATCC 19977 / DSM 44196 / CCUG 20993 / CIP 104536 / JCM 13569 / NCTC 13031 / TMC 1543 / L948) OX=561007 GN=MAB_2679 PE=4 SV=1	17.0449	17.3231	16.8495	17.2831	16.9756	16.9016	16.4143	16.5826	16.3245	16.7865	16.9133	16.7243
B1MBY9	B1MBY9_MYCA9	MAB_2680c	MAB_2680c	TRUE	AIALAWGTATR, EIPLAGDGYHR, ELSGETFIANPPSYNLR, IHALQAALGVPLLIHDGR, LNDFLLQHFSQAEVNSAAIR, MDQWTSQLAPQLR, TREPLAELDHTLSEVTGDADPER	7	tr|B1MBY9|B1MBY9_MYCA9	Transcriptional regulator, LysR family OS=Mycobacteroides abscessus (strain ATCC 19977 / DSM 44196 / CCUG 20993 / CIP 104536 / JCM 13569 / NCTC 13031 / TMC 1543 / L948) OX=561007 GN=MAB_2680c PE=3 SV=1	13.3741	12.7096	12.6303	11.9233	12.5131	12.4905	12.3078	12.6457	12.67	12.5056	12.7193	12.4425
B1MBZ0	B1MBZ0_MYCA9	mqo	MAB_2681	FALSE	AQLITPDPR, GYAVLPVGAAFLR	2	tr|B1MBZ0|B1MBZ0_MYCA9	Probable malate:quinone oxidoreductase OS=Mycobacteroides abscessus (strain ATCC 19977 / DSM 44196 / CCUG 20993 / CIP 104536 / JCM 13569 / NCTC 13031 / TMC 1543 / L948) OX=561007 GN=mqo PE=3 SV=1	13.6935	13.5628	13.5984	13.5055	9.84161	13.6148	13.1826	13.3988	13.4804	13.4369	13.5885	13.8201
B1MBZ1	B1MBZ1_MYCA9	MAB_2682c	MAB_2682c	TRUE	YGALDIAGASLDAGHR	1	tr|B1MBZ1|B1MBZ1_MYCA9	Transmembrane protein OS=Mycobacteroides abscessus (strain ATCC 19977 / DSM 44196 / CCUG 20993 / CIP 104536 / JCM 13569 / NCTC 13031 / TMC 1543 / L948) OX=561007 GN=MAB_2682c PE=4 SV=1	11.1076	11.4502	11.9537	9.35098	10.0027	11.1076	11.3907	11.9389	12.0739	11.497	11.6267	11.79
B1MBZ3	BIOB_MYCA9	bioB	MAB_2684c	FALSE	AEFAANLAELEPDEVPLNFLNPR, EITLGDLGAK, EQVLEQGVGLTQEQVLR, LLAQVAAGIEAIR, PAEADLELLDDLQMPIK, PGTPFGDLEVLPASDALR, QGILGGINAVIVGNYLTTLGR, SAWLDIPSLVEAAK, SHFPNVVTTHSWEER, VLQLPDDR, VLQLPDDRLEELLALAHEVR, YNHNLETAK	12	sp|B1MBZ3|BIOB_MYCA9	Biotin synthase OS=Mycobacteroides abscessus (strain ATCC 19977 / DSM 44196 / CCUG 20993 / CIP 104536 / JCM 13569 / NCTC 13031 / TMC 1543 / L948) OX=561007 GN=bioB PE=3 SV=1	18.0432	18.0192	18.0003	18.3138	18.3286	18.2992	17.9473	17.864	17.8441	18.1549	18.2693	18.1974
B1MBZ4	B1MBZ4_MYCA9	MAB_2685	MAB_2685	TRUE	ATAILDDYGIADLTMR, ELDIAPSALYWHFANK, LAEAAATAGLGAVPAALAAR, LLVDGIGQLAR, QQLLGAVADHVLAPLAESDRR	5	tr|B1MBZ4|B1MBZ4_MYCA9	Transcriptional regulator, TetR family OS=Mycobacteroides abscessus (strain ATCC 19977 / DSM 44196 / CCUG 20993 / CIP 104536 / JCM 13569 / NCTC 13031 / TMC 1543 / L948) OX=561007 GN=MAB_2685 PE=4 SV=1	15.3901	15.5976	15.5834	15.1889	15.1194	15.3806	14.9953	15.156	15.512	15.1312	15.4401	15.1945
B1MBZ5	BIOD_MYCA9	bioD	MAB_2686c	FALSE	AGLELLDHTQMATAIVALDR, ENLANQFGTPVR, LMPPVFAELSIELFEPQWVAGLVA, PGALTLVEGAGGLLVELAADGK, QGIDVTVCKPVQTGDDHDAGEVAR, YPEPLAPVASASR	6	sp|B1MBZ5|BIOD_MYCA9	ATP-dependent dethiobiotin synthetase BioD OS=Mycobacteroides abscessus (strain ATCC 19977 / DSM 44196 / CCUG 20993 / CIP 104536 / JCM 13569 / NCTC 13031 / TMC 1543 / L948) OX=561007 GN=bioD PE=3 SV=1	15.8369	16.0318	15.9342	15.6328	15.7112	15.8973	15.8517	15.7332	16.0715	15.7688	15.9454	15.7938
B1MBZ6	B1MBZ6_MYCA9	MAB_2687c	MAB_2687c	TRUE	AHLIDAARPFIFDTGLAPAAVGSALAALR, ALGSQGGAVLGSAAVR, ASLTEADMER, DTQAVAAALAQRPEER, GLVAEMNLAGR, HGAVLLVDEAHGLGVR, HPQVIEAGVEALR, IWGAGSTGSR, LMIDEPAR, SAAEPEIDLASNDYLGLSR, VHEVLAGVLTLAR	11	tr|B1MBZ6|B1MBZ6_MYCA9	8-amino-7-oxononanoate synthase OS=Mycobacteroides abscessus (strain ATCC 19977 / DSM 44196 / CCUG 20993 / CIP 104536 / JCM 13569 / NCTC 13031 / TMC 1543 / L948) OX=561007 GN=MAB_2687c PE=3 SV=1	16.4322	16.5083	16.3617	16.4055	16.3953	16.3852	16.3367	16.4201	16.5644	16.3802	16.5008	16.3692
B1MBZ7	B1MBZ7_MYCA9	bioA	MAB_2688c	FALSE	AVTDQLASMSHVMFGGLTHEPAAR, EGLAPAADLEGVADVR, HGVLLIFDEIATGFGR, IATGAALDEGVWLRPFR, LTPEEVEAVDAAHLWHPYSGIGIPAAAQR, MALQYWR, PLVVTGASGPNITVVR, RFEAELTEHAAELAAVIVEPMVQGAGGMR, VCGAIGVIDMEHPLGEQGMR, VPGAYDGEYMR	10	tr|B1MBZ7|B1MBZ7_MYCA9	Adenosylmethionine-8-amino-7-oxononanoate aminotransferase OS=Mycobacteroides abscessus (strain ATCC 19977 / DSM 44196 / CCUG 20993 / CIP 104536 / JCM 13569 / NCTC 13031 / TMC 1543 / L948) OX=561007 GN=bioA PE=3 SV=1	15.368	15.4744	15.0976	15.6678	15.6454	15.6504	15.3541	15.1651	15.3512	15.3268	15.5075	15.3299
B1MBZ8	B1MBZ8_MYCA9	MAB_2689	MAB_2689	TRUE	ALDDVNPTLAIANR, ALDDVNPTLAIANRFPLLK, DPEVSPAAAMDATPK, DYPGAGALLYGDR, IIQEHPDYVFTTTTR, IIQEHPDYVFTTTTRPR, KWVDEVMSR, MFFVSATKPTK, QIALATGWWR, TATTQGASLNPVPVVK, TIALAGGSHAEHWITALDILGR, VSPTSASLWTR, VVEGNVLVYHDSHHISATYMR, WVDEVMSR	14	tr|B1MBZ8|B1MBZ8_MYCA9	Probable acyltransferase OS=Mycobacteroides abscessus (strain ATCC 19977 / DSM 44196 / CCUG 20993 / CIP 104536 / JCM 13569 / NCTC 13031 / TMC 1543 / L948) OX=561007 GN=MAB_2689 PE=4 SV=1	15.5454	15.735	15.4172	15.3678	15.401	15.6078	15.1603	15.3107	15.8952	15.2607	15.5225	15.4475
B1MBZ9	B1MBZ9_MYCA9	MAB_2690	MAB_2690	TRUE	FDLASTLAR, GMTQTHPGIPEELR, GQPATLGEFASR, LSAFFDLVQQDPIVSQVK, LTGSSDLYEATGR, NIFATLVLSQGTPMLSHGDEIGR, NPHTLQLIMDSLR, RPSASINFVTAHDGFTLR, SLAVFLNGDAIPEPNAR, TPYHETVIYEAHVK, YTDYTGTGNSLNAR, YWVTEMHVDGFR	12	tr|B1MBZ9|B1MBZ9_MYCA9	Glycogen operon protein GlgX homolog OS=Mycobacteroides abscessus (strain ATCC 19977 / DSM 44196 / CCUG 20993 / CIP 104536 / JCM 13569 / NCTC 13031 / TMC 1543 / L948) OX=561007 GN=MAB_2690 PE=3 SV=1	15.0309	15.276	15.2409	14.9775	15.0118	15.1065	14.9917	14.9966	15.485	14.8568	15.1226	15.1407
B1MC00	B1MC00_MYCA9	ilvA	MAB_2691c	FALSE	EMGAALVGIELSYADDLSGLLDR, FLGEVLGPNDDITLFEYVK, GAFNLLMQLSDEEK, HYFLVDFPQEPGALR, HYFLVDFPQEPGALRR, IDEVVHPTPLQHADR, IIYHGNGFVELIAVGHGYDEAAAAAK, LEPDSPAFR, REDLQSVR, RIDEVVHPTPLQHADR, TGATLVPAFDDVR, VVGVEPAGAACMAAALR	12	tr|B1MC00|B1MC00_MYCA9	L-threonine dehydratase OS=Mycobacteroides abscessus (strain ATCC 19977 / DSM 44196 / CCUG 20993 / CIP 104536 / JCM 13569 / NCTC 13031 / TMC 1543 / L948) OX=561007 GN=ilvA PE=3 SV=1	18.4621	18.3376	18.5181	18.3592	18.3631	18.5012	18.5754	18.6914	18.8362	18.2228	18.3861	18.4594
B1MC01	B1MC01_MYCA9	MAB_2692c	MAB_2692c	TRUE	AVEAYPPYAEYQTK, ENPLVELQDGSVTK, IIESGTTDGITIADMPVILLTTLGAK, NPVWYYNVK, QIPVFVLTPVS, VEHNGEYALVASLGGAPK	6	tr|B1MC01|B1MC01_MYCA9	Nitroreductase OS=Mycobacteroides abscessus (strain ATCC 19977 / DSM 44196 / CCUG 20993 / CIP 104536 / JCM 13569 / NCTC 13031 / TMC 1543 / L948) OX=561007 GN=MAB_2692c PE=3 SV=1	19.3177	19.5191	19.7359	19.837	18.9239	19.4036	19.7018	19.8641	20.2892	19.2724	19.4818	19.4841
B1MC05	B1MC05_MYCA9	MAB_2696c	MAB_2696c	TRUE	AEAMGQFDLFGGGGEDSVPASDIFAIK, AGAFDSLGHPR, AHYELDVIK, ALWDTILPFAGYAFNK, ANYPAEYMAGLLTSVGDDK, DILAETFGLIVYQEQIMFIAQK, DIPVWGITNPEHER, DLWDDAVPGACDNTLLIAER, DNFFLELMDHGLSIER, EGLLEVGKK, EMLGLYVSGHPLNGVAHLLSR, FDGDGYYLK, FEGVPGGVPDEYFTR, FLNPERPSAPDIDIDFDDRR, GAFTDFSDYLHK, GDTLGVFQLDGGPMR, GFPAYFLVVGDLVSHAK, GFYEGMTNNGFSEK, GLFLVQSDAVDSVLGTK, GSAAGSLVAYALGITNIDPIPHGLLFER, HPGTNQVHLR, IHYGQPGFAIADR, I…	48	tr|B1MC05|B1MC05_MYCA9	DNA polymerase III subunit alpha OS=Mycobacteroides abscessus (strain ATCC 19977 / DSM 44196 / CCUG 20993 / CIP 104536 / JCM 13569 / NCTC 13031 / TMC 1543 / L948) OX=561007 GN=MAB_2696c PE=4 SV=1	17.2643	17.3224	17.3214	17.2237	17.2477	17.3303	16.7816	16.7854	16.9267	17.005	17.3293	17.2497
B1MC06	B1MC06_MYCA9	MAB_2697c	MAB_2697c	TRUE	GVTHLLINVGPK, LDPDSLAVQTFDIQTR, NDDSFHIEGEGSGHDSGAEK	3	tr|B1MC06|B1MC06_MYCA9	Uncharacterized protein OS=Mycobacteroides abscessus (strain ATCC 19977 / DSM 44196 / CCUG 20993 / CIP 104536 / JCM 13569 / NCTC 13031 / TMC 1543 / L948) OX=561007 GN=MAB_2697c PE=4 SV=1	12.6858	12.8499	12.9959	12.4207	12.605	12.6438	12.6703	12.4392	13.2837	12.5894	12.5374	12.4292
B1MC08	B1MC08_MYCA9	MAB_2699c	MAB_2699c	TRUE	HSITHYDTLEAFVAASLLDIHLETGR, ILYADDDLVAVDK, LTAGTWLEVTLPEPK, MTTSGVPERK, PAGVAAHASVGWTGPTVLGGLAAAGFR, RYHALVQGHPDPSSGTIDAPIGR, SLAFAHPGDGR, SLPVPDGLSGMR, TAAAALAEEGAVLLDGVAVTK, WIEITSEYPEDLAHALDVLR, YHALVQGHPDPSSGTIDAPIGR	11	tr|B1MC08|B1MC08_MYCA9	Pseudouridine synthase OS=Mycobacteroides abscessus (strain ATCC 19977 / DSM 44196 / CCUG 20993 / CIP 104536 / JCM 13569 / NCTC 13031 / TMC 1543 / L948) OX=561007 GN=MAB_2699c PE=3 SV=1	16.726	16.8072	16.7772	16.6775	16.6451	16.7031	16.4367	16.4808	16.7192	16.345	16.6183	16.5613
B1MC09	B1MC09_MYCA9	lspA	MAB_2700c	FALSE	LLQPGKPVPIIGDTVTWTLVR, PASSGPEDSVNADPQASQTKPS	2	tr|B1MC09|B1MC09_MYCA9	Lipoprotein signal peptidase OS=Mycobacteroides abscessus (strain ATCC 19977 / DSM 44196 / CCUG 20993 / CIP 104536 / JCM 13569 / NCTC 13031 / TMC 1543 / L948) OX=561007 GN=lspA PE=3 SV=1	12.2113	11.7634	11.917	11.7288	11.45	12.2677	12.0745	12.1302	12.5651	11.7031	11.7977	12.2012
B1MC10	B1MC10_MYCA9	MAB_2701	MAB_2701	TRUE	HIENGIHVVVTTR, SGDHPESDGPGNLR, TAQASSSFLGTVTR, TAQASSSFLGTVTRPALPR, VDLTATAGFAGAPPVGQIR, VDVVSLYPGADAVALDAFAR, VLLMAALATGSDLVAVIDR, VPGGLLSPGYAPGQK, WQQIAASVR	9	tr|B1MC10|B1MC10_MYCA9	Probable L-asparaginase OS=Mycobacteroides abscessus (strain ATCC 19977 / DSM 44196 / CCUG 20993 / CIP 104536 / JCM 13569 / NCTC 13031 / TMC 1543 / L948) OX=561007 GN=MAB_2701 PE=3 SV=1	15.409	15.5504	15.5399	15.2231	15.1355	15.4106	15.3259	15.4145	15.6432	15.0283	15.2663	15.2605
B1MC11	B1MC11_MYCA9	dinB	MAB_2702c	FALSE	GVVAGASYEAR, IASGLAKPDGVR, IIAPEEER, LLLDPVEIGPIR, LWGIGPVAEER, SATLPYATTER, TFAVDDPGIAR, TLLDELPVR, TLLDELPVRK, WVLHLDMDAFFASVEQLTRPTLR	10	tr|B1MC11|B1MC11_MYCA9	DNA polymerase IV OS=Mycobacteroides abscessus (strain ATCC 19977 / DSM 44196 / CCUG 20993 / CIP 104536 / JCM 13569 / NCTC 13031 / TMC 1543 / L948) OX=561007 GN=dinB PE=3 SV=1	13.4384	13.6192	13.4678	13.2859	13.3887	13.2615	13.332	13.4813	13.6348	13.257	13.5065	13.286
B1MC12	B1MC12_MYCA9	MAB_2704	MAB_2704	TRUE	AAGFTDIEHHLDGGNQR, FSSVVCFTMLHHVPTADLQDQLFAQAHR, LLHIGDTYNPVPTTSLPDR, TPQLTAVEIDETMATR, VLAPGGVFAGSDGVHSTFFR	5	tr|B1MC12|B1MC12_MYCA9	Methyltransferase type 11 domain-containing protein OS=Mycobacteroides abscessus (strain ATCC 19977 / DSM 44196 / CCUG 20993 / CIP 104536 / JCM 13569 / NCTC 13031 / TMC 1543 / L948) OX=561007 GN=MAB_2704 PE=4 SV=1	15.7735	15.8997	16.0736	15.5937	15.6063	15.7563	15.6899	15.8092	16.279	15.3874	15.7581	15.6939
B1MC13	B1MC13_MYCA9	ileS	MAB_2705c	FALSE	AQITPVTPVDSK, DETPLSNHELR, DGAPEYVFYDGPPFANGLPHYGHLLTGYVK, ELGEEPTVLDTYTGAELLGLR, ELISGEILATTLDIAEAGADTR, FELTVNAR, FGWDTHGLPAELEVER, GGNLIVTEQGIR, GWFYVMHVLATALFDRPAFR, HRELISGEILATTLDIAEAGADTR, IDVYGSLDELER, IEVVLEVPAVHR, LAAPLLPMTTEVIWR, LEPYTALIADELNVK, MDDDVYQSR, MVQLNEQITWYPEHVK, NGTGAAGLNGAVLLR, NYPDVNEVFDR, PYIDELTRPNPDDPTGK, QDPAVTVGYR, QFTDALTNWYVR, RLEPYTALIADELNVK, SGDWAQQADGTVVAAGITL…	33	tr|B1MC13|B1MC13_MYCA9	Isoleucine--tRNA ligase OS=Mycobacteroides abscessus (strain ATCC 19977 / DSM 44196 / CCUG 20993 / CIP 104536 / JCM 13569 / NCTC 13031 / TMC 1543 / L948) OX=561007 GN=ileS PE=3 SV=1	17.1766	17.3583	17.3969	17.0552	17.0719	17.2767	17.257	17.3963	17.7274	17.0584	17.2645	17.1837
B1MC14	B1MC14_MYCA9	MAB_2706c	MAB_2706c	TRUE	LVASSVLDVSNWR, YIAGTTVGGLAGR	2	tr|B1MC14|B1MC14_MYCA9	Transporter OS=Mycobacteroides abscessus (strain ATCC 19977 / DSM 44196 / CCUG 20993 / CIP 104536 / JCM 13569 / NCTC 13031 / TMC 1543 / L948) OX=561007 GN=MAB_2706c PE=3 SV=1	13.9084	13.9171	13.9885	14.2282	13.8854	14.1436	13.9756	13.722	14.5775	14.1217	14.3617	14.2082
B1MC15	B1MC15_MYCA9	MAB_2707	MAB_2707	TRUE	AIDDLANPAEGEIR, AQLELDSAR, DVGIVWSSGQPLSR, LGFLHTFGPTLIAGLIAGFATTSPHVR, LGVAVPTDHR, NFISHAVAST	6	tr|B1MC15|B1MC15_MYCA9	Transcriptional regulator OS=Mycobacteroides abscessus (strain ATCC 19977 / DSM 44196 / CCUG 20993 / CIP 104536 / JCM 13569 / NCTC 13031 / TMC 1543 / L948) OX=561007 GN=MAB_2707 PE=3 SV=1	13.633	13.9356	13.9663	13.363	13.3572	13.7205	13.4313	13.5354	13.9415	13.1634	13.7309	13.5277
B1MC16	B1MC16_MYCA9	MAB_2708	MAB_2708	TRUE	AIAQIDAAADEAAFHAGVSATR, APEATLAAAWSEALR, GEAAPGSDIETLIAVDDTIDAEGK, GGIGGDSNGVLASR, GVGADASLPDGALR, GVVMAGLMADSR, HAMLQDAVAVR, IFATQSDSVDLK, LVYLSSTSSFR, TTDWLEGIER, WAALSAGSDVLATPAR	11	tr|B1MC16|B1MC16_MYCA9	Signal-transduction protein containing cAMP-binding and CBS domains OS=Mycobacteroides abscessus (strain ATCC 19977 / DSM 44196 / CCUG 20993 / CIP 104536 / JCM 13569 / NCTC 13031 / TMC 1543 / L948) OX=561007 GN=MAB_2708 PE=4 SV=1	13.4124	13.3321	13.5745	12.8775	12.8541	13.2217	12.874	13.0524	13.8766	12.9836	13.2456	13.219
B1MC17	B1MC17_MYCA9	MAB_2709c	MAB_2709c	TRUE	EPWEIAIIR, GLTPDADYSNLSQQFGVK, LRPLQFPR, MFLAHGVGPTWNPELVDVVATTAAR	4	tr|B1MC17|B1MC17_MYCA9	Exonuclease domain-containing protein OS=Mycobacteroides abscessus (strain ATCC 19977 / DSM 44196 / CCUG 20993 / CIP 104536 / JCM 13569 / NCTC 13031 / TMC 1543 / L948) OX=561007 GN=MAB_2709c PE=4 SV=1	12.6524	12.9163	12.6314	12.7623	12.7388	12.3965	12.3897	12.5944	12.8436	12.1673	12.3579	11.9157
B1MC18	B1MC18_MYCA9	MAB_2710c	MAB_2710c	TRUE	ADGEHAIEAK, AITLVESTR, AVLTEAGEFEAK, EGTLTPALAAEQLLNLSS, LSVHPDAYIRPSPTSGTLGGVAK, PSPTSGTLGGVAK, QQVDWMWAMVR, SQAQQLLLELSPEGGNALR, STTIEALGMYLIEQGHR, TGDQLQGIKK, VAVLAVDPSSTR, VGITGVPGVGK	12	tr|B1MC18|B1MC18_MYCA9	Kinase ArgK OS=Mycobacteroides abscessus (strain ATCC 19977 / DSM 44196 / CCUG 20993 / CIP 104536 / JCM 13569 / NCTC 13031 / TMC 1543 / L948) OX=561007 GN=MAB_2710c PE=3 SV=1	18.1207	18.1471	18.121	18.0135	18.0405	18.1284	18.015	18.0637	18.1732	17.999	18.165	18.125
B1MC19	B1MC19_MYCA9	MAB_2711c	MAB_2711c	TRUE	AERDDDAVQAALAELTR, AGEDGLGNNLMALAINAAR, AGLAGGLDIDVFAPR, AQGYPLDTFPGQVPFLR, ATVGEISDALEK, DDDAVQAALAELTR, DGAVSSVTQATELVQK, EVTEAGGMAQAIDQGIPK, GLSVAFDLATHR, GPYPTMYVNQPWTIR, IISDIFAYTSAK, LAGTIQNDILK, LLWSELVAQFDPK, LRIEEAAAR, NTYIYPPK, NTYIYPPKPSMR, PIDPWGGSYYVEWLTHQLASR, QAADNDVHVVGVSSLAAGHLTLVPALR, QYAGFSTAAESNAFYR, THSQTSGWSLTAQDVFNNVAR, TISGVYRDEVGR, VQGDVGMAGVAIDSILDMR, YQVAEDQQIEVLK	23	tr|B1MC19|B1MC19_MYCA9	methylmalonyl-CoA mutase OS=Mycobacteroides abscessus (strain ATCC 19977 / DSM 44196 / CCUG 20993 / CIP 104536 / JCM 13569 / NCTC 13031 / TMC 1543 / L948) OX=561007 GN=MAB_2711c PE=3 SV=1	18.8289	18.9007	18.9136	18.8375	18.8663	18.8867	18.8114	18.8736	19.0383	18.8332	18.9662	18.917
B1MC20	B1MC20_MYCA9	MAB_2712c	MAB_2712c	TRUE	AAGITDVYLAGPEK, AGISIDETVALAR, AGLTVAEALEQISFR, AVAEVAEASRPDGYLTMK, AVEDLPADPER, DPWVNMLR, FDDAIPGGLSAVSPAFAAR, IAATDDQFLSIAK, INAVEALSAMLTTLGA, LLDSPTYDGIAIR, NTQLLLIEESHVAR, PLYTALDELPEPSLPGQWPFVR, PSALLLPLGPLAEHNVR, RFDDAIPGGLSAVSPAFAAR, RTSVTGVNEFPNLAEEPLPPHPGTGYR, SDAFLASSGAR, TTLAAFGAGVGGADSVR, VAEVAGAPDAGGAVIHAVTSEPMMAQR, YAADFEELR, YAADFEELRDR, YAAEAGAVVDAAK	21	tr|B1MC20|B1MC20_MYCA9	Methylmalonyl-CoA mutase small subunit OS=Mycobacteroides abscessus (strain ATCC 19977 / DSM 44196 / CCUG 20993 / CIP 104536 / JCM 13569 / NCTC 13031 / TMC 1543 / L948) OX=561007 GN=MAB_2712c PE=3 SV=1	19.1519	19.3191	19.3372	19.0436	19.0929	19.1847	19.0568	19.1393	19.4334	18.9486	19.1447	19.1657
B1MC21	B1MC21_MYCA9	MAB_2713	MAB_2713	TRUE	FVPLPTALQMR, GWIAVMSMR, LIPAVPFSVLNYAAGASAVR, THTEIPDPESSGAPER	4	tr|B1MC21|B1MC21_MYCA9	TVP38/TMEM64 family membrane protein OS=Mycobacteroides abscessus (strain ATCC 19977 / DSM 44196 / CCUG 20993 / CIP 104536 / JCM 13569 / NCTC 13031 / TMC 1543 / L948) OX=561007 GN=MAB_2713 PE=3 SV=1	12.1281	11.946	12.4131	12.3823	12.0305	12.2924	12.0493	12.7429	12.6857	12.1347	12.631	12.5029
B1MC22	B1MC22_MYCA9	MAB_2714c	MAB_2714c	TRUE	TASAAGLIGGIR, VGLPQDIWWLLPVVK	2	tr|B1MC22|B1MC22_MYCA9	DoxX-like family protein OS=Mycobacteroides abscessus (strain ATCC 19977 / DSM 44196 / CCUG 20993 / CIP 104536 / JCM 13569 / NCTC 13031 / TMC 1543 / L948) OX=561007 GN=MAB_2714c PE=4 SV=1	15.4027	15.5005	15.6658	15.3504	15.3261	15.4039	15.1439	14.98	15.1215	15.0846	15.1936	15.2584
B1MC23	B1MC23_MYCA9	MAB_2715c	MAB_2715c	TRUE	AASAVGLLGGIR, AASAVGLLGGIRFPWLAK, DIGLNAVSASALLATYGALMVK	3	tr|B1MC23|B1MC23_MYCA9	DoxX-like family protein OS=Mycobacteroides abscessus (strain ATCC 19977 / DSM 44196 / CCUG 20993 / CIP 104536 / JCM 13569 / NCTC 13031 / TMC 1543 / L948) OX=561007 GN=MAB_2715c PE=4 SV=1	14.1102	14.2562	14.3149	13.5495	13.4359	14.0726	13.61	13.6973	14.1334	13.2632	13.6708	13.9461
B1MC24	B1MC24_MYCA9	MAB_2716c	MAB_2716c	TRUE	ISVSDPGQAR, MPPLALLEPVR, SAVLDSAHLGDIEGAFGK	3	tr|B1MC24|B1MC24_MYCA9	Probable manganese transport transmembrane protein OS=Mycobacteroides abscessus (strain ATCC 19977 / DSM 44196 / CCUG 20993 / CIP 104536 / JCM 13569 / NCTC 13031 / TMC 1543 / L948) OX=561007 GN=MAB_2716c PE=4 SV=1	12.9694	12.8296	12.8167	13.1585	13.0867	13.0663	12.746	12.6874	13.5141	12.6738	13.0157	12.4841
B1MC25	B1MC25_MYCA9	MAB_2717c	MAB_2717c	TRUE	ADDAADAIFDLR, AFEPMIGHGGSLLAR, AVLELMPAPQR, DGEYLLDEDVLDHR, DNPELEADVFEELDSEK, EEGGEILDR, GSDRYPLVTGYVVDMGGR, LFEDMSDGDVAALLGR, LLQADGDAAVESVMDDDPVR, MRADDAADAIFDLR, PAEIADLLEEATK, RDGEYLLDEDVLDHR, SLQPEALLK, VHVLADNGELVGVVSVIR, VIQFSDLLK, VLGVVTYDDVLAALIPQDWR, YPLVTGYVVDMGGR	17	tr|B1MC25|B1MC25_MYCA9	CBS domain-containing protein OS=Mycobacteroides abscessus (strain ATCC 19977 / DSM 44196 / CCUG 20993 / CIP 104536 / JCM 13569 / NCTC 13031 / TMC 1543 / L948) OX=561007 GN=MAB_2717c PE=4 SV=1	16.096	16.1993	16.3758	15.9909	15.9455	16.207	16.0862	16.1283	16.5195	15.8599	16.0338	16.1483
B1MC26	B1MC26_MYCA9	MAB_2718c	MAB_2718c	TRUE	AAQYLQAQGQAK, AMILNAEGVR, EIGQIDPVSR, LLGAPGDDGVFR, NVVGGMTLEQTLTSR, PTPELLAYQYLQTLPK, QAAILSAEADR, QSQILAAEGAK, QSQILAAEGAKQAAILSAEADR, RAMILNAEGVR, SGKPTPELLAYQYLQTLPK, SIDPPPSVQESMEK, SVALVPQAEAAVIER, TVSGQLTILVPFVDR, TVSGQLTILVPFVDRIR, VWLIPSDFGSALQGFTK, YSKTVSGQLTILVPFVDRIR	17	tr|B1MC26|B1MC26_MYCA9	Band 7 domain-containing protein OS=Mycobacteroides abscessus (strain ATCC 19977 / DSM 44196 / CCUG 20993 / CIP 104536 / JCM 13569 / NCTC 13031 / TMC 1543 / L948) OX=561007 GN=MAB_2718c PE=3 SV=1	20.6744	20.7185	20.7748	20.4014	20.4029	20.5323	20.4248	20.484	20.8016	20.4263	20.5978	20.5609
B1MC27	B1MC27_MYCA9	MAB_2719c	MAB_2719c	TRUE	FEQGETVTVVQIDGATAVVEK, LTAGPVLHTNAK, SAIVIEPVDDLHGLVR	3	tr|B1MC27|B1MC27_MYCA9	NfeD-like C-terminal domain-containing protein OS=Mycobacteroides abscessus (strain ATCC 19977 / DSM 44196 / CCUG 20993 / CIP 104536 / JCM 13569 / NCTC 13031 / TMC 1543 / L948) OX=561007 GN=MAB_2719c PE=4 SV=1	17.1094	17.1369	17.2034	17.0275	16.9781	16.9444	16.9081	16.9834	17.4267	16.8956	17.05	17.0214
B1MC28	B1MC28_MYCA9	MAB_2720	MAB_2720	TRUE	AAPDDVIDALIAWAPR, ALVEEVLSTLR, AVGATEADPR, DAMEASEAIILSDR, GLPAGTQFQR, IPPQPAQDLGEAEFQLR, LPDYAPHR, MAAASAIIGAAR, TATGQPHGLPDIHVILPAPGDPR	9	tr|B1MC28|B1MC28_MYCA9	Uncharacterized protein OS=Mycobacteroides abscessus (strain ATCC 19977 / DSM 44196 / CCUG 20993 / CIP 104536 / JCM 13569 / NCTC 13031 / TMC 1543 / L948) OX=561007 GN=MAB_2720 PE=4 SV=1	16.9388	16.9624	17.0066	16.8784	16.955	16.9091	16.8116	16.7569	16.8687	16.9254	16.8942	16.8858
B1MC29	CPFC_MYCA9	cpfC	MAB_2721c	FALSE	AAVGDGAPELVK, EYAQEHDIELVR, GIPPERLDEVAEHYFHFGGVSPINGINR, HGPELYSR, LAVDLITEVVEGR, LAVDLITEVVEGRPALR, LDEVAEHYFHFGGVSPINGINR, LVFTAHSIPLAADR, LVFTAHSIPLAADRR, MLFDAVLLLSFGGPEGPQEVRPFLENVTR, NWHPMVEDTVAEMR, PFLENVTR, QLESAGHPLPVFFGNR, QVHYLAQLVAAATGHQDYDVVWQSR, QYVEDIAR, SGPPQVPWLEPDIVDHLAALK, SGPPQVPWLEPDIVDHLAALKDR, SVAVAPIGFVSDHLEVVWDLDNEAR	18	sp|B1MC29|CPFC_MYCA9	Coproporphyrin III ferrochelatase OS=Mycobacteroides abscessus (strain ATCC 19977 / DSM 44196 / CCUG 20993 / CIP 104536 / JCM 13569 / NCTC 13031 / TMC 1543 / L948) OX=561007 GN=cpfC PE=3 SV=1	16.9851	17.1339	17.1318	16.9661	17.0228	17.0543	16.9936	16.9907	17.2949	16.8944	17.0595	17.02
B1MC30	B1MC30_MYCA9	MAB_2722c	MAB_2722c	TRUE	AMPAYNWMTVAK, APIGWDMKDPTPVAK, GFHISAFSYSSLAK, GGSIVGMDFDPTR, ILVTGIITDSSIAFHIAK, ISEVIGEGNK, PAPLLELDVQNEEHLGSLAGR, RILVTGIITDSSIAFHIAK, SNLVAAGPIR, VAQEQGAELVLTGFDR	10	tr|B1MC30|B1MC30_MYCA9	Enoyl-[acyl-carrier-protein] reductase [NADH] OS=Mycobacteroides abscessus (strain ATCC 19977 / DSM 44196 / CCUG 20993 / CIP 104536 / JCM 13569 / NCTC 13031 / TMC 1543 / L948) OX=561007 GN=MAB_2722c PE=1 SV=1	20.447	20.5081	20.524	20.3774	20.3552	20.4694	20.2823	20.2686	20.5358	20.1631	20.4087	20.2932
B1MC31	B1MC31_MYCA9	MAB_2723c	MAB_2723c	TRUE	HVETALTAIPMGR, LIFMGSVAGQIGLPGQANYSASK, MSEEQFLK, QGPVEVLVANAGITADMLIMR, SITANVVAPGFIDTDMTR, VIDANLIGTFR, VIDANLIGTFRLAK	7	tr|B1MC31|B1MC31_MYCA9	3-oxoacyl-[ACP] reductase (MabA) OS=Mycobacteroides abscessus (strain ATCC 19977 / DSM 44196 / CCUG 20993 / CIP 104536 / JCM 13569 / NCTC 13031 / TMC 1543 / L948) OX=561007 GN=MAB_2723c PE=3 SV=1	19.193	19.3784	19.3369	19.2186	19.2511	19.2817	19.1295	19.1395	19.3377	19.1269	19.321	19.2568
B1MC32	B1MC32_MYCA9	MAB_2724c	MAB_2724c	TRUE	AVVMLVIDVSR, DATVNALDNLQLADR, DGYVEINGQR, DQQVPISTIAFGTK, ETVPSNPDNPK, EVYANLQQQIGYETIR, FANTELLDSVAPTRPR, LSGGETYTASTLGQLK, QNVPYAPDMMEK, SMESTDVAPNR	10	tr|B1MC32|B1MC32_MYCA9	VWFA domain-containing protein OS=Mycobacteroides abscessus (strain ATCC 19977 / DSM 44196 / CCUG 20993 / CIP 104536 / JCM 13569 / NCTC 13031 / TMC 1543 / L948) OX=561007 GN=MAB_2724c PE=4 SV=1	17.5497	17.8252	17.7	17.63	17.5142	17.6828	17.4029	17.6248	18.0665	17.4689	17.7955	17.6387
B1MC33	B1MC33_MYCA9	MAB_2725c	MAB_2725c	TRUE	AHEQDILR, DLAVAAAAAIIFLNSGGGNR, DPQLSAALR, DVELPDVGEVLLQDAETGITK, DWISDIVR, GDLSVAIDALR, GMAVIISDFLGPINWMR, HEVLGIEVLDPR, KLDGVLHGNHLGLIPGPGSEPGESR, LDGVLHGNHLGLIPGPGSEPGESR, LYQPGDDVR, LYQPGDDVRR, RDLAVAAAAAIIFLNSGGGNR, RGEIRDPQLSAALR, RMDWSVTAR, TDRDWISDIVR	16	tr|B1MC33|B1MC33_MYCA9	DUF58 domain-containing protein OS=Mycobacteroides abscessus (strain ATCC 19977 / DSM 44196 / CCUG 20993 / CIP 104536 / JCM 13569 / NCTC 13031 / TMC 1543 / L948) OX=561007 GN=MAB_2725c PE=4 SV=1	16.3248	17.0318	16.6124	16.8576	16.5083	16.6518	16.7998	16.7128	17.1723	16.78	17.0346	16.9611
B1MC34	B1MC34_MYCA9	MAB_2726c	MAB_2726c	TRUE	ASLGIIASAR, DYVIPQDVIEVIPDVLR, EEFDTELGPVVANFLLADEINR, GHVLLEGVPGVAK, GRDYVIPQDVIEVIPDVLR, INVDYPTVEEER, INVDYPTVEEEREIIYR, IQFTPDLVPTDIIGTR, LQDLAANNFVHHALVDYVVR, LVMSYDALADEVSADTAINR, MGVTPPEPK, NPAQFGLGDVANWISYGASPR, PFLVMATQNPIENEGVYPLPEAQR, QILSSEALLR, RIIVGQDR, TLAVETFAK, VQSALLEVMAER	17	tr|B1MC34|B1MC34_MYCA9	MoxR family ATPase OS=Mycobacteroides abscessus (strain ATCC 19977 / DSM 44196 / CCUG 20993 / CIP 104536 / JCM 13569 / NCTC 13031 / TMC 1543 / L948) OX=561007 GN=MAB_2726c PE=4 SV=1	20.2275	20.3305	20.3587	20.0337	20.0871	20.2287	20.1033	20.1631	20.1818	20.0318	20.149	20.1858
B1MC35	B1MC35_MYCA9	MAB_2727c	MAB_2727c	TRUE	GGTQLGVPYSWGGGTVR	1	tr|B1MC35|B1MC35_MYCA9	Hypothetical invasion protein Inv2 OS=Mycobacteroides abscessus (strain ATCC 19977 / DSM 44196 / CCUG 20993 / CIP 104536 / JCM 13569 / NCTC 13031 / TMC 1543 / L948) OX=561007 GN=MAB_2727c PE=3 SV=1	11.6398	11.6325	11.3555	11.4247	11.5833	11.5643			9.79034	10.4623	11.4188	11.0289
B1MC36	B1MC36_MYCA9	MAB_2728c	MAB_2728c	TRUE	AAPAAAASGEGGEYLPK, ADQAAADAQQQQDDLVSAMK, AGSAMGTPYSWGGGSYNGPTR, AVDAANGAIEEAQGK, DNAASAAAQVAEGQR, GPAYAASTATAR, HYTGYQYNSGR, SVEASSQTVMDNLR, TSGMTPYVTR	9	tr|B1MC36|B1MC36_MYCA9	Hypothetical invasion protein Inv1 OS=Mycobacteroides abscessus (strain ATCC 19977 / DSM 44196 / CCUG 20993 / CIP 104536 / JCM 13569 / NCTC 13031 / TMC 1543 / L948) OX=561007 GN=MAB_2728c PE=3 SV=1	14.2633	14.4828	14.4419	14.1761	14.3147	14.3806	12.8913	12.87	13.2275	13.9311	14.1795	14.2408
B1MC37	B1MC37_MYCA9	MAB_2729c	MAB_2729c	TRUE	ADVNEDGVAAAPADVPGLK, DHPDSTILVISPSYAGTYSAK, TGNPVLSANNFVDELGR, VTLEAGQDVAK, VVALPGNPWIDTPLR	5	tr|B1MC37|B1MC37_MYCA9	Uncharacterized protein OS=Mycobacteroides abscessus (strain ATCC 19977 / DSM 44196 / CCUG 20993 / CIP 104536 / JCM 13569 / NCTC 13031 / TMC 1543 / L948) OX=561007 GN=MAB_2729c PE=4 SV=1	17.2508	17.2911	17.2814	17.2048	17.281	17.2973	17.2277	17.3037	17.5941	17.1907	17.3947	17.3044
B1MC38	B1MC38_MYCA9	MAB_2730	MAB_2730	TRUE	AGIPLVVLGGK, AGLWPYLEK, APYFDGMPLEPTPVTDIK, ATLGNMSPEFGSTAAIFPIDDETINYLR, AVITESFER, DEAQLALVEAYAR, DFTQDGGPQSFIYDASVNYQK, DHDGNDVFLK, DHVLALANWDPSAEPSVEIQFTPAR, DIWPSASEIEETIASSINR, EAVAALGGDPDK, EMFTSSYADVFK, EMFTSSYADVFKGDER, ENGETVQFDAVVR, GLPTPEGNTFAWSDDSTYVR, GLPTPEGNTFAWSDDSTYVRK, GTLQVGDESYEIFR, GVAEVPLANR, IDTPGEADYYR, KAPYFDGMPLEPTPVTDIK, LDGTETYDISGIEK, LGYYLGGYGCTTCIGNTGPLPDEISK, LTGE…	35	tr|B1MC38|B1MC38_MYCA9	Aconitate hydratase OS=Mycobacteroides abscessus (strain ATCC 19977 / DSM 44196 / CCUG 20993 / CIP 104536 / JCM 13569 / NCTC 13031 / TMC 1543 / L948) OX=561007 GN=MAB_2730 PE=3 SV=1	20.3475	20.5385	20.5931	20.3015	20.3653	20.4653	20.4547	20.5382	20.7745	20.3554	20.5342	20.4733
B1MC39	B1MC39_MYCA9	MAB_2731	MAB_2731	TRUE	DMLADPSQFDWLATR, DTLFFALAR, LAAGESTESLSR, LREDVPSEVILGYLDLVLDGLVAR, LRNDPEFR, SEELNTATLAR, VLDLVEDSVR, VSEDHLAAR	8	tr|B1MC39|B1MC39_MYCA9	Transcriptional regulator, TetR family OS=Mycobacteroides abscessus (strain ATCC 19977 / DSM 44196 / CCUG 20993 / CIP 104536 / JCM 13569 / NCTC 13031 / TMC 1543 / L948) OX=561007 GN=MAB_2731 PE=4 SV=1	15.9736	16.0636	16.1446	15.7635	15.7761	15.8807	15.7039	15.8444	16.1553	15.7462	15.8801	15.8577
B1MC40	B1MC40_MYCA9	MAB_2732	MAB_2732	TRUE	DWTWVLESR, PDEQTWSALEYGAHVR	2	tr|B1MC40|B1MC40_MYCA9	DinB-like domain-containing protein OS=Mycobacteroides abscessus (strain ATCC 19977 / DSM 44196 / CCUG 20993 / CIP 104536 / JCM 13569 / NCTC 13031 / TMC 1543 / L948) OX=561007 GN=MAB_2732 PE=4 SV=1	12.6789	12.7506	12.6093	12.5546	13.0923	13.0761	12.4414	12.4594	12.532	12.5911	13.2284	12.2348
B1MC41	B1MC41_MYCA9	MAB_2733c	MAB_2733c	TRUE	GAAAHDTVMGSFDRPENQR, IETLDDVDR, IETLDDVDRVTFVFGPNR, LMQDPDIFK, SFPQPDDLGAPPGSPVVR, VTFVFGPNR	6	tr|B1MC41|B1MC41_MYCA9	Secreted protein OS=Mycobacteroides abscessus (strain ATCC 19977 / DSM 44196 / CCUG 20993 / CIP 104536 / JCM 13569 / NCTC 13031 / TMC 1543 / L948) OX=561007 GN=MAB_2733c PE=4 SV=1	13.6244	12.9699	13.4816	12.7065	12.8311	13.1034	12.579	12.8032	13.5255	12.8783	13.2547	13.6142
B1MC42	B1MC42_MYCA9	MAB_2734c	MAB_2734c	TRUE	DFPVLAEAK, GDHVVVAGNALLGVLFDGAAAHEADK, GDHVVVAGNALLGVLFDGAAAHEADKPIR, NKVPLDELVVPK, QDDYDRVTFEFGPDPK, SYPGPNEIK, SYPGPNEIKPK, VPLDELVVPK, VTFEFGPDPK, YSVDSPASVSAGPK	10	tr|B1MC42|B1MC42_MYCA9	Lipoprotein OS=Mycobacteroides abscessus (strain ATCC 19977 / DSM 44196 / CCUG 20993 / CIP 104536 / JCM 13569 / NCTC 13031 / TMC 1543 / L948) OX=561007 GN=MAB_2734c PE=4 SV=1	17.5268	17.6252	17.8091	17.3603	17.2635	17.555	17.3959	17.338	17.6423	17.2555	17.3981	17.5308
B1MC43	B1MC43_MYCA9	MAB_2735c	MAB_2735c	TRUE	ALVESGVVLR	1	tr|B1MC43|B1MC43_MYCA9	Helix-turn-helix domain-containing protein OS=Mycobacteroides abscessus (strain ATCC 19977 / DSM 44196 / CCUG 20993 / CIP 104536 / JCM 13569 / NCTC 13031 / TMC 1543 / L948) OX=561007 GN=MAB_2735c PE=4 SV=1	13.7226	13.5587	13.3382	13.6597	13.7861	13.647	13.8675	13.6987	13.5099	13.7153	13.6826	13.6312
B1MC44	B1MC44_MYCA9	MAB_2736c	MAB_2736c	TRUE	AVAAQNMLR, EGNLDLLAR, FSSLGGYVAESEAAR, GEVDVYNMGWQK, GILGAFMFSGPQLEQLAGTLSGGEK, GLDTIISEMEK, HAAPDTGEQELR, IGEIGYLPQDPK, ILAGEGEPYAGSVSR, LALAGLVASTANVLLLDEPTNNLDPASR, LGYFAQEHDTLDDHATVWENIR, LLAGVETADAGELEPGHGLK, MITATDLEVR, MLSGLDEER, NYGSLEIFTGVDLAIDR, QQTLMAELADDDQR, QQTLMAELADDDQRDK, SFLQNHDGGLVVISHNVELLADVVNK, SYLGAVVLVTHDPGAAEALNPQR, TLVYAPGPALR, VVVLGLNGAGK, VWFLDAVR	22	tr|B1MC44|B1MC44_MYCA9	Probable macrolide ABC transporter, ATP-binding protein OS=Mycobacteroides abscessus (strain ATCC 19977 / DSM 44196 / CCUG 20993 / CIP 104536 / JCM 13569 / NCTC 13031 / TMC 1543 / L948) OX=561007 GN=MAB_2736c PE=4 SV=1	17.5215	17.6656	17.6873	17.4676	17.571	17.6368	17.4392	17.7121	17.8539	17.482	17.6038	17.5938
B1MC45	B1MC45_MYCA9	MAB_2737c	MAB_2737c	TRUE	AAGINNGLTASELGLSYLLPR, DVDADEAER, IAGFSRPGIELTK, LLTDNFEEATAAR, MNAMAFDVMLPFK, PEIALVTLNRPER, PRPEIALVTLNRPER, QMLVDISHDNDVR, SAGPIPHIGGLTQPTIALR, SMELLDEVILTLR, TIWSGLDAASLESHMHQEGLGQLYVR, VASQDAYFR	12	tr|B1MC45|B1MC45_MYCA9	Probable enoyl-CoA hydratase/isomerase OS=Mycobacteroides abscessus (strain ATCC 19977 / DSM 44196 / CCUG 20993 / CIP 104536 / JCM 13569 / NCTC 13031 / TMC 1543 / L948) OX=561007 GN=MAB_2737c PE=1 SV=1	17.8732	18.1942	18.3766	18.0639	18.0408	17.9944	17.8063	17.8033	18.4016	17.7026	17.8641	17.8812
B1MC46	B1MC46_MYCA9	MAB_2738c	MAB_2738c	TRUE	IVQVTELIPVSMIVWSLVVSALLRKPASK	1	tr|B1MC46|B1MC46_MYCA9	Transmembrane protein OS=Mycobacteroides abscessus (strain ATCC 19977 / DSM 44196 / CCUG 20993 / CIP 104536 / JCM 13569 / NCTC 13031 / TMC 1543 / L948) OX=561007 GN=MAB_2738c PE=4 SV=1	6.97734	6.50785	7.83925	8.62576	6.97733	6.82024	8.57369	6.80739		8.54308	8.91892	8.4879
B1MC47	B1MC47_MYCA9	MAB_2739c	MAB_2739c	TRUE	DLDVEAALR, QFGPVFEASSEANPDVVHAK, QGQLVFNQAGALPPASLADLVQQVR, SIPTLMAFK, VDTEAEQALASAANIR	5	tr|B1MC47|B1MC47_MYCA9	Thioredoxin OS=Mycobacteroides abscessus (strain ATCC 19977 / DSM 44196 / CCUG 20993 / CIP 104536 / JCM 13569 / NCTC 13031 / TMC 1543 / L948) OX=561007 GN=MAB_2739c PE=3 SV=1	17.935	18.0333	18.081	17.6904	17.6811	17.8397	17.9631	18.0416	18.2909	17.5149	17.7225	17.7749
B1MC48	B1MC48_MYCA9	MAB_2740c	MAB_2740c	TRUE	AAGFDAVELHGAHGYLLDQFLWER, AAGGVGLIITEGVFIPHDAAGGQSNVPR, AAVGPDFPILYR, ADGYGGSAAQR, ALLSDPEWVNK, ALQTGELAPLAGQYAEAAR, DIEPAPVEAVLR, GVDPEFNPGVESVSPSGLAGDASPR, HYVPAFPELAGADGELSLAGWTK, LRFPVEVVR, LTGLPAVAVGSVGLQTEFKPSEVR, QFADNEFDVIAVGR, QGEFVGFNIGK, RLTGLPAVAVGSVGLQTEFKPSEVR, SASPGGVPGENVAAYYR	15	tr|B1MC48|B1MC48_MYCA9	Probable oxidoreductase OS=Mycobacteroides abscessus (strain ATCC 19977 / DSM 44196 / CCUG 20993 / CIP 104536 / JCM 13569 / NCTC 13031 / TMC 1543 / L948) OX=561007 GN=MAB_2740c PE=4 SV=1	16.4417	16.529	16.4365	16.389	16.4546	16.6406	16.6918	16.7485	17.0938	16.3573	16.6878	16.4971
B1MC49	B1MC49_MYCA9	MAB_2741	MAB_2741	TRUE	DGQGVLQATK, IDLGPAVDER, RQPAEAIAITAGK, VLISAAEDNK	4	tr|B1MC49|B1MC49_MYCA9	DUF5666 domain-containing protein OS=Mycobacteroides abscessus (strain ATCC 19977 / DSM 44196 / CCUG 20993 / CIP 104536 / JCM 13569 / NCTC 13031 / TMC 1543 / L948) OX=561007 GN=MAB_2741 PE=4 SV=1	18.1359	18.2061	18.2242	18.0416	18.1415	18.1125	17.8251	17.9555	18.3755	18.1117	18.2977	18.0914
B1MC50	B1MC50_MYCA9	MAB_2742	MAB_2742	TRUE	DAIPQWWSGSR, EVGGVPVHTDYDGPGEDR, HLYDLFFTQAR, YHAALGFVLQPGDK	4	tr|B1MC50|B1MC50_MYCA9	N-acetyltransferase domain-containing protein OS=Mycobacteroides abscessus (strain ATCC 19977 / DSM 44196 / CCUG 20993 / CIP 104536 / JCM 13569 / NCTC 13031 / TMC 1543 / L948) OX=561007 GN=MAB_2742 PE=4 SV=1	16.081	16.25	16.2446	15.9598	16.001	16.2008	15.7525	15.8373	16.3495	15.8729	16.3236	16.0173
B1MC51	B1MC51_MYCA9	MAB_2743	MAB_2743	TRUE	APVDQNAIATGK, GHVSGLIVSVSGNSVEVTK, QNGNATVSFGQSTK, RAPVDQNAIATGK	4	tr|B1MC51|B1MC51_MYCA9	27 kDa lipoprotein antigen OS=Mycobacteroides abscessus (strain ATCC 19977 / DSM 44196 / CCUG 20993 / CIP 104536 / JCM 13569 / NCTC 13031 / TMC 1543 / L948) OX=561007 GN=MAB_2743 PE=4 SV=1	15.6607	15.7481	15.7595	15.6928	15.7425	15.6553	15.5289	15.6303	15.8833	15.4414	15.8187	15.7048
B1MC52	B1MC52_MYCA9	MAB_2744c	MAB_2744c	TRUE	INWVWVPPWGPDK, ITDDGREQLR, LLEDVEEAMR, VAVIDMTLTSAACPLTDVIEDQSR	4	tr|B1MC52|B1MC52_MYCA9	MIP18 family-like domain-containing protein OS=Mycobacteroides abscessus (strain ATCC 19977 / DSM 44196 / CCUG 20993 / CIP 104536 / JCM 13569 / NCTC 13031 / TMC 1543 / L948) OX=561007 GN=MAB_2744c PE=4 SV=1	18.6566	18.8894	18.8736	18.4724	18.4613	18.5813	18.4196	18.5969	18.8413	18.2165	18.487	18.4867
B1MC53	B1MC53_MYCA9	MAB_2745c	MAB_2745c	TRUE	DALVQAIEHHEVK, GTIDGDEDVIGDGIAFAGVSR, LEQMYQEVILDHYK, TVASFNEMISSR	4	tr|B1MC53|B1MC53_MYCA9	Possible SUF system FeS assembly protein OS=Mycobacteroides abscessus (strain ATCC 19977 / DSM 44196 / CCUG 20993 / CIP 104536 / JCM 13569 / NCTC 13031 / TMC 1543 / L948) OX=561007 GN=MAB_2745c PE=3 SV=1	15.5665	15.785	15.7972	15.3854	15.385	15.5077	15.3913	15.4847	15.7341	15.2519	15.5151	15.4578
B1MC54	B1MC54_MYCA9	MAB_2746c	MAB_2746c	TRUE	ASFAVYNTLDEVDR, ASFAVYNTLDEVDRLTAGVR, ELGVDYAAFSGHK, FVGVDDGEIVFTK, GAHQLAEEATDAYEGAR, GGAVSFVVDGIHAHDLGQVLDDEGVAVR, IDVDSLELTEAVK, IIGPTDNLDR, MLGPSGVGVLYGR, NATESLNLVAYTLGDNR, NATESLNLVAYTLGDNRFDR, NDFPILSR, PLAYLDSGATSQR, PLAYLDSGATSQRPVQVLDAER, PLAYLDSGATSQRPVQVLDAERR, VVAFTHQSNVTGAVAPVAELVR, WFGVTDDGR, WFGVTDDGRIDVDSLELTEAVK	18	tr|B1MC54|B1MC54_MYCA9	Cysteine desulfurase OS=Mycobacteroides abscessus (strain ATCC 19977 / DSM 44196 / CCUG 20993 / CIP 104536 / JCM 13569 / NCTC 13031 / TMC 1543 / L948) OX=561007 GN=MAB_2746c PE=3 SV=1	17.7579	17.8749	17.8972	17.5385	17.6154	17.6702	17.6729	17.6441	17.9618	17.4649	17.6372	17.5914
B1MC55	B1MC55_MYCA9	MAB_2747c	MAB_2747c	TRUE	AGLFLAMQYPVEVPGVSMSNFLR, DLHVSISPK, EAMGELEIDSTFAER, EGESIEILK, EHGGILLITHYTR, GVNLTVNSGETHAVMGPNGSGK, HEILQLGLLK, IAVLDETDSGLDVDALR, IVESGGPELADELEENGYVR, RHEILQLGLLK, STLSYAIAGHPK, SVNEGFSGGEK, YIQPQFVHVFVGGR	13	tr|B1MC55|B1MC55_MYCA9	Probable conserved ABC transporter, ATP-binding protein OS=Mycobacteroides abscessus (strain ATCC 19977 / DSM 44196 / CCUG 20993 / CIP 104536 / JCM 13569 / NCTC 13031 / TMC 1543 / L948) OX=561007 GN=MAB_2747c PE=3 SV=1	18.9509	19.0642	19.0376	18.7292	18.7595	18.8026	18.8584	18.9661	19.1827	18.7403	18.8303	18.8075
B1MC56	B1MC56_MYCA9	MAB_2748c	MAB_2748c	TRUE	ADSVPNLEIETGEIAGAGHASATGR, AEATGTDTFELNR, AGALSESAVVIDYR, DRLTEAIEQELQANAN, FDDEQLFYLR, FGAPGGDAELLGLYYADEGQFFEHR, GALQGDPSSDK, GALQGDPSSDKPDAHTVWIGDVLIR, GELFSSYDVDAFEVPGGR, GFFQDIIGR, GLHDGTAVATAAAPVAVNASGGVTVETVER, GSGTYAENVEFVLDDAAR, HIAVTLGGDVVR, LGQGGIPSDR, LTEAIEQELQANAN, LTVVSIADWADDAVHVTTHHAK, NLILTDGAR, QQVVADPIEISLSGPGQGQVAYGHTQVR, VAAQAYSSFSTATVVSVGK	19	tr|B1MC56|B1MC56_MYCA9	Fe-S cluster assembly protein SufD OS=Mycobacteroides abscessus (strain ATCC 19977 / DSM 44196 / CCUG 20993 / CIP 104536 / JCM 13569 / NCTC 13031 / TMC 1543 / L948) OX=561007 GN=MAB_2748c PE=4 SV=1	18.9296	19.0607	19.0167	18.6387	18.6384	18.7225	18.7292	18.8443	19.0758	18.4728	18.7353	18.6993
B1MC57	B1MC57_MYCA9	MAB_2749c	MAB_2749c	TRUE	AEAGATMEWIDGNIGSK, EDDVTMGHEATVSK, EDLESQGVIFLDTDSGLR, EDLESQGVIFLDTDSGLREHPEIFK, ELPMEYALELNR, EYFGSVIPAGDNK, GEVLSVAFAGEGQHQDTGAK, GLTEDEAMAMVVR, INTENMGQFER, KNEPEWMLDIR, KPMPNWGSNLDGIDFDNIK, LIELQMEGAVG, LVAGVAAQYESEVVYHQIR, NEPEWMLDIR, PMPNWGSNLDGIDFDNIK, QAASWDDLPEDIR, SDSLHSAVVEIIVK, SDSLHSAVVEIIVKPNAR, SDTYPYVDIR, SDTYPYVDIREDDVTMGHEATVSK, VSEDQLFYLMSR, YPAVWMTGEHAK	22	tr|B1MC57|B1MC57_MYCA9	FeS assembly protein SufB OS=Mycobacteroides abscessus (strain ATCC 19977 / DSM 44196 / CCUG 20993 / CIP 104536 / JCM 13569 / NCTC 13031 / TMC 1543 / L948) OX=561007 GN=MAB_2749c PE=3 SV=1	17.8566	18.0129	18.0083	17.4953	17.528	17.6476	17.6666	17.7796	18.0731	17.4194	17.7419	17.5883
B1MC58	B1MC58_MYCA9	MAB_2750c	MAB_2750c	TRUE	FGPGTSAGTAATAAPSLNAAPAASTEGQTR, HLDALIDAGDAVAHPAAAWQHHGR, LLLESGPITAGEIGER, LNHAYDDLASAAMR	4	tr|B1MC58|B1MC58_MYCA9	Probable transcriptional regulatory protein OS=Mycobacteroides abscessus (strain ATCC 19977 / DSM 44196 / CCUG 20993 / CIP 104536 / JCM 13569 / NCTC 13031 / TMC 1543 / L948) OX=561007 GN=MAB_2750c PE=4 SV=1	13.6763	13.8969	13.839	13.6361	13.6682	13.6125	13.9716	13.8878	14.1576	13.3925	13.4902	13.4152
B1MC59	B1MC59_MYCA9	MAB_2751	MAB_2751	TRUE	DATIDQDSTTSADAVGDQAIR, DPYTEGPAAALGLDHVFTLSVPSLWR, DVYSYLAQSQIAR, ETPAPYGPLFLWIGK, GQWLSSSLSHLHDDER, GSDHSVGQPGP, GVDSTHSLAGVR, LFGATGTALMAIGALGAGAR, LPSLLALGFVGMALAR, PVIQDPIFGVR, RLPNGHQEAPLTLTDR, SSAPLNEHELTAMNR, TLLLWLLPLLVAPPMYSK	13	tr|B1MC59|B1MC59_MYCA9	Mannosyltransferase MptB OS=Mycobacteroides abscessus (strain ATCC 19977 / DSM 44196 / CCUG 20993 / CIP 104536 / JCM 13569 / NCTC 13031 / TMC 1543 / L948) OX=561007 GN=MAB_2751 PE=3 SV=1	15.1553	15.2845	15.3367	15.1807	15.0364	14.8425	15.0943	15.135	15.6113	15.2881	15.4485	15.3683
B1MC60	B1MC60_MYCA9	MAB_2752	MAB_2752	TRUE	ATEVTPGEYR, DGVSVVLTTHHMK, IGVMLQGGGAYPTAR, LALACALVGRPELVFLDEPTAGMDAHAR, LDLTLLTSALPEGYK, MDVLTTDLR, RSLEDVFLDLTGR, SLEDVFLDLTGR	8	tr|B1MC60|B1MC60_MYCA9	Probable ATP-binding protein ABC transporter OS=Mycobacteroides abscessus (strain ATCC 19977 / DSM 44196 / CCUG 20993 / CIP 104536 / JCM 13569 / NCTC 13031 / TMC 1543 / L948) OX=561007 GN=MAB_2752 PE=4 SV=1	16.8477	17.0066	16.998	16.7206	16.7394	16.8431	16.8068	16.8857	17.1233	16.7221	16.8496	16.8089
B1MC61	B1MC61_MYCA9	MAB_2753	MAB_2753	TRUE	FDPGTFTPDPR, LGATALPVWGIIAGK, RLGATALPVWGIIAGK	3	tr|B1MC61|B1MC61_MYCA9	Probable ABC transporter, permease OS=Mycobacteroides abscessus (strain ATCC 19977 / DSM 44196 / CCUG 20993 / CIP 104536 / JCM 13569 / NCTC 13031 / TMC 1543 / L948) OX=561007 GN=MAB_2753 PE=4 SV=1	12.629	12.7619	12.6618	12.3036	12.6761	12.7724	12.6781	12.431	13.3003	12.4009	12.6548	12.5813
B1MC62	B1MC62_MYCA9	MAB_2754	MAB_2754	TRUE	IHQAVEFGNR, VVDLLPMPSLR	2	tr|B1MC62|B1MC62_MYCA9	Heme A synthase OS=Mycobacteroides abscessus (strain ATCC 19977 / DSM 44196 / CCUG 20993 / CIP 104536 / JCM 13569 / NCTC 13031 / TMC 1543 / L948) OX=561007 GN=MAB_2754 PE=4 SV=1	14.4039	14.4696	14.4854	14.2426	14.0975	14.0934	14.1525	14.2546	15.1346	13.9638	14.5108	14.1577
B1MC63	B1MC63_MYCA9	MAB_2755c	MAB_2755c	TRUE	AALLPPPGTAAEVDESGLFHSER, ATWDYPER, ATWDYPERLDEFLTWAGSVR, FVIGVEDALER, LAPVKPTSALWR, LDEFLTWAGSVR, LGRPDIFHPR, LLELELVEPSLGWR, NHAEALQDEGR, NVLNPLPVVR, TVLIQPYDPR, VDQHGETALVFLNGEPSHAFTK, VDVIGGVADDDPR, WLSWDDPEMTQADLVILR	14	tr|B1MC63|B1MC63_MYCA9	Glutathione synthase/ribosomal protein S6 modification enzyme OS=Mycobacteroides abscessus (strain ATCC 19977 / DSM 44196 / CCUG 20993 / CIP 104536 / JCM 13569 / NCTC 13031 / TMC 1543 / L948) OX=561007 GN=MAB_2755c PE=4 SV=1	17.1765	17.3578	17.3831	17.119	16.9895	17.2277	17.0094	17.0764	17.4187	16.8253	17.138	17.1135
B1MC64	B1MC64_MYCA9	MAB_2756c	MAB_2756c	TRUE	AAVAAVEGIEVAEGWDR, AVLQPVGETGVR, ELVSTATPAPGHVK, ITLVGADGVLGDQVVADLATAR, PTVPSTVHR	5	tr|B1MC64|B1MC64_MYCA9	Uncharacterized protein OS=Mycobacteroides abscessus (strain ATCC 19977 / DSM 44196 / CCUG 20993 / CIP 104536 / JCM 13569 / NCTC 13031 / TMC 1543 / L948) OX=561007 GN=MAB_2756c PE=4 SV=1	20.3009	20.425	20.4657	20.1378	20.2164	20.316	20.2968	20.3537	20.6021	20.0752	20.3103	20.3224
B1MC65	B1MC65_MYCA9	MAB_2757	MAB_2757	TRUE	ADDVLDLVSR, AIEVPVTGGPEVLTLVEK, AVGEGVQSLAPGDR, EAGAAEVLPYPDPADPSEFAAQIR, ELTAGEGVAVVYDGVGK, GLIALYGAASGQVPPFDPQR, ITIGAGYPLEQAAQAHTDLEAR, NGSYTAPLPHIPGSEVSGVVR, SAVLTRPTMGHFIR, STFEASLAAVR, TDPAPGPGEVLIDVDAVGVNFR, TPEEFAWR, VASPVAAWGYAESTTAPADYTAK, VITTVSSEAK	14	tr|B1MC65|B1MC65_MYCA9	Probable quinone reductase Qor OS=Mycobacteroides abscessus (strain ATCC 19977 / DSM 44196 / CCUG 20993 / CIP 104536 / JCM 13569 / NCTC 13031 / TMC 1543 / L948) OX=561007 GN=MAB_2757 PE=4 SV=1	17.1718	17.3907	17.4473	16.8598	16.9286	17.1165	17.074	17.3678	17.7437	16.8745	17.1445	17.1226
B1MC66	COXX_MYCA9	ctaB	MAB_2758c	FALSE	AAGVPMLPVIATEEK, TILAYIALTK, VIELLLVTTIPAMLLADR	3	sp|B1MC66|COXX_MYCA9	Protoheme IX farnesyltransferase OS=Mycobacteroides abscessus (strain ATCC 19977 / DSM 44196 / CCUG 20993 / CIP 104536 / JCM 13569 / NCTC 13031 / TMC 1543 / L948) OX=561007 GN=ctaB PE=3 SV=1	15.6141	15.8185	15.6922	15.6627	15.4316	15.5973	15.3641	15.4312	16.0367	15.3383	15.7697	15.41
B1MC67	B1MC67_MYCA9	MAB_2759	MAB_2759	TRUE	AASGDTLSALGAK, AIPNLSVVR, AIPNLSVVRPGDANETAYAWATVLER, ALPQGWDAGLPSWEPGSK, AVTDRPSFIALR, AYGGTFLQFADYMR, AYGGTFLQFADYMRPAVR, DSVLPPSVR, EFGFTPDAVAAAAER, EHAMGSILSGIVLHGPTR, ELAEVPTDIPTLTR, FVGDAGQIVSLEHFGASADDK, GADSFGPTSIATSDWNAQPYGR, GVEITTGPLGQGLASAVGMAMASR, GVEITTGPLGQGLASAVGMAMASRYER, HDPSDTTWIGR, IALSEDTPAR, LPELWGGSADLAGSNNTTIK, MNTGGVHGSALGADEVAATK, MNTGGVHGSALGADEVAATKK, PGDANETAYAWATVLER…	31	tr|B1MC67|B1MC67_MYCA9	Transketolase OS=Mycobacteroides abscessus (strain ATCC 19977 / DSM 44196 / CCUG 20993 / CIP 104536 / JCM 13569 / NCTC 13031 / TMC 1543 / L948) OX=561007 GN=MAB_2759 PE=3 SV=1	21.2491	21.4491	21.4494	21.1234	21.1226	21.3173	21.1521	21.247	21.471	20.9774	21.2593	21.1882
B1MC68	B1MC68_MYCA9	tal	MAB_2760	FALSE	AGIDLDDVFEVLETEGVEK, AGLPAITAVIAEGISVNVTLIFSVQR, AGLPAITAVIAEGISVNVTLIFSVQRHK, AGVANARLAYQAYEK, DRLNSGNLAELIATR, EVMDAYLSGLEAAK, FEVAWNELIDATQAQLDAVSTQD, GHAYDAQIAELAER, IHSVASFFVSR, IHSVASFFVSRVDTEIDK, LAYQAYEK, LEEIGSGQALSLR, LNSGNLAELIATR, NPDYDDTLYVVDLVAPHTVNTMPEK, RLEEIGSGQALSLR, SVVGVTTNPAIFQAALSK, TILQAIELWK, VFGSDHHAGHR, VQRPLWASTGVK	19	tr|B1MC68|B1MC68_MYCA9	Transaldolase OS=Mycobacteroides abscessus (strain ATCC 19977 / DSM 44196 / CCUG 20993 / CIP 104536 / JCM 13569 / NCTC 13031 / TMC 1543 / L948) OX=561007 GN=tal PE=3 SV=1	20.0118	20.1772	20.2348	19.7741	19.7367	19.9481	19.8739	20.0004	20.263	19.6828	19.9757	19.9503
B1MC69	B1MC69_MYCA9	zwf	MAB_2761	FALSE	AGYYDGIGAAR, APHLPFDSTMTEELGANALVIR, DVNMDFSYEQAFTEESPEAYER, DWANEDFGQIVLDAVK, ELNAVVNEVFPEESVFR, ETVQNILALR, FVQGSFDDDAAFEQLK, FVQGSFDDDAAFEQLKK, GLLPPSFALVGFAR, LAEPLAETTAR, LMPAIYDLANR, PFGHDLASAR, RAPHLPFDSTMTEELGANALVIR, RDWANEDFGQIVLDAVK, RVTEIALVFK, SGLAQPVDGAWR, TLQTLDEER, TSTTETFAAITLEVDSR, VQPDEGVTLR, VTEIALVFK, WAGVPFYLR	21	tr|B1MC69|B1MC69_MYCA9	Glucose-6-phosphate 1-dehydrogenase OS=Mycobacteroides abscessus (strain ATCC 19977 / DSM 44196 / CCUG 20993 / CIP 104536 / JCM 13569 / NCTC 13031 / TMC 1543 / L948) OX=561007 GN=zwf PE=3 SV=1	18.9101	19.0372	19.1151	18.708	18.7306	18.881	18.7727	18.8262	19.1442	18.7055	18.8649	18.8361
B1MC70	B1MC70_MYCA9	MAB_2762	MAB_2762	TRUE	DSEIITLSR, DSEIITLSRPQTGAIATLTR, ETGGAVTMAR, ITDATTAPDPMNAIK, LAGYTPGDTDLSWSR, LDPDEIYR, NPLASDTGLSAQIR, PQTGAIATLTR, RITDATTAPDPMNAIK, RLDPDEIYR, TGRPSASLPLPR, VGGDAGTGEVVVLR	12	tr|B1MC70|B1MC70_MYCA9	OxpP cycle protein OpcA OS=Mycobacteroides abscessus (strain ATCC 19977 / DSM 44196 / CCUG 20993 / CIP 104536 / JCM 13569 / NCTC 13031 / TMC 1543 / L948) OX=561007 GN=MAB_2762 PE=4 SV=1	18.595	18.6822	18.7175	18.4625	18.3865	18.5266	18.315	18.3545	18.7054	18.1787	18.4585	18.3112
B1MC71	B1MC71_MYCA9	pgl	MAB_2763	FALSE	AMIVLTGGGTGIALLK, DVASGLDWTNVHVFWGDDR, DVASGLDWTNVHVFWGDDRYVPK, EVWLVVSGEAK, ITLTLPAIQR, LASAITGALAER, LVVAVPDSPKPPPQR, NAWQAWEALLEHVNFPLR, TVWLLDEAAASQLG, YADTDALVTAAGDR	10	tr|B1MC71|B1MC71_MYCA9	6-phosphogluconolactonase OS=Mycobacteroides abscessus (strain ATCC 19977 / DSM 44196 / CCUG 20993 / CIP 104536 / JCM 13569 / NCTC 13031 / TMC 1543 / L948) OX=561007 GN=pgl PE=1 SV=1	19.7862	19.9721	19.9581	19.5224	19.5517	19.7545	19.5567	19.6521	19.9975	19.2538	19.6405	19.5567
B1MC72	B1MC72_MYCA9	MAB_2764c	MAB_2764c	TRUE	AEDVDRLPIAEAIK, ALENELGEQLFDR, DHTYIVNQVASR, LLLGMPAGAVR, STHHVELTNAGER, TISDVLAELSR, TIVSDFDALPR, VSVQLADLR	8	tr|B1MC72|B1MC72_MYCA9	Transcriptional regulator, LysR family OS=Mycobacteroides abscessus (strain ATCC 19977 / DSM 44196 / CCUG 20993 / CIP 104536 / JCM 13569 / NCTC 13031 / TMC 1543 / L948) OX=561007 GN=MAB_2764c PE=3 SV=1	14.8498	15.0348	14.8341	14.5582	14.9413	14.9967	14.5675	14.7407	15.1273	14.7006	15.1927	14.7345
B1MC75	B1MC75_MYCA9	MAB_2767	MAB_2767	TRUE	NTTGAPDFGVYHITAVTHR, TPVSTEIQLGAIAR	2	tr|B1MC75|B1MC75_MYCA9	Pyrrole-2-carboxylic acid decarboxylase OS=Mycobacteroides abscessus (strain ATCC 19977 / DSM 44196 / CCUG 20993 / CIP 104536 / JCM 13569 / NCTC 13031 / TMC 1543 / L948) OX=561007 GN=MAB_2767 PE=3 SV=1	9.86791	9.02938	10.0875	9.69005	9.65828	8.67296	9.02438	7.89924	10.1491	9.36621	9.49995	9.18492
B1MC79	B1MC79_MYCA9	MAB_2771c	MAB_2771c	TRUE	AASPITQGGSVATTIASAVAEASELGNK, DGVAEFAINVER, GNPVAASAEATFWR, INVVTDLVTHTR, LDEHAAAIR, LVAANINQR, SMLGQWVEGYVDDVITEFTAAR, TPAPGAAASVPAAAVVTHAR	8	tr|B1MC79|B1MC79_MYCA9	Chemotaxis protein OS=Mycobacteroides abscessus (strain ATCC 19977 / DSM 44196 / CCUG 20993 / CIP 104536 / JCM 13569 / NCTC 13031 / TMC 1543 / L948) OX=561007 GN=MAB_2771c PE=4 SV=1	14.2385	14.1728	14.2015	14.0572	14.1356	14.2309	14.1056	14.2635	14.1786	13.9023	14.191	14.2043
B1MC80	B1MC80_MYCA9	MAB_2772c	MAB_2772c	TRUE	DLGAVSSDFVASVR, EAANLESAGGSLR, FDRDVVLR, FLLEHHGEGLGDR, GSIEELSDAVR, IAEAEDQTVAAMTK, TLGDVIVETGQR	7	tr|B1MC80|B1MC80_MYCA9	Uncharacterized protein OS=Mycobacteroides abscessus (strain ATCC 19977 / DSM 44196 / CCUG 20993 / CIP 104536 / JCM 13569 / NCTC 13031 / TMC 1543 / L948) OX=561007 GN=MAB_2772c PE=4 SV=1	14.511	14.5696	14.7884	14.455	14.3377	14.4425	14.4247	14.4856	14.5982	14.2247	14.53	14.4921
B1MC81	B1MC81_MYCA9	MAB_2773c	MAB_2773c	TRUE	AQYVQQTVGLVR, DDVGVAVTVGSGGR, GYLDGGHLGEGEHLGPAS, IETLDLDESTLSMDAR	4	tr|B1MC81|B1MC81_MYCA9	YbaB/EbfC DNA-binding family protein OS=Mycobacteroides abscessus (strain ATCC 19977 / DSM 44196 / CCUG 20993 / CIP 104536 / JCM 13569 / NCTC 13031 / TMC 1543 / L948) OX=561007 GN=MAB_2773c PE=4 SV=1	15.5789	15.6613	15.6296	15.3126	15.3779	15.4685	15.3234	15.3876	15.5483	15.1969	15.3894	15.3892
B1MC82	B1MC82_MYCA9	MAB_2774c	MAB_2774c	TRUE	GGGLSTLFGGGVQSSLSGSTVVEK	1	tr|B1MC82|B1MC82_MYCA9	Protein-export membrane protein SecG OS=Mycobacteroides abscessus (strain ATCC 19977 / DSM 44196 / CCUG 20993 / CIP 104536 / JCM 13569 / NCTC 13031 / TMC 1543 / L948) OX=561007 GN=MAB_2774c PE=3 SV=1	12.933	12.6189	12.7465	12.362	12.7198	12.8242	12.7695	12.749	13.3409	12.5145	12.8011	12.6836
B1MC83	B1MC83_MYCA9	MAB_2775c	MAB_2775c	TRUE	VAAGVDSPVGLELSR	1	tr|B1MC83|B1MC83_MYCA9	Metalloprotease OS=Mycobacteroides abscessus (strain ATCC 19977 / DSM 44196 / CCUG 20993 / CIP 104536 / JCM 13569 / NCTC 13031 / TMC 1543 / L948) OX=561007 GN=MAB_2775c PE=4 SV=1	9.86156	9.72948	9.83342	9.97769		9.5093	9.7855	10.0226	10.6668	9.62688	10.0973	9.91712
B1MC84	B1MC84_MYCA9	MAB_2776	MAB_2776	TRUE	AAPYAVVLGQLGPWLTAMGR, APADSLLAPYEAQLLDILLPAK, DHTGSHFAAPDGVLPGQIGTVIDLR, DTHAAETSVTPIDPLVR, DVTASFASPSTK, GHLLVAHVAALR, GPATVSYAVR, GYLWIAETTGAEGR, HLLLDVPVEGNR, HYLSEFNVDDLAPADR, IPEMMYADAR, TETVYMSSLQMPGSR, VDAVDLTATVIDLAVR	13	tr|B1MC84|B1MC84_MYCA9	DUF2207 domain-containing protein OS=Mycobacteroides abscessus (strain ATCC 19977 / DSM 44196 / CCUG 20993 / CIP 104536 / JCM 13569 / NCTC 13031 / TMC 1543 / L948) OX=561007 GN=MAB_2776 PE=4 SV=1	14.2958	14.4215	14.3293	14.1862	14.2942	14.2963	14.0776	14.0779	14.5419	14.1009	14.3638	14.113
B1MC85	TPIS_MYCA9	tpiA	MAB_2777c	FALSE	AAAALKHGLTPIVCIGEALDIR, AELAQIANADVAGSVR, EAGDHVQYNVNSLR, GSLAGLSAEQVGK, KPLIAGNWK, LGVTYVVVGHSER, LGVTYVVVGHSERR, MNLNHFEAIALVQK, QYHGEDDALVAAK, RQYHGEDDALVAAK, SVQTLVDGDK, VDVTVIPPFTDIR, VLYGGSANAK, VVIAYEPVWAIGTGR	14	sp|B1MC85|TPIS_MYCA9	Triosephosphate isomerase OS=Mycobacteroides abscessus (strain ATCC 19977 / DSM 44196 / CCUG 20993 / CIP 104536 / JCM 13569 / NCTC 13031 / TMC 1543 / L948) OX=561007 GN=tpiA PE=3 SV=1	18.7381	18.8606	18.9203	18.578	18.5836	18.7523	18.7438	18.7276	19.0966	18.5431	18.8272	18.7891
B1MC86	PGK_MYCA9	pgk	MAB_2778c	FALSE	AEGLTDGDVLLLENIR, ALDLPDDGFSHISTGGGASLEYLEGK, ELAELVGGPTGTGGAFVSDGFGVVHR, GAFSVVGGGDSAAAVR, GVAEAIIAATEK, IVASVPTIR, LAVIESLATK, MGLDIGPESVK, PYAVVLGGSK, QASVYDVATLLPHYAGGLVAAEVEVLR, RFAAVLSNAK, SDLNVPLEYLDGNIAHISDPGR, SLNDLLAEGVSGK, TIFWNGPMGVFEFPAFAAGTR, VIVTAHLGR, VIVTAHLGRPDGKPDPK, VLPGIDVLED, VLTASTERPYAVVLGGSK	18	sp|B1MC86|PGK_MYCA9	Phosphoglycerate kinase OS=Mycobacteroides abscessus (strain ATCC 19977 / DSM 44196 / CCUG 20993 / CIP 104536 / JCM 13569 / NCTC 13031 / TMC 1543 / L948) OX=561007 GN=pgk PE=3 SV=1	19.5268	19.6787	19.696	19.4153	19.4488	19.5607	19.4882	19.6067	19.7985	19.3528	19.5206	19.523
B1MC87	B1MC87_MYCA9	MAB_2779c	MAB_2779c	TRUE	AAALNIVPTSTGAAK, AASADEINAAMK, AIGLVLPELK, AQGVNTDIEIVAVNDLTDNATLAHLLK, GKLDGYALR, GLMTTIHAYTQDQNLQDGPHK, KVIISAPASDEDITIVLGVNDDK, LPYDVSLEGDDTIVVGDHK, LVDLVGLVGK, VIISAPASDEDITIVLGVNDDK, VLNDEFGIVK, VPIPTGSATDLTVELK, VPIPTGSATDLTVELKK, VVSWYDNEWGYSNR, YYDAPIVSSDIVTDPHSSIFDAGLTK	15	tr|B1MC87|B1MC87_MYCA9	Glyceraldehyde-3-phosphate dehydrogenase OS=Mycobacteroides abscessus (strain ATCC 19977 / DSM 44196 / CCUG 20993 / CIP 104536 / JCM 13569 / NCTC 13031 / TMC 1543 / L948) OX=561007 GN=MAB_2779c PE=3 SV=1	21.4742	21.5294	21.5973	21.3145	21.3646	21.4849	21.4392	21.5028	21.6741	21.333	21.4728	21.4474
B1MC88	B1MC88_MYCA9	MAB_2780c	MAB_2780c	TRUE	ALADLAEGFR, LGRDEMAHPLG, MDFPEQLK, NSGGSSGGESHPSTSGLPR	4	tr|B1MC88|B1MC88_MYCA9	Multidrug efflux pump Tap OS=Mycobacteroides abscessus (strain ATCC 19977 / DSM 44196 / CCUG 20993 / CIP 104536 / JCM 13569 / NCTC 13031 / TMC 1543 / L948) OX=561007 GN=MAB_2780c PE=3 SV=1	14.1366	14.261	14.0787	14.0879	13.0528	13.9574	16.8845	16.9993	17.4075	15.0351	15.2007	15.0178
B1MC89	WHIA_MYCA9	whiA	MAB_2781c	FALSE	ALEILGDTVPDHLAAAGK, DGEAIGALLTR, DIFDLYGYNAVVHVLSAGGIR, DIFDLYGYNAVVHVLSAGGIRK, FAGGLHIVSGR, GAFLAHGSLTEPGR, GLPAQVVGGSVADAEAAWR, LANFDDANLR, LANFDDANLRR, LVVTQVSSR, QASLEELGR, RAEVASLLR, RLLSMADR, VVVEAEVDQGSIAR	14	sp|B1MC89|WHIA_MYCA9	Probable cell division protein WhiA OS=Mycobacteroides abscessus (strain ATCC 19977 / DSM 44196 / CCUG 20993 / CIP 104536 / JCM 13569 / NCTC 13031 / TMC 1543 / L948) OX=561007 GN=whiA PE=3 SV=2	17.8486	18.3439	18.46	17.5468	17.5962	17.8255	18.312	18.3968	18.6993	18.2333	18.4861	18.4421
B1MC90	B1MC90_MYCA9	MAB_2782c	MAB_2782c	TRUE	AAALFNAQVQFADVSR, AAALFNAQVQFADVSRPGTHLHDPAK, ALILNLAPEPGETAGFSAER, GQVALATTPGK, HLHVLSQHAPEFGVHDIVVESASADSTER, IVALGGGHGLYATLSAAR, LHPGNPPATR, LTHDITAVVTVSDDGGSSGR, MALAALASDSPR, MWATAIQHR, SELGIVPPGDLR, TGGAALGTGTAAGTDAESTVR, VLPMCPIPLQIEADVSGLESDPR	13	tr|B1MC90|B1MC90_MYCA9	Putative gluconeogenesis factor OS=Mycobacteroides abscessus (strain ATCC 19977 / DSM 44196 / CCUG 20993 / CIP 104536 / JCM 13569 / NCTC 13031 / TMC 1543 / L948) OX=561007 GN=MAB_2782c PE=3 SV=1	16.5496	16.4617	16.5463	16.0091	16.2673	16.4521	16.0564	16.2562	16.6038	16.0737	16.397	16.2385
B1MC91	Y2783_MYCA9	MAB_2783c	MAB_2783c	TRUE	ASADLVIDTSSLPVPALR, GFTGDLESVR, ITQLAVVMDVR, LLNLVIDGYR, MVDLGLAAGSR, SHPLQGGQTLAEGIAAER, SVAITEALAASLAPDDDLSVR, VLFLEASDESLVR, YGLPMDADMVVDVR	9	sp|B1MC91|Y2783_MYCA9	Nucleotide-binding protein MAB_2783c OS=Mycobacteroides abscessus (strain ATCC 19977 / DSM 44196 / CCUG 20993 / CIP 104536 / JCM 13569 / NCTC 13031 / TMC 1543 / L948) OX=561007 GN=MAB_2783c PE=3 SV=1	16.1691	16.3006	16.3205	15.8741	16.0146	16.1832	16.0156	16.1041	16.3973	15.8444	16.1863	16.1684
B1MC92	UVRC_MYCA9	uvrC	MAB_2784c	FALSE	AALVSHFGSVAQLK, ASVEEITAVPGIGAATAVAVR, DAEGMTSWLTGLR, EMNQAAQELNFER, ETLDLLTR, EVLVPVLPR, HVQDQQAVTEYAAEGHSR, LTSYFADITGLHPR, MTASVLDGIPGLGEAR, PAPGSIPVEPGVYR, RLEEVWVPGEPDPVILPR, SAALQELQDALGLEQAPLR, SDDVASIAEVTR, SYPVLAVTLNEEYPR, TSEALYLLQR, YFGPYSHAWAIR	16	sp|B1MC92|UVRC_MYCA9	UvrABC system protein C OS=Mycobacteroides abscessus (strain ATCC 19977 / DSM 44196 / CCUG 20993 / CIP 104536 / JCM 13569 / NCTC 13031 / TMC 1543 / L948) OX=561007 GN=uvrC PE=3 SV=1	15.8061	15.6438	15.9007	15.5313	15.5223	15.6471	15.6246	15.4242	15.4664	15.4582	15.5468	15.6726
B1MC93	B1MC93_MYCA9	MAB_2785	MAB_2785	TRUE	NRPTSVPVSTK	1	tr|B1MC93|B1MC93_MYCA9	PASTA domain-containing protein OS=Mycobacteroides abscessus (strain ATCC 19977 / DSM 44196 / CCUG 20993 / CIP 104536 / JCM 13569 / NCTC 13031 / TMC 1543 / L948) OX=561007 GN=MAB_2785 PE=4 SV=1	10.2847	11.1731	11.2562	10.9873	10.9901	10.5197	10.1052	9.68654	9.51434	9.7814	10.3173	9.74324
B1MC94	B1MC94_MYCA9	MAB_2786	MAB_2786	TRUE	AADTEYTVTPLIDGGEYFTIVK, DPGESFDYK, HGTTLLIESDGAPDNPSLLVGMFASPK, KDPGESFDYK, LGLPAGTHWVR, PGELLTIHLPEDVPLAPAQWGPDGDATYR, SPALANTPIEIGFSYHPVDATT, TAILPVFAQEGIR	8	tr|B1MC94|B1MC94_MYCA9	Secreted protein OS=Mycobacteroides abscessus (strain ATCC 19977 / DSM 44196 / CCUG 20993 / CIP 104536 / JCM 13569 / NCTC 13031 / TMC 1543 / L948) OX=561007 GN=MAB_2786 PE=4 SV=1	19.3216	19.5303	19.5549	19.1084	19.0192	19.2264	18.9705	18.9514	19.1518	18.7733	19.0329	19.0164
B1MC95	B1MC95_MYCA9	MAB_2787c	MAB_2787c	TRUE	AEVGLTYSSYATSDEPR, AQQLADSVR, FQIDHPGTQIQLK, LVIVTPPGNPNHVFTFNDAVR, RSQELADELEREPAPDVLVVR, SQELADELEREPAPDVLVVR, TANAVVDAVAEGR, VAESLAAPLGPAQTER, VTTLSFPGDAVSVER	9	tr|B1MC95|B1MC95_MYCA9	Probable molybdenum ABC transporter, periplasmic OS=Mycobacteroides abscessus (strain ATCC 19977 / DSM 44196 / CCUG 20993 / CIP 104536 / JCM 13569 / NCTC 13031 / TMC 1543 / L948) OX=561007 GN=MAB_2787c PE=4 SV=1	14.8391	14.9118	14.9443	14.8335	14.9158	14.8299	14.6854	15.0115	15.4912	14.8278	15.1179	15.0807
B1MC96	B1MC96_MYCA9	MAB_2788	MAB_2788	TRUE	DNGADDPLIQR, ELFTPAVQLADDGFEISPR, EVAPAAATENYLR, GAIAEAIVAAAADTSSGR, GHIVDVADQSSGLSALVR, LAAAITDSAASLALDPEADLYLLNTDGSAK, LISGDTTMGVAK, MLYDVHAEHGAAPWR, NISTNPEVATGYR, SSMAPTLVFER, TLGAVAADGPDAFYR, TNVGGEHPSIDAR, TPSLMTTADLSGYTAK	13	tr|B1MC96|B1MC96_MYCA9	Probable gamma-glutamyltranspeptidase (GgtB) OS=Mycobacteroides abscessus (strain ATCC 19977 / DSM 44196 / CCUG 20993 / CIP 104536 / JCM 13569 / NCTC 13031 / TMC 1543 / L948) OX=561007 GN=MAB_2788 PE=3 SV=1	14.6534	14.6349	14.725	14.3828	14.6198	14.8152	14.6757	14.6892	14.8827	14.6799	14.9753	14.8616
B1MC97	B1MC97_MYCA9	eutC	MAB_2789c	FALSE	FAADVGALGLGVPVVVTSQVGSR, IAASLVGGALQLGR, LGNAYTLAAPVIATQAR, LPADLSAVAR, PADIGFVLADGLSPTALMR	5	tr|B1MC97|B1MC97_MYCA9	Ethanolamine ammonia-lyase small subunit OS=Mycobacteroides abscessus (strain ATCC 19977 / DSM 44196 / CCUG 20993 / CIP 104536 / JCM 13569 / NCTC 13031 / TMC 1543 / L948) OX=561007 GN=eutC PE=3 SV=1	14.2551	11.2668	12.6089	14.1001	14.2962	14.2502	10.2412	13.8527	12.2563	11.2318	11.5713	10.9118
B1MC99	B1MC99_MYCA9	MAB_2791c	MAB_2791c	TRUE	AGYLPTVLSVTNSR, HGLIEEHLESADYLR	2	tr|B1MC99|B1MC99_MYCA9	Ethanolamine permease OS=Mycobacteroides abscessus (strain ATCC 19977 / DSM 44196 / CCUG 20993 / CIP 104536 / JCM 13569 / NCTC 13031 / TMC 1543 / L948) OX=561007 GN=MAB_2791c PE=3 SV=1	13.8569	13.8412	13.9671	13.834	13.7482	14.0176	13.2199	13.5342	14.2159	13.6698	13.8404	13.8135
B1MCA0	B1MCA0_MYCA9	MAB_2792c	MAB_2792c	TRUE	ALDAAHAAAPGWAK, ETVNADVPLAIDHFR, IAFTGETSTGR, ILSYIDIGK, LIMQYASENLIPVTLELGGK, NLLVSYGSK, PGAQGSLMTFASR, QGDPLDTETMMGAQASHEQLEK, SLIQADIFDDFLELAAIR, YENFIGGQWVPPEHGR	10	tr|B1MCA0|B1MCA0_MYCA9	Probable aldehyde dehydrogenase OS=Mycobacteroides abscessus (strain ATCC 19977 / DSM 44196 / CCUG 20993 / CIP 104536 / JCM 13569 / NCTC 13031 / TMC 1543 / L948) OX=561007 GN=MAB_2792c PE=3 SV=1	14.1242	13.9204	13.998	13.9534	14.0767	14.1581	13.4306	13.8077	14.5647	13.4086	13.9387	13.9442
B1MCA1	B1MCA1_MYCA9	MAB_2793c	MAB_2793c	TRUE	AAAMNFVPGADWSER, AGEIANAMDHYHGELLPR, ATAVAVEHFIALDYPGR, AVGTNAPGTALALDR, DAHELFVTGQVDGSYLESIPLPR, EGWQGLHDHPGAGAVAR, GHLIALDSDLA, HAEILALLLR, HPEGLSADHLAMLLDENDLDVVTIR, IVGGELIGSR, LTLLGVGRPVLHTADGER, LVTDSWQR, SDMADVFSALR, SLATGVDPDRGPGEAAAATQLTELR, VQVDADTGPR, WLDLPEAR	16	tr|B1MCA1|B1MCA1_MYCA9	Transcriptional regulator OS=Mycobacteroides abscessus (strain ATCC 19977 / DSM 44196 / CCUG 20993 / CIP 104536 / JCM 13569 / NCTC 13031 / TMC 1543 / L948) OX=561007 GN=MAB_2793c PE=4 SV=1	16.1427	16.3373	16.3637	15.9824	15.7725	15.9318	15.7471	15.7746	16.2082	15.6151	16.0617	15.9061
B1MCA2	B1MCA2_MYCA9	MAB_2794c	MAB_2794c	TRUE	AVDAMDALR, LDLEDFEYEPMMAIQAIDK	2	tr|B1MCA2|B1MCA2_MYCA9	Low molecular weight protein antigen 6 PH domain-containing protein OS=Mycobacteroides abscessus (strain ATCC 19977 / DSM 44196 / CCUG 20993 / CIP 104536 / JCM 13569 / NCTC 13031 / TMC 1543 / L948) OX=561007 GN=MAB_2794c PE=4 SV=1	12.4656	12.9179	13.4455	11.9306	11.9026	12.0812	10.7471	12.1761	14.069	11.5986	12.1894	12.4574
B1MCA3	RISB_MYCA9	ribH	MAB_2795c	FALSE	GAQAAAAALDTALTLR, GAQAAAAALDTALTLRR, VATEAGIDRPTVVR, VLGAIEIPVVAQALAR, VSLDTSTPVANGVLTVNNEQQAIDR	5	sp|B1MCA3|RISB_MYCA9	6,7-dimethyl-8-ribityllumazine synthase OS=Mycobacteroides abscessus (strain ATCC 19977 / DSM 44196 / CCUG 20993 / CIP 104536 / JCM 13569 / NCTC 13031 / TMC 1543 / L948) OX=561007 GN=ribH PE=3 SV=1	18.203	18.195	18.2703	18.0321	18.0962	18.1945	18.1938	18.2361	18.2956	17.9452	18.1242	18.1501
B1MCA4	RIBBA_MYCA9	ribBA	MAB_2796c	FALSE	ATPELVAFMVR, AVVVVDDEDRENEGDLIFAAEK, DEGAMAQTEELR, HGTAYTVTVDAK, IPTQHGEFR, LGLLPQYAVNQDK, LLADAASTADDFTK, LQAYQLQDAGEDTVDANLK, MGHDLADLDDHPEADGA, NGIGTGISASDR, RPGHTEASVDLAK, RVGLDGYGLHIIER, VFADEHNLALVSIADLIEWR	13	sp|B1MCA4|RIBBA_MYCA9	Riboflavin biosynthesis protein RibBA OS=Mycobacteroides abscessus (strain ATCC 19977 / DSM 44196 / CCUG 20993 / CIP 104536 / JCM 13569 / NCTC 13031 / TMC 1543 / L948) OX=561007 GN=ribBA PE=3 SV=1	17.922	18.1535	18.1853	17.9122	17.8028	18.0324	17.9965	18.0505	18.3268	17.8777	18.1332	18.0816
B1MCA5	B1MCA5_MYCA9	MAB_2797c	MAB_2797c	TRUE	EGGVFTTDVMGETLAR, LGGHIVQGHVDGTGNVLSR, LTVLGPLVVEDAK, MFTGIVEELGEILGR, SPSENWEVVR	5	tr|B1MCA5|B1MCA5_MYCA9	Riboflavin synthase OS=Mycobacteroides abscessus (strain ATCC 19977 / DSM 44196 / CCUG 20993 / CIP 104536 / JCM 13569 / NCTC 13031 / TMC 1543 / L948) OX=561007 GN=MAB_2797c PE=4 SV=1	19.1728	19.3652	19.3679	18.9299	19.0084	19.1763	19.0533	19.2138	19.44	18.8442	19.1409	19.0959
B1MCA7	B1MCA7_MYCA9	MAB_2799	MAB_2799	TRUE	EYIVGGSFIGAVSGAGK, NESLLPVAPLTTALSSR, PGQVTIVPVNK, VDLKPGQVTIVPVNK, VDLKPGQVTIVPVNKK	5	tr|B1MCA7|B1MCA7_MYCA9	MspA protein OS=Mycobacteroides abscessus (strain ATCC 19977 / DSM 44196 / CCUG 20993 / CIP 104536 / JCM 13569 / NCTC 13031 / TMC 1543 / L948) OX=561007 GN=MAB_2799 PE=4 SV=1	14.2154	14.5509	14.6012	14.2126	14.2052	14.2841	13.796	14.036	14.458	13.8238	14.2467	14.0862
B1MCA8	B1MCA8_MYCA9	MAB_2800	MAB_2800	TRUE	DETQLPIPPLTTSLASR, DNDDIVAYYGVTK, SYAVMTSSSK	3	tr|B1MCA8|B1MCA8_MYCA9	MspA protein OS=Mycobacteroides abscessus (strain ATCC 19977 / DSM 44196 / CCUG 20993 / CIP 104536 / JCM 13569 / NCTC 13031 / TMC 1543 / L948) OX=561007 GN=MAB_2800 PE=4 SV=1	15.1611	15.3661	15.2257	15.3156	15.4093	15.4675	14.318	14.4881	14.7557	14.7103	15.1021	14.9079
B1MCA9	B1MCA9_MYCA9	MAB_2801	MAB_2801	TRUE	ETLNQPLPGTAPPPGTR, PAAPGQGQLFDVEPGEENADLTK	2	tr|B1MCA9|B1MCA9_MYCA9	Uncharacterized protein OS=Mycobacteroides abscessus (strain ATCC 19977 / DSM 44196 / CCUG 20993 / CIP 104536 / JCM 13569 / NCTC 13031 / TMC 1543 / L948) OX=561007 GN=MAB_2801 PE=4 SV=1	10.7348	10.9099	10.4123	10.002	10.3517	10.7566	10.4696	9.02743	10.9336	10.4827	10.5131	10.6294
B1MCB1	B1MCB1_MYCA9	MAB_2803c	MAB_2803c	TRUE	FEVVYGGITTLQSR, TVAGNIAYPLR, VAELLEFVGLGDK	3	tr|B1MCB1|B1MCB1_MYCA9	Methionine import ATP-binding protein metN OS=Mycobacteroides abscessus (strain ATCC 19977 / DSM 44196 / CCUG 20993 / CIP 104536 / JCM 13569 / NCTC 13031 / TMC 1543 / L948) OX=561007 GN=MAB_2803c PE=4 SV=1	8.65639	10.8125	10.5834	9.68356	9.90555	10.7089	11.2323	11.2263	11.9979	11.7039	10.7077	9.42034
B1MCB2	B1MCB2_MYCA9	MAB_2804c	MAB_2804c	TRUE	DASRVTVALVDAAQTPLSLK, LVDVFHSPAVTEAYAK, SALYADDPTSPGAEPYINVIVARAEEK	3	tr|B1MCB2|B1MCB2_MYCA9	ABC-type transporter, periplasmic component OS=Mycobacteroides abscessus (strain ATCC 19977 / DSM 44196 / CCUG 20993 / CIP 104536 / JCM 13569 / NCTC 13031 / TMC 1543 / L948) OX=561007 GN=MAB_2804c PE=3 SV=1	11.5815	11.6817	11.8251	12.1597	11.9216	12.0128	11.2446	11.5861	11.917	11.4474	12.1358	11.8079
B1MCB3	B1MCB3_MYCA9	MAB_2805c	MAB_2805c	TRUE	IVAFPGMSIVQGDSR, LGEVLLMSR	2	tr|B1MCB3|B1MCB3_MYCA9	Protease OS=Mycobacteroides abscessus (strain ATCC 19977 / DSM 44196 / CCUG 20993 / CIP 104536 / JCM 13569 / NCTC 13031 / TMC 1543 / L948) OX=561007 GN=MAB_2805c PE=4 SV=1	15.6809	16.0543	16.1064	15.7665	15.6728	15.7901	15.4831	15.4691	15.9792	15.4063	15.6428	15.6072
B1MCB4	LPRG_MYCA9	lprG	MAB_2806	FALSE	ADPNLPEAATLLSESAATTK, DALNTFTGGTTLTADIPAK, DVYDVGLILDPNK, GLANLLANITGAK, ISVDTSPGNTIEMSLSDWGK, LSDLTGDLTTK, LSDLTGDLTTKPAVAAK, PVTVDKPAQ, TETIDGVDSVLVTGTMSK, TQTSTHIVLK, VTGDKPTLK	11	sp|B1MCB4|LPRG_MYCA9	Lipoarabinomannan carrier protein LprG OS=Mycobacteroides abscessus (strain ATCC 19977 / DSM 44196 / CCUG 20993 / CIP 104536 / JCM 13569 / NCTC 13031 / TMC 1543 / L948) OX=561007 GN=lprG PE=2 SV=1	20.091	20.1708	20.1162	20.119	20.1449	20.1382	20.0347	20.0676	20.343	20.1369	20.2857	20.168
B1MCB5	MFS55_MYCA9	mfs	MAB_2807	FALSE	ADAVFLLSR, EPKPTGKPNLLELQQQLLNR, FYQNFDALAAK, MTGMLIGMAALGGWGIHR, PNLLELQQQLLNR, PTGKPNLLELQQQLLNR, VVPAAQHGIASALVVVAR	7	sp|B1MCB5|MFS55_MYCA9	Triacylglyceride transporter MAB_2807 OS=Mycobacteroides abscessus (strain ATCC 19977 / DSM 44196 / CCUG 20993 / CIP 104536 / JCM 13569 / NCTC 13031 / TMC 1543 / L948) OX=561007 GN=mfs PE=1 SV=1	15.7813	15.8604	15.8726	15.7946	15.9257	15.7281	15.8182	15.9832	16.3558	15.7067	16.1844	16.02
B1MCB6	B1MCB6_MYCA9	MAB_2808c	MAB_2808c	TRUE	AFADAVLVGTGTVFADDPQLTAR, ILAYLAPMLLGGNVPAVEDVGVTTLSR, MGPDVLLSLVPR, SAANDGTSQWITSEQSR, TDIILEGGPTLAGAFLR, TGRPHVTWK, THDPAEVLAALGDR, TLGIEVLDGLASDR, TPDNELVPHQPLR, VLNDDSHTMVIR, VVYAVADPNPQAAGGAAR, WEYDQIER	12	tr|B1MCB6|B1MCB6_MYCA9	Riboflavin biosynthesis protein RibD OS=Mycobacteroides abscessus (strain ATCC 19977 / DSM 44196 / CCUG 20993 / CIP 104536 / JCM 13569 / NCTC 13031 / TMC 1543 / L948) OX=561007 GN=MAB_2808c PE=3 SV=1	16.1013	16.2946	16.3564	16.0534	16.0179	16.1584	15.9175	16.0468	16.4264	15.7756	16.1227	16.0334
B1MCB7	B1MCB7_MYCA9	rpe	MAB_2809c	FALSE	AGLSIKPGTPLEPYLEVLK, APMIAPSILSADFAR, DFDTLLVMSVEPGFGGQSFIASVLDK, PGTPLEPYLEVLK, WAPGYAEAGAHNVTFHAEATDNPVGVAR	5	tr|B1MCB7|B1MCB7_MYCA9	Ribulose-phosphate 3-epimerase OS=Mycobacteroides abscessus (strain ATCC 19977 / DSM 44196 / CCUG 20993 / CIP 104536 / JCM 13569 / NCTC 13031 / TMC 1543 / L948) OX=561007 GN=rpe PE=3 SV=1	19.0338	19.2298	19.1596	18.9828	18.8926	19.0492	18.7233	18.8976	19.1422	18.5094	18.8247	18.7643
B1MCB8	B1MCB8_MYCA9	MAB_2810c	MAB_2810c	TRUE	AVFPGVAGLGDADAVQLWPHR, DEADWVEELAPPESDR, DGLAQVQDEGSQLIAR, DSDLAAASFDR, ELLASAIQLTR, GAHVTAVEVAPHR, GLLDAVIEAAAGR, HGTDAMFTALLR, IDAEALAEAVGGTVGR, LAFATAHPR, LEPVRDGLAQVQDEGSQLIAR, QDAYANLALPALLR, RDEADWVEELAPPESDR, RQPGDIPELVK, SLPVTVVTADGR, TALLGALAAQR, TIDQVDEGLRDPLR, VEPHAALSTTVDAVAVEFDQGR, YAVSAEDAR, YSPFAVYLPGGDPGR, YSPFAVYLPGGDPGRLEPVR	21	tr|B1MCB8|B1MCB8_MYCA9	Probable Fmu protein (SUN protein) OS=Mycobacteroides abscessus (strain ATCC 19977 / DSM 44196 / CCUG 20993 / CIP 104536 / JCM 13569 / NCTC 13031 / TMC 1543 / L948) OX=561007 GN=MAB_2810c PE=3 SV=1	16.6078	16.7749	16.748	16.4444	16.4557	16.5707	16.5448	16.6617	16.8483	16.3258	16.5351	16.5233
B1MCB9	FMT_MYCA9	fmt	MAB_2811c	FALSE	AMTPEPGAWTNIGGTR, ASASSPVAALAR, DVLVGTGTTAIALDEVQPQGK, EHGVAVLTPARPNEPEFVR, GRASASSPVAALAREHGVAVLTPAR, HEVVAVLTR, HEVVAVLTRPDAR, ISPNDTAGALLGR, IVFAGTPAPALPSLER, LGWVNLHFSLLPAWR, RDVLVGTGTTAIALDEVQPQGK, VGPVGVATDEQLPPGAVAVR, WELPAHAIDR	13	sp|B1MCB9|FMT_MYCA9	Methionyl-tRNA formyltransferase OS=Mycobacteroides abscessus (strain ATCC 19977 / DSM 44196 / CCUG 20993 / CIP 104536 / JCM 13569 / NCTC 13031 / TMC 1543 / L948) OX=561007 GN=fmt PE=3 SV=1	17.3958	17.6503	17.5913	17.1698	17.3419	17.526	17.4554	17.5313	17.8213	17.3338	17.6443	17.5217
B1MCC1	B1MCC1_MYCA9	priA	MAB_2813c	FALSE	AAGLELAAALR, DEGGTVVVVADSSLSTVQALIR, FLDALTHGR, GQATVVIGTR, GRDEGGTVVVVADSSLSTVQALIR, GVLAIVPDQR, ISALDDSGYAQER, ISALDDSGYAQERDPAAR, LPMVALTAAR, LVDAILLER, TAESQALVEGGWAHDLVAAR, TAESQALVEGGWAHDLVAARPTVR, VLPLLTVPHLDR, VVAEHEPIAR, VVALSAELGPAER, WDPVGHAATELAAR, WMAAAALVR	17	tr|B1MCC1|B1MCC1_MYCA9	Probable primosomal protein N' OS=Mycobacteroides abscessus (strain ATCC 19977 / DSM 44196 / CCUG 20993 / CIP 104536 / JCM 13569 / NCTC 13031 / TMC 1543 / L948) OX=561007 GN=priA PE=3 SV=1	15.3122	15.4301	15.3565	15.1018	15.1223	15.2461	15.1492	15.2875	15.6149	14.9683	15.3625	15.2375
B1MCC2	B1MCC2_MYCA9	MAB_2814	MAB_2814	TRUE	AAAVQADAVVVSVDYR, AENFEGLAPAFIGTAQFDPLR, AENFEGLAPAFIGTAQFDPLRDDGAK, AIATARPPWIEVANIEDR, ILEAVPIQLVSPDGPQASR, IYSPAEGGVR, LAVGGDSAGGNLSAVMAQLAR, PVFVLIHGGGWVIGDLDTHDAVAR, TIPGPAGEIPVR, WYLGDTNPATAGPTLVPAR	10	tr|B1MCC2|B1MCC2_MYCA9	Probable lipase LipH OS=Mycobacteroides abscessus (strain ATCC 19977 / DSM 44196 / CCUG 20993 / CIP 104536 / JCM 13569 / NCTC 13031 / TMC 1543 / L948) OX=561007 GN=MAB_2814 PE=3 SV=1	20.1457	20.1454	20.1807	20.0808	20.0838	20.1244	20.0865	20.0818	20.1874	19.9785	20.0656	20.0595
B1MCC3	B1MCC3_MYCA9	MAB_2815c	MAB_2815c	TRUE	LGVPFPVFAR	1	tr|B1MCC3|B1MCC3_MYCA9	NCS1 nucleoside transporter family protein OS=Mycobacteroides abscessus (strain ATCC 19977 / DSM 44196 / CCUG 20993 / CIP 104536 / JCM 13569 / NCTC 13031 / TMC 1543 / L948) OX=561007 GN=MAB_2815c PE=3 SV=1	10.1897	9.98517	10.4586	10.0425	9.66151	9.02261		8.71962	10.9243	9.72105	9.4392	9.41261
B1MCC4	B1MCC4_MYCA9	MAB_2816c	MAB_2816c	TRUE	AGNTHAEFVSDDIVDR, AGNTHAEFVSDDIVDRFCVLGTADEHIAK, ALGVDQFAGYLQHDNK, IVVGPMVTNPATR, VTGGTPTTLATLR, VYGETVIPALSQHITAK, WFGGMVGNHVADIVAR, YGSQGDVPQTLTAYIAGR	8	tr|B1MCC4|B1MCC4_MYCA9	Luciferase-like protein OS=Mycobacteroides abscessus (strain ATCC 19977 / DSM 44196 / CCUG 20993 / CIP 104536 / JCM 13569 / NCTC 13031 / TMC 1543 / L948) OX=561007 GN=MAB_2816c PE=4 SV=1	12.2028	12.4052	12.2687	12.2061	13.3062	12.3537	11.6492	11.8583	12.2938	11.8289	11.9159	11.7641
B1MCC5	B1MCC5_MYCA9	MAB_2817c	MAB_2817c	TRUE	AAAWGGTTTIIDFAVQK, AIMLSNLTGAPLYVVHVSAK, IPNGIGSIEHR, LTDEGITSYK, MDLLYQGVVDGR, TDPYYHGIAR, TVDTVIEAHGK, VIVDGDEYLGSK, WVEITSTTPAR	9	tr|B1MCC5|B1MCC5_MYCA9	Dihydropyrimidinase OS=Mycobacteroides abscessus (strain ATCC 19977 / DSM 44196 / CCUG 20993 / CIP 104536 / JCM 13569 / NCTC 13031 / TMC 1543 / L948) OX=561007 GN=MAB_2817c PE=3 SV=1	12.9611	13.2293	13.0572	12.9655	12.7253	12.7983	12.6489	12.4337	12.9912	12.211	13.0727	13.1465
B1MCC6	B1MCC6_MYCA9	MAB_2818c	MAB_2818c	TRUE	AALTQATWTGDK, DDWQFYR, FYFRPGNLGYPVFDTAVGK, GNYVGEIGSATDEEIVIR, LWELEQPAAAAANQYFVGANNR, NYGLAGAELVFNPSATK, PGNLGYPVFDTAVGK, YYGYAEPVPGPVTER	8	tr|B1MCC6|B1MCC6_MYCA9	Hydrolase OS=Mycobacteroides abscessus (strain ATCC 19977 / DSM 44196 / CCUG 20993 / CIP 104536 / JCM 13569 / NCTC 13031 / TMC 1543 / L948) OX=561007 GN=MAB_2818c PE=4 SV=1	14.5611	18.5427	15.0005	18.4334	14.2505	18.705	16.4339	14.3916	17.6828	16.2104	14.5433	14.4893
B1MCC8	B1MCC8_MYCA9	metK	MAB_2820c	FALSE	AAPVGLFVDTFGTATVDQAK, AEVQVAYAIGK, AINEVFDLR, AINEVFDLRPGAIIR, AVRLDTVVLSTQHAADIDLENLLTPDIR, DGLLPYLRPDGK, DLDLLRPIYAQTAAYGHFGR, FVLGGPMGDAGLTGR, FVLGGPMGDAGLTGRK, IIVDTYGGWAR, LDTVVLSTQHAADIDLENLLTPDIR, NVVAAGLADR, PIYAQTAAYGHFGR, TDVELPWEQTDR, TDVELPWEQTDRVDALK, TQVTIEYDGNK, VLEIGYDSSSK, VVQVVLDELNQDGLDISDYR	18	tr|B1MCC8|B1MCC8_MYCA9	S-adenosylmethionine synthase OS=Mycobacteroides abscessus (strain ATCC 19977 / DSM 44196 / CCUG 20993 / CIP 104536 / JCM 13569 / NCTC 13031 / TMC 1543 / L948) OX=561007 GN=metK PE=3 SV=1	20.1125	20.1863	20.2484	20.0136	19.9911	20.1296	20.1278	20.2123	20.3458	20.0158	20.1599	20.1283
B1MCC9	B1MCC9_MYCA9	coaBC	MAB_2821c	FALSE	AFEVDSNDGWLLSAQSGGDITEVVLEHGTK, AIVGFAAETGDANGDVLFHAR, GAVVLEPASGR, HAPAAEALIMAAAVADFR, HAPAAEALIMAAAVADFRPAHVATSK, IIVGVGGGIAAYK, LGQDADLVVVAPATADLLSR, LPEAEEITTLAQLLLAR, LPEAEEITTLAQLLLARPDALPHDLAGVR, NADVLAGVVR, QLAEAGHSVR, SHGAAGENDAPIELLR, TGVFDDVPEVPHVR, VLVTAGGTREPLDPVR, VVPTESALQFVGAATFEALSGEPAR	15	tr|B1MCC9|B1MCC9_MYCA9	Coenzyme A biosynthesis bifunctional protein CoaBC OS=Mycobacteroides abscessus (strain ATCC 19977 / DSM 44196 / CCUG 20993 / CIP 104536 / JCM 13569 / NCTC 13031 / TMC 1543 / L948) OX=561007 GN=coaBC PE=3 SV=1	17.8222	17.967	17.9522	17.7626	18.0223	18.0321	17.8628	17.8242	17.8474	17.8533	17.9109	17.9118
B1MCD0	B1MCD0_MYCA9	rpoZ	MAB_2822c	FALSE	EIHGDLLEHTEGE, QINDYYNQLGDGILEYVGPLVEPGLQEK, YALVIYAAK	3	tr|B1MCD0|B1MCD0_MYCA9	DNA-directed RNA polymerase subunit omega OS=Mycobacteroides abscessus (strain ATCC 19977 / DSM 44196 / CCUG 20993 / CIP 104536 / JCM 13569 / NCTC 13031 / TMC 1543 / L948) OX=561007 GN=rpoZ PE=3 SV=1	18.8799	18.9281	18.8821	18.9978	18.8971	18.9038	18.9417	19.0806	19.1359	18.7011	18.9054	18.9158
B1MCD1	B1MCD1_MYCA9	MAB_2823c	MAB_2823c	TRUE	AALPQALAVFLAPPSWEALVDR, APRPGEVDGVDYHFVTAEEFQR, EAMEAGRPTLIEVDLAGAR, GTESESVIAR, LIDTDALLEWADIHGGLQR, LRDEVDGLFFSVSATTR, PGEVDGVDYHFVTAEEFQR	7	tr|B1MCD1|B1MCD1_MYCA9	Guanylate kinase OS=Mycobacteroides abscessus (strain ATCC 19977 / DSM 44196 / CCUG 20993 / CIP 104536 / JCM 13569 / NCTC 13031 / TMC 1543 / L948) OX=561007 GN=MAB_2823c PE=3 SV=1	15.2571	15.2433	15.1617	14.8186	15.2651	15.4341	14.9802	15.1363	15.1357	14.9904	15.2192	14.9598
B1MCD2	B1MCD2_MYCA9	MAB_2824c	MAB_2824c	TRUE	AQEIMTELEIAPTR, AQEIMTELEIAPTRR, MALPQLTDEQR, QVLTDAETDEVLGK, VSALLEALPK	5	tr|B1MCD2|B1MCD2_MYCA9	Integration host factor (MihF) OS=Mycobacteroides abscessus (strain ATCC 19977 / DSM 44196 / CCUG 20993 / CIP 104536 / JCM 13569 / NCTC 13031 / TMC 1543 / L948) OX=561007 GN=MAB_2824c PE=4 SV=1	21.7015	21.7385	21.8058	21.6453	21.6226	21.6845	21.6178	21.6669	21.7192	21.555	21.6694	21.6332
B1MCD3	B1MCD3_MYCA9	MAB_2825	MAB_2825	TRUE	LMSLATVVAYHVLAGSPTLVK, MGDHEHPSR, NPLSPTAGQVMDGRPLAHSAR, SWGQFLMGR, WIVVASLVPLAAAR	5	tr|B1MCD3|B1MCD3_MYCA9	Acyltransferase 3 domain-containing protein OS=Mycobacteroides abscessus (strain ATCC 19977 / DSM 44196 / CCUG 20993 / CIP 104536 / JCM 13569 / NCTC 13031 / TMC 1543 / L948) OX=561007 GN=MAB_2825 PE=4 SV=1	12.0837	12.096	12.4194	12.293	12.449	11.5851	11.9557	12.7363	13.0118	12.5517	12.7944	12.2796
B1MCD4	B1MCD4_MYCA9	pyrF	MAB_2826c	FALSE	AWGFDADAAGLAR, DAGVLVLADAK, DRGVFVLAATSNPEAPPVQR, GLGGAPGSLLPAVSR, GVFVLAATSNPEAPPVQR, LRDSVAYLLD, PQVAFFESHGAAGYSVLER	7	tr|B1MCD4|B1MCD4_MYCA9	Orotidine 5'-phosphate decarboxylase OS=Mycobacteroides abscessus (strain ATCC 19977 / DSM 44196 / CCUG 20993 / CIP 104536 / JCM 13569 / NCTC 13031 / TMC 1543 / L948) OX=561007 GN=pyrF PE=3 SV=1	16.9446	17.1708	17.0974	16.7669	16.7789	16.9571	16.7543	16.8618	17.1741	16.5174	16.8757	16.7713
B1MCD5	B1MCD5_MYCA9	carB	MAB_2827c	FALSE	ADGSGVDSLLGPEMK, AEPIEDLDAFLK, AGDVAMVINTPYGNSGPR, ATEAIAHGIGVVGLLNVQYALK, ATQLSPEHPVLVDR, DDVLYVLEANPR, EAPILDEELLR, EAPILDEELLRR, EAVLPFHR, EFELELMR, EGTIFVSVANR, ETPACFEPTLDYVVVK, ETVADLGLPVVVR, EVGVDTGGCNIQFAINPR, FGTATTFEQAK, FPGADATLTTTMK, GGPGVVGVIVQLGGQTPLGLAK, GMEIVYDEETLHGYIAR, GVFGDLLVSAGLPAPR, HYQEPGGTLPALSAVDVIK, IDALLPTLGGQTALNTAVALYENGALDR, IMLGATIAGLR, LADAGVPVVGTSPAAIDR, LADLGFTV…	43	tr|B1MCD5|B1MCD5_MYCA9	Carbamoyl phosphate synthase large chain OS=Mycobacteroides abscessus (strain ATCC 19977 / DSM 44196 / CCUG 20993 / CIP 104536 / JCM 13569 / NCTC 13031 / TMC 1543 / L948) OX=561007 GN=carB PE=3 SV=1	19.41	19.4632	19.5782	19.2048	19.3424	19.4462	19.3023	19.3283	19.443	19.1868	19.4165	19.3052
B1MCD6	B1MCD6_MYCA9	carA	MAB_2828c	FALSE	AGIFSGTVADAPTDFLLSR, AQHVVGIAGIDTR, ASGTLDDALK, AVLVLEDGR, FTVAALDLGIK, GINIPVIDHSTGR, IWVAGYAVR, VAITAQNHGFALEGEAGEQFDTPFGR	8	tr|B1MCD6|B1MCD6_MYCA9	Carbamoyl phosphate synthase small chain OS=Mycobacteroides abscessus (strain ATCC 19977 / DSM 44196 / CCUG 20993 / CIP 104536 / JCM 13569 / NCTC 13031 / TMC 1543 / L948) OX=561007 GN=carA PE=3 SV=1	18.7112	18.7938	18.8142	18.5788	18.5366	18.6779	18.5488	18.6591	18.8367	18.3498	18.6003	18.6274
B1MCD7	B1MCD7_MYCA9	MAB_2829c	MAB_2829c	TRUE	IAVGDLGYR, LPSGTEIDTGFLAR, LPSGTEIDTGFLARPR, QTDVVGELPVTPAER, SGTGEIWIPADAITEIR, VLTHDGILAIR	6	tr|B1MCD7|B1MCD7_MYCA9	Export or membrane protein OS=Mycobacteroides abscessus (strain ATCC 19977 / DSM 44196 / CCUG 20993 / CIP 104536 / JCM 13569 / NCTC 13031 / TMC 1543 / L948) OX=561007 GN=MAB_2829c PE=4 SV=1	14.75	14.8709	14.9058	14.7747	14.8294	14.8948	13.8046	14.0585	14.4644	14.7015	14.988	14.778
B1MCD8	B1MCD8_MYCA9	pyrC	MAB_2830c	FALSE	DTGAPVHICHASTAGTVELLK, GLGVLIAQHAEEPR, GQGISITAEVTPHHLLLDDGR, GQQVGIVDVHPVGAVTVGLEGK, LSSYDGVYR, LTVGSVAHEGANAAR, PAQIVGLPDQGR, PGMLGLQTALSVVVQTMVRPGLLTWR, QALADGVIDCVATDHAPHADHEK, QLTEMAMMAR, SANTPFESMTLPATVTATLLR, SANTPFESMTLPATVTATLLRGRITAR, VMSERPAQIVGLPDQGR	13	tr|B1MCD8|B1MCD8_MYCA9	Dihydroorotase OS=Mycobacteroides abscessus (strain ATCC 19977 / DSM 44196 / CCUG 20993 / CIP 104536 / JCM 13569 / NCTC 13031 / TMC 1543 / L948) OX=561007 GN=pyrC PE=3 SV=1	16.1924	16.323	16.3349	16.0043	16.0299	16.1103	16.0511	16.2349	16.4004	15.881	16.1545	16.1982
B1MCD9	PYRB_MYCA9	pyrB	MAB_2831c	FALSE	AIGADALIVR, DEATAILDDADR, DEATAILDDADRFLQALAGR, EYSVLYGMSEAR, GMEIASAVADSSQSGVLQQVSNGVHIR, HLLSAADLTR, LLPEHAVVLHPGPMLR, MTGGFFPSAR, TIITMFYENSTR, VVIVGDILHSR, WMSADVINVSASGSSVAK	11	sp|B1MCD9|PYRB_MYCA9	Aspartate carbamoyltransferase catalytic subunit OS=Mycobacteroides abscessus (strain ATCC 19977 / DSM 44196 / CCUG 20993 / CIP 104536 / JCM 13569 / NCTC 13031 / TMC 1543 / L948) OX=561007 GN=pyrB PE=3 SV=1	16.8366	16.7886	16.7655	16.7223	16.7657	16.7562	16.8281	16.8074	16.7919	16.8268	16.8338	16.8207
B1MCE0	B1MCE0_MYCA9	pyrR	MAB_2832c	FALSE	AVQLAVLVDR, DAVIITSGQGAQT, IAHQIIEK, TALSDSGDAPR, VLLAEHDGR	5	tr|B1MCE0|B1MCE0_MYCA9	Bifunctional protein PyrR OS=Mycobacteroides abscessus (strain ATCC 19977 / DSM 44196 / CCUG 20993 / CIP 104536 / JCM 13569 / NCTC 13031 / TMC 1543 / L948) OX=561007 GN=pyrR PE=3 SV=1	15.1176	15.1815	15.1822	14.8422	15.0562	15.1953	15.0387	15.1541	15.5022	14.7089	14.9754	15.0757
B1MCE1	B1MCE1_MYCA9	MAB_2833	MAB_2833	TRUE	AAGLPLNTLLR, ADAILMFLPQWR, ALLGGGQADGVR, AYHPLHTAAFR, DIDAGLSMAENTIFR, FHYSHSTDVLGLLIAR, GGGALASTAHDYLTFAR, ILAGAVTLVWQGGQLR, ILDPLGMNDTDFFVPEHK, ILSPESTQALR, LITVEDLLTHR, LPSFGIPYWTGR, LSDPITTWLPEFSDMR, NPEGPLDDTFR, PIISAATMNLVDDGTIR, RLPSFGIPYWTGR, SGLTYDFISTGPIAK	17	tr|B1MCE1|B1MCE1_MYCA9	Probable beta-lactamase OS=Mycobacteroides abscessus (strain ATCC 19977 / DSM 44196 / CCUG 20993 / CIP 104536 / JCM 13569 / NCTC 13031 / TMC 1543 / L948) OX=561007 GN=MAB_2833 PE=4 SV=1	16.5303	16.6273	16.611	16.2128	16.2386	16.3984	16.3219	16.3	16.6949	16.1407	16.5054	16.3558
B1MCE2	HTM_MYCA9	htm	MAB_2834c	FALSE	AAAPGANYIVLVFDK, AAFPPDIDGPHPVSEPELR, EESNGWVSMAGWLLQAHR, EESNGWVSMAGWLLQAHRD, EGYQQSIVR, FGTIIDSTLFHSMPVELR, GEAPEQLAARPPWSIGQPQPEILK, GHTAVGLDAAPTAIQLAK, GLTNVTFDVADISNFTGYDGR, LYANGDGFQDGGAQR, YWTVDDISPAR	11	sp|B1MCE2|HTM_MYCA9	2-heptyl-1-hydroxyquinolin-4(1H)-one methyltransferase OS=Mycobacteroides abscessus (strain ATCC 19977 / DSM 44196 / CCUG 20993 / CIP 104536 / JCM 13569 / NCTC 13031 / TMC 1543 / L948) OX=561007 GN=htm PE=1 SV=1	18.4644	18.5636	18.6236	18.1772	18.1617	18.3915	18.426	18.3132	18.7806	18.0965	18.3865	18.3239
B1MCE3	B1MCE3_MYCA9	MAB_2835	MAB_2835	TRUE	ANPHVEVEIGANPK, APGFAEYEAATDR, ASAIAVELPR, AYIVGSSAGR, AYIVGSSAGRPTNPAWVANLR, DRVFEIVK, PTNPAWVANLR, QRAPGFAEYEAATDR, VGGQFEGFPLMLLTSIGAK, VIPVFEIQLA, VNPLAYFDIDGK	11	tr|B1MCE3|B1MCE3_MYCA9	Deazaflavin-dependent nitroreductase family protein OS=Mycobacteroides abscessus (strain ATCC 19977 / DSM 44196 / CCUG 20993 / CIP 104536 / JCM 13569 / NCTC 13031 / TMC 1543 / L948) OX=561007 GN=MAB_2835 PE=3 SV=1	17.6463	17.7415	17.786	17.4569	17.5143	17.5856	17.436	17.5239	17.678	17.3082	17.5534	17.5682
B1MCE4	B1MCE4_MYCA9	nusB	MAB_2836c	FALSE	AVDLLFEAEAR, EMTAAGVADER, EMTAAGVADERR, QLSTDESPAFVNGVLGQLMLVTPHIR, RAVDLLFEAEAR, VAVWELLHAQDVPEVVAVDEAVELAK	6	tr|B1MCE4|B1MCE4_MYCA9	Transcription antitermination protein NusB OS=Mycobacteroides abscessus (strain ATCC 19977 / DSM 44196 / CCUG 20993 / CIP 104536 / JCM 13569 / NCTC 13031 / TMC 1543 / L948) OX=561007 GN=nusB PE=3 SV=1	15.7999	15.748	15.8086	15.6644	15.7683	15.7672	15.6954	15.7686	15.9794	15.5181	15.7322	15.6797
B1MCE5	EFP_MYCA9	efp	MAB_2837c	FALSE	DGDSFVFMDSQDYEQHHLSPELVGDAHR, NGLVLNIDGQLWQITEFQHVK, NGLVLNIDGQLWQITEFQHVKPGK, PATVETGAEIQVPLFINTGDR, VETATVDRR	5	sp|B1MCE5|EFP_MYCA9	Elongation factor P OS=Mycobacteroides abscessus (strain ATCC 19977 / DSM 44196 / CCUG 20993 / CIP 104536 / JCM 13569 / NCTC 13031 / TMC 1543 / L948) OX=561007 GN=efp PE=3 SV=1	18.3187	18.3721	18.3685	18.2486	18.3237	18.2928	18.2756	18.4379	18.5867	18.2503	18.3378	18.3067
B1MCE6	B1MCE6_MYCA9	MAB_2838c	MAB_2838c	TRUE	ACAAADTALAALIETGGIRPGR, AEDLDALLVTDLINIR, AGFESHVVTVDGFDK, DDSEVLLLER, IDFGALVAGYHSDMTR, IEDTLVVRPDGPELLTR, LAEAATDVELVR, PTGAMLAAGDFVK, TLVLGSAAPWQQEIHELVLTAQAAGR, TQAAAQVPDLR, YGAALVAHAPAGR, YLTGFTGSAAALWVAAGDGPEEK	12	tr|B1MCE6|B1MCE6_MYCA9	Cytoplasmic peptidase PepQ OS=Mycobacteroides abscessus (strain ATCC 19977 / DSM 44196 / CCUG 20993 / CIP 104536 / JCM 13569 / NCTC 13031 / TMC 1543 / L948) OX=561007 GN=MAB_2838c PE=4 SV=1	16.3977	16.8327	16.8435	15.9624	15.8544	16.1103	16.7395	16.8003	16.96	16.4307	16.7673	16.7752
B1MCE8	AROQ_MYCA9	aroQ	MAB_2840c	FALSE	DPVILNAGAFTHTSVALR, QSDSEAELLGWVHDAADAK	2	sp|B1MCE8|AROQ_MYCA9	3-dehydroquinate dehydratase OS=Mycobacteroides abscessus (strain ATCC 19977 / DSM 44196 / CCUG 20993 / CIP 104536 / JCM 13569 / NCTC 13031 / TMC 1543 / L948) OX=561007 GN=aroQ PE=3 SV=1	14.9116	14.7412	14.4668	14.6259	14.6425	15.0119	15.0688	15.2096	15.0741	14.3192	15.0395	14.7784
B1MCE9	B1MCE9_MYCA9	aroB	MAB_2841c	FALSE	AGFIADPVILDLIEADPETAIDPSK, AGFIADPVILDLIEADPETAIDPSKPVLR, DAVVSLGGGAATDTAGFAAATWLR, DLAVLGFIWEVLGR, DLAVLGFIWEVLGRIGIGRK, EILNYGHTLGHAIER, FVVLDGLAK, LEGPDPSLLAAAYSVVAGEAR, NEIIAGMAEVVK, NLVGAFHQPGAVLVDLATLESLPR, TLADSGIDAHR, TLADSGIDAHRVEIPDAEAGK, VAILHQPTLAVTAEEIR, VAILHQPTLAVTAEEIRK, VEIPDAEAGK, VLSALGLPVSYDADALGQLVEYMQGDK, VLSALGLPVSYDADALGQLVEYMQGDKK, VVHVPTTLLAMVDAAVGGK	18	tr|B1MCE9|B1MCE9_MYCA9	3-dehydroquinate synthase OS=Mycobacteroides abscessus (strain ATCC 19977 / DSM 44196 / CCUG 20993 / CIP 104536 / JCM 13569 / NCTC 13031 / TMC 1543 / L948) OX=561007 GN=aroB PE=3 SV=1	17.1982	17.3275	17.4102	17.0172	17.1487	17.2183	17.2178	17.2681	17.6527	17.2641	17.3038	17.2607
B1MCF0	B1MCF0_MYCA9	aroK	MAB_2842c	FALSE	ALGVNVYDTDTGIETEAGR, AVLVGLPGSGK, LENPEGSAGSASSR, RIEESVIR, RTGGSVVRPLLAGPDR, SAGAAAVTQTNTSGTETR, TIAQIFANDGEPEFR, YHALMSQR	8	tr|B1MCF0|B1MCF0_MYCA9	Shikimate kinase OS=Mycobacteroides abscessus (strain ATCC 19977 / DSM 44196 / CCUG 20993 / CIP 104536 / JCM 13569 / NCTC 13031 / TMC 1543 / L948) OX=561007 GN=aroK PE=3 SV=1	15.0811	15.2992	15.2693	14.7883	14.8747	15.0503	14.7434	14.8864	15.2034	14.7875	14.9341	14.9431
B1MCF1	AROC_MYCA9	aroC	MAB_2843c	FALSE	AFDAQAESSMISEIEAAK, AFDAQAESSMISEIEAAKK, AGGLEGGMTNGQPLR, ALATVDMSTGDEAVAIHQR, ALVAVLEGMVAGVELTSEDIGR, DGDTLGGVVEVVVAGLPVGLGSFISGQDR, FGGDSLSETK, GSAAHDEIYPGPDGILR, GVEIGDGFTTAR, HGLTLGGPVAIEVGNTEWPK, LDSQLAAAIMGIQAIK, MAFEADQVTMLGGVR, NAPLTRPRPGHADYAGMLK, PGHADYAGMLK, PRPGHADYAGMLK, RGSAAHDEIYPGPDGILR, TNVAAYLDAVAQR, TNVAAYLDAVAQREPR, WETVMSPDPVDPAELQNIAR, WITAGESHGR, YGFDDARPVLER	21	sp|B1MCF1|AROC_MYCA9	Chorismate synthase OS=Mycobacteroides abscessus (strain ATCC 19977 / DSM 44196 / CCUG 20993 / CIP 104536 / JCM 13569 / NCTC 13031 / TMC 1543 / L948) OX=561007 GN=aroC PE=3 SV=1	18.3513	18.5	18.5448	18.1287	18.253	18.3849	18.2773	18.4324	18.7487	18.2638	18.4993	18.4144
B1MCF3	B1MCF3_MYCA9	MAB_2845	MAB_2845	TRUE	ADGVDVVFTNAALQWLPQHR, GTDSTDGAEDYAR, LAISSGLVPDAWETTYVHLLGGDDPVLR, LEQGDIADFR, PVISALTADEFAEFESEYGALLR, RWPNASVLGLDSSAELLATAPADLPANVR, SGDITPFGFR, SRPFFELLAR, TQWSPQEYSR, TVVDLGCASGVLTLELAR, VQAVDPRTVVDLGCASGVLTLELAR	11	tr|B1MCF3|B1MCF3_MYCA9	Probable trans-aconitate methyltransferase OS=Mycobacteroides abscessus (strain ATCC 19977 / DSM 44196 / CCUG 20993 / CIP 104536 / JCM 13569 / NCTC 13031 / TMC 1543 / L948) OX=561007 GN=MAB_2845 PE=4 SV=1	17.1396	17.1876	17.2086	17.0375	16.9706	17.1749	19.0626	19.1542	19.3604	17.4894	17.6129	17.6042
B1MCF4	B1MCF4_MYCA9	MAB_2846	MAB_2846	TRUE	AVLDWMTDYPHR, IVESAVALLDESAPGTEIPVQSIAK, SGATDDDPAVDAISTVK	3	tr|B1MCF4|B1MCF4_MYCA9	Probable transcriptional regulator, TetR family OS=Mycobacteroides abscessus (strain ATCC 19977 / DSM 44196 / CCUG 20993 / CIP 104536 / JCM 13569 / NCTC 13031 / TMC 1543 / L948) OX=561007 GN=MAB_2846 PE=4 SV=1	16.3764	16.4954	16.5676	16.0421	16.0723	16.2964	16.2219	16.2897	16.6809	16.1067	16.3634	16.3061
B1MCF5	B1MCF5_MYCA9	MAB_2847c	MAB_2847c	TRUE	LTEDIGLRPWWVR, NTLSGYFGDMR, VGLAFESILIR	3	tr|B1MCF5|B1MCF5_MYCA9	p-aminobenzoate N-oxygenase AurF OS=Mycobacteroides abscessus (strain ATCC 19977 / DSM 44196 / CCUG 20993 / CIP 104536 / JCM 13569 / NCTC 13031 / TMC 1543 / L948) OX=561007 GN=MAB_2847c PE=4 SV=1	10.9348	11.0815	11.0303	10.8486	10.126	9.8615	8.99153	9.52904	9.78613	9.42392	9.99273	9.94001
B1MCF6	B1MCF6_MYCA9	MAB_2848c	MAB_2848c	TRUE	AAVLGSPIGHSR, ALGLTGWTYER, AQGVLELAEHLGLR, PAIVALAAMGVR, SIGAANTLVR, SPDLHVAAYR	6	tr|B1MCF6|B1MCF6_MYCA9	shikimate dehydrogenase (NADP(+)) OS=Mycobacteroides abscessus (strain ATCC 19977 / DSM 44196 / CCUG 20993 / CIP 104536 / JCM 13569 / NCTC 13031 / TMC 1543 / L948) OX=561007 GN=MAB_2848c PE=4 SV=1	14.8445	14.949	14.9987	14.8726	14.8729	14.8416	14.809	14.8143	15.0915	14.8724	15.0481	14.8657
B1MCF7	B1MCF7_MYCA9	mltG	MAB_2849c	FALSE	AVPVAVGPRPR, DEGVVATPSAFTDAAAGNQAIAAIQPGFYK, DFVFEVHR, HCVAASDLR, LEFDSTVNYPLDR, QLDDVSAVSNGAVTEGIFTLIAR, VGLLVIPEGR, WDFDPMAEPEQILASLIR	8	tr|B1MCF7|B1MCF7_MYCA9	Endolytic murein transglycosylase OS=Mycobacteroides abscessus (strain ATCC 19977 / DSM 44196 / CCUG 20993 / CIP 104536 / JCM 13569 / NCTC 13031 / TMC 1543 / L948) OX=561007 GN=mltG PE=3 SV=1	15.6477	15.8025	15.7794	15.6848	15.6592	15.892	15.6429	15.669	16.1732	15.516	15.869	15.818
B1MCF8	YQGF_MYCA9	MAB_2850c	MAB_2850c	TRUE	GIIDQAAAVAILQDWLEQR, IAELVEEMSVVEVVVGLPR, IGISSSDPDGILATPVETVSR, SLREAGVRSR	4	sp|B1MCF8|YQGF_MYCA9	Putative pre-16S rRNA nuclease OS=Mycobacteroides abscessus (strain ATCC 19977 / DSM 44196 / CCUG 20993 / CIP 104536 / JCM 13569 / NCTC 13031 / TMC 1543 / L948) OX=561007 GN=MAB_2850c PE=3 SV=1	11.2831	11.0287	10.9459	11.6344	11.2375	11.3032	11.4912	11.6787	10.9856	11.2666	11.4615	11.5642
B1MCF9	B1MCF9_MYCA9	alaS	MAB_2851c	FALSE	ALMAALSSSLK, ANDLVGAIGPAVDGR, ASIATLVDNAER, AVEANYPVNTFVTDLDQAK, DEMGPSYPELVTDFER, DPAGIDAALQALR, ELVDAGPTEFTGFDELDSAAR, FDFSWQGALSEAQR, GPEYGIEGGPEANEDR, GYGQGNHEDDVR, HAHADLSAYR, HNTFFQMAGNFSFGDYFK, IAVAEETAFNR, IGSVTVVAHR, ILGIFVDGAR, LAWTLLTNPVSEGGYGFDPEK, LPDGTGAGDLR, LWATVYLDDDEAIGLWQEVAGLPLDR, PMMGELMAVVR, QEVEDVANK, QNIDTGMGVER, QVLGPNAVQAGSLNR, QVLGPNAVQAGSLNRPGYLR, RFLDHFVK, RVEAYVGLDAV…	37	tr|B1MCF9|B1MCF9_MYCA9	Alanine--tRNA ligase OS=Mycobacteroides abscessus (strain ATCC 19977 / DSM 44196 / CCUG 20993 / CIP 104536 / JCM 13569 / NCTC 13031 / TMC 1543 / L948) OX=561007 GN=alaS PE=3 SV=1	18.3149	18.5805	18.5491	18.3798	18.3182	18.4769	18.5997	18.6683	18.9835	18.1305	18.3872	18.3444
B1MCG1	B1MCG1_MYCA9	MAB_2853c	MAB_2853c	TRUE	DGDQHYDVVSAFIK, FEALSALSAGVK, GLGGAVAVDPEALSLLVQLAAGDAR, LGNAVGYVYPHNDR, LVDGSGAASVILYGPPGTGK, MLTAGEDPR, MRPATLDEVVGQGHLLK, PATLDEVVGQGHLLK, RFEALSALSAGVK, SGAVPAALGAAMGDIR, SLILQLQPLADNDIR, TALAYHGQQTVLFIDEVHR, TQQDALLAAVENR, TTLASLISGATGR, VVLLVAATTENPSFSVVAPLLSR, YDRDGDQHYDVVSAFIK	16	tr|B1MCG1|B1MCG1_MYCA9	AAA+ ATPase domain-containing protein OS=Mycobacteroides abscessus (strain ATCC 19977 / DSM 44196 / CCUG 20993 / CIP 104536 / JCM 13569 / NCTC 13031 / TMC 1543 / L948) OX=561007 GN=MAB_2853c PE=3 SV=1	15.8397	16.0437	16.0536	15.5404	15.5913	15.7607	15.6755	15.8929	16.2646	15.4273	15.7943	15.6229
B1MCG2	B1MCG2_MYCA9	MAB_2854c	MAB_2854c	TRUE	GFPVGPGYLIDGK, GFPVGPGYLIDGKPVILK, GPYGAHTLVVGHPFVDIWQAVKPER, HDAELVEQVWGHDLR, IGLHAWPTVPR, SASGSVAVHGLK, STEVAATIGTVVEDAQTGFVGAVVR, TWTDLEPALIGR, VEELIDFVTQPAG, VEGVVVEYLGGVDDLAAIVK, YGSDVLSNNPHAPR	11	tr|B1MCG2|B1MCG2_MYCA9	DUF3097 domain-containing protein OS=Mycobacteroides abscessus (strain ATCC 19977 / DSM 44196 / CCUG 20993 / CIP 104536 / JCM 13569 / NCTC 13031 / TMC 1543 / L948) OX=561007 GN=MAB_2854c PE=4 SV=1	17.116	17.2848	17.1929	16.8255	16.9892	17.1073	16.7813	16.9891	17.2453	16.6942	17.0993	16.9088
B1MCG3	B1MCG3_MYCA9	MAB_2855c	MAB_2855c	TRUE	AFSPSEVAPDNILVTEHGVR, AVQNPFALPK, DIVLDIAHALTVYPEFLGASER, EEVAELDDAMTEAWR, EVVSYQFANSLTAK, ILDYEWGGFR, LGGADSIAPLQQILR, LIVLTDLGSAPTMSELLAER, LQQTADLFGK, NHAAINHALMAWAQALGR, QVPEGGSDAAVLR, RAGATVTLAEPEDLGGSGPAIVIR, SDVVSIAPGLADDNNLAR, SEYSLEVPAALITR, VGDDVVAAHASDVIGGLR	15	tr|B1MCG3|B1MCG3_MYCA9	Kae1-associated kinase OS=Mycobacteroides abscessus (strain ATCC 19977 / DSM 44196 / CCUG 20993 / CIP 104536 / JCM 13569 / NCTC 13031 / TMC 1543 / L948) OX=561007 GN=MAB_2855c PE=4 SV=1	16.0118	16.1628	16.2718	15.9624	16.0181	16.1673	15.5812	15.7666	16.0057	15.7569	16.012	16.0237
B1MCG4	B1MCG4_MYCA9	MAB_2856c	MAB_2856c	TRUE	DTLDTAASFALAPAGGTFDR, DTLDTAASFALAPAGGTFDRR, FHALFGDADADYQAALDR, ISMDEPYR, LIAELAELR, LIHEIVMAAGDAAE, LVGGSAEYLER, SMGHLDLYPFVLPGPVLEK	8	tr|B1MCG4|B1MCG4_MYCA9	Zinc-ribbon domain-containing protein OS=Mycobacteroides abscessus (strain ATCC 19977 / DSM 44196 / CCUG 20993 / CIP 104536 / JCM 13569 / NCTC 13031 / TMC 1543 / L948) OX=561007 GN=MAB_2856c PE=4 SV=1	16.529	16.7002	16.7683	16.3131	16.3917	16.5332	16.3341	16.455	16.8324	16.1359	16.3872	16.4032
B1MCG5	B1MCG5_MYCA9	MAB_2857c	MAB_2857c	TRUE	DLYGNLSSYFHVTTPHR, DLYGNLSSYFHVTTPHRELSVTAR, DYAAVSFTPGRPLGEAVVDLMGR, DYADVPPLR, YSDDVTSSYGR, YVSGYLATNPPPGQPR	6	tr|B1MCG5|B1MCG5_MYCA9	Transglutaminase-like domain-containing protein OS=Mycobacteroides abscessus (strain ATCC 19977 / DSM 44196 / CCUG 20993 / CIP 104536 / JCM 13569 / NCTC 13031 / TMC 1543 / L948) OX=561007 GN=MAB_2857c PE=4 SV=1	15.3322	15.5159	15.5831	14.8303	14.4188	15.2102	15.1657	14.6598	15.7517	14.3287	15.4216	14.2641
B1MCG6	B1MCG6_MYCA9	MAB_2858c	MAB_2858c	TRUE	AAHGMALPGR, ADSQLGVVGLVEVLR, ADSQLGVVGLVEVLRR, AIAAAAAEYDEFR, AIAAAAAEYDEFRR, ALGDITGTDTAAEDLGTQLWSLTVDK, ALTVAPLDLPGGR, APGSVSGPDAPAHPVPWR, AQGALFEVGR, DLWVQQPDR, DLWVQQPDRDQTER, DQMSNDTWMVLGGMDR, DTLAETLDSVHHALR, GAVTVVNSLGSGVLENPGLAR, IDPADLETTGEQGLR, ISLEAVADLLLFDADNPR, LDGLPLLLDPADWNVLEVGLTQR, LVEDLVTQLR, PTSSFAQTLR, RAPGSVSGPDAPAHPVPWR, RIDPADLETTGEQGLR, RVDADYSDPLDLR, SAGSDAVSSPR, SGALTAAP…	36	tr|B1MCG6|B1MCG6_MYCA9	DUF403 domain-containing protein OS=Mycobacteroides abscessus (strain ATCC 19977 / DSM 44196 / CCUG 20993 / CIP 104536 / JCM 13569 / NCTC 13031 / TMC 1543 / L948) OX=561007 GN=MAB_2858c PE=4 SV=1	17.6785	18.2588	18.4931	16.7554	17.9755	16.8727	18.6077	18.7289	18.8131	18.4497	18.6263	17.6624
B1MCG7	B1MCG7_MYCA9	MAB_2859c	MAB_2859c	TRUE	AAWAPTGLVQR, ALLSALASDLGLPDSQVRPAYEDPLSR, AWVANFTMAPTTR, DTAWLLVSILR, FDATGYTTGR, FVGTTSQAPR, FWAQPLSAPLVR, GEDGWESADWTLR, IAPDDHFINWQQDAFGNFLAR, IGTAVFDGIEIELR, IVLTDGDSPAGLR, LADSEAPWHIDR, LDEAVTQPTAYVLPLHR, LTTESFDVDGTHTGTGGGNHITLGGR, MSTDAVAPGILDLR, QLQVLYEEAR, QWSTPQGADR, RPAGDPIDTADDPAPYEDSAERR, RPDLLVSLLTYWQHHPALSYLFSGR, SPAPAVVVPAEGAPVTALVAEIR, SYDDPPVNAVAAEAR, TGLLDRLDEAVTQPTAYVLPLHR, TP…	29	tr|B1MCG7|B1MCG7_MYCA9	Transglutaminase family protein OS=Mycobacteroides abscessus (strain ATCC 19977 / DSM 44196 / CCUG 20993 / CIP 104536 / JCM 13569 / NCTC 13031 / TMC 1543 / L948) OX=561007 GN=MAB_2859c PE=4 SV=1	14.6222	14.4858	14.7141	14.2426	14.3614	14.4016	14.2045	14.2958	14.471	14.3277	14.5963	14.5116
B1MCG8	B1MCG8_MYCA9	MAB_2860c	MAB_2860c	TRUE	ANGGEVGGQFAGVPILLLTNTGAK, ANPDAHIDIGTDGYDVVAHELSLAER, DPAWVYNLR, IYIVGSFGGADK, IYIVGSFGGADKDPAWVYNLR, LNPLAYFNIDGK, PIPIFELR, PTAVINEFNDEVAR, TARPIPIFELR, VVELVPVFAEYQEK	10	tr|B1MCG8|B1MCG8_MYCA9	Deazaflavin-dependent nitroreductase OS=Mycobacteroides abscessus (strain ATCC 19977 / DSM 44196 / CCUG 20993 / CIP 104536 / JCM 13569 / NCTC 13031 / TMC 1543 / L948) OX=561007 GN=MAB_2860c PE=3 SV=1	17.526	17.6556	17.753	17.2797	17.2678	17.5119	17.2772	17.3898	17.5897	17.1073	17.3257	17.1766
B1MCG9	B1MCG9_MYCA9	MAB_2861	MAB_2861	TRUE	LIAMQSGMFGR, LVFLVVGPAVDVK	2	tr|B1MCG9|B1MCG9_MYCA9	Permease OS=Mycobacteroides abscessus (strain ATCC 19977 / DSM 44196 / CCUG 20993 / CIP 104536 / JCM 13569 / NCTC 13031 / TMC 1543 / L948) OX=561007 GN=MAB_2861 PE=3 SV=1	11.4748	11.5263	11.586	11.3861	11.0392	11.0702	11.2915	10.7583	11.513	10.5735	11.1569	11.1015
B1MCH0	B1MCH0_MYCA9	MAB_2862	MAB_2862	TRUE	GPSSIPVIEVTGVTR, IAAGSSDTLAGR, SIAPANIAAATNTPR, TITVTGFTFK	4	tr|B1MCH0|B1MCH0_MYCA9	TIGR03943 family protein OS=Mycobacteroides abscessus (strain ATCC 19977 / DSM 44196 / CCUG 20993 / CIP 104536 / JCM 13569 / NCTC 13031 / TMC 1543 / L948) OX=561007 GN=MAB_2862 PE=4 SV=1	11.763	11.7276	11.9939	12.0964	11.9028	11.8169	11.3838	11.7822	12.0801	11.7207	11.7961	11.6107
B1MCH1	B1MCH1_MYCA9	MAB_2863	MAB_2863	TRUE	AVAEYSPDVDAAAFTR, LVPWPDVPAGLAALR, QLGMGTIFVSR, VSSLTQSADHWTR, YLGVEPYEAAMVAAHPYDLR	5	tr|B1MCH1|B1MCH1_MYCA9	HAD-superfamily hydrolase YfnB OS=Mycobacteroides abscessus (strain ATCC 19977 / DSM 44196 / CCUG 20993 / CIP 104536 / JCM 13569 / NCTC 13031 / TMC 1543 / L948) OX=561007 GN=MAB_2863 PE=3 SV=1	13.3926	13.6404	13.5557	12.9388	13.0269	13.3873	13.0864	13.5345	13.8614	12.866	13.4493	13.057
B1MCH2	B1MCH2_MYCA9	MAB_2864c	MAB_2864c	TRUE	ETANDVLDGLK, VIAPAEVSDQVVEFLSTTTGVTHIVR, VPQAAISPAGDLITADVAR	3	tr|B1MCH2|B1MCH2_MYCA9	DUF389 domain-containing protein OS=Mycobacteroides abscessus (strain ATCC 19977 / DSM 44196 / CCUG 20993 / CIP 104536 / JCM 13569 / NCTC 13031 / TMC 1543 / L948) OX=561007 GN=MAB_2864c PE=4 SV=1	13.3215	13.5976	13.4597	13.2353	13.3199	13.2671	13.1871	13.3131	13.6894	13.1774	13.384	13.3179
B1MCH3	SYDND_MYCA9	aspS	MAB_2865c	FALSE	DASGVAQVVFR, DASGVAQVVFREDAVLEQAHR, DGLAAHVGANPGDCIFFSAGAAK, DHGGVIFIDLR, EDAVLEQAHR, ESGIDAKPEK, FGFLLDAFAFGAPPHGGIAFGWDR, GLAYVLVGEDGTLGGPVAK, ITYAEAMR, LQPGSFYALPQSPQLFK, QLLMVAGMER, RTLDGWQEFAK, SVLSGHEFVEVETPTLTR, TLDGWQEFAK, VFQAPYVGAVVMPGGADQPR, VFQVMGISNEDAQEK, VLNESAPLPFQLDETAGEEAR, VTALLAGTSSIR, VTLAGWVAR, YGSDKPDLR	20	sp|B1MCH3|SYDND_MYCA9	Aspartate--tRNA(Asp/Asn) ligase OS=Mycobacteroides abscessus (strain ATCC 19977 / DSM 44196 / CCUG 20993 / CIP 104536 / JCM 13569 / NCTC 13031 / TMC 1543 / L948) OX=561007 GN=aspS PE=3 SV=1	18.2038	18.3426	18.3866	17.7514	17.9589	18.1205	18.1467	18.3882	18.6527	17.7772	18.0893	18.1876
B1MCH4	B1MCH4_MYCA9	MAB_2866c	MAB_2866c	TRUE	AIAQSPALPLIADK, DQMAALTWVR, FDHTAWGLK, FLAPVPLEPWEGVR, GAIEGGVSVWR, GEVHQVPLIIGSNSHEASMFAR, GVPYAQQPVEQLR, IGPEYQDAIIAAYPGYPSR, LAANGNVVVVNVTYR, LGALGGLELSALGEGFDDNLALR, RGEVHQVPLIIGSNSHEASMFAR, SDVTVEDPDSVR, SDVTVEDPDSVRR, VKPPMLPTTEPTVNGYFNR, YLELLDVTDPSR	15	tr|B1MCH4|B1MCH4_MYCA9	Carboxylic ester hydrolase OS=Mycobacteroides abscessus (strain ATCC 19977 / DSM 44196 / CCUG 20993 / CIP 104536 / JCM 13569 / NCTC 13031 / TMC 1543 / L948) OX=561007 GN=MAB_2866c PE=3 SV=1	15.9252	15.7561	15.7626	15.747	15.7841	15.8321	15.6617	15.6624	15.9629	15.7286	15.8647	15.6466
B1MCH5	B1MCH5_MYCA9	MAB_2867	MAB_2867	TRUE	DALSAASSVGDDR, HASTTVQEGTGVPFLK, HASTTVQEGTGVPFLKPLTEQDIR, IIATGNSVDAVWTQILGPK, PLTEQDIR, VNPEAWSHGSSEQR, WFTQGYNTGDFR	7	tr|B1MCH5|B1MCH5_MYCA9	Zinc metallopeptidase OS=Mycobacteroides abscessus (strain ATCC 19977 / DSM 44196 / CCUG 20993 / CIP 104536 / JCM 13569 / NCTC 13031 / TMC 1543 / L948) OX=561007 GN=MAB_2867 PE=4 SV=1	17.8686	17.9375	17.9003	17.7584	17.8193	17.8643	17.6902	17.7191	17.9102	17.6071	17.7569	17.8245
B1MCH6	B1MCH6_MYCA9	MAB_2868c	MAB_2868c	TRUE	DLPLLSEAAGQVPVSLGISLAIGDEVLHR, ETVALGTNTDPYQR, GWFMSWISHSHPELVGR, IADAGAAGVTVFPLHLR, VPTVSMLPFR, WDGQALAADDGALPGLER	6	tr|B1MCH6|B1MCH6_MYCA9	Radical SAM core domain-containing protein OS=Mycobacteroides abscessus (strain ATCC 19977 / DSM 44196 / CCUG 20993 / CIP 104536 / JCM 13569 / NCTC 13031 / TMC 1543 / L948) OX=561007 GN=MAB_2868c PE=4 SV=1	12.225	12.6595	11.9705	12.6671	12.4884	12.4491	12.1181	11.8871	11.6397	12.0902	12.2834	12.0997
B1MCH7	B1MCH7_MYCA9	MAB_2869	MAB_2869	TRUE	FNQDLASPGDHAQVSGITLAHNVETPK, QQLHFVTVAATDLDATR	2	tr|B1MCH7|B1MCH7_MYCA9	Glyoxalase/bleomycin resistance protein OS=Mycobacteroides abscessus (strain ATCC 19977 / DSM 44196 / CCUG 20993 / CIP 104536 / JCM 13569 / NCTC 13031 / TMC 1543 / L948) OX=561007 GN=MAB_2869 PE=4 SV=1	14.608	14.6685	14.7691	14.6841	14.5494	14.4641	14.5007	14.7126	14.917	14.1967	14.5656	14.3954
B1MCH9	B1MCH9_MYCA9	MAB_2871c	MAB_2871c	TRUE	DFLSQTLVLQNEPPSK, IAPDAPFVVETTLNDPTQWAYVSASAAAK, YVISSDRDFLSQTLVLQNEPPSK	3	tr|B1MCH9|B1MCH9_MYCA9	Secreted protein OS=Mycobacteroides abscessus (strain ATCC 19977 / DSM 44196 / CCUG 20993 / CIP 104536 / JCM 13569 / NCTC 13031 / TMC 1543 / L948) OX=561007 GN=MAB_2871c PE=4 SV=1	15.1426	15.3803	15.4246	14.6452	14.8911	14.8229	15.072	15.3817	15.6539	14.7849	15.0245	14.9491
B1MCI0	B1MCI0_MYCA9	hisS	MAB_2872c	FALSE	AEGVTVGDSGR, AHFEQVLSHLDALGVQYVVNPR, AVIEHGLDR, EIGEGNIELK, ELLQEFLFGLDLDEATR, EMTANAPLMLDHLSGEAK, EMYTFADR, GIPDYVPPDSAQFLAVR, GVGESTDVVSK, LAGYGYIELPVFEDTGLFAR, SGASIALVAGDR, SVTLRPEGTASVMR, TLADGVQQPVPIGSIVGEVTAR, TTFEFVHDGLGAQSGIGGGGR	14	tr|B1MCI0|B1MCI0_MYCA9	Histidine--tRNA ligase OS=Mycobacteroides abscessus (strain ATCC 19977 / DSM 44196 / CCUG 20993 / CIP 104536 / JCM 13569 / NCTC 13031 / TMC 1543 / L948) OX=561007 GN=hisS PE=3 SV=1	17.3067	17.585	17.6263	17.1444	17.1273	17.3859	17.3358	17.5173	17.8348	17.0805	17.435	17.3453
B1MCI1	B1MCI1_MYCA9	MAB_2873c	MAB_2873c	TRUE	DDSSVVLPGHGNATSIGDER, DDSSVVLPGHGNATSIGDERR, ELVEIGDGDK, ELVEIGDGDKLELAGITLTVDHTPGHTR, LELAGITLTVDHTPGHTR, LLTRDDSSVVLPGHGNATSIGDERR, RANPFLEGIQ, TDLPGGNHQQLLDSIAAK, VMLADPLAGIGPGLGQFIQGQVFAEPK	9	tr|B1MCI1|B1MCI1_MYCA9	Metallo-beta-lactamase domain-containing protein OS=Mycobacteroides abscessus (strain ATCC 19977 / DSM 44196 / CCUG 20993 / CIP 104536 / JCM 13569 / NCTC 13031 / TMC 1543 / L948) OX=561007 GN=MAB_2873c PE=4 SV=1	17.4505	17.4115	16.8822	16.1093	16.4804	17.5355	17.615	17.934	16.7323	16.7815	17.8082	17.8325
B1MCI2	B1MCI2_MYCA9	MAB_2874	MAB_2874	TRUE	GAGDGEPAQEVK, IPTDPATLTASMK, LPPQYTVFGTIDK, TSQGNIGLVLDNAK	4	tr|B1MCI2|B1MCI2_MYCA9	Probable peptidyl-prolyl cis-trans isomerase OS=Mycobacteroides abscessus (strain ATCC 19977 / DSM 44196 / CCUG 20993 / CIP 104536 / JCM 13569 / NCTC 13031 / TMC 1543 / L948) OX=561007 GN=MAB_2874 PE=4 SV=1	18.4396	18.5393	18.5463	18.9904	18.4123	18.509	18.5046	18.4987	18.9506	18.32	18.5935	18.5215
B1MCI3	B1MCI3_MYCA9	MAB_2875	MAB_2875	TRUE	AAVPAGWTVADK, APIVMAVLTVPEDPTSTK, GETNDIAVIWPPGR, GKPTIAAATR, GRDLLTDWLK, IGVYALDTGSGDTVGHR, LSEPGLLDQR, LVLDEGLDSR, RLVLDEGLDSR, TEVQLNIPDGDLDTSTPQQLVANLR, TFIVSAILR, YSDNTGANLLITQLGGPK	12	tr|B1MCI3|B1MCI3_MYCA9	beta-lactamase OS=Mycobacteroides abscessus (strain ATCC 19977 / DSM 44196 / CCUG 20993 / CIP 104536 / JCM 13569 / NCTC 13031 / TMC 1543 / L948) OX=561007 GN=MAB_2875 PE=1 SV=1	16.7596	16.7492	16.6819	16.8266	16.8649	16.7747	16.6322	16.7073	16.9109	16.8349	16.8626	16.7901
B1MCI4	B1MCI4_MYCA9	MAB_2876c	MAB_2876c	TRUE	AEIVATLNSSR, APSRDTYLAK, ARETLEVIAPLAHR, CCTPVPGDQILGFVTR, DFDDIHDLVGVR, DWQTFVVSPR, EAADPGEFLESLR, ETLEVIAPLAHR, FGVYQSLHTTVVGPEGK, FGVYQSLHTTVVGPEGKPLEVQIR, FTFEMGDPK, GAVSPVLEPLIAVHR, GDVITLPAGSTPVDFAYAVHTEVGHR, GRDFDDIHDLVGVR, HLGHVLNVVR, HYWSIYQK, ISATVEGRPK, KLENGEVVEVFTSK, LENGEVVEVFTSK, LVAQLGGVDSAEEELAER, LVNGEGMASLAR, NGVPPTHAAAEIDDMAWMR, NVEGVYDVYR, QLLDWQR, RSDDVGVAVPGAPGVLTK, SDDVGVA…	33	tr|B1MCI4|B1MCI4_MYCA9	Probable GTP pyrophosphokinase OS=Mycobacteroides abscessus (strain ATCC 19977 / DSM 44196 / CCUG 20993 / CIP 104536 / JCM 13569 / NCTC 13031 / TMC 1543 / L948) OX=561007 GN=MAB_2876c PE=3 SV=1	16.6341	16.7713	16.8768	16.4149	16.4228	16.621	16.1315	16.3374	16.5709	16.0132	16.3986	16.339
B1MCI5	APT_MYCA9	apt	MAB_2877c	FALSE	AAVAPLPLTALR, DLTPLFADADGLSR, EVADFPEPGVQFK, LLTTAGADVISAGVVLELSDLGGR, VAIVDDVLATGGTLAATAR, VTDALAQAASGATLIAGIDAR	6	sp|B1MCI5|APT_MYCA9	Adenine phosphoribosyltransferase OS=Mycobacteroides abscessus (strain ATCC 19977 / DSM 44196 / CCUG 20993 / CIP 104536 / JCM 13569 / NCTC 13031 / TMC 1543 / L948) OX=561007 GN=apt PE=3 SV=1	17.1816	17.3757	17.4302	16.9387	16.97	17.2586	17.2131	17.253	17.629	16.9476	17.2991	17.2336
B1MCI6	B1MCI6_MYCA9	MAB_2878c	MAB_2878c	TRUE	AAAANRPLTLR, AFTDWTQLFTATTMLPWHVVADK, DAIAGIAGVPVMNAR, IADFWNNQWNLDTDLDLSK, IPLVLDYTINEK, LDGYNDDGSVVLVANDK, LDTSIGDSFASVEAAAEAGR, LGGNIDLVGAIASNDVPALQK, LLGDASAILWNDLPTLPLYR, LTTYNVNSVAGNASAGAQAFNR, NPANYANGQIDGIIAALAVTTNAR, RLSDGDLEVVDVAAGSAGTLTAPDGFVR, RVTVWPSGIDVQK, SMYAATPSVTR, TEEPGSGVEQLIFGAGGSVGAPDLR, TLDYAVDGR, VGYQAPNPR, VLTGFGFHGPDGQVIADHDFGTVEVVGR, VTVWPSGIDVQK, VTVWPSGIDVQKR, WGAGWNM…	22	tr|B1MCI6|B1MCI6_MYCA9	Solute-binding protein family 5 domain-containing protein OS=Mycobacteroides abscessus (strain ATCC 19977 / DSM 44196 / CCUG 20993 / CIP 104536 / JCM 13569 / NCTC 13031 / TMC 1543 / L948) OX=561007 GN=MAB_2878c PE=4 SV=1	17.6504	17.6593	17.3476	17.5196	17.5153	17.5793	17.3756	17.4451	17.9123	17.2732	17.6861	17.4547
B1MCI7	B1MCI7_MYCA9	secF	MAB_2879c	FALSE	DVAEDATDATASTAQEPK, LYTGTGAVDVVGK, LYTGTGAVDVVGKR, RKPDAAPLADAGVGSK, STAVETVSAAPEHGFLYR, TDLVASHTK, TYAEHANLAVNQTFMR, VATSGTSDAAATGVR, VATSGTSDAAATGVRPAK, VATSGTSDAAATGVRPAKPK	10	tr|B1MCI7|B1MCI7_MYCA9	Protein-export membrane protein SecF OS=Mycobacteroides abscessus (strain ATCC 19977 / DSM 44196 / CCUG 20993 / CIP 104536 / JCM 13569 / NCTC 13031 / TMC 1543 / L948) OX=561007 GN=secF PE=3 SV=1	17.2201	17.2078	17.1561	17.2028	17.2275	17.1842	17.2164	17.2227	17.5299	17.1406	17.3024	17.2298
B1MCI8	B1MCI8_MYCA9	secD	MAB_2880c	FALSE	DASSGLDQQR, EALTQAQQIINAR, EATPPAPGAGK, ENPEPGAGAPQQGQPAPAK, GIYVVSMEFK, GIYVVSMEFKPTGAK, IQMLALQVQASR, LGIDLQGGTR, LYIRPVVQAVPAQPK, PAYNGLGAVQQIAR, PVVQAVPAQPK, SIISGEEIK, TEISGQFTSDSAK, TILSGNAVTLLAAVVLYILAIGQVK, VISAPAIREPIPGGK	15	tr|B1MCI8|B1MCI8_MYCA9	Protein translocase subunit SecD OS=Mycobacteroides abscessus (strain ATCC 19977 / DSM 44196 / CCUG 20993 / CIP 104536 / JCM 13569 / NCTC 13031 / TMC 1543 / L948) OX=561007 GN=secD PE=3 SV=1	17.3264	17.3255	17.2542	17.3721	17.368	17.1976	17.3688	17.244	17.631	17.6593	17.3944	17.5348
B1MCI9	B1MCI9_MYCA9	MAB_2881c	MAB_2881c	TRUE	DVESSGVELTK, DVESSGVELTKE, IVDEVEDSAAADDGTVR, VHTTSGLQGTITAVTDDTVDLEIAPGVVTR	4	tr|B1MCI9|B1MCI9_MYCA9	Preprotein translocase subunit YajC OS=Mycobacteroides abscessus (strain ATCC 19977 / DSM 44196 / CCUG 20993 / CIP 104536 / JCM 13569 / NCTC 13031 / TMC 1543 / L948) OX=561007 GN=MAB_2881c PE=3 SV=1	18.1423	18.2681	18.2797	17.8843	18.0425	18.1948	18.3493	18.3658	18.5618	18.3578	18.4315	18.4099
B1MCJ0	B1MCJ0_MYCA9	ruvB	MAB_2882c	FALSE	ADGVITVDVAK, AGDLAAMLSNLVEHDVLFIDEIHR, EQLELVLSGAK, GGTPDHILLSGPPGLGK, GPGATSIPLEVAPFTLVGATTR, PAEEMLYLAMEDFR, SAGILGIELGADAGTEIAR, SALAVYDVDELGLDR, SALAVYDVDELGLDRLDR, TSLAMIIAAELGSSLR, VRDYAEVR	11	tr|B1MCJ0|B1MCJ0_MYCA9	Holliday junction branch migration complex subunit RuvB OS=Mycobacteroides abscessus (strain ATCC 19977 / DSM 44196 / CCUG 20993 / CIP 104536 / JCM 13569 / NCTC 13031 / TMC 1543 / L948) OX=561007 GN=ruvB PE=3 SV=1	14.6932	14.745	14.6869	14.2648	14.3269	14.3888	14.5843	14.7635	15.026	14.2762	14.7133	14.5264
B1MCJ1	RUVA_MYCA9	ruvA	MAB_2883c	FALSE	EDSMTLYGFTDTDAR, IAMATLAVYDAPTLR, MIASVNGEVIDIALDHVVIEAAGVGYR, QAEQATDTVLAQDNPGDTGADVSGVLR, QALADGDVAALTR, SQVVEALIGLGFAAK, VAAAPGGTTELGR, VNATPATLSTLR	8	sp|B1MCJ1|RUVA_MYCA9	Holliday junction branch migration complex subunit RuvA OS=Mycobacteroides abscessus (strain ATCC 19977 / DSM 44196 / CCUG 20993 / CIP 104536 / JCM 13569 / NCTC 13031 / TMC 1543 / L948) OX=561007 GN=ruvA PE=3 SV=1	17.2967	17.4891	17.5022	17.145	17.144	17.3011	17.3024	17.2791	17.6634	17.0517	17.2635	17.2763
B1MCJ2	B1MCJ2_MYCA9	ruvC	MAB_2884c	FALSE	ILNLQAAPK, LLVISEVVEHWMETHRPDVVAIER, TPANQPLPQR, VVALDVDVVR	4	tr|B1MCJ2|B1MCJ2_MYCA9	Crossover junction endodeoxyribonuclease RuvC OS=Mycobacteroides abscessus (strain ATCC 19977 / DSM 44196 / CCUG 20993 / CIP 104536 / JCM 13569 / NCTC 13031 / TMC 1543 / L948) OX=561007 GN=ruvC PE=3 SV=1	13.7204	13.6993	13.7166	13.476	13.5429	13.6948	13.4149	13.3981	13.9411	13.415	13.7314	13.6135
B1MCJ3	B1MCJ3_MYCA9	MAB_2885	MAB_2885	TRUE	AAILEAAQEHFASVGYEK, AIAGTAGIDPSLVMR, LSPVIEMTHQDIVNWMAPIVQQYIDTPAP, MVEIFTDQSLPAFEELLTDHAAER, WEVDDTMVALLR	5	tr|B1MCJ3|B1MCJ3_MYCA9	Transcriptional regulator, TetR-family OS=Mycobacteroides abscessus (strain ATCC 19977 / DSM 44196 / CCUG 20993 / CIP 104536 / JCM 13569 / NCTC 13031 / TMC 1543 / L948) OX=561007 GN=MAB_2885 PE=4 SV=1	16.8183	17.0932	17.1346	16.5999	16.4801	16.776	16.5662	16.7445	17.1975	16.2604	16.6328	16.6267
B1MCJ4	B1MCJ4_MYCA9	MAB_2886c	MAB_2886c	TRUE	TVAQFDQPGSR	1	tr|B1MCJ4|B1MCJ4_MYCA9	Uncharacterized protein OS=Mycobacteroides abscessus (strain ATCC 19977 / DSM 44196 / CCUG 20993 / CIP 104536 / JCM 13569 / NCTC 13031 / TMC 1543 / L948) OX=561007 GN=MAB_2886c PE=4 SV=1	14.1477	13.8679	14.2149	13.7733	13.7632	13.6538	14.125	14.0268	14.7872	13.7528	14.107	13.9496
B1MCJ6	Y2888_MYCA9	MAB_2888c	MAB_2888c	TRUE	NGGSMADPGSVSYLFSR, TGGGDPAGNPTLYDAIQK, TSVPNDNIER	3	sp|B1MCJ6|Y2888_MYCA9	Probable transcriptional regulatory protein MAB_2888c OS=Mycobacteroides abscessus (strain ATCC 19977 / DSM 44196 / CCUG 20993 / CIP 104536 / JCM 13569 / NCTC 13031 / TMC 1543 / L948) OX=561007 GN=MAB_2888c PE=3 SV=1	19.5166	19.2431	19.5676	19.2086	19.3971	19.5449	19.4709	19.5614	19.7118	19.1032	19.4013	19.3796
B1MCJ7	B1MCJ7_MYCA9	MAB_2889	MAB_2889	TRUE	DPIVDAVLDR, EVVEALPYGGFHGFLLR, GLYAWSGLER, SADDLWVEMFR	4	tr|B1MCJ7|B1MCJ7_MYCA9	Phosphohydrolase OS=Mycobacteroides abscessus (strain ATCC 19977 / DSM 44196 / CCUG 20993 / CIP 104536 / JCM 13569 / NCTC 13031 / TMC 1543 / L948) OX=561007 GN=MAB_2889 PE=4 SV=1	14.6517	14.496	14.3569	14.5572	14.9229	14.6927	14.3387	14.5636	15.2098	14.3665	15.1598	14.5578
B1MCJ8	PDXT_MYCA9	pdxT	MAB_2890c	FALSE	MSPLVGVLALQGDVR, QGSALATAFHPEVTGDR, QGSALATAFHPEVTGDRR, QVDSFEGDLDFTGVDGAMHAVFIR, VDGLVIPGGESTTMSNLLR, VFELLDPLTER, VGDDVEVLASAQGHPVAVR, VHQLFVDMVR	8	sp|B1MCJ8|PDXT_MYCA9	Pyridoxal 5'-phosphate synthase subunit PdxT OS=Mycobacteroides abscessus (strain ATCC 19977 / DSM 44196 / CCUG 20993 / CIP 104536 / JCM 13569 / NCTC 13031 / TMC 1543 / L948) OX=561007 GN=pdxT PE=3 SV=1	17.6145	17.9058	17.8846	17.4423	17.4697	17.6604	17.601	17.8411	18.1069	17.2295	17.5795	17.5562
B1MCJ9	B1MCJ9_MYCA9	MAB_2891c	MAB_2891c	TRUE	ADEWMLYDETSPSAGFGR, DGTMVAAVVQEGLTR, DTVLQTASLDHALWFLR, DTVLQTASLDHALWFLRPFR, GNVTPSNLR, IVPDELMDR, IVPDELMDRNPR, QFAEWDIR, RTFGGQVAGQSLVSAVR, TFGGQVAGQSLVSAVR, TVEPEYLVHSLHGYFLR	11	tr|B1MCJ9|B1MCJ9_MYCA9	Probable acyl-CoA thioesterase II (TesB2) OS=Mycobacteroides abscessus (strain ATCC 19977 / DSM 44196 / CCUG 20993 / CIP 104536 / JCM 13569 / NCTC 13031 / TMC 1543 / L948) OX=561007 GN=MAB_2891c PE=3 SV=1	18.4301	18.5406	18.6547	18.4007	18.3857	18.4385	18.6951	18.7343	18.905	18.3849	18.5756	18.5617
B1MCK0	B1MCK0_MYCA9	pdxS	MAB_2892c	FALSE	ATTFYDDPDVLAK, ELQAPYELVVEVAR, GEAGTGDVSNATTHMR, GGVIMDVVTPEQAK, GLGEAMVGINVEDIAQPHR, IAEDAGAVAVMALER, ITEGAAMIR, LTSLAEDELYVAAK, MSDPDMIDGIISAVSIPVMAK, MSDPDMIDGIISAVSIPVMAKAR, RITEGAAMIR, RLTSLAEDELYVAAK, SKGEAGTGDVSNATTHMR	13	tr|B1MCK0|B1MCK0_MYCA9	Pyridoxal 5'-phosphate synthase subunit PdxS OS=Mycobacteroides abscessus (strain ATCC 19977 / DSM 44196 / CCUG 20993 / CIP 104536 / JCM 13569 / NCTC 13031 / TMC 1543 / L948) OX=561007 GN=pdxS PE=3 SV=1	19.6603	19.8614	19.9119	19.698	19.529	19.6879	20.1308	20.2417	20.5494	19.537	19.7431	19.6976
B1MCK1	B1MCK1_MYCA9	MAB_2893c	MAB_2893c	TRUE	ELVEETGLSVPSGR, EYAENQLAAALSTVDPDR, GFDPAAPTPAVHWWFTVGGQTLPGEK, IILLDEDGR, LRPALVAELADAETR, SDLSWQALDAALAR, SEELFFVHR, VAVFDFNGTTIR	8	tr|B1MCK1|B1MCK1_MYCA9	Nudix hydrolase domain-containing protein OS=Mycobacteroides abscessus (strain ATCC 19977 / DSM 44196 / CCUG 20993 / CIP 104536 / JCM 13569 / NCTC 13031 / TMC 1543 / L948) OX=561007 GN=MAB_2893c PE=4 SV=1	15.5364	15.6045	15.6075	15.4829	15.4919	15.676	15.4421	15.5369	15.7923	15.4337	15.7356	15.6456
B1MCK2	B1MCK2_MYCA9	MAB_2894c	MAB_2894c	TRUE	AQLVAAGTEAVQR, AVPIPYNGSVAR, DRGHHVSLLAPSSSDLELPEFVVSGGK, FLGQVDDATK, GHHVSLLAPSSSDLELPEFVVSGGK, GMDVLMGALPK, IATSFPDVEILIVGR, LTPTGDPDALAAALIDVLGNDEGR, SFSGAPVLEGYPR, SLTLSVFQAVLRPWHEK, WQMEALGSDAVEIPNGVDVR	11	tr|B1MCK2|B1MCK2_MYCA9	Probable phosphatidylinositol alpha-mannosyltransferase OS=Mycobacteroides abscessus (strain ATCC 19977 / DSM 44196 / CCUG 20993 / CIP 104536 / JCM 13569 / NCTC 13031 / TMC 1543 / L948) OX=561007 GN=MAB_2894c PE=4 SV=1	16.2674	16.1473	15.9568	16.2825	16.2964	16.4389	16.077	15.9952	16.04	16.1016	16.2414	16.3296
B1MCK3	B1MCK3_MYCA9	MAB_2895c	MAB_2895c	TRUE	AADWGYAAGWNLTQITPDLLAR, AIFDVGAMAGAR, ETLGFEVLALTGDASGPYELLAQR, LKPESLYR, LPSQNMER, NLDASQAEGR, PADWHMLQPLWLDDLSEERR, SGVPVDFFGAEAR, TAPPQEPAASR	9	tr|B1MCK3|B1MCK3_MYCA9	Acyltransferase OS=Mycobacteroides abscessus (strain ATCC 19977 / DSM 44196 / CCUG 20993 / CIP 104536 / JCM 13569 / NCTC 13031 / TMC 1543 / L948) OX=561007 GN=MAB_2895c PE=4 SV=1	17.2309	17.3044	17.2485	17.2386	17.1202	17.3149	17.5189	17.627	17.9326	17.3591	17.6973	17.5073
B1MCK4	PIPS_MYCA9	MAB_2896c	MAB_2896c	TRUE	ITNPLASALLR	1	sp|B1MCK4|PIPS_MYCA9	Phosphatidylinositol phosphate synthase OS=Mycobacteroides abscessus (strain ATCC 19977 / DSM 44196 / CCUG 20993 / CIP 104536 / JCM 13569 / NCTC 13031 / TMC 1543 / L948) OX=561007 GN=MAB_2896c PE=1 SV=1	15.6185	15.6211	15.275	15.6924	15.4318	15.6299	15.099	15.1353	15.5146	15.2469	15.5185	15.2134
B1MCK5	B1MCK5_MYCA9	MAB_2897c	MAB_2897c	TRUE	ELMAFTQK, GEHVYAVLNLYPYNPGHLMVVPYR, GVGDPDHLQR, MSYIAEAVK, QVAELEDLTEGESR, TLLATAWEQLP, WGGDANFITIIGDSK	7	tr|B1MCK5|B1MCK5_MYCA9	HIT domain-containing protein OS=Mycobacteroides abscessus (strain ATCC 19977 / DSM 44196 / CCUG 20993 / CIP 104536 / JCM 13569 / NCTC 13031 / TMC 1543 / L948) OX=561007 GN=MAB_2897c PE=4 SV=1	16.7661	16.8167	16.8103	16.6537	16.6278	16.7538	16.7957	16.8803	16.9679	16.6721	16.8092	16.748
B1MCK6	SYT_MYCA9	thrS	MAB_2898c	FALSE	DEAVAAIVDWVNR, DEAVAAIVDWVNRR, DLSWTPESDTEVEPVAANTEDGR, DVEAGAVSFR, ENVSPTAELLK, EQMHEELTSLLR, FNLEYTAADGTR, FVGSDEVWEEATK, FVLDLLSDYGLDDFYLELSTK, GEDAIVVVR, GMTQDDAHIYTTR, HLELLEEAQR, HSAAHVLAQAVQELFPQAK, HTAAGYEFVNTPHITK, KPGQNYYLK, LFEFGSVYR, LGVELDLFSFPDEIGSGLPVFHPK, RVYESVEEAQAELANEPFK, RVYESVEEAQAELANEPFKLELVSDK, SGADDPEVMEVGGDELSAYDNLNPR, SWQMSTIQLDFNMPER, TLEQVALDSGLQLVPDPGGAAFYGPK, TQVNG…	28	sp|B1MCK6|SYT_MYCA9	Threonine--tRNA ligase OS=Mycobacteroides abscessus (strain ATCC 19977 / DSM 44196 / CCUG 20993 / CIP 104536 / JCM 13569 / NCTC 13031 / TMC 1543 / L948) OX=561007 GN=thrS PE=3 SV=1	18.9483	19.0215	19.1509	18.8332	18.849	18.9211	19.0162	19.0801	19.4014	18.6568	18.9714	18.8806
B1MCK7	B1MCK7_MYCA9	MAB_2899c	MAB_2899c	TRUE	AETGQTPMQWLTGVR, AEVSLGEILAWIEHNAHR, ATTHWLAADLFR, DGGQAQYVIR, ELSLEDLATEASTSVR, EVGFGSPANFR, HAQQLLER, LTGVSPLAYR, VYLADGSRPYLVR	9	tr|B1MCK7|B1MCK7_MYCA9	Transcription regulator, AraC family OS=Mycobacteroides abscessus (strain ATCC 19977 / DSM 44196 / CCUG 20993 / CIP 104536 / JCM 13569 / NCTC 13031 / TMC 1543 / L948) OX=561007 GN=MAB_2899c PE=4 SV=1	13.1341	12.9459	12.7472	12.9896	13.1654	13.0974	12.3431	12.2623	12.5849	12.5181	13.079	12.7437
B1MCK8	B1MCK8_MYCA9	MAB_2900	MAB_2900	TRUE	MLWTNAIAR	1	tr|B1MCK8|B1MCK8_MYCA9	DJ-1/PfpI domain-containing protein OS=Mycobacteroides abscessus (strain ATCC 19977 / DSM 44196 / CCUG 20993 / CIP 104536 / JCM 13569 / NCTC 13031 / TMC 1543 / L948) OX=561007 GN=MAB_2900 PE=4 SV=1	11.6928	11.9499	11.9738	11.5921	11.3865	11.7147	11.3158	11.1278	11.9727	11.3479	11.9782	11.761
B1MCK9	B1MCK9_MYCA9	MAB_2901c	MAB_2901c	TRUE	AALPPDAVVTELADQLEAMNK, LLAPYEVSEWDSPSGR, LLDGDEVLAEADALFVK, LLDGDEVLAEADALFVKLNPGQP, TAYLNINYR	5	tr|B1MCK9|B1MCK9_MYCA9	Acyl-coenzyme A thioesterase THEM4 OS=Mycobacteroides abscessus (strain ATCC 19977 / DSM 44196 / CCUG 20993 / CIP 104536 / JCM 13569 / NCTC 13031 / TMC 1543 / L948) OX=561007 GN=MAB_2901c PE=3 SV=1	16.7242	16.8701	16.9526	16.6537	16.5671	16.8207	16.5855	16.8119	17.3039	16.3437	16.7668	16.5933
B1MCL0	B1MCL0_MYCA9	MAB_2902	MAB_2902	TRUE	FGIQHGIGLR, GATAGELPAGYHHVR, GFAYGTLQGHPETGEEAFIVR, IVYVVDEPNR, IVYVVDEPNRR, MSQLPFTYPER, PSFWWIR, VLTSAPEVGEGVNVATR	8	tr|B1MCL0|B1MCL0_MYCA9	DUF1990 domain-containing protein OS=Mycobacteroides abscessus (strain ATCC 19977 / DSM 44196 / CCUG 20993 / CIP 104536 / JCM 13569 / NCTC 13031 / TMC 1543 / L948) OX=561007 GN=MAB_2902 PE=4 SV=1	14.4865	14.5925	14.4291	14.3089	14.4824	14.5102	14.1149	14.4332	15.0657	14.1839	14.6271	14.3233
B1MCL1	B1MCL1_MYCA9	MAB_2903	MAB_2903	TRUE	GFHEPTHEGANPR, TPLGTNPHVPYGTNTTTVLQ	2	tr|B1MCL1|B1MCL1_MYCA9	Intersectin-EH binding protein Ibp1 OS=Mycobacteroides abscessus (strain ATCC 19977 / DSM 44196 / CCUG 20993 / CIP 104536 / JCM 13569 / NCTC 13031 / TMC 1543 / L948) OX=561007 GN=MAB_2903 PE=4 SV=1	8.83293	8.23125	8.53532	8.96582	7.30267		11.2349	11.0043	12.3079	10.0169	9.99121	10.3934
B1MCL2	B1MCL2_MYCA9	MAB_2904	MAB_2904	TRUE	DPHVALTVLAPSQPGQQR, EYLAVTGSAR, IRVESVGGHGPWA, RDPHVALTVLAPSQPGQQR, VESVGGHGPWA	5	tr|B1MCL2|B1MCL2_MYCA9	Probable pyridoxamine 5'-phosphate oxidase OS=Mycobacteroides abscessus (strain ATCC 19977 / DSM 44196 / CCUG 20993 / CIP 104536 / JCM 13569 / NCTC 13031 / TMC 1543 / L948) OX=561007 GN=MAB_2904 PE=4 SV=1	15.5126	15.7154	15.8226	15.7366	15.7164	15.7305	16.098	16.1024	15.9254	15.7425	15.6984	15.8841
B1MCL3	B1MCL3_MYCA9	MAB_2905c	MAB_2905c	TRUE	AVLPGQPLDAAR, EVITDIAGTPVAELSIAPPLFVSR, MIAVDALGPNGEYR, YADDPAVLVNGPGR	4	tr|B1MCL3|B1MCL3_MYCA9	Aldehyde dehydrogenase domain-containing protein OS=Mycobacteroides abscessus (strain ATCC 19977 / DSM 44196 / CCUG 20993 / CIP 104536 / JCM 13569 / NCTC 13031 / TMC 1543 / L948) OX=561007 GN=MAB_2905c PE=4 SV=1	12.8383	12.5053	12.5255	12.3609	12.563	12.4196	12.3018	12.4575	12.3344	12.357	12.264	12.0928
B1MCL4	B1MCL4_MYCA9	MAB_2906c	MAB_2906c	TRUE	AAIAWHFGQDTGSPFWLR, FVLHTQDVANLHTSPPLLGAIAR, GMFIPNNLER, GQVVMNHIGK, GVGAEVSAYVEHVLEQAR, IFESGGTTGAPK, LFPNLVNELR, TPYVVFWVIDPETGER, TVPVVDPEAYLR	9	tr|B1MCL4|B1MCL4_MYCA9	Phenazine antibiotic biosynthesis protein OS=Mycobacteroides abscessus (strain ATCC 19977 / DSM 44196 / CCUG 20993 / CIP 104536 / JCM 13569 / NCTC 13031 / TMC 1543 / L948) OX=561007 GN=MAB_2906c PE=4 SV=1	13.8704	13.901	13.8929	13.4431	13.4901	13.5104	13.5153	13.6991	13.8537	13.2108	13.612	13.4874
B1MCL6	B1MCL6_MYCA9	MAB_2908c	MAB_2908c	TRUE	APVNAALVSLIR, DDMAAVQWGK, DVTSSHEITR, LEPGAVVVSLQNGIR, LQAAGHQVVYIGRPSLGR, LSLSTGAESLAGALTHGGLLTTVR, LVVNLNNSVNALSGLPLK, QHNVITGIVGFNVAQVGAAHFHQGTQGK, QMVAMDPQAR, SAATAQMAESLAGR, SADIVLVTVK	11	tr|B1MCL6|B1MCL6_MYCA9	2-dehydropantoate 2-reductase OS=Mycobacteroides abscessus (strain ATCC 19977 / DSM 44196 / CCUG 20993 / CIP 104536 / JCM 13569 / NCTC 13031 / TMC 1543 / L948) OX=561007 GN=MAB_2908c PE=3 SV=1	12.8363	12.6143	12.5201	12.9038	12.7686	12.9946	12.4102	12.7837	12.9544	12.795	13.1885	12.4962
B1MCL7	B1MCL7_MYCA9	MAB_2910c	MAB_2910c	TRUE	IQIETNAAPDPVGAYSQAVR, VFLNAPEGFAELNQAFADYLQK	2	tr|B1MCL7|B1MCL7_MYCA9	Uncharacterized protein OS=Mycobacteroides abscessus (strain ATCC 19977 / DSM 44196 / CCUG 20993 / CIP 104536 / JCM 13569 / NCTC 13031 / TMC 1543 / L948) OX=561007 GN=MAB_2910c PE=3 SV=1	13.1967	13.444	13.1314	12.9848	12.7535	13.076	13.0886	13.6261	14.1779	12.748	13.3642	13.303
B1MCL8	B1MCL8_MYCA9	MAB_2911c	MAB_2911c	TRUE	AIAATGGLIGLWPMGFR, HASYLAELVGPR, LSDTALTVDMHTHGLSIMPR, TIDMPAAPLSK, VLGLVHYADNGLGTISTSLSGSR, VNLAIVTVVGDAALGTAWR, VPVVSSHTGAAAVQEFPR, YIGDEEAR, YSPGLTAFGK	9	tr|B1MCL8|B1MCL8_MYCA9	Dipeptidase OS=Mycobacteroides abscessus (strain ATCC 19977 / DSM 44196 / CCUG 20993 / CIP 104536 / JCM 13569 / NCTC 13031 / TMC 1543 / L948) OX=561007 GN=MAB_2911c PE=4 SV=1	13.8743	13.94	13.8215	13.9333	13.9963	13.9114	13.724	13.8127	13.869	14.0115	14.2689	13.8098
B1MCL9	B1MCL9_MYCA9	MAB_2912c	MAB_2912c	TRUE	ARPDVIAAAHAHSVHGK, AVILQNHGLLTVGHSVAEAAWWFITMER, DPEFPDTFWVNPFGMNFR, GVVGDLEEGR, HITVSDLIQVDHDGNVITGSR, HITVSDLIQVDHDGNVITGSRPVNR	6	tr|B1MCL9|B1MCL9_MYCA9	Probable aldolase OS=Mycobacteroides abscessus (strain ATCC 19977 / DSM 44196 / CCUG 20993 / CIP 104536 / JCM 13569 / NCTC 13031 / TMC 1543 / L948) OX=561007 GN=MAB_2912c PE=3 SV=1	16.365	16.4804	16.3323	16.3376	16.3899	16.3284	16.3649	16.3408	16.294	16.2384	16.3137	16.3261
B1MCM0	B1MCM0_MYCA9	MAB_2913	MAB_2913	TRUE	EGVAAQFYVEPELAETR, ELIIDTELIAR, EPSAAVVLAEHDAR, GAFYSNFAGK, LMQAALDVFADR, REAAGIINELMSIAHR, SPDPLSTFIR	7	tr|B1MCM0|B1MCM0_MYCA9	TetR-family regulatory protein OS=Mycobacteroides abscessus (strain ATCC 19977 / DSM 44196 / CCUG 20993 / CIP 104536 / JCM 13569 / NCTC 13031 / TMC 1543 / L948) OX=561007 GN=MAB_2913 PE=4 SV=1	15.0776	15.3455	15.2547	14.9399	14.7414	15.0197	14.7945	15.0577	15.3405	14.726	15.0664	14.9981
B1MCM2	B1MCM2_MYCA9	MAB_2915c	MAB_2915c	TRUE	ELNTDLSTFVR, LALQASLNAHAQHAPDLAAQLITQR, TLEPYLLR	3	tr|B1MCM2|B1MCM2_MYCA9	TetR-family regulatory protein OS=Mycobacteroides abscessus (strain ATCC 19977 / DSM 44196 / CCUG 20993 / CIP 104536 / JCM 13569 / NCTC 13031 / TMC 1543 / L948) OX=561007 GN=MAB_2915c PE=4 SV=1	14.3755	14.759	14.7229	14.1293	14.3694	14.4142	14.7638	14.7716	14.8959	14.703	14.8132	14.6036
B1MCM3	B1MCM3_MYCA9	MAB_2916	MAB_2916	TRUE	AVAGLAVEHLGAR, DHPEVWAGGHGQR, ELVDDPVTNTLR, IDDLGHVSTPTNLAR, IEPELLYATTPELAQLASQK, SGDETHLVDK, TTVFIFTSGHMR, VTGTAEHDELIEHIDDQLTK, WHASSEGSSALR	9	tr|B1MCM3|B1MCM3_MYCA9	Peptidase M28 domain-containing protein OS=Mycobacteroides abscessus (strain ATCC 19977 / DSM 44196 / CCUG 20993 / CIP 104536 / JCM 13569 / NCTC 13031 / TMC 1543 / L948) OX=561007 GN=MAB_2916 PE=4 SV=1	14.5144	14.6099	14.3226	14.4969	14.4997	14.4341	14.0494	14.2928	14.5126	14.1557	14.4829	14.2855
B1MCM4	B1MCM4_MYCA9	MAB_2917	MAB_2917	TRUE	ALGGIPAPVVQAAYR, FQDAFPGYPGR, HLGLEAFFADIIPQAIER, RPWFLLNNLDNTEALAK, TNGYAVTTVLR, TPYVVDYGEIGWADR	6	tr|B1MCM4|B1MCM4_MYCA9	Hydrolase OS=Mycobacteroides abscessus (strain ATCC 19977 / DSM 44196 / CCUG 20993 / CIP 104536 / JCM 13569 / NCTC 13031 / TMC 1543 / L948) OX=561007 GN=MAB_2917 PE=4 SV=1	13.4455	13.2432	13.5316	12.532	13.6719	13.2134	12.3182	12.9862	13.6996	13.5914	13.7325	13.1845
B1MCM5	B1MCM5_MYCA9	MAB_2918c	MAB_2918c	TRUE	ALAAADLTSIR, WITDLSAPSTR	2	tr|B1MCM5|B1MCM5_MYCA9	DUF1963 domain-containing protein OS=Mycobacteroides abscessus (strain ATCC 19977 / DSM 44196 / CCUG 20993 / CIP 104536 / JCM 13569 / NCTC 13031 / TMC 1543 / L948) OX=561007 GN=MAB_2918c PE=4 SV=1	15.1169	15.1179	15.1589	14.9363	14.7732	14.6614	14.4937	14.203	14.5987	14.7073	14.8089	14.6781
B1MCM6	B1MCM6_MYCA9	MAB_2919c	MAB_2919c	TRUE	IGLDGNGFIR, ILGWQPPER, LAPATGAVTTLITDTGQTR, VDPTVVLGDPHMVR, VGITGQSAGGFAAAR	5	tr|B1MCM6|B1MCM6_MYCA9	Probable dipeptidyl peptidase IV OS=Mycobacteroides abscessus (strain ATCC 19977 / DSM 44196 / CCUG 20993 / CIP 104536 / JCM 13569 / NCTC 13031 / TMC 1543 / L948) OX=561007 GN=MAB_2919c PE=4 SV=1	11.2993	10.9794	10.6891	10.9881	11.111	9.78976	10.6697	10.5662	10.6102	10.9836	10.8747	10.7772
B1MCM9	B1MCM9_MYCA9	MAB_2922c	MAB_2922c	TRUE	AYFTPGSHAVTMVPYR, IAIIVGMAESVAAGELYNNAVFVDER, IESGTGTIIAEIDTDVVR, LPELVSAHHLDAVR, LTVAGLQSAGSPANPEANLAELDQAAK, SSIVGPDGGVLDR, THLFGEIDR	7	tr|B1MCM9|B1MCM9_MYCA9	Carbon-nitrogen hydrolase family protein/ nitrilase/cyanide hydratase OS=Mycobacteroides abscessus (strain ATCC 19977 / DSM 44196 / CCUG 20993 / CIP 104536 / JCM 13569 / NCTC 13031 / TMC 1543 / L948) OX=561007 GN=MAB_2922c PE=3 SV=1	15.3467	15.4415	15.5481	15.0494	15.0413	15.1517	14.9716	14.9684	15.4648	14.839	15.1245	15.1805
B1MCN0	B1MCN0_MYCA9	MAB_2923c	MAB_2923c	TRUE	DAQGFDSLLASAIDPVVAALRAR, LPEGTTAASNAELVAAGHGR	2	tr|B1MCN0|B1MCN0_MYCA9	3-keto-5-aminohexanoate cleavage protein OS=Mycobacteroides abscessus (strain ATCC 19977 / DSM 44196 / CCUG 20993 / CIP 104536 / JCM 13569 / NCTC 13031 / TMC 1543 / L948) OX=561007 GN=MAB_2923c PE=4 SV=1	10.6491	11.1292	9.47487	11.1305	10.4952	11.1038		7.00146	10.34	9.85651	9.57927	8.9806
B1MCN1	B1MCN1_MYCA9	MAB_2924c	MAB_2924c	TRUE	DLIAVLEGGGTAALAR, EQGVTDDQLGR, EVFATPAHFPYADEVVVDWPHR, MILAGANAFVR, SPLGLDLNAR, VVEVSGAVPR	6	tr|B1MCN1|B1MCN1_MYCA9	Xanthine dehydrogenase OS=Mycobacteroides abscessus (strain ATCC 19977 / DSM 44196 / CCUG 20993 / CIP 104536 / JCM 13569 / NCTC 13031 / TMC 1543 / L948) OX=561007 GN=MAB_2924c PE=4 SV=1	13.1096	13.3507	13.2187	12.8833	13.1406	12.948	12.7784	12.5491	12.9148	12.8348	12.905	13.0329
B1MCN2	B1MCN2_MYCA9	MAB_2925c	MAB_2925c	TRUE	AGADLLGLTEIAASAPEPLSAVGHHEGTPR, DDPGVPFSTAR, ESGAVVTGSWQTAR, IADPARNLVAEVHGEVGDVAAALAR, NLGIDPFEFR, NLVAEVHGEVGDVAAALAR, QEMLTEDLVLLAVR, SLAGEHDLHPMQR, SMSESPYNPVAPALANAIR, SVAFNVQAFR, TDDPDDTLVFDR, TSSQVPFLVR, VAAVVADTPAIAHR, VDAQAVYTNNIPSGAFR, VTDAEIHTVR, VTGAPVVYEFTR	16	tr|B1MCN2|B1MCN2_MYCA9	Xanthine dehydrogenase family protein OS=Mycobacteroides abscessus (strain ATCC 19977 / DSM 44196 / CCUG 20993 / CIP 104536 / JCM 13569 / NCTC 13031 / TMC 1543 / L948) OX=561007 GN=MAB_2925c PE=3 SV=1	13.3094	13.548	13.6049	13.2296	12.9478	12.9207	12.8274	12.8311	13.0396	12.9482	12.8292	12.8948
B1MCN3	B1MCN3_MYCA9	MAB_2926c	MAB_2926c	TRUE	AITFPSSALSQPTALR, AITFPSSALSQPTALRK, LDGADIVLGITAATR, MDLYSIDSVLIPR	4	tr|B1MCN3|B1MCN3_MYCA9	Oxidoreductase (Molybdopterin dehydrogenase?) OS=Mycobacteroides abscessus (strain ATCC 19977 / DSM 44196 / CCUG 20993 / CIP 104536 / JCM 13569 / NCTC 13031 / TMC 1543 / L948) OX=561007 GN=MAB_2926c PE=4 SV=1	11.5167	12.0685	11.7172	11.5544	11.1966	11.5661	11.05	10.9398	11.3747	11.4557	11.2636	10.9489
B1MCN4	B1MCN4_MYCA9	MAB_2927c	MAB_2927c	TRUE	AVGGPTALSTR, ELLAAGVPVGLGVDGAASNESGR, IAAVLTAGENNPWQELPGVER, MNPITLIENVFAATVDK, PIVADGQMLTVDTER, SDEIGSIEVGK, SWVGGRPIVADGQMLTVDTER, TALELATLGGAR, WHDPAPGAMVR	9	tr|B1MCN4|B1MCN4_MYCA9	Hydrolase OS=Mycobacteroides abscessus (strain ATCC 19977 / DSM 44196 / CCUG 20993 / CIP 104536 / JCM 13569 / NCTC 13031 / TMC 1543 / L948) OX=561007 GN=MAB_2927c PE=4 SV=1	14.8361	14.6161	14.764	14.4191	14.5416	14.714	14.6034	14.5849	14.7971	14.3036	14.3591	14.4578
B1MCN5	B1MCN5_MYCA9	MAB_2928	MAB_2928	TRUE	DITGYLHSDR, EADFLVVVPDR, EADFLVVVPDRWEPLANNLFHGIR, EPAISAVLVR, FSLSVTAETLAALGELYEDVR, GHIFHITGAPPLADAATHLQSIR, IAAGTTAAMVMGSAFPQAQEALFTATR, LADEQTLFR, LLMGLREPAISAVLVR, MEPIAATVHR, SAEPLLTTTER, TVASGVNIALGTDVGGGDEWLLTR, VHMSEPGPAAVSLHPAELLFTATLAGAR, WEPLANNLFHGIR	14	tr|B1MCN5|B1MCN5_MYCA9	Probable amidohydrolase OS=Mycobacteroides abscessus (strain ATCC 19977 / DSM 44196 / CCUG 20993 / CIP 104536 / JCM 13569 / NCTC 13031 / TMC 1543 / L948) OX=561007 GN=MAB_2928 PE=4 SV=1	15.6017	15.5945	15.5462	15.1442	15.1251	15.3665	15.2581	15.2423	15.5115	15.0774	15.2164	15.1708
B1MCN6	B1MCN6_MYCA9	MAB_2929c	MAB_2929c	TRUE	AILESYPSIAEVR, DDAPDAGPAWSPHLSWLV, FATVHSLALQQTLYEIGK, FVGTDIDWDNTYFGVK, GDFAAAYTDGDQR, GDFAAAYTDGDQRK, GIETIEQYGLELAR, HFVDDYEPVTGAR, IEIDEYAWER, QTIYAYAK, STGSEFHDFLEDK, TAEVTVDGVGAQQQTWVIGGLK, YTILQPTTDR	13	tr|B1MCN6|B1MCN6_MYCA9	Uricase OS=Mycobacteroides abscessus (strain ATCC 19977 / DSM 44196 / CCUG 20993 / CIP 104536 / JCM 13569 / NCTC 13031 / TMC 1543 / L948) OX=561007 GN=MAB_2929c PE=3 SV=1	17.4015	17.4877	17.5939	17.1348	17.1865	17.2628	17.247	17.2987	17.5005	17.087	17.2259	17.2044
B1MCN7	B1MCN7_MYCA9	MAB_2930c	MAB_2930c	TRUE	ADGTAGHLHVPLLLSPYAYSTYR, IGDFAGTALAGGDYR, VTLHDGAGQELSSGTTDSDGR	3	tr|B1MCN7|B1MCN7_MYCA9	5-hydroxyisourate hydrolase OS=Mycobacteroides abscessus (strain ATCC 19977 / DSM 44196 / CCUG 20993 / CIP 104536 / JCM 13569 / NCTC 13031 / TMC 1543 / L948) OX=561007 GN=MAB_2930c PE=3 SV=1	14.9855	14.5926	15.2261	14.6737	14.6369	14.593	14.8684	14.8843	15.1676	14.5249	14.9276	14.8121
B1MCN8	B1MCN8_MYCA9	MAB_2931c	MAB_2931c	TRUE	ADLILAELTEADVDEALDGHPR, DEEALYHR, EQSGVTGADTEVLDR, PAEELLAILEER	4	tr|B1MCN8|B1MCN8_MYCA9	2-oxo-4-hydroxy-4-carboxy-5-ureidoimidazoline decarboxylase OS=Mycobacteroides abscessus (strain ATCC 19977 / DSM 44196 / CCUG 20993 / CIP 104536 / JCM 13569 / NCTC 13031 / TMC 1543 / L948) OX=561007 GN=MAB_2931c PE=4 SV=1	13.6769	13.8989	14.0034	13.2944	13.4769	13.566	13.691	13.8458	14.356	13.3871	13.8886	13.7488
B1MCN9	B1MCN9_MYCA9	MAB_2932c	MAB_2932c	TRUE	FDDLVADANPITAAR, GVAVAGGGAIRLAQVNEMTLEQFR	2	tr|B1MCN9|B1MCN9_MYCA9	Probable xanthine/uracil permease OS=Mycobacteroides abscessus (strain ATCC 19977 / DSM 44196 / CCUG 20993 / CIP 104536 / JCM 13569 / NCTC 13031 / TMC 1543 / L948) OX=561007 GN=MAB_2932c PE=3 SV=1	11.1668	11.607	11.3265	11.1338	11.2658	10.8516	9.87078	8.99919	10.0455	9.96177	10.3945	9.53132
B1MCP0	B1MCP0_MYCA9	MAB_2933c	MAB_2933c	TRUE	ALAEHQLLQQATVEDDAR, DIDTLLSVAATHHDR, TLVAEGLVDHR, VAQLTLPELR	4	tr|B1MCP0|B1MCP0_MYCA9	Transcriptional regulator, GntR family OS=Mycobacteroides abscessus (strain ATCC 19977 / DSM 44196 / CCUG 20993 / CIP 104536 / JCM 13569 / NCTC 13031 / TMC 1543 / L948) OX=561007 GN=MAB_2933c PE=4 SV=1	11.2968	10.953	10.9986	11.0804	9.49175	10.9523	9.37206	10.1707	11.1883	10.9078	10.8107	10.7342
B1MCP1	B1MCP1_MYCA9	MAB_2934	MAB_2934	TRUE	ELATGPVLGIAEAAMHTASHLGR, GFSVVTTLER, PYAGLLDSFGSVPAG, SGHGEFAAPPIK, VINPNTTEAMTK	5	tr|B1MCP1|B1MCP1_MYCA9	Probable Asp/Glu racemase OS=Mycobacteroides abscessus (strain ATCC 19977 / DSM 44196 / CCUG 20993 / CIP 104536 / JCM 13569 / NCTC 13031 / TMC 1543 / L948) OX=561007 GN=MAB_2934 PE=3 SV=1	13.9382	14.0224	13.9631	13.6134	13.807	13.9184	13.7155	13.753	14.1581	13.5105	13.8682	13.6905
B1MCP2	B1MCP2_MYCA9	MAB_2935c	MAB_2935c	TRUE	DLTGQAPLGWYTGR, EHMAQAVQILR, FSSPAGFPSGEQFFTHLR, FVDHVQAHDGVWITK, GLPLTIFAVATALQR, HMSMESLYEYGSR, RGLPLTIFAVATALQR, VHPAGTEPNESSSPA, VPAPGGVADHLVVPYTLDTNDMR, WQSYQLVPPDIER	10	tr|B1MCP2|B1MCP2_MYCA9	Polysaccharide deacetylase family protein OS=Mycobacteroides abscessus (strain ATCC 19977 / DSM 44196 / CCUG 20993 / CIP 104536 / JCM 13569 / NCTC 13031 / TMC 1543 / L948) OX=561007 GN=MAB_2935c PE=4 SV=1	14.3423	14.6155	14.7093	13.8065	13.9926	14.3733	14.213	14.6096	15.0626	13.905	14.3412	14.3805
B1MCP4	B1MCP4_MYCA9	MAB_2937c	MAB_2937c	TRUE	AVLELVHAR, PGHPVYLGSEHVGPVLSALAADR, TDVVGVLIHLVDLPSVGPEVVR, WLELAVTALDR	4	tr|B1MCP4|B1MCP4_MYCA9	MobA-like NTP transferase domain-containing protein OS=Mycobacteroides abscessus (strain ATCC 19977 / DSM 44196 / CCUG 20993 / CIP 104536 / JCM 13569 / NCTC 13031 / TMC 1543 / L948) OX=561007 GN=MAB_2937c PE=4 SV=1	11.3841	12.1551	12.0963	10.9012	11.3922	11.7298	11.4752	11.062	12.0008	11.123	11.5083	11.6414
B1MCP6	B1MCP6_MYCA9	MAB_2939	MAB_2939	TRUE	ALSIAANPPAILGIR, AVLNQLVQR, GYWQGWDMHPGHLVTR, HEPSLAALDTQGVLPR, LAADPIQDLR, LDFEDGYGWR, QGGGVVDEPATAQALATGILR, TLELVLDGASGVPR, TVTQVEAALR, VHGLPSGSLR, WLATYGFHR	11	tr|B1MCP6|B1MCP6_MYCA9	DUF6986 domain-containing protein OS=Mycobacteroides abscessus (strain ATCC 19977 / DSM 44196 / CCUG 20993 / CIP 104536 / JCM 13569 / NCTC 13031 / TMC 1543 / L948) OX=561007 GN=MAB_2939 PE=4 SV=1	15.73	15.8211	15.9963	15.6758	15.7219	15.7807	15.7785	15.7383	16.0404	15.625	15.8161	15.7333
B1MCP7	B1MCP7_MYCA9	alc	MAB_2940	FALSE	DALWHTIVQR, DGANDWVHVR, DPAGDPGHDAAIVR, FLLDGQQPVTDVR, FYSSPQNLLFPGVAR, GQVYDGWETR, LDIYPDGGLAR, LFGELTAAGR, LGVPGVIAGVVVDTAWFK, LTMYPDGGVAR, NPFDVDSPR, RDPAGDPGHDAAIVR, VMGDGWETAR	13	tr|B1MCP7|B1MCP7_MYCA9	Probable allantoicase OS=Mycobacteroides abscessus (strain ATCC 19977 / DSM 44196 / CCUG 20993 / CIP 104536 / JCM 13569 / NCTC 13031 / TMC 1543 / L948) OX=561007 GN=alc PE=3 SV=1	16.4225	16.5423	16.6597	16.2634	16.4032	16.4664	16.3428	16.3953	16.6907	16.1724	16.4577	16.4607
B1MCP9	B1MCP9_MYCA9	MAB_2942	MAB_2942	TRUE	AFWWLER, AVVAHSLGANATTFAAAK, IAGESWGEGPTVYLVHGWGGQR, IAGESWGEGPTVYLVHGWGGQRPHLGIFIK, IGMTLPETELVR, MPPGVPAGEPLEAHWNGHR, RIGMTLPETELVR, VIAFDLPSHNESEHGALAPGR, VVYLAPMGDFPLYLDLFAAR	9	tr|B1MCP9|B1MCP9_MYCA9	AB hydrolase-1 domain-containing protein OS=Mycobacteroides abscessus (strain ATCC 19977 / DSM 44196 / CCUG 20993 / CIP 104536 / JCM 13569 / NCTC 13031 / TMC 1543 / L948) OX=561007 GN=MAB_2942 PE=4 SV=1	18.198	18.3432	18.3567	17.9929	18.079	18.3283	17.8884	18.0901	18.4229	17.8965	18.2823	18.0983
B1MCQ0	B1MCQ0_MYCA9	MAB_2943c	MAB_2943c	TRUE	PIGVTYPWTPPLAER, QSPEVNNPLGILYR, TVLVTGASSGIGR, VAEAGGIVIVTGR, VQNDYYR	5	tr|B1MCQ0|B1MCQ0_MYCA9	Oxidoreductase OS=Mycobacteroides abscessus (strain ATCC 19977 / DSM 44196 / CCUG 20993 / CIP 104536 / JCM 13569 / NCTC 13031 / TMC 1543 / L948) OX=561007 GN=MAB_2943c PE=3 SV=1	10.3114	10.4232	9.13401	10.5749	10.1552	10.3791	8.77833	8.74307	11.6556	9.25098	10.5728	8.06417
B1MCQ1	B1MCQ1_MYCA9	MAB_2944c	MAB_2944c	TRUE	APIPQTDEQWHALR	1	tr|B1MCQ1|B1MCQ1_MYCA9	DUF1772 domain-containing protein OS=Mycobacteroides abscessus (strain ATCC 19977 / DSM 44196 / CCUG 20993 / CIP 104536 / JCM 13569 / NCTC 13031 / TMC 1543 / L948) OX=561007 GN=MAB_2944c PE=4 SV=1	12.7542	12.3227	12.5211	12.3298	12.5639	12.5218	12.6465	12.7166	13.1483	12.7364	12.9674	12.3348
B1MCQ4	B1MCQ4_MYCA9	MAB_2947c	MAB_2947c	TRUE	AAAIAAGEPKPEK, EVEPHRDGLESGELSPYPIAR, INVQNMVFQTLEK, LLGETEEHGGGDGR, MGMMSSPTGELFFDNVR, MIEWSESDELIR, SLMIYAGSNEVQVTHIAK, TFITNGPDADVLIVYAK, TLWGQNIGQFQLIQLK, VLTFVLDSGMPGLTQGK, WLPELVTLEK	11	tr|B1MCQ4|B1MCQ4_MYCA9	Probable acyl-CoA dehydrogenase FadE OS=Mycobacteroides abscessus (strain ATCC 19977 / DSM 44196 / CCUG 20993 / CIP 104536 / JCM 13569 / NCTC 13031 / TMC 1543 / L948) OX=561007 GN=MAB_2947c PE=3 SV=1	13.1499	13.308	13.2324	12.6744	11.6231	12.2039	12.3485	11.904	12.7367	12.1897	12.6839	12.664
B1MCQ5	B1MCQ5_MYCA9	MAB_2948c	MAB_2948c	TRUE	AGIAALTLVAAEELER, DGFIAGMDESQWDSVLTVHLK, EHALLFAR, TIETEDIWQIDDIAVR, VFAVQGGAISELAGWHDVK	5	tr|B1MCQ5|B1MCQ5_MYCA9	Probable short-chain dehydrogenase/reductase OS=Mycobacteroides abscessus (strain ATCC 19977 / DSM 44196 / CCUG 20993 / CIP 104536 / JCM 13569 / NCTC 13031 / TMC 1543 / L948) OX=561007 GN=MAB_2948c PE=3 SV=1	14.9339	15.2264	15.0619	14.7045	14.742	14.8299	14.908	14.9144	15.205	14.6223	14.8738	14.7999
B1MCQ6	B1MCQ6_MYCA9	MAB_2949c	MAB_2949c	TRUE	IGYATSYAFETAR, IVQHVDSDQTYR, MIGYEGLEK, MVFPGDDLETR, TGENGEEFAITDGLAVIAD, YSPAAGDPMPIHLDEEIAR	6	tr|B1MCQ6|B1MCQ6_MYCA9	Dehydratase OS=Mycobacteroides abscessus (strain ATCC 19977 / DSM 44196 / CCUG 20993 / CIP 104536 / JCM 13569 / NCTC 13031 / TMC 1543 / L948) OX=561007 GN=MAB_2949c PE=3 SV=1	15.5038	15.7157	15.7371	15.0979	15.2392	15.4191	15.2475	15.3512	15.6872	15.2172	15.5181	15.3975
B1MCQ7	B1MCQ7_MYCA9	MAB_2950c	MAB_2950c	TRUE	ALFEFTVEPEGNGSK, FTVAGDFEGALVK, IVMLGMANK, MDAPTTFVLSGTGMAGVK, TLAQLDALASAAV, WLSDVPETITPGTALTAK	6	tr|B1MCQ7|B1MCQ7_MYCA9	Toxin OS=Mycobacteroides abscessus (strain ATCC 19977 / DSM 44196 / CCUG 20993 / CIP 104536 / JCM 13569 / NCTC 13031 / TMC 1543 / L948) OX=561007 GN=MAB_2950c PE=4 SV=1	14.3712	14.3443	14.3999	14.166	14.0529	14.1395	13.5099	13.6985	14.0717	13.7893	14.1212	13.8284
B1MCQ8	B1MCQ8_MYCA9	MAB_2951c	MAB_2951c	TRUE	EHMQQYGSTAEHFAK, LIDNGDTTYGGR, LNDDGSAWDYPDMAR, MIYDPLTK, MNPGSLGAMYDDR, VYVVGVGMTK	6	tr|B1MCQ8|B1MCQ8_MYCA9	propanoyl-CoA C-acyltransferase OS=Mycobacteroides abscessus (strain ATCC 19977 / DSM 44196 / CCUG 20993 / CIP 104536 / JCM 13569 / NCTC 13031 / TMC 1543 / L948) OX=561007 GN=MAB_2951c PE=4 SV=1	13.7459	13.9904	13.9748	13.8192	13.6313	13.8541	13.8034	14.02	14.3424	13.6487	13.8488	13.864
B1MCQ9	B1MCQ9_MYCA9	MAB_2952c	MAB_2952c	TRUE	EDLVVAAIEHLAQQR, GAQAYHFQSK, GILIASFVDGDVER, IVYTAMDTLR, MEPFVNSALAAAIVQLLPEHPAPAELAK, VLAQQIQR	6	tr|B1MCQ9|B1MCQ9_MYCA9	TetR-family transcriptional regulator OS=Mycobacteroides abscessus (strain ATCC 19977 / DSM 44196 / CCUG 20993 / CIP 104536 / JCM 13569 / NCTC 13031 / TMC 1543 / L948) OX=561007 GN=MAB_2952c PE=4 SV=1	16.0527	16.0606	16.1914	15.9065	15.8384	15.8713	15.7634	15.7783	15.8639	15.8284	15.8603	15.7948
B1MCR3	B1MCR3_MYCA9	MAB_2956	MAB_2956	TRUE	GEAQIIAAYL, SAEADRYETLGQIEAAEGLR, SLSPAQVHAILR, YETLGQIEAAEGLR	4	tr|B1MCR3|B1MCR3_MYCA9	Response regulator receiver protein OS=Mycobacteroides abscessus (strain ATCC 19977 / DSM 44196 / CCUG 20993 / CIP 104536 / JCM 13569 / NCTC 13031 / TMC 1543 / L948) OX=561007 GN=MAB_2956 PE=4 SV=1	8.49365	8.74955	9.06825	9.4068	8.78722	9.64905	15.0186	14.8147	14.0595	12.4386	12.4871	12.0412
B1MCR4	B1MCR4_MYCA9	MAB_2957c	MAB_2957c	TRUE	AIEIADSDGLSGVSMR, DALLVEMTAEVTR, DALLVEMTAEVTRR, FAYPDEMMGVPDWR, IADALGVGAMSLYR, LAALLGLGDLPEVTNPR, RFAYPDEMMGVPDWR, TDFSGLSELIAGNAEVPESPR, VAVEHDFDLYSTHPWVLLAYAVPR	9	tr|B1MCR4|B1MCR4_MYCA9	Transcriptional regulator, TetR family OS=Mycobacteroides abscessus (strain ATCC 19977 / DSM 44196 / CCUG 20993 / CIP 104536 / JCM 13569 / NCTC 13031 / TMC 1543 / L948) OX=561007 GN=MAB_2957c PE=4 SV=1	16.4695	16.638	16.5994	16.3345	16.3413	16.4901	16.6013	16.5515	16.5682	16.5966	16.741	16.7658
B1MCR5	B1MCR5_MYCA9	MAB_2958	MAB_2958	TRUE	ELGGDAGAAAAELAR, NPHPLLALDLFR, STAPENATAPEGAR, THVHETLGQAMANAK	4	tr|B1MCR5|B1MCR5_MYCA9	Transmembrane-transport protein OS=Mycobacteroides abscessus (strain ATCC 19977 / DSM 44196 / CCUG 20993 / CIP 104536 / JCM 13569 / NCTC 13031 / TMC 1543 / L948) OX=561007 GN=MAB_2958 PE=4 SV=1	15.506	15.4814	15.4262	15.528	15.0132	15.315	15.6624	15.6366	15.8576	15.6604	15.6516	15.4623
B1MCR6	B1MCR6_MYCA9	MAB_2959	MAB_2959	TRUE	AAASVRPTHPHWYLATIGAAVPGR, AIPPLLGGIR, DIDSASEALAHR, HQIDQIEGPAYLESSNIR, PTHPHWYLATIGAAVPGR, VIATAFAEDPVLR, VVEEIKPTTHGPSLWAMYR, VVEEIKPTTHGPSLWAMYRD	8	tr|B1MCR6|B1MCR6_MYCA9	Acetyltransferase OS=Mycobacteroides abscessus (strain ATCC 19977 / DSM 44196 / CCUG 20993 / CIP 104536 / JCM 13569 / NCTC 13031 / TMC 1543 / L948) OX=561007 GN=MAB_2959 PE=4 SV=1	17.9315	18.1119	18.013	17.795	17.8764	18.0486	17.7873	17.9395	18.1195	17.7775	18.1076	17.7759
B1MCR7	B1MCR7_MYCA9	MAB_2960	MAB_2960	TRUE	ATAEPAPAEPPAK, EAPSYSTATQAPSAGGGNSGGGSGGGRH, FQNTNPVYSR, MWEFPEENPEPPAR, NAQDILGNNK, NEWGQIHDDDPR, NEWGQIHDDDPRDQGWYDR, NWDNPLER, QGLEFVSDSDER, QHSTPTHDVPTSEAPAPR, QPSPDQLTQAR, SLWDQSHGIDPSQYR, STGPDAPAAVK, TAAPEPAAPTR, TIFPTHSQDIAVR, TSLQNLYLQLNQQLR, VADRPLLAEPVVNLDASLAQFITDDK, WGYNWDGYNWSGYNR, YGYDFMGFDR, YVPGEPQLR	20	tr|B1MCR7|B1MCR7_MYCA9	Uncharacterized protein OS=Mycobacteroides abscessus (strain ATCC 19977 / DSM 44196 / CCUG 20993 / CIP 104536 / JCM 13569 / NCTC 13031 / TMC 1543 / L948) OX=561007 GN=MAB_2960 PE=4 SV=1	15.4778	15.6607	15.748	15.9142	15.9223	15.9978	15.3451	15.1575	15.5194	15.5369	15.9834	15.8043
B1MCR8	B1MCR8_MYCA9	MAB_2961	MAB_2961	TRUE	LELFDVQPEMLEMVK, LVFHEIFLDPDR, LVFHEIFLDPDRLGISELR, SLAQVLKPGGR, SLVEPAGFTFAAATGSR	5	tr|B1MCR8|B1MCR8_MYCA9	Menaquinone biosynthesis methyltransferase OS=Mycobacteroides abscessus (strain ATCC 19977 / DSM 44196 / CCUG 20993 / CIP 104536 / JCM 13569 / NCTC 13031 / TMC 1543 / L948) OX=561007 GN=MAB_2961 PE=4 SV=1	14.3069	14.4654	14.3815	14.1954	14.1162	14.2917	14.1162	14.2227	14.5082	14.0359	14.4472	14.1118
B1MCR9	B1MCR9_MYCA9	car	MAB_2962	FALSE	ALHGVDPDKPALETVLK, DFIIEPQPFTQGNGLLTGIAK, DGIVQRPPVIDYK, DIFAVEVPVGVIVSAANDLSGVAK, EIQLQSYEVPR, ELVTDQDGR, FDTTTYGELWSR, FIDEATLHAAPSLPK, FQHAVQAAGIGPAGQDGTTDIPHLSR, GAMHSENIVR, LASSDTASAEAVAAEVK, LEQMYAEIAEQQAAELR, LISAVRPVDELYANGYGNSK, QHSLLPLLHAFEQPSAAENHGVVPAK, QVVVFDYTPEVDDQR, SYLLAVVVPTPEAVAAAK, TDGMFLGYYK, TTIADSLQDIAK, TTSVAAAWHHDAAHPVK, YSGGTRPTAETVHGAGHTEIR	20	tr|B1MCR9|B1MCR9_MYCA9	Carboxylic acid reductase OS=Mycobacteroides abscessus (strain ATCC 19977 / DSM 44196 / CCUG 20993 / CIP 104536 / JCM 13569 / NCTC 13031 / TMC 1543 / L948) OX=561007 GN=car PE=3 SV=1	14.2654	14.4354	14.4601	14.5081	14.5182	14.259	14.1089	14.1103	14.4703	14.0146	14.3285	14.2291
B1MCS0	B1MCS0_MYCA9	car	MAB_2963	FALSE	AEIPLINLNFMPMSHVMGR, AESVFGGYFK, ALASTWYHDPAAPVR, DFLLETEPFTAANGLLTGIAK, EADGHSVTPTAESVHGAGHR, EAQLQSYEVPR, FIDADTLR, FLALEWLER, HITVFDYHPGVDVQR, IAEAGLPISVDPIPLAIGHGR, IDNYTEWFTR, IKPITYLSTVAVAISVDPK, IQRPPVIDYK, ITDGYGSTEAGVIVR, LAQVVATIMNGYADRPALGHR, LEEAFDTGDTQLLAHFR, LEQLYSDIAAAQALELQALHSAGHEDK, LFTDDEQFR, LVDVPELGYFSTDK, LVDVPELGYFSTDKPHPR, PDTAVDTAVAQPGLR, QHSLLPLLHAYR, RLEEAFDTGDTQLLAHFR,…	32	tr|B1MCS0|B1MCS0_MYCA9	Carboxylic acid reductase OS=Mycobacteroides abscessus (strain ATCC 19977 / DSM 44196 / CCUG 20993 / CIP 104536 / JCM 13569 / NCTC 13031 / TMC 1543 / L948) OX=561007 GN=car PE=3 SV=1	15.4216	15.648	15.6825	15.333	15.4756	15.6163	15.0757	15.1899	15.5898	15.0979	15.5381	15.3263
B1MCS1	B1MCS1_MYCA9	MAB_2964	MAB_2964	TRUE	DELQNMFDHHLR, DPGDGSIWEATNISIFR, SSELGSLSPLAETFGK, YAGDNHWASEEDVYNPMQFMMAIQGYVQR	4	tr|B1MCS1|B1MCS1_MYCA9	SnoaL-like domain-containing protein OS=Mycobacteroides abscessus (strain ATCC 19977 / DSM 44196 / CCUG 20993 / CIP 104536 / JCM 13569 / NCTC 13031 / TMC 1543 / L948) OX=561007 GN=MAB_2964 PE=4 SV=1	16.616	16.7018	16.7539	16.4639	16.4082	16.5699	16.1339	16.1611	16.3942	16.241	16.4399	16.425
B1MCS2	B1MCS2_MYCA9	MAB_2965c	MAB_2965c	TRUE	AATGGLNPLLR, AMVTDALDAGFVGLSTDR, ATDYDERPTAGELAR, EAGTPFMSLEAAVHR, EYGALYDVVR, GAVVQSNLDVEK, GGLVFDGTGAPGR, GGNVVAMAPDLPAADADQVIDAGGK, GVQPVDAFLDLVSEYPGK, HFQLGNNDSGAHLR, LTGELGEWYGLDAGR, NMSFYNAGLR, QLPSTYATWR, RPETIMHFLLSGAR, SFGQVADAR, TDVLNEAVK, TTLLAAFDLK, VEALPWDAVHSALK, VIESLPLGANVATLIGHSDIR, WHTTIANDR, WHTTIANDRTDVLNEAVK, WVIPGMVDVHTHYDAEVLVSPGLGESVR	22	tr|B1MCS2|B1MCS2_MYCA9	Amidohydrolase 3 domain-containing protein OS=Mycobacteroides abscessus (strain ATCC 19977 / DSM 44196 / CCUG 20993 / CIP 104536 / JCM 13569 / NCTC 13031 / TMC 1543 / L948) OX=561007 GN=MAB_2965c PE=4 SV=1	16.8677	16.9867	17.0544	16.878	16.9011	17.0537	16.1931	16.2013	16.5088	16.7911	17.1016	16.947
B1MCS4	B1MCS4_MYCA9	MAB_2967c	MAB_2967c	TRUE	HYVEGDIVFSHLVSLLSGAFPPGEESFIR, IAHLAMTAAAEHYTAVLAQR, IMNFDEGSR, IVDMGYPLVR, NYSDQITDPVLK, VAGFIGQEAMHGR	6	tr|B1MCS4|B1MCS4_MYCA9	Metal-dependent hydrolase OS=Mycobacteroides abscessus (strain ATCC 19977 / DSM 44196 / CCUG 20993 / CIP 104536 / JCM 13569 / NCTC 13031 / TMC 1543 / L948) OX=561007 GN=MAB_2967c PE=4 SV=1	13.2664	13.0194	13.9049	13.2216	12.7479	13.1381	11.2203	11.4991	12.141	11.4735	12.7413	12.6121
B1MCS5	B1MCS5_MYCA9	MAB_2968	MAB_2968	TRUE	ADLHSAVLER, AIDGLGATVSMDDIAR, DLVEHGANEYAQMISDHPNVLR, EELLDAAFR, FIVHGHFINSSDGTER, INLMTDSAR, VQDMLWSASMDR	7	tr|B1MCS5|B1MCS5_MYCA9	Transcriptional regulator, TetR family OS=Mycobacteroides abscessus (strain ATCC 19977 / DSM 44196 / CCUG 20993 / CIP 104536 / JCM 13569 / NCTC 13031 / TMC 1543 / L948) OX=561007 GN=MAB_2968 PE=4 SV=1	15.9441	16.0572	16.079	15.6834	15.738	15.7911	15.6222	15.7678	15.9655	15.5922	15.7764	15.7462
B1MCS6	B1MCS6_MYCA9	MAB_2969	MAB_2969	TRUE	ADMQNLALFTK, AQDMYDAMVAR, DFDETPVAAASIGQVYR, EPFSVMRPIIESNLGALSK, EWIYGEPPATELGIAIAQWR, LGQLLSMLEVDMVPEAHR, MNPEHVDFER, PIIESNLGALSK, STLQAADQLVTVLGSLK	9	tr|B1MCS6|B1MCS6_MYCA9	ATP-binding protein OS=Mycobacteroides abscessus (strain ATCC 19977 / DSM 44196 / CCUG 20993 / CIP 104536 / JCM 13569 / NCTC 13031 / TMC 1543 / L948) OX=561007 GN=MAB_2969 PE=3 SV=1	14.2506	14.265	14.4202	13.8454	13.831	14.1139	13.8154	14.071	14.3202	13.8447	14.1734	13.8812
B1MCS7	B1MCS7_MYCA9	MAB_2970c	MAB_2970c	TRUE	FEDPMTITR, GVPAIFDPLAK, HSAHIPLTTVVVTSDSPGGVGATFVGR, IRFEDPMTITR, SALSVDEAFAR, TGALVLGWAEIEVYAQGSGSR, VVWTEDVR	7	tr|B1MCS7|B1MCS7_MYCA9	Polyketide cyclase / dehydrase and lipid transport OS=Mycobacteroides abscessus (strain ATCC 19977 / DSM 44196 / CCUG 20993 / CIP 104536 / JCM 13569 / NCTC 13031 / TMC 1543 / L948) OX=561007 GN=MAB_2970c PE=4 SV=1	17.2045	17.3084	17.2924	17.1495	17.2731	17.1816	17.2405	17.3497	17.5619	17.0884	17.3965	17.1759
B1MCS8	B1MCS8_MYCA9	MAB_2971c	MAB_2971c	TRUE	AAGTVMDQIGR, ETLADTVVSLR, GLDPIVHVSSITALFR, MMAINLEGTR, PGLETFAADLPAAGGSDGYGQSK, SAAWLVVDVR, VLVTGGTGFVGGWTAK	7	tr|B1MCS8|B1MCS8_MYCA9	Oxidoreductase OS=Mycobacteroides abscessus (strain ATCC 19977 / DSM 44196 / CCUG 20993 / CIP 104536 / JCM 13569 / NCTC 13031 / TMC 1543 / L948) OX=561007 GN=MAB_2971c PE=4 SV=1	15.5711	15.5767	15.6594	15.3947	15.4474	15.6212	15.1895	15.4857	15.6703	15.2293	15.5087	15.4158
B1MCS9	B1MCS9_MYCA9	MAB_2972	MAB_2972	TRUE	AYVTIRPTK, LGGISPETGDAYEPQR, SAPQGSTVNGAVYWDVYR, SAQTQVHLAQWDL, TDEPDDLNYALR, VPNAYALLMALK	6	tr|B1MCS9|B1MCS9_MYCA9	MPT63-like domain-containing protein OS=Mycobacteroides abscessus (strain ATCC 19977 / DSM 44196 / CCUG 20993 / CIP 104536 / JCM 13569 / NCTC 13031 / TMC 1543 / L948) OX=561007 GN=MAB_2972 PE=4 SV=1	14.1441	14.2623	14.2407	13.9482	13.9902	14.4385	13.9551	13.8695	14.411	13.8301	14.1003	13.9864
B1MCT0	B1MCT0_MYCA9	MAB_2973c	MAB_2973c	TRUE	FAHATSSAALGLR, HAVALGTNTGEQVMSVPLR, IDVEGAELDVLVSGEK, LVGAEGLVYSLEPLR, MSVWSAESWR, MSVWSAESWRPVDK, RHAVALGTNTGEQVMSVPLR, SFVDAGADGLGSNAEFDEHIR, TAEDIVAWFTAR, TRPAMMLEVEDR, TTPWVESELVGIAQVVR	11	tr|B1MCT0|B1MCT0_MYCA9	Methyltransferase OS=Mycobacteroides abscessus (strain ATCC 19977 / DSM 44196 / CCUG 20993 / CIP 104536 / JCM 13569 / NCTC 13031 / TMC 1543 / L948) OX=561007 GN=MAB_2973c PE=4 SV=1	17.2732	17.6102	17.5646	17.3939	17.2885	17.3276	17.8186	17.9587	18.1777	17.4406	17.8232	17.6999
B1MCT2	B1MCT2_MYCA9	MAB_2975c	MAB_2975c	TRUE	AFAQEATTR, DLPPAPEPHSDEQLR, EIAALSAIFNTVR, ELAGAINGATFDR, EVLPGVGIYLDGGFGVGK, FAAQDFLR, GVSIAATSNTLPEQLGEGR, HRDLPPAPEPHSDEQLR, LLALSAAPLPNAA, LNTIFDDEMVAGGFR, LNTIFDDEMVAGGFRK, LYDAGIPVQASGAK, THLLASIYHTVPGPK, YLTLIEGVTAVFIADVEQVHDQSVALR	14	tr|B1MCT2|B1MCT2_MYCA9	AFG1-like ATPase OS=Mycobacteroides abscessus (strain ATCC 19977 / DSM 44196 / CCUG 20993 / CIP 104536 / JCM 13569 / NCTC 13031 / TMC 1543 / L948) OX=561007 GN=MAB_2975c PE=4 SV=1	16.3071	16.4616	16.5361	16.3321	16.4584	16.5508	16.1943	16.2812	16.5767	16.2145	16.5662	16.4506
B1MCT3	B1MCT3_MYCA9	MAB_2976	MAB_2976	TRUE	ANADVILVGSGTVR, GPAGTQLTQLTTGAPVDSGELIDLYDFPK, ITSGPAEVLTGWR, VLLLADADGYLFTR, VPGAQILVSGDGDTVDLPAALATLHAR, YHGAHLPVGLR	6	tr|B1MCT3|B1MCT3_MYCA9	Bacterial bifunctional deaminase-reductase C-terminal domain-containing protein OS=Mycobacteroides abscessus (strain ATCC 19977 / DSM 44196 / CCUG 20993 / CIP 104536 / JCM 13569 / NCTC 13031 / TMC 1543 / L948) OX=561007 GN=MAB_2976 PE=4 SV=1	15.0375	15.1479	15.4102	14.5706	14.8933	14.9224	15.4818	15.0047	15.4976	14.6155	15.5889	14.833
B1MCT4	B1MCT4_MYCA9	MAB_2977	MAB_2977	TRUE	AGDDPVASLGK, APLDPINGAPGSVTLGAVR, AQNGGLPWSR, AQWDVPALALLGVGSGAR, GPDSGALAPLVDR, INVLILGGQHDPISGSEGVSATAAVIINAK, LLLDSPVAADIAAEAAAEQR, QRPVVAVDR, VALAYAGSHPNK	9	tr|B1MCT4|B1MCT4_MYCA9	Hydrolase OS=Mycobacteroides abscessus (strain ATCC 19977 / DSM 44196 / CCUG 20993 / CIP 104536 / JCM 13569 / NCTC 13031 / TMC 1543 / L948) OX=561007 GN=MAB_2977 PE=3 SV=1	16.7509	16.8605	16.8703	16.5436	16.5615	16.741	16.5936	16.7084	17.1211	16.4872	16.8228	16.7612
B1MCT5	B1MCT5_MYCA9	MAB_2978	MAB_2978	TRUE	AAGTLDQGLDPEWMR, ESATDDDIERPEGESDR, ESATDDDIERPEGESDRR, IVDGWDYLR, IVDGWDYLRR, MVSVDALVTGFK, SVLWPVAIMAVIHR, TAPPSVATILR	8	tr|B1MCT5|B1MCT5_MYCA9	Arabinosyltransferase AftC OS=Mycobacteroides abscessus (strain ATCC 19977 / DSM 44196 / CCUG 20993 / CIP 104536 / JCM 13569 / NCTC 13031 / TMC 1543 / L948) OX=561007 GN=MAB_2978 PE=3 SV=1	16.506	16.4999	16.4862	16.9399	16.3961	16.4415	16.5433	16.5498	17.0189	16.5636	16.8744	16.5501
B1MCT6	B1MCT6_MYCA9	MAB_2979	MAB_2979	TRUE	AGTERPFVGEYTDTK, LTPDEFAVLR, PDDSLGMRR, PFVGEYTDTK, RVEVLCANCHSHLGHVFEGEGYPTPTDQR, VEVLCANCHSHLGHVFEGEGYPTPTDQR, VNLTDEQWR	7	tr|B1MCT6|B1MCT6_MYCA9	peptide-methionine (R)-S-oxide reductase OS=Mycobacteroides abscessus (strain ATCC 19977 / DSM 44196 / CCUG 20993 / CIP 104536 / JCM 13569 / NCTC 13031 / TMC 1543 / L948) OX=561007 GN=MAB_2979 PE=4 SV=1	18.3819	18.5486	18.6102	18.0364	18.0462	18.2702	17.952	18.1021	18.3834	17.871	18.1714	18.2018
B1MCT9	B1MCT9_MYCA9	MAB_2982c	MAB_2982c	TRUE	DQRPIPTGTALGPQGK, ESQLIALGAK, GEDGFFFAESSAGR, IIGNSPLAQTSGAFDPK, LDGADNPLNPQFLPK, QDDTTQQLDQQQQQR, QTATGDDLDFSIPNTGR, SATGVLASTAK, TNTMLLAGNTSADPDTTGR, VSQFWDPAWMAANR, YHNPDGTLNEHYVTPNSAIVDLAHPDK	11	tr|B1MCT9|B1MCT9_MYCA9	Transcription initiation factor TFIID, subunit TAF12 (Also component of histone acetyltransferase SAGA) OS=Mycobacteroides abscessus (strain ATCC 19977 / DSM 44196 / CCUG 20993 / CIP 104536 / JCM 13569 / NCTC 13031 / TMC 1543 / L948) OX=561007 GN=MAB_2982c PE=4 SV=1	12.1946	12.2385	12.3046	12.0414	12.0496	12.3584	11.7587	11.7992	12.2301	11.8185	12.1796	11.9508
B1MCU1	B1MCU1_MYCA9	chdC	MAB_2984c	FALSE	ADADFMIWSHAESIEQLQALYSDFR, ADADFMIWSHAESIEQLQALYSDFRR, ANTVPAFALGDYEWLLAFEAPELYR, ASTPVWSNAALHR, ASTPVWSNAALHRPAEFNK, DGGLGDDRDGVADEVATLIK, DGVADEVATLIK, EETPFFTGPR, GIYDVAGLR, HEDDGVVVR, ISPEELVAR, MLADHGIAAR, SHIPAFLAGEEPGAYICVYPFVR, SYDWYLLPDEER, YLMFSVFQVR	15	tr|B1MCU1|B1MCU1_MYCA9	Coproheme decarboxylase OS=Mycobacteroides abscessus (strain ATCC 19977 / DSM 44196 / CCUG 20993 / CIP 104536 / JCM 13569 / NCTC 13031 / TMC 1543 / L948) OX=561007 GN=chdC PE=3 SV=1	19.5194	19.608	19.646	19.4583	19.4647	19.4904	19.481	19.4829	19.736	19.4282	19.529	19.4783
B1MCU2	B1MCU2_MYCA9	MAB_2985c	MAB_2985c	TRUE	AAAILEAVAPESAAAAR, AEHVQVAVTGIER, ALDEGAGSLLAAAR, DGAGWAVTGEGGLTDAVDAVIVAVPAPR, DMHWTVGAEPTVADLVALR, HWAVADLEAVLGAGIVPVNSAVAR, IDIGAEAFITR, ISLYDPAGQLGGILR, LVDPLLGGVYAGSAATTGLR, PLIYAGGGLHPLPAR, TLDTTGARPLIYAGGGLHPLPAR, TVNGIPASASSVVGLVDEETVAR, WIDAMPQYGPGHAEVVDAIR	13	tr|B1MCU2|B1MCU2_MYCA9	Coproporphyrinogen III oxidase OS=Mycobacteroides abscessus (strain ATCC 19977 / DSM 44196 / CCUG 20993 / CIP 104536 / JCM 13569 / NCTC 13031 / TMC 1543 / L948) OX=561007 GN=MAB_2985c PE=3 SV=1	15.477	15.7312	15.6564	15.0052	14.9943	15.4166	15.3114	15.3875	15.7861	15.0067	15.5218	15.3834
B1MCU3	B1MCU3_MYCA9	hemE	MAB_2986c	FALSE	AAGIDLDIVPDVGPVIANPVR, AAVLPHSTR, ALQGNLDPAVLLAGWPVVESEVR, DLPLSPYLVAAAGGVPSHPPVWFMR, HRVDAAILFSDIVVPLK, LEPGQVEAVSAAVR, TTADVAALPR, VDAAILFSDIVVPLK	8	tr|B1MCU3|B1MCU3_MYCA9	Uroporphyrinogen decarboxylase OS=Mycobacteroides abscessus (strain ATCC 19977 / DSM 44196 / CCUG 20993 / CIP 104536 / JCM 13569 / NCTC 13031 / TMC 1543 / L948) OX=561007 GN=hemE PE=3 SV=1	18.2616	18.5455	18.5696	18.0679	18.0496	18.3355	18.0868	18.1808	18.5756	17.9141	18.3401	18.2699
B1MCU4	B1MCU4_MYCA9	MAB_2987	MAB_2987	TRUE	DTDNVPEQSEGDAFGR, HRDTDNVPEQSEGDAFGR, LAPFSYALGAEIK, LILLHDPDGDEAWNGTMR, TADVTALGGTVTATTSVR	5	tr|B1MCU4|B1MCU4_MYCA9	Outer membrane receptor protein OS=Mycobacteroides abscessus (strain ATCC 19977 / DSM 44196 / CCUG 20993 / CIP 104536 / JCM 13569 / NCTC 13031 / TMC 1543 / L948) OX=561007 GN=MAB_2987 PE=4 SV=1	17.9516	18.3027	18.3174	17.6263	17.6137	17.9502	17.7664	17.9045	18.1626	17.6317	18.0184	17.9301
B1MCU5	B1MCU5_MYCA9	MAB_2988	MAB_2988	TRUE	AELIALPVFGGPR, IAEVLAEQGK, ICWDWDGHGDVDEQLAGHGAR, LISGTGPFAVDAER, MDTDSELPEPTPLLR, PAEGVPPITASTDEIR, QEFEHLAHTPVPATR, QLTVPLLTEALAD, SGTAPPPVNEPTTGPPPVSR, TALAALSEQISVPVENIVTPEIVR, TLPDSAIVEAALADPK, TRAELIALPVFGGPR, VNLASMVHR	13	tr|B1MCU5|B1MCU5_MYCA9	HRDC domain-containing protein OS=Mycobacteroides abscessus (strain ATCC 19977 / DSM 44196 / CCUG 20993 / CIP 104536 / JCM 13569 / NCTC 13031 / TMC 1543 / L948) OX=561007 GN=MAB_2988 PE=4 SV=1	16.48	16.6797	16.6269	16.256	16.4324	16.4304	16.3201	16.3634	16.7172	16.1862	16.3738	16.434
B1MCU6	B1MCU6_MYCA9	MAB_2989	MAB_2989	TRUE	FTGFTLTIAPGWAHLAPIFTIGK, NASTLFPQGAPR, NASTLFPQGAPRPR, NVFDISSIPWTR, QIIADPDWVRD, TMMPLALQIHHAAADGYHSAR, TYPTQIWALATVVNR, YTPDFDAFHSEAAELLSEYR	8	tr|B1MCU6|B1MCU6_MYCA9	Chloramphenicol acetyltransferase OS=Mycobacteroides abscessus (strain ATCC 19977 / DSM 44196 / CCUG 20993 / CIP 104536 / JCM 13569 / NCTC 13031 / TMC 1543 / L948) OX=561007 GN=MAB_2989 PE=3 SV=1	12.4372	12.6403	12.7496	12.055	11.3541	12.0485	15.4968	15.6617	16.0674	13.4408	13.7609	13.6999
B1MCU7	DXS_MYCA9	dxs	MAB_2990c	FALSE	AESEHDWVESSHASTALSYADGLAK, AFDQVMMDVALHR, AGITGSDGASHNGMWDLSILNVVPGMR, ASAPGWTSVFSDALIDVASEHR, DAVSPQVMFTDLGLK, DIGVPQQFLEHASR, EELTEALAVDDGPTALR, EIGDSTVNPAAQQVD, ELDLLADEIR, GEVGEDIPAIER, GQVLEELGLTDQHIAR, GYGGPVIVHVITR, IIIVVNDNGR, ITGWVAAMSR, LPVTFVLDR, LREELTEALAVDDGPTALR, MLDDIRGPGDLQGLSK, NIVAITAAMPGPTGLSK, PASGLHADVLLVAVGSFASTALATADR, QGIGVTVVDPR, RELDLLADEIR, SYAPTIGGLASHLAGLR, VAATGGHLG…	27	sp|B1MCU7|DXS_MYCA9	1-deoxy-D-xylulose-5-phosphate synthase OS=Mycobacteroides abscessus (strain ATCC 19977 / DSM 44196 / CCUG 20993 / CIP 104536 / JCM 13569 / NCTC 13031 / TMC 1543 / L948) OX=561007 GN=dxs PE=3 SV=1	17.3361	17.4653	17.4817	17.1699	17.2022	17.3665	17.0944	17.1418	17.5995	16.911	17.1882	17.2348
B1MCU8	B1MCU8_MYCA9	nhaA	MAB_2991c	FALSE	ETLDADHDGVPDVFGSAPGDR, TDAHGMAEQFEHR, VGVLAGSLTSAAVASVVLR	3	tr|B1MCU8|B1MCU8_MYCA9	Na(+)/H(+) antiporter NhaA OS=Mycobacteroides abscessus (strain ATCC 19977 / DSM 44196 / CCUG 20993 / CIP 104536 / JCM 13569 / NCTC 13031 / TMC 1543 / L948) OX=561007 GN=nhaA PE=3 SV=1	9.52361	9.97586	9.58251	9.33386	9.66005	10.0323	9.3943	9.49134	10.4228	9.51797	10.4408	8.94842
B1MCU9	B1MCU9_MYCA9	MAB_2992c	MAB_2992c	TRUE	DLGEADVAVLDPPR, GDVVSQQLAR, GSTIVEGEDVAVQK, HWLVPVTAFWQAHR, LDVNALGQPGFHR, QASFWHGAAVEVLDPSPHR, TGHVVSVDTSR, TGHVVSVDTSRPAFR, VFDAFPLTHHIESFALLTR, YEWQGVAQPLGAGDPTGWR, YHSDELVTDLR	11	tr|B1MCU9|B1MCU9_MYCA9	TRAM domain-containing protein OS=Mycobacteroides abscessus (strain ATCC 19977 / DSM 44196 / CCUG 20993 / CIP 104536 / JCM 13569 / NCTC 13031 / TMC 1543 / L948) OX=561007 GN=MAB_2992c PE=3 SV=1	14.8412	15.1068	14.9579	14.9386	14.832	14.8926	14.8738	15.0908	15.2063	14.774	14.9314	14.9414
B1MCV0	B1MCV0_MYCA9	MAB_2993c	MAB_2993c	TRUE	ATRPDVLEAVTVSVDDRDTR, EITRPILDYVK, ELDNHEGEVVLPSR, ELVREWETSDISTPLK, EWETSDISTPLK, QLSGAPADYHQK, SDSLGHTLLPK, THAVVLVSK	8	tr|B1MCV0|B1MCV0_MYCA9	Amino acid permease OS=Mycobacteroides abscessus (strain ATCC 19977 / DSM 44196 / CCUG 20993 / CIP 104536 / JCM 13569 / NCTC 13031 / TMC 1543 / L948) OX=561007 GN=MAB_2993c PE=4 SV=1	14.745	14.7864	14.7641	14.4453	14.542	14.7064	14.7929	14.7196	15.2372	14.8136	14.9582	14.8194
B1MCV1	B1MCV1_MYCA9	MAB_2994	MAB_2994	TRUE	AAEAMAIAAQPPGEDADDDHGGAR, AQAFAAVSSGDNSNIISAR, DPSGSVVVTELALHEDWIGK, FGTGVLPDAK, IGHEVAIIDK, LGIPTVATVPWTTDR, LGPEFTGER, RVTALEAATGAR, TVIQDSDEVYVSAVSGR, VGAALAGGLAR, VTALEAATGAR, WRDPSGSVVVTELALHEDWIGK	12	tr|B1MCV1|B1MCV1_MYCA9	Trk system potassium uptake protein CeoB OS=Mycobacteroides abscessus (strain ATCC 19977 / DSM 44196 / CCUG 20993 / CIP 104536 / JCM 13569 / NCTC 13031 / TMC 1543 / L948) OX=561007 GN=MAB_2994 PE=4 SV=1	18.1665	18.365	18.3967	17.9476	17.9611	18.0578	18.0796	18.2238	18.6606	17.6439	18.129	17.9872
B1MCV2	B1MCV2_MYCA9	MAB_2995	MAB_2995	TRUE	ANLVLSLLAK, DAVLVAILR, GQANLVEITLPDDTPWGGK, GQANLVEITLPDDTPWGGKPVR, GQANLVEITLPDDTPWGGKPVRK, HEVTLLER, MLASLVEEAVAVGDVVR, NPDHIDPEAVPEAQWR, VIAAQPDEPLEGGDELILVATADIEDELHR	9	tr|B1MCV2|B1MCV2_MYCA9	Trk system potassium uptake protein TrkA OS=Mycobacteroides abscessus (strain ATCC 19977 / DSM 44196 / CCUG 20993 / CIP 104536 / JCM 13569 / NCTC 13031 / TMC 1543 / L948) OX=561007 GN=MAB_2995 PE=4 SV=1	17.2526	17.5265	17.4062	17.2718	17.3482	17.284	17.3342	17.481	18.0432	17.2778	17.3778	17.3715
B1MCV4	B1MCV4_MYCA9	MAB_2997c	MAB_2997c	TRUE	AELFDGTDTVMLVWLGQR, IGDDAAATGAQR, LTEDLEQVDAEK, RIPGIESGR, RLTEDLEQVDAEK, VIHNPYYEIQR	6	tr|B1MCV4|B1MCV4_MYCA9	RecG wedge domain-containing protein OS=Mycobacteroides abscessus (strain ATCC 19977 / DSM 44196 / CCUG 20993 / CIP 104536 / JCM 13569 / NCTC 13031 / TMC 1543 / L948) OX=561007 GN=MAB_2997c PE=4 SV=1	15.988	16.127	16.1928	15.7778	15.7386	15.8505	15.8642	15.8603	16.2409	15.7763	16.0407	15.9358
B1MCV5	B1MCV5_MYCA9	MAB_2998	MAB_2998	TRUE	AFGPALTQVGATLIAVRPEPDDLVNGYR, ALSVPMAVAAATDDPIHPLEVGR, SDGLAAVTAAMQASSPAWLAAELTR	3	tr|B1MCV5|B1MCV5_MYCA9	Alpha/beta hydrolase OS=Mycobacteroides abscessus (strain ATCC 19977 / DSM 44196 / CCUG 20993 / CIP 104536 / JCM 13569 / NCTC 13031 / TMC 1543 / L948) OX=561007 GN=MAB_2998 PE=4 SV=1	14.019	13.8731	14.06	13.5236	13.7026	13.686	13.8516	13.7938	14.0884	13.4869	13.6594	13.6423
B1MCV6	B1MCV6_MYCA9	MAB_2999c	MAB_2999c	TRUE	AEETEIDEPR, IEATADPAAR, STDVTGAEHQQLIEK	3	tr|B1MCV6|B1MCV6_MYCA9	Possible alternative RNA polymerase SigI OS=Mycobacteroides abscessus (strain ATCC 19977 / DSM 44196 / CCUG 20993 / CIP 104536 / JCM 13569 / NCTC 13031 / TMC 1543 / L948) OX=561007 GN=MAB_2999c PE=3 SV=1	11.8313	11.7761	12.062	11.3324	11.3222	11.4085	11.625	11.3476	11.8783	11.2877	11.5951	11.269
B1MCV7	B1MCV7_MYCA9	MAB_3000	MAB_3000	TRUE	AGLDGVTAVFLNSR, ALLTDELLGQR, GPHAAASAAPIADSDISEVAAR, PLVDLLVAAGADVR	4	tr|B1MCV7|B1MCV7_MYCA9	NAD(P)-binding domain-containing protein OS=Mycobacteroides abscessus (strain ATCC 19977 / DSM 44196 / CCUG 20993 / CIP 104536 / JCM 13569 / NCTC 13031 / TMC 1543 / L948) OX=561007 GN=MAB_3000 PE=4 SV=1	12.0371	12.1849	12.1423	12.0703	11.9883	11.8945	11.6435	12.0064	12.2884	11.4974	12.006	11.9135
B1MCV8	B1MCV8_MYCA9	MAB_3001	MAB_3001	TRUE	EFALQVPVGVR, LGVSTGPAMVLTVPGR, QGTPDEFEGLAGTLSVFR	3	tr|B1MCV8|B1MCV8_MYCA9	Deazaflavin-dependent nitroreductase family protein OS=Mycobacteroides abscessus (strain ATCC 19977 / DSM 44196 / CCUG 20993 / CIP 104536 / JCM 13569 / NCTC 13031 / TMC 1543 / L948) OX=561007 GN=MAB_3001 PE=4 SV=1	10.5917	11.2343	10.3438	11.7073	10.891	10.6702	10.3453	9.39979	10.1699	10.5286	10.4781	11.307
B1MCV9	B1MCV9_MYCA9	MAB_3002c	MAB_3002c	TRUE	EAAEVSIADGPWGR, EAVADTVVR, EIAGELAESLR, EIAGELAESLRK, EVVGAAQGGSVR, RDDSPYPVR, SVAGSAMQQLR, YSVAAYAAPK	8	tr|B1MCV9|B1MCV9_MYCA9	DUF3710 domain-containing protein OS=Mycobacteroides abscessus (strain ATCC 19977 / DSM 44196 / CCUG 20993 / CIP 104536 / JCM 13569 / NCTC 13031 / TMC 1543 / L948) OX=561007 GN=MAB_3002c PE=4 SV=1	17.3127	17.3959	17.5028	17.2192	17.3981	17.5006	17.5006	17.5104	17.7058	17.1782	17.4108	17.4282
B1MCW0	B1MCW0_MYCA9	dut	MAB_3003c	FALSE	AHADDAGVDLYSAEDVVIEPGR, AHADDAGVDLYSAEDVVIEPGRR, GAGGYGSSGGHASL, TLVGTGIAVAIPSGMVGLVHPR, VGLSIVNSPGTIDAGYR, VGLSIVNSPGTIDAGYRGEVK, VNLINLDSEVPIVIAR	7	tr|B1MCW0|B1MCW0_MYCA9	Deoxyuridine 5'-triphosphate nucleotidohydrolase OS=Mycobacteroides abscessus (strain ATCC 19977 / DSM 44196 / CCUG 20993 / CIP 104536 / JCM 13569 / NCTC 13031 / TMC 1543 / L948) OX=561007 GN=dut PE=1 SV=1	17.2888	17.5006	17.5018	17.0727	17.2228	17.3276	17.359	17.5855	17.9342	17.2111	17.5026	17.3172
B1MCW1	B1MCW1_MYCA9	MAB_3004	MAB_3004	TRUE	AGSAHLPVSVIAK, MMASPSNTTDIR, QLDPAAFVVHR	3	tr|B1MCW1|B1MCW1_MYCA9	Alanine rich transmembrane protein OS=Mycobacteroides abscessus (strain ATCC 19977 / DSM 44196 / CCUG 20993 / CIP 104536 / JCM 13569 / NCTC 13031 / TMC 1543 / L948) OX=561007 GN=MAB_3004 PE=4 SV=1	13.8526	13.8707	13.9209	13.744	13.5655	13.9955	13.465	13.3858	14.0903	13.2961	13.606	13.4677
B1MCW2	B1MCW2_MYCA9	MAB_3005c	MAB_3005c	TRUE	QADEFTCSSCFLVHHR, RSDADDVSEDSLEELK, SDADDVSEDSLEELK	3	tr|B1MCW2|B1MCW2_MYCA9	dUTPase OS=Mycobacteroides abscessus (strain ATCC 19977 / DSM 44196 / CCUG 20993 / CIP 104536 / JCM 13569 / NCTC 13031 / TMC 1543 / L948) OX=561007 GN=MAB_3005c PE=4 SV=1	20.5223	20.5769	20.5372	20.3875	20.4188	20.4831	20.6827	20.7305	20.7319	20.4415	20.5365	20.4771
B1MCW3	B1MCW3_MYCA9	MAB_3006	MAB_3006	TRUE	PGSQANSDLISR, SSLTGTSAATLNDVR, VLNANGQAGQAGEVSASLR	3	tr|B1MCW3|B1MCW3_MYCA9	LytR/CpsA/Psr regulator C-terminal domain-containing protein OS=Mycobacteroides abscessus (strain ATCC 19977 / DSM 44196 / CCUG 20993 / CIP 104536 / JCM 13569 / NCTC 13031 / TMC 1543 / L948) OX=561007 GN=MAB_3006 PE=4 SV=1	15.0177	15.1798	15.1991	15.0343	14.9747	15.0414	14.9516	15.0221	15.5176	15.0975	15.3172	15.1113
B1MCW4	B1MCW4_MYCA9	MAB_3007c	MAB_3007c	TRUE	EAGAVVILPGPDTR, GTVDWTASVR, LALVATGFAYSTVR, LASEAAEFVR, QAHLVAQLLPR, VDAQYEHGLGPWDWAAGALIAR, VFSAASGAGATVR	7	tr|B1MCW4|B1MCW4_MYCA9	Inositol-1-monophosphatase OS=Mycobacteroides abscessus (strain ATCC 19977 / DSM 44196 / CCUG 20993 / CIP 104536 / JCM 13569 / NCTC 13031 / TMC 1543 / L948) OX=561007 GN=MAB_3007c PE=3 SV=1	15.8141	15.963	15.9972	15.6714	15.7286	15.8456	15.7704	15.8736	16.1083	15.635	15.8743	15.7617
B1MCW5	B1MCW5_MYCA9	MAB_3008	MAB_3008	TRUE	DFSWTGPVGVTYPGVIVR, GAIVDLTTGEMVGER, TPVVAAALQNTAGIVGAAMAAHAGVSP, VLEAVENALWPDLFIVGGGISR, WVPLLTNR, YPTPQPATPK	6	tr|B1MCW5|B1MCW5_MYCA9	Probable polyphosphate glucokinase PpgK OS=Mycobacteroides abscessus (strain ATCC 19977 / DSM 44196 / CCUG 20993 / CIP 104536 / JCM 13569 / NCTC 13031 / TMC 1543 / L948) OX=561007 GN=MAB_3008 PE=4 SV=1	18.5593	18.6953	18.5537	18.477	18.452	18.6232	18.4382	18.565	18.8543	18.2639	18.5281	18.4885
B1MCW6	B1MCW6_MYCA9	sigA	MAB_3009	FALSE	AAPVTQATAETPSNTTATK, ASGDFVWDEEESEALR, DAELTASADSVR, ELLQDLGREPTPEELAK, EMDITPEK, EPTPEELAK, FGLTDGQPR, FSTYATWWIR, GMAFLDLIQEGNLGLIR, IEAGLYATQIVTELTEK, IPVHMVEVINK, NHLLEANLR, RIEAGLYATQIVTELTEK, TLDEIGQVYGVTR, VALLNAEEEVELAK, VLEIQQYAR	16	tr|B1MCW6|B1MCW6_MYCA9	RNA polymerase sigma factor SigA OS=Mycobacteroides abscessus (strain ATCC 19977 / DSM 44196 / CCUG 20993 / CIP 104536 / JCM 13569 / NCTC 13031 / TMC 1543 / L948) OX=561007 GN=sigA PE=3 SV=1	19.4187	19.3037	19.3568	19.5776	19.5105	19.5833	19.2995	19.371	19.3685	19.3655	19.516	19.5276
B1MCW8	B1MCW8_MYCA9	MAB_3011	MAB_3011	TRUE	IEIVTSDPDLTAEEK	1	tr|B1MCW8|B1MCW8_MYCA9	Uncharacterized protein OS=Mycobacteroides abscessus (strain ATCC 19977 / DSM 44196 / CCUG 20993 / CIP 104536 / JCM 13569 / NCTC 13031 / TMC 1543 / L948) OX=561007 GN=MAB_3011 PE=4 SV=1	11.3145	11.6993	11.8283	11.0979	10.2924	11.2282	11.102	11.5004	11.6132	11.0489	11.5014	11.3988
B1MCW9	B1MCW9_MYCA9	MAB_3012	MAB_3012	TRUE	GIVALQLPER, GIVALQLPERDDAATLAR, IRRPAGSELAPPDFVAQAIDGIR, LDLDGTTDFDR, LDLDGTTDFDREVYAATR, LEHTPGFDDPTLF, RPAGSELAPPDFVAQAIDGIR, SLHGFSAYGGVVTK, SYGEVAASVGEPGAAQAVGQSLGR, VLAGDDDDLQWAR	10	tr|B1MCW9|B1MCW9_MYCA9	Probable methylated-DNA--protein-cysteine methyltransferase OS=Mycobacteroides abscessus (strain ATCC 19977 / DSM 44196 / CCUG 20993 / CIP 104536 / JCM 13569 / NCTC 13031 / TMC 1543 / L948) OX=561007 GN=MAB_3012 PE=4 SV=1	14.9029	14.93	14.9054	14.9951	14.9006	14.878	14.789	14.9068	15.1213	14.8036	14.9435	14.7983
B1MCX0	B1MCX0_MYCA9	MAB_3013	MAB_3013	TRUE	AMTPLAVLSWAAFAK	1	tr|B1MCX0|B1MCX0_MYCA9	Transmembrane protein OS=Mycobacteroides abscessus (strain ATCC 19977 / DSM 44196 / CCUG 20993 / CIP 104536 / JCM 13569 / NCTC 13031 / TMC 1543 / L948) OX=561007 GN=MAB_3013 PE=4 SV=1	11.4788	12.1845	12.2699	11.6086	11.6049	11.805	11.7413	11.8629	12.6614	11.6918	12.0341	11.685
B1MCX1	B1MCX1_MYCA9	MAB_3014	MAB_3014	TRUE	EDPDASAIIQEVLER, FGSQVTVVHR, GAFTHTSYNDFEIVAANLLDDDPR, GAFTHTSYNDFEIVAANLLDDDPRR, GAGLTVAIVER, GYITVDDQLR, LVEREDPDASAIIQEVLER, RPNTDDLGLENAGVATDAR, TVHIHPTVAEFLPTILGELQPLI, VVGSHVLVAVGR	10	tr|B1MCX1|B1MCX1_MYCA9	FAD-dependent pyridine nucleotide-disulphide oxidoreductase, similar to mercuric reductases protein OS=Mycobacteroides abscessus (strain ATCC 19977 / DSM 44196 / CCUG 20993 / CIP 104536 / JCM 13569 / NCTC 13031 / TMC 1543 / L948) OX=561007 GN=MAB_3014 PE=3 SV=1	16.0404	16.0822	16.1659	15.7739	15.8096	16.0309	15.7953	15.8808	16.1059	15.7054	15.895	15.9402
B1MCX2	B1MCX2_MYCA9	MAB_3015	MAB_3015	TRUE	DTLGLLPFGEPNPR, DVQITATDLPGAAR, FGPVGDHDGLFILVPADATWRPENR, FYSETLGLPVQLAPDR, GAPAAAHIVVTADIPTALEIGEHYLVQPR, SIYFAGPDDAVLELIER, SIYFAGPDDAVLELIERNVLDNR	7	tr|B1MCX2|B1MCX2_MYCA9	VOC domain-containing protein OS=Mycobacteroides abscessus (strain ATCC 19977 / DSM 44196 / CCUG 20993 / CIP 104536 / JCM 13569 / NCTC 13031 / TMC 1543 / L948) OX=561007 GN=MAB_3015 PE=4 SV=1	13.7831	14.1315	13.8119	13.7852	13.8536	13.6663	12.8603	13.4084	13.7151	13.3023	13.7844	13.4542
B1MCX3	B1MCX3_MYCA9	MAB_3016c	MAB_3016c	TRUE	AEIGLLVTGVGYR, DYTTYGYDFGTTGSR, FDLFEDSLVR, IGIQLRPAK, LGQLLPQPVRPIPILIGGGGEK, LILGVGAGWYER, NPDLLADMAR, NSVLIAEADR, STSWGLDPER	9	tr|B1MCX3|B1MCX3_MYCA9	Luciferase-like domain-containing protein OS=Mycobacteroides abscessus (strain ATCC 19977 / DSM 44196 / CCUG 20993 / CIP 104536 / JCM 13569 / NCTC 13031 / TMC 1543 / L948) OX=561007 GN=MAB_3016c PE=4 SV=1	16.7932	16.9263	16.9035	16.6247	16.6377	16.6783	17.0135	17.1883	17.5184	16.4899	16.7663	16.6628
B1MCX4	B1MCX4_MYCA9	MAB_3017	MAB_3017	TRUE	EVGLVHGAFFGDIR, IESALSQTGASLSDVVR, IFVTDISR, ISSDGEWEAAVGYSR, ISSDGEWEAAVGYSRAVR, PNQPPAGGDDIAEQTHEVLR, RIESALSQTGASLSDVVR, VGAHIAVAGTTAAR	8	tr|B1MCX4|B1MCX4_MYCA9	Enamine/imine deaminase OS=Mycobacteroides abscessus (strain ATCC 19977 / DSM 44196 / CCUG 20993 / CIP 104536 / JCM 13569 / NCTC 13031 / TMC 1543 / L948) OX=561007 GN=MAB_3017 PE=4 SV=1	15.4473	15.6199	15.4538	15.3221	15.321	15.2454	18.1223	18.334	18.686	15.6204	16.0926	16.1473
B1MCX5	B1MCX5_MYCA9	MAB_3018	MAB_3018	TRUE	ALADAIALADPDAAQDAAAGMLALGTK, ALAEALGVSR, ALDVLVNVMAAEVGDIGHYR, AMTSELEAEDDPLQR, IPGDTLPSER, MWQALGFWELVIDTADSIAFR, QSIPDEIFSQLAAQVLTGDR, QSIPDEIFSQLAAQVLTGDRIPGDTLPSER, SDAGFDVLPLLLAYGGDVDR, SDAGFDVLPLLLAYGGDVDRR, TLASVIEAR	11	tr|B1MCX5|B1MCX5_MYCA9	Transcriptional regulator, GntR family OS=Mycobacteroides abscessus (strain ATCC 19977 / DSM 44196 / CCUG 20993 / CIP 104536 / JCM 13569 / NCTC 13031 / TMC 1543 / L948) OX=561007 GN=MAB_3018 PE=4 SV=1	15.4467	15.4754	15.4302	15.4751	15.3621	15.4894	16.0296	16.1577	16.2751	15.3221	15.5851	15.7245
B1MCX6	B1MCX6_MYCA9	MAB_3019	MAB_3019	TRUE	LLGTFPDPQQVK, NENYWFTVTSSGTADR, SLGPVTLDSR	3	tr|B1MCX6|B1MCX6_MYCA9	Probable fatty acid hydroxylase OS=Mycobacteroides abscessus (strain ATCC 19977 / DSM 44196 / CCUG 20993 / CIP 104536 / JCM 13569 / NCTC 13031 / TMC 1543 / L948) OX=561007 GN=MAB_3019 PE=4 SV=1	13.6492	13.3606	13.7295	12.9325	13.0007	13.3837	14.6182	14.7036	15.1522	13.7787	14.2136	14.0697
B1MCX7	B1MCX7_MYCA9	MAB_3020c	MAB_3020c	TRUE	NRADGPDHQENGYSGASHGPGSGN	1	tr|B1MCX7|B1MCX7_MYCA9	Uncharacterized protein OS=Mycobacteroides abscessus (strain ATCC 19977 / DSM 44196 / CCUG 20993 / CIP 104536 / JCM 13569 / NCTC 13031 / TMC 1543 / L948) OX=561007 GN=MAB_3020c PE=4 SV=1	8.25742			8.00566			6.61474		7.05327	7.07685		7.93667
B1MCX8	B1MCX8_MYCA9	MAB_3021c	MAB_3021c	TRUE	EYTYELPR, LRDWVMDR, YFALRPEQAEV	3	tr|B1MCX8|B1MCX8_MYCA9	Uncharacterized protein OS=Mycobacteroides abscessus (strain ATCC 19977 / DSM 44196 / CCUG 20993 / CIP 104536 / JCM 13569 / NCTC 13031 / TMC 1543 / L948) OX=561007 GN=MAB_3021c PE=4 SV=1	16.4457	16.3969	16.3718	16.3289	16.2208	16.1178	16.1648	16.2012	16.1449	16.277	16.308	16.1358
B1MCX9	B1MCX9_MYCA9	MAB_3022c	MAB_3022c	TRUE	DGSIDEASVSADLSIVR, EAGTVVVPHGVSLGLAGADLPDAK, HLAALAAELNAPMVSEHVAFVR, HSGVLEAGHLLAPPR, TTLALDVLVDNVSR, VAYVHIAGGR	6	tr|B1MCX9|B1MCX9_MYCA9	Endonuclease OS=Mycobacteroides abscessus (strain ATCC 19977 / DSM 44196 / CCUG 20993 / CIP 104536 / JCM 13569 / NCTC 13031 / TMC 1543 / L948) OX=561007 GN=MAB_3022c PE=4 SV=1	13.8599	13.625	13.7477	13.8282	13.4052	13.7456	12.9001	13.2532	13.5116	13.5943	13.84	13.8406
B1MCY0	B1MCY0_MYCA9	MAB_3023c	MAB_3023c	TRUE	ALGEHRPTSLAESGFIHLSAPYQIHLPANR, PGPDGFFEPLAQTTY	2	tr|B1MCY0|B1MCY0_MYCA9	Glutathione S-transferase domain-containing protein OS=Mycobacteroides abscessus (strain ATCC 19977 / DSM 44196 / CCUG 20993 / CIP 104536 / JCM 13569 / NCTC 13031 / TMC 1543 / L948) OX=561007 GN=MAB_3023c PE=4 SV=1	9.0732	9.78509	10.4869	9.47208	8.98901	9.73278	9.59481	10.1414	11.5763	9.33991	10.3706	10.2809
B1MCY1	B1MCY1_MYCA9	MAB_3024	MAB_3024	TRUE	LAAMSAVLVISGPLED, MNATLTSPELTK	2	tr|B1MCY1|B1MCY1_MYCA9	Uncharacterized protein OS=Mycobacteroides abscessus (strain ATCC 19977 / DSM 44196 / CCUG 20993 / CIP 104536 / JCM 13569 / NCTC 13031 / TMC 1543 / L948) OX=561007 GN=MAB_3024 PE=4 SV=1	15.9024	16.0897	16.1519	15.7423	15.8981	16.0297	15.2087	15.417	15.6327	15.6297	15.7642	15.7729
B1MCY2	B1MCY2_MYCA9	MAB_3025	MAB_3025	TRUE	EWLSPQNGQNGR, IAEVVPDSWNSLLR, SVVTEIIEPTIIDIMR	3	tr|B1MCY2|B1MCY2_MYCA9	Possible ribonuclease BN OS=Mycobacteroides abscessus (strain ATCC 19977 / DSM 44196 / CCUG 20993 / CIP 104536 / JCM 13569 / NCTC 13031 / TMC 1543 / L948) OX=561007 GN=MAB_3025 PE=4 SV=1	14.4257	14.4217	14.4534	14.2865	14.2548	14.3822	14.2226	14.2637	14.7716	14.2913	14.3812	14.3777
B1MCY3	B1MCY3_MYCA9	MAB_3026c	MAB_3026c	TRUE	IVESAVMGNHVVALCGEVFPVTR, MDTQTLERPDTTVDESTDSDTPK, RIYEMMK	3	tr|B1MCY3|B1MCY3_MYCA9	DUF3039 domain-containing protein OS=Mycobacteroides abscessus (strain ATCC 19977 / DSM 44196 / CCUG 20993 / CIP 104536 / JCM 13569 / NCTC 13031 / TMC 1543 / L948) OX=561007 GN=MAB_3026c PE=4 SV=1	16.6729	16.6681	16.4053	17.3131	17.026	16.609	16.6989	16.0597	14.5721	17.502	17.1275	17.1009
B1MCY4	B1MCY4_MYCA9	MAB_3027	MAB_3027	TRUE	ELSFDDDGRPVLITAAAVSVEEQHR, RAIDTASAPQPHHPPQDSADPS, YLTIMAFR	3	tr|B1MCY4|B1MCY4_MYCA9	Transmembrane protein OS=Mycobacteroides abscessus (strain ATCC 19977 / DSM 44196 / CCUG 20993 / CIP 104536 / JCM 13569 / NCTC 13031 / TMC 1543 / L948) OX=561007 GN=MAB_3027 PE=4 SV=1	12.9298	13.1453	13.1431	13.0113	13.0991	13.1894	12.9795	13.2127	13.3105	12.9572	13.4421	13.1959
B1MCY5	B1MCY5_MYCA9	MAB_3028	MAB_3028	TRUE	EASDEELAEESGIPVEK, GMPLLDLIQEGNLGLIR, IEAGLYAQHLLDTK, IGDLLDHSR, LPVHLVEQVNK, RIEAGLYAQHLLDTK, SVLATLDER, TTESEDLDAQSPAADLVR, YGLDDGQAR	9	tr|B1MCY5|B1MCY5_MYCA9	RNA polymerase sigma factor OS=Mycobacteroides abscessus (strain ATCC 19977 / DSM 44196 / CCUG 20993 / CIP 104536 / JCM 13569 / NCTC 13031 / TMC 1543 / L948) OX=561007 GN=MAB_3028 PE=3 SV=1	14.8491	15.1928	15.2457	15.2413	15.1897	15.2332	14.1046	14.5219	14.7935	13.5058	13.9588	13.9661
B1MCY6	B1MCY6_MYCA9	MAB_3029	MAB_3029	TRUE	DGLLNVAGDR, LAEHVQADTDLLSR, LEQSGPTVSQTVAR, LLTVLNNPTTSPFGNPIPGLSELGVPADR, LTEIPSGSQVAVVVR, LTEIPSGSQVAVVVRR, MNDLVDTTEMYLR, TIYDLEEEGVVPLR, WEHVMSEDVER	9	tr|B1MCY6|B1MCY6_MYCA9	Iron-dependent repressor IdeR OS=Mycobacteroides abscessus (strain ATCC 19977 / DSM 44196 / CCUG 20993 / CIP 104536 / JCM 13569 / NCTC 13031 / TMC 1543 / L948) OX=561007 GN=MAB_3029 PE=3 SV=1	18.6456	18.9098	18.8487	18.4739	18.4779	18.655	18.4875	18.6469	18.9007	18.3236	18.5968	18.5038
B1MCY8	B1MCY8_MYCA9	MAB_3031c	MAB_3031c	TRUE	APAGPVGPLLLAPTDFPR, QYPATTLEPEAAGSALR	2	tr|B1MCY8|B1MCY8_MYCA9	Sensor domain-containing protein OS=Mycobacteroides abscessus (strain ATCC 19977 / DSM 44196 / CCUG 20993 / CIP 104536 / JCM 13569 / NCTC 13031 / TMC 1543 / L948) OX=561007 GN=MAB_3031c PE=4 SV=1	13.8795	13.8974	13.7649	13.8179	13.9158	13.8929	12.7025	13.0276	13.5975	13.28	13.5796	13.5117
B1MCY9	B1MCY9_MYCA9	MAB_3032	MAB_3032	TRUE	ANITPEDLLAR, EAVLYLTGMNQR, ELYGASYR, FADEHTVVVEEPSR, FADEHTVVVEEPSRGER, FGEEVTTVEVNDTGTMTTLASGK, GQIAGDSYGMLK, IWVDANFQTK, LAAYHAFGEPSK, LLVSTEDLR, NAIPYEVGVSR, QGQTDQLDLPK, QIPADTVMYSAGR, RVLDSDGILNLR, TTLHADYVVIATGTNPARPDGVAFDEK, VDHIYAVGDVIGFPALAATSMDQGR, VLDSDGILNLR	17	tr|B1MCY9|B1MCY9_MYCA9	NAD(P)(+) transhydrogenase (Si-specific) OS=Mycobacteroides abscessus (strain ATCC 19977 / DSM 44196 / CCUG 20993 / CIP 104536 / JCM 13569 / NCTC 13031 / TMC 1543 / L948) OX=561007 GN=MAB_3032 PE=3 SV=1	16.8776	17.0016	17.1106	16.6447	16.6435	16.8487	16.7938	16.9049	17.1671	16.5437	16.8266	16.7651
B1MCZ0	B1MCZ0_MYCA9	MAB_3033	MAB_3033	TRUE	DEELPSGDELAGEFER, FGDDPSGPSPEGPIL, GPVLVHALQGFSDSGHAVK, GTPFLLLAGLEPDLK, LAQHGHDVVGFAVHVPHYLAQTDYPEASQR, LLAEQLGVR, NQINEQVEGSEEVAQVVQALER, QTLESELVASFAIDDLLDYR, QYDAFVAAQENR, SDHFTEYATPELNLYALK, TGDLDLPLQELSEAAAK, TIGLGAIPMAVPHTR, TIGLGAIPMAVPHTRPITLTAHGNDR, TIGLGAIPMAVPHTRPITLTAHGNDRK	14	tr|B1MCZ0|B1MCZ0_MYCA9	Proteasome assembly chaperones 2 OS=Mycobacteroides abscessus (strain ATCC 19977 / DSM 44196 / CCUG 20993 / CIP 104536 / JCM 13569 / NCTC 13031 / TMC 1543 / L948) OX=561007 GN=MAB_3033 PE=4 SV=1	17.2038	17.5356	17.5093	17.1351	17.0892	17.2628	17.1719	17.3963	17.6803	16.9132	17.2587	17.0948
B1MCZ1	B1MCZ1_MYCA9	MAB_3034	MAB_3034	TRUE	ADYSVAAYANGMR, DLLAVLDIER, GQVVTMLDR, LILVAPGGVTK, LLRPVPDTEHIDGVDGGGDTPSAATSTRPR, LPMAMPMLR, MAVLDAMGTDER, QFIASTEPGEYNEDELRR, SGHFPFHDDPER, TGVTEHAISGAAR, VLADLPEPR	11	tr|B1MCZ1|B1MCZ1_MYCA9	Probable hydrolase OS=Mycobacteroides abscessus (strain ATCC 19977 / DSM 44196 / CCUG 20993 / CIP 104536 / JCM 13569 / NCTC 13031 / TMC 1543 / L948) OX=561007 GN=MAB_3034 PE=4 SV=1	15.1368	15.2332	15.2163	14.7451	14.8036	14.9694	14.5773	14.7266	14.9037	14.652	14.9018	14.8445
B1MCZ2	B1MCZ2_MYCA9	MAB_3035	MAB_3035	TRUE	GSQIFTQWSPEGWVTIGGR, GTPVNTLQVPAGVLQVSYDDR, LGFSETVFVDLPAEGSNTAHLR, VFASDLGVDEDEATGSVAAR, VFTDETGNFGNPLGIVNGADVGAADR, VVADQPLTLD	6	tr|B1MCZ2|B1MCZ2_MYCA9	Trans-2,3-dihydro-3-hydroxyanthranilate isomerase OS=Mycobacteroides abscessus (strain ATCC 19977 / DSM 44196 / CCUG 20993 / CIP 104536 / JCM 13569 / NCTC 13031 / TMC 1543 / L948) OX=561007 GN=MAB_3035 PE=4 SV=1	16.9352	16.7973	17.0212	16.5124	16.7457	16.6923	16.8635	16.9351	17.1136	16.7725	16.9727	16.9467
B1MCZ3	NRDR_MYCA9	nrdR	MAB_3036c	FALSE	AAGSPEIPSNEVGLAILGPLR, DLDEVAYLR, DVDDDALNLLAQQVEDAVR, FTTVETAVLAVVK, GFSSAEDFER, RFTTVETAVLAVVK, RSGVTEPFSR, SGVTEPFSR	8	sp|B1MCZ3|NRDR_MYCA9	Transcriptional repressor NrdR OS=Mycobacteroides abscessus (strain ATCC 19977 / DSM 44196 / CCUG 20993 / CIP 104536 / JCM 13569 / NCTC 13031 / TMC 1543 / L948) OX=561007 GN=nrdR PE=3 SV=1	16.6063	16.8154	16.7668	16.3981	16.4559	16.6281	16.729	16.8663	17.0899	16.243	16.5848	16.5855
B1MCZ5	LEXA_MYCA9	lexA	MAB_3038	FALSE	EIGDAVGLTSTSSVAHQLR, ELVGEGSLFLLK, GPATGSLTER, IAAGGPILAEEAVEDVFPLPR, QQNVADNGDIVAAMIDGEATVK, RTSGQVWLMPHNPLFEPIPGNDAAILGK	6	sp|B1MCZ5|LEXA_MYCA9	LexA repressor OS=Mycobacteroides abscessus (strain ATCC 19977 / DSM 44196 / CCUG 20993 / CIP 104536 / JCM 13569 / NCTC 13031 / TMC 1543 / L948) OX=561007 GN=lexA PE=3 SV=1	17.1145	17.1781	17.2388	16.9541	16.9418	17.0055	16.9177	16.9972	17.0664	16.8159	16.9625	16.9483
B1MCZ6	B1MCZ6_MYCA9	MAB_3039c	MAB_3039c	TRUE	HAWLVAEDGGEILGYAYAAPWK, LGSWHDVTHFQLFLTSAGDSR, QLYTALLGR, TMGFEQVALYR, TVLAVVVTPNAASEK	5	tr|B1MCZ6|B1MCZ6_MYCA9	Hypothetical phosphinothricin N-acetyltransferase OS=Mycobacteroides abscessus (strain ATCC 19977 / DSM 44196 / CCUG 20993 / CIP 104536 / JCM 13569 / NCTC 13031 / TMC 1543 / L948) OX=561007 GN=MAB_3039c PE=4 SV=1	13.924	14.1814	14.1246	13.8711	13.7387	13.9763	13.6548	13.8542	14.1989	13.5166	13.9801	13.7651
B1MCZ7	B1MCZ7_MYCA9	MAB_3040c	MAB_3040c	TRUE	DGDHYILNGAK, EELSVEQAAMAK, FLLAELATDATVIR, GALGFSLIVVER, GRHTGVGFSLHNDVAGPYFR, HAEPYKEEWEK, HTGVGFSLHNDVAGPYFR, IQTIYGGTTEIMK, MSIAVMAAAAMESVLEETIAYTTER, QGFLGTDMPEEFGGGGLIDFR, RTIFEPEHELFR, TFITNGINADLVIVVAQTDPEK, TIFEPEHELFR, VGLDAQDTAELSFTDVR, VMVDEFISLLNK, VPAANLLGEEGQGFIYLMK, YNTIITEEVTK	17	tr|B1MCZ7|B1MCZ7_MYCA9	Probable acyl-CoA dehydrogenase OS=Mycobacteroides abscessus (strain ATCC 19977 / DSM 44196 / CCUG 20993 / CIP 104536 / JCM 13569 / NCTC 13031 / TMC 1543 / L948) OX=561007 GN=MAB_3040c PE=3 SV=1	18.9389	19.0319	19.0023	18.853	18.8587	18.9766	18.8192	18.9239	19.0293	18.7497	18.9597	18.9013
B1MCZ8	B1MCZ8_MYCA9	MAB_3041	MAB_3041	TRUE	AVAPPYANSR, DDYTTFSALADR, FEGTPPPVR, FPLHLIANQPR, GACLAGAVLDEGLRR, GADEYVEVSWDELTELLADELRR, GYLELPTDAGLTLLSDFR, HADIVVPSTTSLER, HSYSLGATGVIMPHVIGTHDGLFK, IHPQDAATR, LGFGEQFSEGR, LHSQLDFGGTSQGSK, LLGGYTFSR, LSHTHWGAFTPEVR, NDPLLVAMK, RGADEYVEVSWDELTELLADELRR, SPEWAAPISGLDAAELR, STSWDVIVENTDLLIAFGGIALK, TLVTVSWSLQR, VDTVVVHDPVWTAMAK, YLLGVDDGVPK	21	tr|B1MCZ8|B1MCZ8_MYCA9	Biotin sulfoxide reductase BisC OS=Mycobacteroides abscessus (strain ATCC 19977 / DSM 44196 / CCUG 20993 / CIP 104536 / JCM 13569 / NCTC 13031 / TMC 1543 / L948) OX=561007 GN=MAB_3041 PE=3 SV=1	15.6781	15.7592	15.8192	15.5831	15.5459	15.6619	15.5202	15.3997	15.5154	15.4234	15.6377	15.4856
B1MCZ9	B1MCZ9_MYCA9	hflX	MAB_3042c	FALSE	ALFVSAHTGEGIATLR, AQVSLAQMEYMLPR, EAIAEAVPR, EFVITDTVGFVR, GDVPVDVVIPYER, HLPTQLVEAFR, IHTEGQVQSTEHLADGTR, LESDVPSVAIVGYTNAGK, QKPDPATYIGSGK, RLESDVPSVAIVGYTNAGK, RVAGLSTELADVTEVEYR, SSLLNAITGAGVLVQDALFATLEPTTR, TALILDIFAQHATSR, TTYETPTDGELALEDR, TVIGEVVADHDASAAPELLVINK, VAGLSTELADVTEVEYR, VDAAGDLALAQLR	17	tr|B1MCZ9|B1MCZ9_MYCA9	GTPase HflX OS=Mycobacteroides abscessus (strain ATCC 19977 / DSM 44196 / CCUG 20993 / CIP 104536 / JCM 13569 / NCTC 13031 / TMC 1543 / L948) OX=561007 GN=hflX PE=3 SV=1	16.375	16.6055	16.5567	15.8693	16.0125	16.4165	17.9352	18.0095	18.3754	16.3967	16.741	16.641
B1MD00	DAPF_MYCA9	dapF	MAB_3043c	FALSE	DEFVVASLAGPR, DEFVVASLAGPRPVR, EFGAGEAIVGGR, GHGTQNDFVVLPDVHIK, INSWSQLTADVTVDMGPVK, PAGVSSEDWFMDYR, SVGLEHRDEFVVASLAGPR, SVGLEHRDEFVVASLAGPRPVR, TGEVVVNIPGGQVR, VTTVGAALEGGVLAEK, VTVTGESSFLR	11	sp|B1MD00|DAPF_MYCA9	Diaminopimelate epimerase OS=Mycobacteroides abscessus (strain ATCC 19977 / DSM 44196 / CCUG 20993 / CIP 104536 / JCM 13569 / NCTC 13031 / TMC 1543 / L948) OX=561007 GN=dapF PE=3 SV=1	17.401	17.5417	17.6064	17.1426	17.1634	17.3512	17.7799	17.8643	18.0951	17.1579	17.3817	17.3066
B1MD01	MIAA_MYCA9	miaA	MAB_3044c	FALSE	AIGYAQVIAALDAGGGAGALAQAR, AVATIDDIR, DPAAAAIILPTDGR, LAQIGVTALHAELAAR, LGGEIVNADAMQLYR, LGGEIVNADAMQLYRGMDIGTAK, SALALELAER, WDTLIVGLDWETEK	8	sp|B1MD01|MIAA_MYCA9	tRNA dimethylallyltransferase OS=Mycobacteroides abscessus (strain ATCC 19977 / DSM 44196 / CCUG 20993 / CIP 104536 / JCM 13569 / NCTC 13031 / TMC 1543 / L948) OX=561007 GN=miaA PE=3 SV=1	17.1146	17.8654	17.3086	16.7916	16.6712	17.2782	15.8568	16.8231	14.7536	15.8748	16.9569	14.2929
B1MD02	B1MD02_MYCA9	MAB_3045c	MAB_3045c	TRUE	GSPYGVGYFAGIWR, HLPDAITGR, HLPDAITGRPAYQVLAGLVDSDVVEAR, LVGPATDALAFGR, PAQLPLPVLIAGWLR, PAYQVLAGLVDSDVVEAR, RPVPPGVLIVADGANTLTDK	7	tr|B1MD02|B1MD02_MYCA9	Uncharacterized protein OS=Mycobacteroides abscessus (strain ATCC 19977 / DSM 44196 / CCUG 20993 / CIP 104536 / JCM 13569 / NCTC 13031 / TMC 1543 / L948) OX=561007 GN=MAB_3045c PE=4 SV=1	15.6363	15.7536	15.8665	15.4798	15.5355	15.7428	15.5199	15.5305	15.8533	15.1689	15.5682	15.5499
B1MD03	B1MD03_MYCA9	MAB_3046	MAB_3046	TRUE	AEALSDSTDWGATSAAFR, AIGDKWDAIGK, ASAQQWQEWADAAVAAVK, DAEFVANAEAK, EAGESGWGDPEAEAR, EELAAEAEELAANSTQWK, EQQADLER, ETDDNLWHR, FEDLETEVQLLELR, GAHFAELDR, GAHFAELDRER, IDPEADVDAAR, KTDDALWK, LSALVESADAQAAAAR, QIGSWQAGDADAAYAHFGR, RAEALSDSTDWGATSAAFR, RALLVEAEK, RFEDLETEVQLLELR, RPAAPAPAAHHVDPHK, TAAEHLAETLPAAAVLGDVDSLSAR, VDDDGTVWLITSAGER, VREAGESGWGDPEAEAR, VTPVPRPGPK, VTPVPRPGPKPHPMPR	24	tr|B1MD03|B1MD03_MYCA9	DNA repair ATPase OS=Mycobacteroides abscessus (strain ATCC 19977 / DSM 44196 / CCUG 20993 / CIP 104536 / JCM 13569 / NCTC 13031 / TMC 1543 / L948) OX=561007 GN=MAB_3046 PE=4 SV=1	19.3572	19.4378	19.2938	19.3708	19.228	19.353	19.3292	19.3607	18.9927	19.2341	19.2682	19.2885
B1MD04	B1MD04_MYCA9	MAB_3047c	MAB_3047c	TRUE	EDAEFDEFAAFHK, GFDVLVNGAIADQEAVR, MNDSEPGKEDAEFDEFAAFHK, TAVQLAAEQER, TILDDAFEDDEDRDK, VAGEIDPGAR	6	tr|B1MD04|B1MD04_MYCA9	Transmembrane protein OS=Mycobacteroides abscessus (strain ATCC 19977 / DSM 44196 / CCUG 20993 / CIP 104536 / JCM 13569 / NCTC 13031 / TMC 1543 / L948) OX=561007 GN=MAB_3047c PE=4 SV=1	16.3166	16.398	16.3771	16.2246	16.1325	16.2011	16.2818	16.3479	16.5883	16.2597	16.4027	16.3634
B1MD05	MIAB_MYCA9	miaB	MAB_3048c	FALSE	APWVDVVFGTHNIGSLPALLER, FSSAFTFQYSIRPGTPAAK, HNNEAQVEIVEALEHFPSALPATR, KPSTPGIGLGMPAIGAPK, MIEVLIATGEGR, VSGLLDAAGYVK	6	sp|B1MD05|MIAB_MYCA9	tRNA-2-methylthio-N(6)-dimethylallyladenosine synthase OS=Mycobacteroides abscessus (strain ATCC 19977 / DSM 44196 / CCUG 20993 / CIP 104536 / JCM 13569 / NCTC 13031 / TMC 1543 / L948) OX=561007 GN=miaB PE=3 SV=1	14.7861	14.8055	14.9112	14.7207	14.7958	14.9093	14.8393	14.8647	15.1751	14.8712	15.1212	15.1399
B1MD07	B1MD07_MYCA9	MAB_3050	MAB_3050	TRUE	AEVGMVFQSFNLFSHK, EGMTMLVVTHEMGFAR, GQVVVILGPSGSGK, HFGDLHVLK, IDGAILPEEGR, IIFMADGAIVEDSDPESFFTNPK, LEPIDGGTIR, RAIELLER, TILDNVTLAPIK, TINRLEPIDGGTIR, YPAQLSGGQQQR	11	tr|B1MD07|B1MD07_MYCA9	Glutamate ABC transporter, ATP-binding protein OS=Mycobacteroides abscessus (strain ATCC 19977 / DSM 44196 / CCUG 20993 / CIP 104536 / JCM 13569 / NCTC 13031 / TMC 1543 / L948) OX=561007 GN=MAB_3050 PE=4 SV=1	17.7792	17.8351	17.9756	17.9251	18.0176	17.2262	17.1887	17.9554	17.253	17.0201	17.7162	17.74
B1MD08	B1MD08_MYCA9	MAB_3051	MAB_3051	TRUE	ADDSLTTLDDLNR, AESGTYGLRPDPSLAAIEK, EALGDSTIDGWEK, EVYGIGLAR, FDQPGVGLQHPDK, FDQPGVGLQHPDKK, GDTAAIEAIDR, ISEYVVNAIADELGVK, LIQMNYELSK, MIATGAWDSDLR, RAESGTYGLRPDPSLAAIEK, VDALTTDETILAGYAK, VSFAGPYLITYQGLLVR, WYETPSAQR	14	tr|B1MD08|B1MD08_MYCA9	Glutamate ABC transporter, periplasmic protein OS=Mycobacteroides abscessus (strain ATCC 19977 / DSM 44196 / CCUG 20993 / CIP 104536 / JCM 13569 / NCTC 13031 / TMC 1543 / L948) OX=561007 GN=MAB_3051 PE=3 SV=1	14.864	14.6586	14.4728	14.8025	14.831	15.067	14.8243	14.7568	14.946	15.0106	15.0179	14.8132
B1MD09	B1MD09_MYCA9	MAB_3052	MAB_3052	TRUE	IFGTWYVNVVR, NTSIASAIGVAEAALLMR, SGFNTVPLGQAEAAR, SLGLPFWR, SVLAPMGSVLIALVK, VLTLIVLPQAMR	6	tr|B1MD09|B1MD09_MYCA9	Glutamate ABC transporter, permease OS=Mycobacteroides abscessus (strain ATCC 19977 / DSM 44196 / CCUG 20993 / CIP 104536 / JCM 13569 / NCTC 13031 / TMC 1543 / L948) OX=561007 GN=MAB_3052 PE=3 SV=1	13.308	13.3473	13.2974	13.5511	13.2911	13.4484	13.4298	13.3841	13.9334	13.4818	13.8246	13.6189
B1MD10	B1MD10_MYCA9	MAB_3053	MAB_3053	TRUE	GQSEAAVALGMR, MTGATVMYDAPGPK	2	tr|B1MD10|B1MD10_MYCA9	Glutamate ABC transporter, permease OS=Mycobacteroides abscessus (strain ATCC 19977 / DSM 44196 / CCUG 20993 / CIP 104536 / JCM 13569 / NCTC 13031 / TMC 1543 / L948) OX=561007 GN=MAB_3053 PE=3 SV=1	11.8673	12.3734	12.1637	12.2955	11.7706	12.185	11.9114	11.3755	12.7581	11.3089	12.0994	12.1396
B1MD11	B1MD11_MYCA9	MAB_3054c	MAB_3054c	TRUE	DPEGVAAAYTEDSVWR, EASINDTPIAETQR, IFGPRPEGDESPLPIR	3	tr|B1MD11|B1MD11_MYCA9	Response regulator receiver domain-containing protein OS=Mycobacteroides abscessus (strain ATCC 19977 / DSM 44196 / CCUG 20993 / CIP 104536 / JCM 13569 / NCTC 13031 / TMC 1543 / L948) OX=561007 GN=MAB_3054c PE=4 SV=1	12.2374	12.137	12.3177	12.3382	10.7103	11.9716	12.19	11.6418	11.4013	12.4026	11.9937	11.593
B1MD12	B1MD12_MYCA9	MAB_3055c	MAB_3055c	TRUE	DISEIGPSLPGETR, IGMLALQPQR, MWASQIVGPPGFAHAADAR, TGSTLQLTGTAR, WGHAEPSPANPPL	5	tr|B1MD12|B1MD12_MYCA9	Pyridoxamine 5'-phosphate oxidase putative domain-containing protein OS=Mycobacteroides abscessus (strain ATCC 19977 / DSM 44196 / CCUG 20993 / CIP 104536 / JCM 13569 / NCTC 13031 / TMC 1543 / L948) OX=561007 GN=MAB_3055c PE=4 SV=1	11.9492	12.378	12.5025	11.9795	12.1443	12.2668	11.8417	12.1034	12.1809	11.8017	12.1438	11.8785
B1MD13	B1MD13_MYCA9	MAB_3056c	MAB_3056c	TRUE	EGATSGGIFFTDPDGIR, QAFGFDELAVSADGAQR, QLSTVFVHDGVVAHR	3	tr|B1MD13|B1MD13_MYCA9	VOC domain-containing protein OS=Mycobacteroides abscessus (strain ATCC 19977 / DSM 44196 / CCUG 20993 / CIP 104536 / JCM 13569 / NCTC 13031 / TMC 1543 / L948) OX=561007 GN=MAB_3056c PE=4 SV=1	12.0919	12.0502	12.4414	11.7622	12.494	12.2667	11.3159	12.1462	12.4331	12.1013	12.1007	11.7569
B1MD14	B1MD14_MYCA9	MAB_3057	MAB_3057	TRUE	DLLTDLDGLR, DSQIDGLNAVLSHGAIR	2	tr|B1MD14|B1MD14_MYCA9	Zinc finger CGNR domain-containing protein OS=Mycobacteroides abscessus (strain ATCC 19977 / DSM 44196 / CCUG 20993 / CIP 104536 / JCM 13569 / NCTC 13031 / TMC 1543 / L948) OX=561007 GN=MAB_3057 PE=4 SV=1	15.4956	15.7282	15.6289	15.1271	15.2542	15.3433	15.3729	15.6334	15.9407	15.1015	15.3404	15.2237
B1MD16	RECX_MYCA9	recX	MAB_3059c	FALSE	GVSAENAAAALAQIDGEAER, GYGQSMAYDVVK, GYPDDVSER, LATAGLVNDADFATQWVQSR, SENLDDGGIK, VASVPEAPTREPVDSR	6	sp|B1MD16|RECX_MYCA9	Regulatory protein RecX OS=Mycobacteroides abscessus (strain ATCC 19977 / DSM 44196 / CCUG 20993 / CIP 104536 / JCM 13569 / NCTC 13031 / TMC 1543 / L948) OX=561007 GN=recX PE=3 SV=1	12.8242	12.8687	12.8306	12.3321	12.4278	12.3001	12.4662	12.6323	12.8409	12.2493	12.5343	12.8148
B1MD17	RECA_MYCA9	recA	MAB_3060c	FALSE	AEIEGEMGDSHVGLQAR, AGGIAAFIDAEHALDPEYAK, ALELALAQIDK, EGSLIDMGVEQGFIR, IGVMFGSPETTTGGK, KLGVDTDSLLVSQPDTGEQALEIADMLVR, LGIGAVLTDDEVVPAPVDF, LGVDTDSLLVSQPDTGEQALEIADMLVR, MTGALNNSGTTAIFINQLR, NFLLENVDVANEIEK, NFLLENVDVANEIEKK, QAEFDILYGK, SGAIDLIVIDSVAALVPR, SGSWFTYEGEQLGQGK, TTVALHAVANAQR, VIEIYGPESSGK	16	sp|B1MD17|RECA_MYCA9	Protein RecA OS=Mycobacteroides abscessus (strain ATCC 19977 / DSM 44196 / CCUG 20993 / CIP 104536 / JCM 13569 / NCTC 13031 / TMC 1543 / L948) OX=561007 GN=recA PE=3 SV=1	18.7335	18.8657	18.8826	18.6158	18.6542	18.7455	18.3902	18.4351	18.6675	18.2307	18.7778	18.7022
B1MD18	B1MD18_MYCA9	MAB_3061c	MAB_3061c	TRUE	FGAAYGSSVLVDHVLTALGGR, LTEFHELVTGR, TASQAVEDGVEPR	3	tr|B1MD18|B1MD18_MYCA9	DUF3046 domain-containing protein OS=Mycobacteroides abscessus (strain ATCC 19977 / DSM 44196 / CCUG 20993 / CIP 104536 / JCM 13569 / NCTC 13031 / TMC 1543 / L948) OX=561007 GN=MAB_3061c PE=4 SV=1	15.4113	15.5203	15.567	15.4118	15.5553	15.5959	15.2157	15.3721	15.5971	15.0235	15.365	15.3503
B1MD19	B1MD19_MYCA9	MAB_3062c	MAB_3062c	TRUE	AAAGAIAVEDPVR, AAGVESVELLGLQPR, AAHMALANLDQLR, ALLAGVPTVVVPGGGDQWELANR, FAAAGDDPVLLTGTR, GLPPLGSGLAPGVGLR, VVISALEPPSSGLPSWAIAGLAR	7	tr|B1MD19|B1MD19_MYCA9	Erythromycin biosynthesis protein CIII-like C-terminal domain-containing protein OS=Mycobacteroides abscessus (strain ATCC 19977 / DSM 44196 / CCUG 20993 / CIP 104536 / JCM 13569 / NCTC 13031 / TMC 1543 / L948) OX=561007 GN=MAB_3062c PE=4 SV=1	16.2292	16.5439	16.464	16.3058	16.2206	16.3999	16.0636	16.2545	16.6309	15.965	16.3555	16.1619
B1MD20	B1MD20_MYCA9	MAB_3063	MAB_3063	TRUE	DYFDMFDMFK, FLEAAQNGDTEFAEK, GLIAIPLPALR, GLIAIPLPALRPR, HDAIVLGPLR, RPGFGFEVK, STLAPAETVTR, TTTNGNTVMNER, VLDENLVYQNVGLPTIYGR	9	tr|B1MD20|B1MD20_MYCA9	Limonene-1,2-epoxide hydrolase domain-containing protein OS=Mycobacteroides abscessus (strain ATCC 19977 / DSM 44196 / CCUG 20993 / CIP 104536 / JCM 13569 / NCTC 13031 / TMC 1543 / L948) OX=561007 GN=MAB_3063 PE=4 SV=1	19.0951	19.1496	19.162	18.9537	19.0191	19.0559	18.8779	18.962	19.1002	18.8313	19.0013	18.9833
B1MD21	B1MD21_MYCA9	MAB_3064	MAB_3064	TRUE	DYADVWNITK, IAANGNTVMTER, RSDLAALDALLEDSVR, SDLAALDALLEDSVR, WENVGLPTVR	5	tr|B1MD21|B1MD21_MYCA9	Limonene-1,2-epoxide hydrolase domain-containing protein OS=Mycobacteroides abscessus (strain ATCC 19977 / DSM 44196 / CCUG 20993 / CIP 104536 / JCM 13569 / NCTC 13031 / TMC 1543 / L948) OX=561007 GN=MAB_3064 PE=4 SV=1	15.2738	15.1778	15.1157	15.1037	15.0504	15.2552	14.9786	15.1277	15.0968	14.922	14.9266	15.1046
B1MD23	B1MD23_MYCA9	MAB_3066c	MAB_3066c	TRUE	AAVHGGWEQLLR, AAYVMAATAK, AFTAQLDTGVR, EYLQPTIK, GALFDDLVSATDR, GSMIPESEGR, LATNVNDLGEELAAR, LPPYGSSARPPMAALDAAER, LTGWAGALDELGQLSG, PPMAALDAAER, SLFSLLGVVER	11	tr|B1MD23|B1MD23_MYCA9	Alanine rich transmembrane protein OS=Mycobacteroides abscessus (strain ATCC 19977 / DSM 44196 / CCUG 20993 / CIP 104536 / JCM 13569 / NCTC 13031 / TMC 1543 / L948) OX=561007 GN=MAB_3066c PE=4 SV=1	14.8875	15.0916	15.0953	14.5411	14.5797	14.7445	14.235	14.6238	15.1434	14.2418	14.6244	14.3659
B1MD24	B1MD24_MYCA9	MAB_3067c	MAB_3067c	TRUE	ALHDQALAAAAQAK, ATEYNNAAEAFAAQLVTAEQSVEDLK, AVEQNAMMLQQR, LLSQLEQAK, MIEVEQASVQMAGHSR, MQEQVSASLR, NHQALSQQAASVIGNQR, QALTLADQATTAGDTAK, SMSELAAPGNTPTLDEVR, SMSELAAPGNTPTLDEVRDK, VQIQQAIEEAQR, YANALGQAELAQNSVQGR, YLMALFNAK	13	tr|B1MD24|B1MD24_MYCA9	35 kDa protein OS=Mycobacteroides abscessus (strain ATCC 19977 / DSM 44196 / CCUG 20993 / CIP 104536 / JCM 13569 / NCTC 13031 / TMC 1543 / L948) OX=561007 GN=MAB_3067c PE=3 SV=1	19.7159	19.8144	19.8391	19.5999	19.6678	19.7318	19.751	19.7199	19.9347	19.6224	19.6942	19.747
B1MD25	B1MD25_MYCA9	MAB_3068c	MAB_3068c	TRUE	VSLGYLSEVER	1	tr|B1MD25|B1MD25_MYCA9	Possible transcriptional regulatory protein OS=Mycobacteroides abscessus (strain ATCC 19977 / DSM 44196 / CCUG 20993 / CIP 104536 / JCM 13569 / NCTC 13031 / TMC 1543 / L948) OX=561007 GN=MAB_3068c PE=4 SV=1	10.8043	11.3164	10.9821	12.0702	12.0596	11.8514	8.49504	10.5427	11.1332	8.52523	10.4576	10.0462
B1MD26	B1MD26_MYCA9	MAB_3069c	MAB_3069c	TRUE	EAMQPDDVGLPR, FAELLNAESEQFR, GPQPSEQMIAAIAQGLHLSR, LAGHQPPASGGESEYISPGLMR, LQLLAIIGASSPPGR, LTPDTAAEIVTELGETLR, QTPLGIALAGDLTR, SIHPVEDHQFYSR, WFTDPATR	9	tr|B1MD26|B1MD26_MYCA9	DNA-binding protein OS=Mycobacteroides abscessus (strain ATCC 19977 / DSM 44196 / CCUG 20993 / CIP 104536 / JCM 13569 / NCTC 13031 / TMC 1543 / L948) OX=561007 GN=MAB_3069c PE=4 SV=1	13.2297	13.5447	13.2497	13.0055	13.2136	13.0621	13.1723	13.2643	13.4649	12.9668	13.208	12.8062
B1MD28	B1MD28_MYCA9	MAB_3071c	MAB_3071c	TRUE	YGLITPFGQLADPIADK	1	tr|B1MD28|B1MD28_MYCA9	CDP-diacylglycerol--glycerol-3-phosphate 3-phosphatidyltransferase OS=Mycobacteroides abscessus (strain ATCC 19977 / DSM 44196 / CCUG 20993 / CIP 104536 / JCM 13569 / NCTC 13031 / TMC 1543 / L948) OX=561007 GN=MAB_3071c PE=3 SV=1	12.1979	12.5841	12.113	11.8491	11.7929	11.6448	12.0481	12.3402	13.2421	12.0834	12.2698	12.3038
B1MD29	B1MD29_MYCA9	MAB_3072	MAB_3072	TRUE	ALVDVYAGR, GAGVGHALVSR, LLEVASELELK, MLAHLSSRPT, SYDTGVAEFLDLSYVK	5	tr|B1MD29|B1MD29_MYCA9	Acetyltransferase OS=Mycobacteroides abscessus (strain ATCC 19977 / DSM 44196 / CCUG 20993 / CIP 104536 / JCM 13569 / NCTC 13031 / TMC 1543 / L948) OX=561007 GN=MAB_3072 PE=4 SV=1	13.8729	14.2524	14.198	13.619	13.7349	14.0601	14.0636	14.2575	14.5555	13.6404	14.0531	13.9397
B1MD30	B1MD30_MYCA9	MAB_3073	MAB_3073	TRUE	HSVQGFAFYR	1	tr|B1MD30|B1MD30_MYCA9	Carboxymuconolactone decarboxylase-like domain-containing protein OS=Mycobacteroides abscessus (strain ATCC 19977 / DSM 44196 / CCUG 20993 / CIP 104536 / JCM 13569 / NCTC 13031 / TMC 1543 / L948) OX=561007 GN=MAB_3073 PE=4 SV=1	14.3107	14.3417	14.4972	14.1637	14.1989	14.1845	14.0391	14.0162	14.4033	14.1768	14.3902	14.3527
B1MD31	B1MD31_MYCA9	MAB_3074c	MAB_3074c	TRUE	AAGIHLVLATQRPSVDVVTGLIK, AASALAWLVEEMEQR, DHHPLVIGLGK, DIEGDFISANLAK, EQAEPEYTEGVTTAK, ESSAANDDMIAAITGVLEQFK, EVMVKPEDLAGVLASIR, EYRPYPYILAVVDELADLMMTAPR, GGGGADEDEDDGGVPEDF, LADVLTAPETR, LAFATSSLTDSR, LIGMGDGLFLPMGAGR, LIGMGDGLFLPMGAGRPIR, LMDLMETR, MPHLLVAGSTGSGK, MVELTPYEGIPHLITPIITSPK, NIAYAVATDSVR, NQHWTAPLAALGR, PSVDVVTGLIK, PVGGWIDNAFR, RNQHWTAPLAALGR, SAVGIEVPNTDR, SAVGIEVPNTDREMVR, SGEIT…	29	tr|B1MD31|B1MD31_MYCA9	Probable cell division protein FtsK OS=Mycobacteroides abscessus (strain ATCC 19977 / DSM 44196 / CCUG 20993 / CIP 104536 / JCM 13569 / NCTC 13031 / TMC 1543 / L948) OX=561007 GN=MAB_3074c PE=3 SV=1	18.0318	18.1155	18.1221	17.6872	17.6631	17.7632	17.3579	17.3912	17.7914	17.5807	17.8067	17.6575
B1MD32	B1MD32_MYCA9	MAB_3075c	MAB_3075c	TRUE	AHFDATGEQLFTPATRPPVLTPGNYFNYR, DDTDGAWFSTPR, QADFEQFLR, QADFEQFLRDDTDGAWFSTPR	4	tr|B1MD32|B1MD32_MYCA9	Secreted protein OS=Mycobacteroides abscessus (strain ATCC 19977 / DSM 44196 / CCUG 20993 / CIP 104536 / JCM 13569 / NCTC 13031 / TMC 1543 / L948) OX=561007 GN=MAB_3075c PE=4 SV=1	13.8562	14.0246	14.183	13.5396	13.7201	13.9475	13.2852	13.3624	14.0661	13.4319	13.3477	13.6433
B1MD33	B1MD33_MYCA9	MAB_3076	MAB_3076	TRUE	AVFTPILGVAAYYGGEDLVR, DILEPWMDFHEVPR, LLADHLWQGDELMDAVVDR	3	tr|B1MD33|B1MD33_MYCA9	ER-bound oxygenase mpaB/mpaB'/Rubber oxygenase catalytic domain-containing protein OS=Mycobacteroides abscessus (strain ATCC 19977 / DSM 44196 / CCUG 20993 / CIP 104536 / JCM 13569 / NCTC 13031 / TMC 1543 / L948) OX=561007 GN=MAB_3076 PE=4 SV=1	9.0948	10.3644	9.95582	8.91048	10.4357	8.104	7.60271		9.0331	9.37375	9.42738	10.0058
B1MD34	B1MD34_MYCA9	MAB_3077c	MAB_3077c	TRUE	VLPANNYIELGSTR	1	tr|B1MD34|B1MD34_MYCA9	Secreted protein OS=Mycobacteroides abscessus (strain ATCC 19977 / DSM 44196 / CCUG 20993 / CIP 104536 / JCM 13569 / NCTC 13031 / TMC 1543 / L948) OX=561007 GN=MAB_3077c PE=4 SV=1	18.8911	18.9891	19.1978	18.4716	18.303	18.5894	18.3656	18.2707	18.6815	18.2206	18.3065	18.423
B1MD35	B1MD35_MYCA9	MAB_3078	MAB_3078	TRUE	AVIDYWENDVTVAQR, HYIEAGFTPAR, IGFSILVGAQQFGTR, IGFSILVGAQQFGTRVDHK, IGMTTGSLYHHFGSGAAFYR, LATLEQAAR, LNSALDEYSAWVNSSVSAEVTTSH, VSRDDYFTAAFELLAAGGK	8	tr|B1MD35|B1MD35_MYCA9	Transcriptional regulator, TetR family OS=Mycobacteroides abscessus (strain ATCC 19977 / DSM 44196 / CCUG 20993 / CIP 104536 / JCM 13569 / NCTC 13031 / TMC 1543 / L948) OX=561007 GN=MAB_3078 PE=4 SV=1	13.9094	14.0761	14.1064	13.5029	13.5947	13.8969	13.5799	13.842	14.4801	13.3124	13.4809	13.4453
[truncated: 3,220 more rows]

## Sheet: DE Proteins Summary
	0.5 hour: FF-NH2 100 uM vs No Treatment							Significance for differential expression: Log2 Fold-Change > |1|, padj <0.01
	All Proteins			WhiB7 Regulon Proteins
Expression		FF-NH2			FF-NH2
Increased with FF-NH2 trx		19			18
Decreased with FF-NH2 trx		4			0
Total DEGs		23			18
	3 hour: FF-NH2 100 uM vs No Treatment
[truncated: 5 more rows]

## Sheet: FF-NH2_100uM_0.5hr
Gene	Uniprot ID	GN	Description	p-value	FDR	Log2Fold(FF-NH2_30/DMSO_30)	Log10
[truncated: 4,003 more rows]

[truncated: 1 more sheets: FF-NH2_100uM_3hr]
