# Supplementary material for: Prodrug florfenicol amine is activated by intrinsic resistance to target Mycobacterium abscessus
Source: Nat Microbiol. 2025 Oct 30;10(11):2875–91. doi: 10.1038/s41564-025-02147-9 (PMC12578646; doi:10.1038/s41564-025-02147-9)
Supplement: Supplementary file 6 — All raw and processed accumulation data, including chromatograms for total ion and exact masses for FF, FF-NH2, FF-ac, warfarin and propylparaben. Key on first tab. [file 41564_2025_2147_MOESM6_ESM.xlsx]

## Sheet: Key
Tab	Description
FF-NH2	All raw and processed accumulation data, including chromatograms for total ion and exact masses for florfenicol amine (FF-NH2) and internal standard (IS) warfarin after treatment with 100 µM FF-NH2.
FF-Ac	All raw and processed accumulation data, including chromatograms for total ion and exact masses for florfenicol acetyl (FF-Ac) and internal standard (IS) warfarin after treatment with 100 µM FF-NH2.
FF	All raw and processed accumulation data, including chromatograms for total ion and exact masses for florfenicol (FF) and internal standard (IS) propylparaben after treatment with 100 µM FF.
Color
Peak area ratios (compound/internal standard) utilized in the standard calibration curve are highlighted in yellow.

## Sheet: FF-NH2
Index	Sample Name	Component Name	IS Name	Area	IS Area	Area Ratio	Retention Time	IS Retention Time	Actual Concentration	Calculated Concentration	Accuracy	*Ejection Status	*Ejection Volume (nL)
1	Std_FF-NH2_10000_A	FF-NH2	Warfarin	216172	281699	0.767387	0.01	0.01	10000		N/A	Ok	20
2	Std_FF-NH2_5000_A	FF-NH2	Warfarin	118907	237949	0.499719	0.01	0.01	5000		N/A	Ok	20
3	Std_FF-NH2_2500_A	FF-NH2	Warfarin	64742.7	260259	0.248762	0.01	0.01	2500		N/A	Ok	20
4	Std_FF-NH2_1250_A	FF-NH2	Warfarin	31665.1	254371	0.124484	0.01	0.01	1250	1225.85	98.0684	Ok	20
5	Std_FF-NH2_625_A	FF-NH2	Warfarin	16584.1	257381	0.064434	0.01	0.01	625	529.437	84.7099	Ok	20
6	Std_FF-NH2_312.5_A	FF-NH2	Warfarin	9607.45	269532	0.035645	0.01	0.01	312.5	284.02	90.8864	Ok	20
7	Std_FF-NH2_156.3_A	FF-NH2	Warfarin	5520.47	238320	0.023164	0.01	0.01	156.25	186.506	119.364	Ok	20
8	Std_FF-NH2_78.1_A	FF-NH2	Warfarin	2622.41	256406	0.010228	0.01	0.01	78.125	86.895	111.226	Ok	20
9	Std_FF-NH2_39.1_A	FF-NH2	Warfarin	862.04	272869	0.003159	0.01	0.01	39.0625	29.5645	75.6852	Ok	20
10	Std_FF-NH2_19.5_A	FF-NH2	Warfarin	581.27	253257	0.002295	0.01	0.01	19.5312	21.9554	112.412	Ok	20
11	Std_FF-NH2_9.8_A	FF-NH2	Warfarin	240.72	248844	0.000967	0.01	0.01	9.76562	9.47683	97.0428	Ok	20
12	Std_FF-NH2_4.9_A	FF-NH2	Warfarin	180.05	241721	0.000745	0.01	0.01	4.88281	7.21564	147.776	Ok	20
13	Std_FF-NH2_2.4_A	FF-NH2	Warfarin	N/A	233602	N/A	N/A	0.01	2.44141		N/A	Ok	20
14	Std_FF-NH2_1.2_A	FF-NH2	Warfarin	N/A	247797	N/A	N/A	0.01	1.2207		N/A	Ok	20
15	Std_FF-NH2_0.6_A	FF-NH2	Warfarin	169.68	250428	0.000678	0.01	0.01	0.610352	6.51515	N/A	Ok	20
16	Std_FF-NH2_10000_B	FF-NH2	Warfarin	217923	233050	0.935093	0.01	0.01	10000		N/A	Ok	20
17	Std_FF-NH2_5000_B	FF-NH2	Warfarin	111367	245942	0.452818	0.01	0.01	5000		N/A	Ok	20
18	Std_FF-NH2_2500_B	FF-NH2	Warfarin	59871.1	250002	0.239483	0.01	0.01	2500		N/A	Ok	20
19	Std_FF-NH2_1250_B	FF-NH2	Warfarin	33676.6	241554	0.139416	0.01	0.01	1250	1465.52	117.241	Ok	20
20	Std_FF-NH2_625_B	FF-NH2	Warfarin	16763.1	232202	0.072192	0.01	0.01	625	602.681	96.429	Ok	20
21	Std_FF-NH2_312.5_B	FF-NH2	Warfarin	9516.66	249855	0.038089	0.01	0.01	312.5	303.577	97.1446	Ok	20
22	Std_FF-NH2_156.3_B	FF-NH2	Warfarin	5333.58	259717	0.020536	0.01	0.01	156.25	166.309	106.438	Ok	20
23	Std_FF-NH2_78.1_B	FF-NH2	Warfarin	2284.46	250533	0.009118	0.01	0.01	78.125	78.1911	100.085	Ok	20
24	Std_FF-NH2_39.1_B	FF-NH2	Warfarin	1053.75	256713	0.004105	0.01	0.01	39.0625	37.6391	96.3562	Ok	20				Standard Concentrations used for quantification							Corresponding chromatograms
25	Std_FF-NH2_19.5_B	FF-NH2	Warfarin	498.74	255534	0.001952	0.01	0.01	19.5312	18.8479	96.5011	Ok	20
26	Std_FF-NH2_9.8_B	FF-NH2	Warfarin	406.35	255745	0.001589	0.01	0.01	9.76562	15.4863	158.58	Ok	20
27	Std_FF-NH2_4.9_B	FF-NH2	Warfarin	N/A	261203	N/A	N/A	0.01	4.88281	N/A	N/A	Ok	20
28	Std_FF-NH2_2.4_B	FF-NH2	Warfarin	N/A	253025	N/A	N/A	0.01	2.44141	N/A	N/A	Ok	20
29	Std_FF-NH2_1.2_B	FF-NH2	Warfarin	N/A	249027	N/A	N/A	0.01	1.2207	N/A	N/A	Ok	20
30	Std_FF-NH2_0.6_B	FF-NH2	Warfarin	N/A	258201	N/A	N/A	0.01	0.610352	N/A	N/A	Ok	20
31	Mab-FF-NH2-0.17-A	FF-NH2	Warfarin	797.92	142941	0.005582	0.01	0.01	N/A	49.8893	N/A	Ok	20
32	Mab-FF-NH2-0.17-B	FF-NH2	Warfarin	319.35	142035	0.002248	0.01	0.01	N/A	21.533	N/A	Ok	20
33	Mab-FF-NH2-0.17-C	FF-NH2	Warfarin	341.03	192333	0.001773	0.02	0.01	N/A	17.2008	N/A	Ok	20
34	Mab-FF-NH2-0.5-A	FF-NH2	Warfarin	1015.65	114880	0.008841	0.01	0.01	N/A	76.0088	N/A	Ok	20
35	Mab-FF-NH2-0.5-B	FF-NH2	Warfarin	442.76	182075	0.002432	0.01	0.01	N/A	23.181	N/A	Ok	20
36	Mab-FF-NH2-0.5-C	FF-NH2	Warfarin	917.23	130049	0.007053	0.01	0.01	N/A	61.7971	N/A	Ok	20
37	Mab-FF-NH2-1-A	FF-NH2	Warfarin	3637.76	98325.8	0.036997	0.01	0.01	N/A	294.816	N/A	Ok	20
38	Mab-FF-NH2-1-B	FF-NH2	Warfarin	1635.32	173650	0.009417	0.01	0.01	N/A	80.5419	N/A	Ok	20
39	Mab-FF-NH2-1-C	FF-NH2	Warfarin	3345.59	126295	0.02649	0.01	0.01	N/A	212.185	N/A	Ok	20
40	Mab-FF-NH2-2-A	FF-NH2	Warfarin	10863.1	102859	0.105611	0.01	0.01	N/A	969.013	N/A	Ok	20
41	Mab-FF-NH2-2-B	FF-NH2	Warfarin	4741.86	145737	0.032537	0.01	0.01	N/A	259.402	N/A	Ok	20
42	Mab-FF-NH2-2-C	FF-NH2	Warfarin	7108.99	97601.6	0.072837	0.01	0.01	N/A	608.938	N/A	Ok	20
43	Mab-FF-NH2-3-A	FF-NH2	Warfarin	9800.68	90615.5	0.108157	0.01	0.01	N/A	1001.15	N/A	Ok	20
44	Mab-FF-NH2-3-B	FF-NH2	Warfarin	4836.49	131242	0.036852	0.01	0.01	N/A	293.655	N/A	Ok	20
45	Mab-FF-NH2-3-C	FF-NH2	Warfarin	6979.26	105025	0.066454	0.01	0.01	N/A	548.162	N/A	Ok	20
46	Mab-FF-NH2-0.17-D	FF-NH2	Warfarin	833.37	221468	0.003763	0.01	0.01	N/A	34.7451	N/A	Ok	20
47	Mab-FF-NH2-0.17-E	FF-NH2	Warfarin	596.25	215318	0.002769	0.01	0.01	N/A	26.1633	N/A	Ok	20
48	Mab-FF-NH2-0.17-F	FF-NH2	Warfarin	811.36	214530	0.003782	0.01	0.01	N/A	34.9065	N/A	Ok	20
49	Mab-FF-NH2-0.5-D	FF-NH2	Warfarin	934.44	181823	0.005139	0.01	0.01	N/A	46.2517	N/A	Ok	20
50	Mab-FF-NH2-0.5-E	FF-NH2	Warfarin	1591.05	168083	0.009466	0.01	0.01	N/A	80.9267	N/A	Ok	20
51	Mab-FF-NH2-0.5-F	FF-NH2	Warfarin	1657.76	212552	0.007799	0.01	0.01	N/A	67.7557	N/A	Ok	20
52	Mab-FF-NH2-1-D	FF-NH2	Warfarin	3261.25	247429	0.013181	0.01	0.01	N/A	109.816	N/A	Ok	20
53	Mab-FF-NH2-1-E	FF-NH2	Warfarin	4039.81	172674	0.023396	0.01	0.01	N/A	188.292	N/A	Ok	20
54	Mab-FF-NH2-1-F	FF-NH2	Warfarin	3509.6	232987	0.015063	0.01	0.01	N/A	124.312	N/A	Ok	20
55	Mab-FF-NH2-2-D	FF-NH2	Warfarin	13179	250303	0.052652	0.01	0.01	N/A	424.572	N/A	Ok	20
56	Mab-FF-NH2-2-E	FF-NH2	Warfarin	13604.6	238299	0.05709	0.01	0.01	N/A	463.246	N/A	Ok	20
57	Mab-FF-NH2-2-F	FF-NH2	Warfarin	13013.3	219955	0.059163	0.01	0.01	N/A	481.642	N/A	Ok	20
58	Mab-FF-NH2-3-D	FF-NH2	Warfarin	13157	189752	0.069338	0.01	0.01	N/A	575.312	N/A	Ok	20
59	Mab-FF-NH2-3-E	FF-NH2	Warfarin	9730.51	202789	0.047984	0.01	0.01	N/A	384.865	N/A	Ok	20
60	Mab-FF-NH2-3-F	FF-NH2	Warfarin	12118.9	193798	0.062534	0.01	0.01	N/A	512.035	N/A	Ok	20
61	Mab ∆whiB7_FF-NH2-0.17-A	FF-NH2	Warfarin	N/A	236924	N/A	N/A	0.01	N/A		N/A	Ok	20
62	Mab ∆whiB7_FF-NH2-0.17-B	FF-NH2	Warfarin	N/A	270723	N/A	N/A	0.01	N/A		N/A	Ok	20
63	Mab ∆whiB7_FF-NH2-0.5-A	FF-NH2	Warfarin	N/A	283438	N/A	N/A	0.01	N/A		N/A	Ok	20
64	Mab ∆whiB7_FF-NH2-0.5-B	FF-NH2	Warfarin	N/A	246310	N/A	N/A	0.01	N/A		N/A	Ok	20
65	Mab ∆whiB7_FF-NH2-0.5-C	FF-NH2	Warfarin	N/A	265401	N/A	N/A	0.01	N/A		N/A	Ok	20
66	Mab ∆whiB7_FF-NH2-1-A	FF-NH2	Warfarin	N/A	251574	N/A	N/A	0.01	N/A		N/A	Ok	20
67	Mab ∆whiB7_FF-NH2-1-B	FF-NH2	Warfarin	N/A	236659	N/A	N/A	0.01	N/A		N/A	Ok	20
68	Mab ∆whiB7_FF-NH2-1-C	FF-NH2	Warfarin	N/A	227615	N/A	N/A	0.01	N/A		N/A	Ok	20
69	Mab ∆whiB7_FF-NH2-2-A	FF-NH2	Warfarin	N/A	160518	N/A	N/A	0.01	N/A		N/A	Ok	20
70	Mab ∆whiB7_FF-NH2-2-B	FF-NH2	Warfarin	N/A	174700	N/A	N/A	0.01	N/A		N/A	Ok	20
71	Mab ∆whiB7_FF-NH2-2-C	FF-NH2	Warfarin	443.57	220382	0.002013	0.01	0.01	N/A	19.405	N/A	Ok	20
72	Mab ∆whiB7_FF-NH2-3-A	FF-NH2	Warfarin	N/A	194249	N/A	N/A	0.01	N/A		N/A	Ok	20
73	Mab ∆whiB7_FF-NH2-3-B	FF-NH2	Warfarin	N/A	167476	N/A	N/A	0.01	N/A		N/A	Ok	20
74	Mab ∆whiB7_FF-NH2-3-C	FF-NH2	Warfarin	349.34	171412	0.002038	0.01	0.01	N/A	19.6327	N/A	Ok	20
75	Mab ∆eis2_FF-NH2-0.17-A	FF-NH2	Warfarin	N/A	275511	N/A	N/A	0.01	N/A		N/A	Ok	20
76	Mab ∆eis2_FF-NH2-0.17-B	FF-NH2	Warfarin	N/A	305563	N/A	N/A	0.01	N/A		N/A	Ok	20
77	Mab ∆eis2_FF-NH2-0.17-C	FF-NH2	Warfarin	N/A	331585	N/A	N/A	0.01	N/A		N/A	Ok	20
78	Mab ∆eis2_FF-NH2-0.5-A	FF-NH2	Warfarin	346.4	300391	0.001153	0.01	0.01	N/A	11.316	N/A	Ok	20
79	Mab ∆eis2_FF-NH2-0.5-B	FF-NH2	Warfarin	769.32	240421	0.0032	0.01	0.01	N/A	29.9193	N/A	Ok	20
80	Mab ∆eis2_FF-NH2-0.5-C	FF-NH2	Warfarin	709.78	268929	0.002639	0.01	0.01	N/A	25.018	N/A	Ok	20
81	Mab ∆eis2_FF-NH2-1-A	FF-NH2	Warfarin	N/A	264635	N/A	N/A	0.01	N/A		N/A	Ok	20
82	Mab ∆eis2_FF-NH2-1-B	FF-NH2	Warfarin	N/A	252029	N/A	N/A	0.01	N/A		N/A	Ok	20
83	Mab ∆eis2_FF-NH2-1-C	FF-NH2	Warfarin	224.29	235950	0.000951	0.01	0.01	N/A	9.3165	N/A	Ok	20
84	Mab ∆eis2_FF-NH2-2-A	FF-NH2	Warfarin	N/A	299432	N/A	N/A	0.01	N/A		N/A	Ok	20
85	Mab ∆eis2_FF-NH2-2-B	FF-NH2	Warfarin	N/A	288479	N/A	N/A	0.01	N/A		N/A	Ok	20
86	Mab ∆eis2_FF-NH2-2-C	FF-NH2	Warfarin	237.86	276457	0.00086	0.01	0.01	N/A	8.39729	N/A	Ok	20
87	Mab ∆eis2_FF-NH2-3-A	FF-NH2	Warfarin	340.64	284882	0.001196	0.01	0.01	N/A	11.7353	N/A	Ok	20
88	Mab ∆eis2_FF-NH2-3-B	FF-NH2	Warfarin	311.18	281671	0.001105	0.01	0.01	N/A	10.8454	N/A	Ok	20
89	Mab ∆eis2_FF-NH2-3-C	FF-NH2	Warfarin	396.07	267653	0.00148	0.01	0.01	N/A	14.4592	N/A	Ok	20
90	Mab ∆eis2 pOLYG-EV_FF-NH2-0.17-A	FF-NH2	Warfarin	N/A	339171	N/A	N/A	0.01	N/A		N/A	Ok	20
91	Mab ∆eis2 pOLYG-EV_FF-NH2-0.17-B	FF-NH2	Warfarin	N/A	394429	N/A	N/A	0.01	N/A		N/A	Ok	20
92	Mab ∆eis2 pOLYG-EV_FF-NH2-0.17-C	FF-NH2	Warfarin	N/A	344551	N/A	N/A	0.01	N/A		N/A	Ok	20
93	Mab ∆eis2 pOLYG-EV_FF-NH2-0.5-A	FF-NH2	Warfarin	N/A	310671	N/A	N/A	0.01	N/A		N/A	Ok	20
94	Mab ∆eis2 pOLYG-EV_FF-NH2-0.5-B	FF-NH2	Warfarin	N/A	338186	N/A	N/A	0.01	N/A		N/A	Ok	20
95	Mab ∆eis2 pOLYG-EV_FF-NH2-0.5-C	FF-NH2	Warfarin	255.39	376280	0.000679	0.01	0.01	N/A	6.52568	N/A	Ok	20
96	Mab ∆eis2 pOLYG-EV_FF-NH2-1-A	FF-NH2	Warfarin	578.79	340483	0.0017	0.01	0.01	N/A	16.5233	N/A	Ok	20
97	Mab ∆eis2 pOLYG-EV_FF-NH2-1-B	FF-NH2	Warfarin	417.44	354696	0.001177	0.01	0.01	N/A	11.5503	N/A	Ok	20
98	Mab ∆eis2 pOLYG-EV_FF-NH2-1-C	FF-NH2	Warfarin	230.06	344276	0.000668	0.01	0.01	N/A	6.40974	N/A	Ok	20
99	Mab ∆eis2 pOLYG-EV_FF-NH2-2-A	FF-NH2	Warfarin	261.08	320071	0.000816	0.02	0.01	N/A	7.94802	N/A	Ok	20
100	Mab ∆eis2 pOLYG-EV_FF-NH2-2-B	FF-NH2	Warfarin	354.74	353204	0.001004	0.01	0.01	N/A	9.84623	N/A	Ok	20
101	Mab ∆eis2 pOLYG-EV_FF-NH2-2-C	FF-NH2	Warfarin	326.8	340044	0.000961	0.01	0.01	N/A	9.41675	N/A	Ok	20
102	Mab ∆eis2 pOLYG-EV_FF-NH2-3-A	FF-NH2	Warfarin	362.75	308261	0.001177	0.01	0.01	N/A	11.5503	N/A	Ok	20
103	Mab ∆eis2 pOLYG-EV_FF-NH2-3-B	FF-NH2	Warfarin	261.96	355227	0.000737	0.01	0.01	N/A	7.13251	N/A	Ok	20
104	Mab ∆eis2 pOLYG-EV_FF-NH2-3-C	FF-NH2	Warfarin	N/A	311932	N/A	N/A	0.01	N/A		N/A	Ok	20
105	Mab ∆eis2 pOLYG-eis2_FF-NH2-0.17-A	FF-NH2	Warfarin	1537.45	401772	0.003827	0.01	0.01	N/A	35.2886	N/A	Ok	20
106	Mab ∆eis2 pOLYG-eis2_FF-NH2-0.17-B	FF-NH2	Warfarin	1377.62	449517	0.003065	0.01	0.01	N/A	28.7492	N/A	Ok	20
107	Mab ∆eis2 pOLYG-eis2_FF-NH2-0.17-C	FF-NH2	Warfarin	1615.37	346728	0.004659	0.01	0.01	N/A	42.2768	N/A	Ok	20
108	Mab ∆eis2 pOLYG-eis2_FF-NH2-0.5-A	FF-NH2	Warfarin	2867.21	347114	0.00826	0.01	0.01	N/A	71.4161	N/A	Ok	20
109	Mab ∆eis2 pOLYG-eis2_FF-NH2-0.5-B	FF-NH2	Warfarin	2278.62	406233	0.005609	0.01	0.01	N/A	50.1101	N/A	Ok	20
110	Mab ∆eis2 pOLYG-eis2_FF-NH2-0.5-C	FF-NH2	Warfarin	3444.64	354533	0.009716	0.01	0.01	N/A	82.8879	N/A	Ok	20
111	Mab ∆eis2 pOLYG-eis2_FF-NH2-1-A	FF-NH2	Warfarin	5557.63	310610	0.017893	0.01	0.01	N/A	146.036	N/A	Ok	20
112	Mab ∆eis2 pOLYG-eis2_FF-NH2-1-B	FF-NH2	Warfarin	3089.4	332463	0.009292	0.01	0.01	N/A	79.5597	N/A	Ok	20
113	Mab ∆eis2 pOLYG-eis2_FF-NH2-1-C	FF-NH2	Warfarin	5715.65	251655	0.022712	0.01	0.01	N/A	183.028	N/A	Ok	20
114	Mab ∆eis2 pOLYG-eis2_FF-NH2-2-A	FF-NH2	Warfarin	7051.93	285503	0.0247	0.01	0.01	N/A	198.345	N/A	Ok	20
115	Mab ∆eis2 pOLYG-eis2_FF-NH2-2-B	FF-NH2	Warfarin	3363.64	372888	0.009021	0.01	0.01	N/A	77.4274	N/A	Ok	20
116	Mab ∆eis2 pOLYG-eis2_FF-NH2-2-C	FF-NH2	Warfarin	7931.51	247755	0.032014	0.01	0.01	N/A	255.285	N/A	Ok	20
117	Mab ∆eis2 pOLYG-eis2_FF-NH2-3-A	FF-NH2	Warfarin	6983.37	336605	0.020746	0.01	0.01	N/A	167.921	N/A	Ok	20
118	Mab ∆eis2 pOLYG-eis2_FF-NH2-3-B	FF-NH2	Warfarin	3791.45	352919	0.010743	0.01	0.01	N/A	90.9139	N/A	Ok	20
119	Mab ∆eis2 pOLYG-eis2_FF-NH2-3-C	FF-NH2	Warfarin	7433.74	285042	0.026079	0.01	0.01	N/A	209.002	N/A	Ok	20

## Sheet: FF-Ac
Index	Sample Name	Component Name	IS Name	Area	IS Area	Area Ratio	Retention Time	IS Retention Time	Actual Concentration	Calculated Concentration	Accuracy	*Ejection Status	*Ejection Volume (nL)
1	Std_FF-Ac_10000_A	FF-Ac	Warfarin	2.87786e+06	281699	10.2161	0.01	0.01	10000	8829.57	88.2957	Ok	20
2	Std_FF-Ac_5000_A	FF-Ac	Warfarin	1.5026e+06	237949	6.31483	0.01	0.01	5000	5192.76	103.855	Ok	20
3	Std_FF-Ac_2500_A	FF-Ac	Warfarin	837156	260259	3.21663	0.01	0.01	2500	2482.56	99.3024	Ok	20
4	Std_FF-Ac_1250_A	FF-Ac	Warfarin	434276	254371	1.70725	0.01	0.01	1250	1246.22	99.6973	Ok	20
5	Std_FF-Ac_625_A	FF-Ac	Warfarin	211924	257381	0.823385	0.01	0.01	625	565.118	90.4189	Ok	20
6	Std_FF-Ac_312.5_A	FF-Ac	Warfarin	123129	269532	0.456826	0.01	0.01	312.5	298.72	95.5903	Ok	20
7	Std_FF-Ac_156.3_A	FF-Ac	Warfarin	64408	238320	0.270258	0.01	0.01	156.25	169.433	108.437	Ok	20
8	Std_FF-Ac_78.1_A	FF-Ac	Warfarin	34059	256406	0.132832	0.01	0.01	78.125	78.8262	100.898	Ok	20
9	Std_FF-Ac_39.1_A	FF-Ac	Warfarin	17953.7	272869	0.065796	0.01	0.01	39.0625	37.1303	95.0535	Ok	20
10	Std_FF-Ac_19.5_A	FF-Ac	Warfarin	9450.87	253257	0.037317	0.01	0.01	19.5312	20.3298	104.089	Ok	20
11	Std_FF-Ac_9.8_A	FF-Ac	Warfarin	4755.7	248844	0.019111	0.01	0.01	9.76562	10.1012	103.436	Ok	20
12	Std_FF-Ac_4.9_A	FF-Ac	Warfarin	2316.93	241721	0.009585	0.01	0.01	4.88281	5.02636	102.94	Ok	20
13	Std_FF-Ac_2.4_A	FF-Ac	Warfarin	1291.68	233602	0.005529	0.01	0.01	2.44141	2.96652	121.508	Ok	20
14	Std_FF-Ac_1.2_A	FF-Ac	Warfarin	758.06	247797	0.003059	0.01	0.01	1.2207	1.76118	144.275	Ok	20
15	Std_FF-Ac_0.6_A	FF-Ac	Warfarin	N/A	250428	N/A	N/A	0.01	0.610352			Ok	20
16	Std_FF-Ac_10000_B	FF-Ac	Warfarin	2.92874e+06	233050	12.567	0.01	0.01	10000	11117	111.17	Ok	20
17	Std_FF-Ac_5000_B	FF-Ac	Warfarin	1.46113e+06	245942	5.94094	0.01	0.01	5000	4856.14	97.1229	Ok	20
18	Std_FF-Ac_2500_B	FF-Ac	Warfarin	811426	250002	3.24568	0.01	0.01	2500	2507.02	100.281	Ok	20
19	Std_FF-Ac_1250_B	FF-Ac	Warfarin	429613	241554	1.77854	0.01	0.01	1250	1302.84	104.227	Ok	20
20	Std_FF-Ac_625_B	FF-Ac	Warfarin	225035	232202	0.969135	0.01	0.01	625	674.256	107.881	Ok	20
21	Std_FF-Ac_312.5_B	FF-Ac	Warfarin	116619	249855	0.466748	0.01	0.01	312.5	305.741	97.8371	Ok	20
22	Std_FF-Ac_156.3_B	FF-Ac	Warfarin	63256.6	259717	0.24356	0.01	0.01	156.25	151.446	96.9254	Ok	20
23	Std_FF-Ac_78.1_B	FF-Ac	Warfarin	34164.3	250533	0.136367	0.01	0.01	78.125	81.0838	103.787	Ok	20
24	Std_FF-Ac_39.1_B	FF-Ac	Warfarin	16922.6	256713	0.06592	0.01	0.01	39.0625	37.205	95.2447	Ok	20
25	Std_FF-Ac_19.5_B	FF-Ac	Warfarin	8685.24	255534	0.033989	0.01	0.01	19.5312	18.4224	94.3225	Ok	20
26	Std_FF-Ac_9.8_B	FF-Ac	Warfarin	4983.88	255745	0.019488	0.01	0.01	9.76562	10.307	105.544	Ok	20				Standard Concentrations used for quantification						Corresponding chromatograms
27	Std_FF-Ac_4.9_B	FF-Ac	Warfarin	2282.47	261203	0.008738	0.01	0.01	4.88281	4.58973	93.9978	Ok	20
28	Std_FF-Ac_2.4_B	FF-Ac	Warfarin	N/A	253025	N/A	N/A	0.01	2.44141			Ok	20
29	Std_FF-Ac_1.2_B	FF-Ac	Warfarin	649.21	249027	0.002607	0.01	0.01	1.2207	1.54633	126.675	Ok	20
30	Std_FF-Ac_0.6_B	FF-Ac	Warfarin	217.37	258201	0.000842	0.03	0.01	0.610352	0.732237	119.97	Ok	20
31	Mab-FF-Ac-0.17-A	FF-Ac	Warfarin	19684.3	142941	0.137709	0.01	0.01	N/A	81.9421	N/A	Ok	20
32	Mab-FF-Ac-0.17-B	FF-Ac	Warfarin	20773.6	142035	0.146257	0.01	0.01	N/A	87.4253	N/A	Ok	20
33	Mab-FF-Ac-0.17-C	FF-Ac	Warfarin	12028.6	192333	0.062541	0.01	0.01	N/A	35.1738	N/A	Ok	20
34	Mab-FF-Ac-0.5-A	FF-Ac	Warfarin	45048.7	114880	0.392137	0.01	0.01	N/A	253.27	N/A	Ok	20
35	Mab-FF-Ac-0.5-B	FF-Ac	Warfarin	36757.3	182075	0.20188	0.01	0.01	N/A	123.699	N/A	Ok	20
36	Mab-FF-Ac-0.5-C	FF-Ac	Warfarin	55576.7	130049	0.427351	0.01	0.01	N/A	277.939	N/A	Ok	20
37	Mab-FF-Ac-1-A	FF-Ac	Warfarin	310496	98325.8	3.15782	0.01	0.01	N/A	2433.12	N/A	Ok	20
38	Mab-FF-Ac-1-B	FF-Ac	Warfarin	136423	173650	0.785623	0.01	0.01	N/A	537.102	N/A	Ok	20
39	Mab-FF-Ac-1-C	FF-Ac	Warfarin	258496	126295	2.04677	0.01	0.01	N/A	1517.69	N/A	Ok	20
40	Mab-FF-Ac-2-A	FF-Ac	Warfarin	974827	102859	9.47734	0.01	0.01	N/A	8124.85	N/A	Ok	20
41	Mab-FF-Ac-2-B	FF-Ac	Warfarin	408414	145737	2.8024	0.01	0.01	N/A	2136.28	N/A	Ok	20
42	Mab-FF-Ac-2-C	FF-Ac	Warfarin	687821	97601.6	7.04724	0.01	0.01	N/A	5858.71	N/A	Ok	20
43	Mab-FF-Ac-3-A	FF-Ac	Warfarin	895424	90615.5	9.88157	0.01	0.01	N/A	8509.59	N/A	Ok	20
44	Mab-FF-Ac-3-B	FF-Ac	Warfarin	436926	131242	3.32917	0.01	0.01	N/A	2577.42	N/A	Ok	20
45	Mab-FF-Ac-3-C	FF-Ac	Warfarin	667486	105025	6.35551	0.01	0.01	N/A	5229.53	N/A	Ok	20
46	Mab-FF-Ac-0.17-D	FF-Ac	Warfarin	34027.1	221468	0.153644	0.01	0.01	N/A	92.1851	N/A	Ok	20
47	Mab-FF-Ac-0.17-E	FF-Ac	Warfarin	35604.5	215318	0.165358	0.01	0.01	N/A	99.7715	N/A	Ok	20
48	Mab-FF-Ac-0.17-F	FF-Ac	Warfarin	36958.7	214530	0.172278	0.01	0.01	N/A	104.274	N/A	Ok	20
49	Mab-FF-Ac-0.5-D	FF-Ac	Warfarin	77043.5	181823	0.423728	0.01	0.01	N/A	275.393	N/A	Ok	20
50	Mab-FF-Ac-0.5-E	FF-Ac	Warfarin	78676.2	168083	0.46808	0.01	0.01	N/A	306.685	N/A	Ok	20
51	Mab-FF-Ac-0.5-F	FF-Ac	Warfarin	79107.8	212552	0.37218	0.01	0.01	N/A	239.371	N/A	Ok	20
52	Mab-FF-Ac-1-D	FF-Ac	Warfarin	271331	247429	1.0966	0.01	0.01	N/A	770.889	N/A	Ok	20
53	Mab-FF-Ac-1-E	FF-Ac	Warfarin	309304	172674	1.79126	0.01	0.01	N/A	1312.96	N/A	Ok	20
54	Mab-FF-Ac-1-F	FF-Ac	Warfarin	322866	232987	1.38576	0.01	0.01	N/A	993.648	N/A	Ok	20
55	Mab-FF-Ac-2-D	FF-Ac	Warfarin	1.22583e+06	250303	4.89737	0.01	0.01	N/A	3929.44	N/A	Ok	20
56	Mab-FF-Ac-2-E	FF-Ac	Warfarin	1.21643e+06	238299	5.10466	0.01	0.01	N/A	4111.94	N/A	Ok	20
57	Mab-FF-Ac-2-F	FF-Ac	Warfarin	1.22541e+06	219955	5.57116	0.01	0.01	N/A	4525.55	N/A	Ok	20
58	Mab-FF-Ac-3-D	FF-Ac	Warfarin	1.21524e+06	189752	6.40438	0.01	0.01	N/A	5273.73	N/A	Ok	20
59	Mab-FF-Ac-3-E	FF-Ac	Warfarin	898635	202789	4.43139	0.01	0.01	N/A	3522.23	N/A	Ok	20
60	Mab-FF-Ac-3-F	FF-Ac	Warfarin	1.06683e+06	193798	5.50487	0.01	0.01	N/A	4466.53	N/A	Ok	20
61	Mab ∆whiB7_FF-Ac-0.17-A	FF-Ac	Warfarin	N/A	236924	N/A	N/A	0.01	N/A		N/A	Ok	20
62	Mab ∆whiB7_FF-Ac-0.17-B	FF-Ac	Warfarin	2898.78	270723	0.010708	0.01	0.01	N/A	5.60972	N/A	Ok	20
63	Mab ∆whiB7_FF-Ac-0.5-A	FF-Ac	Warfarin	1489.84	283438	0.005256	0.01	0.01	N/A	2.83109	N/A	Ok	20
64	Mab ∆whiB7_FF-Ac-0.5-B	FF-Ac	Warfarin	3665.8	246310	0.014883	0.01	0.01	N/A	7.8165	N/A	Ok	20
65	Mab ∆whiB7_FF-Ac-0.5-C	FF-Ac	Warfarin	1491.02	265401	0.005618	0.03	0.01	N/A	3.01077	N/A	Ok	20
66	Mab ∆whiB7_FF-Ac-1-A	FF-Ac	Warfarin	1518.98	251574	0.006038	0.01	0.01	N/A	3.22026	N/A	Ok	20
67	Mab ∆whiB7_FF-Ac-1-B	FF-Ac	Warfarin	1072.55	236659	0.004532	0.01	0.01	N/A	2.47437	N/A	Ok	20
68	Mab ∆whiB7_FF-Ac-1-C	FF-Ac	Warfarin	1834.06	227615	0.008058	0.01	0.01	N/A	4.24145	N/A	Ok	20
69	Mab ∆whiB7_FF-Ac-2-A	FF-Ac	Warfarin	2624.88	160518	0.016353	0.01	0.01	N/A	8.60576	N/A	Ok	20
70	Mab ∆whiB7_FF-Ac-2-B	FF-Ac	Warfarin	2853.27	174700	0.016332	0.01	0.01	N/A	8.59444	N/A	Ok	20
71	Mab ∆whiB7_FF-Ac-2-C	FF-Ac	Warfarin	2801.59	220382	0.012712	0.01	0.01	N/A	6.66204	N/A	Ok	20
72	Mab ∆whiB7_FF-Ac-3-A	FF-Ac	Warfarin	3262.25	194249	0.016794	0.01	0.01	N/A	8.84364	N/A	Ok	20
73	Mab ∆whiB7_FF-Ac-3-B	FF-Ac	Warfarin	4301.59	167476	0.025685	0.01	0.01	N/A	13.7312	N/A	Ok	20
74	Mab ∆whiB7_FF-Ac-3-C	FF-Ac	Warfarin	4141.44	171412	0.024161	0.01	0.01	N/A	12.8824	N/A	Ok	20
75	Mab ∆eis2_FF-Ac-0.17-A	FF-Ac	Warfarin	N/A	275511	N/A	N/A	0.01	N/A		N/A	Ok	20
76	Mab ∆eis2_FF-Ac-0.17-B	FF-Ac	Warfarin	N/A	305563	N/A	N/A	0.01	N/A		N/A	Ok	20
77	Mab ∆eis2_FF-Ac-0.17-C	FF-Ac	Warfarin	N/A	331585	N/A	N/A	0.01	N/A		N/A	Ok	20
78	Mab ∆eis2_FF-Ac-0.5-A	FF-Ac	Warfarin	615.92	300391	0.00205	0.01	0.01	N/A	1.2847	N/A	Ok	20
79	Mab ∆eis2_FF-Ac-0.5-B	FF-Ac	Warfarin	N/A	240421	N/A	N/A	0.01	N/A		N/A	Ok	20
80	Mab ∆eis2_FF-Ac-0.5-C	FF-Ac	Warfarin	N/A	268929	N/A	N/A	0.01	N/A		N/A	Ok	20
81	Mab ∆eis2_FF-Ac-1-A	FF-Ac	Warfarin	N/A	264635	N/A	N/A	0.01	N/A		N/A	Ok	20
82	Mab ∆eis2_FF-Ac-1-B	FF-Ac	Warfarin	N/A	252029	N/A	N/A	0.01	N/A		N/A	Ok	20
83	Mab ∆eis2_FF-Ac-1-C	FF-Ac	Warfarin	N/A	235950	N/A	N/A	0.01	N/A		N/A	Ok	20
84	Mab ∆eis2_FF-Ac-2-A	FF-Ac	Warfarin	1545.95	299432	0.005163	0.01	0.01	N/A	2.78507	N/A	Ok	20
85	Mab ∆eis2_FF-Ac-2-B	FF-Ac	Warfarin	1657.46	288479	0.005746	0.01	0.01	N/A	3.0745	N/A	Ok	20
86	Mab ∆eis2_FF-Ac-2-C	FF-Ac	Warfarin	1744.24	276457	0.006309	0.01	0.01	N/A	3.35598	N/A	Ok	20
87	Mab ∆eis2_FF-Ac-3-A	FF-Ac	Warfarin	3258.69	284882	0.011439	0.01	0.01	N/A	5.99197	N/A	Ok	20
88	Mab ∆eis2_FF-Ac-3-B	FF-Ac	Warfarin	3099.14	281671	0.011003	0.01	0.01	N/A	5.76375	N/A	Ok	20
89	Mab ∆eis2_FF-Ac-3-C	FF-Ac	Warfarin	3554.64	267653	0.013281	0.01	0.01	N/A	6.96325	N/A	Ok	20
90	Mab ∆eis2 pOLYG-EV_FF-Ac-0.17-A	FF-Ac	Warfarin	N/A	339171	N/A	N/A	0.01	N/A		N/A	Ok	20
91	Mab ∆eis2 pOLYG-EV_FF-Ac-0.17-B	FF-Ac	Warfarin	N/A	394429	N/A	N/A	0.01	N/A		N/A	Ok	20
92	Mab ∆eis2 pOLYG-EV_FF-Ac-0.17-C	FF-Ac	Warfarin	N/A	344551	N/A	N/A	0.01	N/A		N/A	Ok	20
93	Mab ∆eis2 pOLYG-EV_FF-Ac-0.5-A	FF-Ac	Warfarin	N/A	310671	N/A	N/A	0.01	N/A		N/A	Ok	20
94	Mab ∆eis2 pOLYG-EV_FF-Ac-0.5-B	FF-Ac	Warfarin	N/A	338186	N/A	N/A	0.01	N/A		N/A	Ok	20
95	Mab ∆eis2 pOLYG-EV_FF-Ac-0.5-C	FF-Ac	Warfarin	N/A	376280	N/A	N/A	0.01	N/A		N/A	Ok	20
96	Mab ∆eis2 pOLYG-EV_FF-Ac-1-A	FF-Ac	Warfarin	N/A	340483	N/A	N/A	0.01	N/A		N/A	Ok	20
97	Mab ∆eis2 pOLYG-EV_FF-Ac-1-B	FF-Ac	Warfarin	N/A	354696	N/A	N/A	0.01	N/A		N/A	Ok	20
98	Mab ∆eis2 pOLYG-EV_FF-Ac-1-C	FF-Ac	Warfarin	N/A	344276	N/A	N/A	0.01	N/A		N/A	Ok	20
99	Mab ∆eis2 pOLYG-EV_FF-Ac-2-A	FF-Ac	Warfarin	N/A	320071	N/A	N/A	0.01	N/A		N/A	Ok	20
100	Mab ∆eis2 pOLYG-EV_FF-Ac-2-B	FF-Ac	Warfarin	887.07	353204	0.002512	0.01	0.01	N/A	1.50145	N/A	Ok	20
101	Mab ∆eis2 pOLYG-EV_FF-Ac-2-C	FF-Ac	Warfarin	N/A	340044	N/A	N/A	0.01	N/A		N/A	Ok	20
102	Mab ∆eis2 pOLYG-EV_FF-Ac-3-A	FF-Ac	Warfarin	2828.57	308261	0.009176	0.01	0.01	N/A	4.81515	N/A	Ok	20
103	Mab ∆eis2 pOLYG-EV_FF-Ac-3-B	FF-Ac	Warfarin	2114.31	355227	0.005952	0.01	0.01	N/A	3.17727	N/A	Ok	20
104	Mab ∆eis2 pOLYG-EV_FF-Ac-3-C	FF-Ac	Warfarin	1153.87	311932	0.003699	0.01	0.01	N/A	2.06878	N/A	Ok	20
105	Mab ∆eis2 pOLYG-eis2_FF-Ac-0.17-A	FF-Ac	Warfarin	152473	401772	0.379501	0.01	0.01	N/A	244.462	N/A	Ok	20
106	Mab ∆eis2 pOLYG-eis2_FF-Ac-0.17-B	FF-Ac	Warfarin	118425	449517	0.263448	0.01	0.01	N/A	164.83	N/A	Ok	20
107	Mab ∆eis2 pOLYG-eis2_FF-Ac-0.17-C	FF-Ac	Warfarin	124470	346728	0.358984	0.01	0.01	N/A	230.214	N/A	Ok	20
108	Mab ∆eis2 pOLYG-eis2_FF-Ac-0.5-A	FF-Ac	Warfarin	296408	347114	0.853923	0.01	0.01	N/A	587.856	N/A	Ok	20
109	Mab ∆eis2 pOLYG-eis2_FF-Ac-0.5-B	FF-Ac	Warfarin	211712	406233	0.521159	0.01	0.01	N/A	344.463	N/A	Ok	20
110	Mab ∆eis2 pOLYG-eis2_FF-Ac-0.5-C	FF-Ac	Warfarin	311416	354533	0.878384	0.01	0.01	N/A	606.12	N/A	Ok	20
111	Mab ∆eis2 pOLYG-eis2_FF-Ac-1-A	FF-Ac	Warfarin	563760	310610	1.81501	0.01	0.01	N/A	1331.88	N/A	Ok	20
112	Mab ∆eis2 pOLYG-eis2_FF-Ac-1-B	FF-Ac	Warfarin	281059	332463	0.845386	0.01	0.01	N/A	581.492	N/A	Ok	20
113	Mab ∆eis2 pOLYG-eis2_FF-Ac-1-C	FF-Ac	Warfarin	515802	251655	2.04964	0.01	0.01	N/A	1520	N/A	Ok	20
114	Mab ∆eis2 pOLYG-eis2_FF-Ac-2-A	FF-Ac	Warfarin	721446	285503	2.52693	0.01	0.01	N/A	1908.68	N/A	Ok	20
115	Mab ∆eis2 pOLYG-eis2_FF-Ac-2-B	FF-Ac	Warfarin	345875	372888	0.927556	0.01	0.01	N/A	642.966	N/A	Ok	20
116	Mab ∆eis2 pOLYG-eis2_FF-Ac-2-C	FF-Ac	Warfarin	711960	247755	2.87365	0.01	0.01	N/A	2195.51	N/A	Ok	20
117	Mab ∆eis2 pOLYG-eis2_FF-Ac-3-A	FF-Ac	Warfarin	682883	336605	2.02874	0.01	0.01	N/A	1503.16	N/A	Ok	20
118	Mab ∆eis2 pOLYG-eis2_FF-Ac-3-B	FF-Ac	Warfarin	318121	352919	0.901399	0.01	0.01	N/A	623.344	N/A	Ok	20
119	Mab ∆eis2 pOLYG-eis2_FF-Ac-3-C	FF-Ac	Warfarin	735447	285042	2.58014	0.01	0.01	N/A	1952.46	N/A	Ok	20

## Sheet: FF
Index	Sample Name	Component Name	IS Name	Area	IS Area	Area Ratio	Retention Time	IS Retention Time	Actual Concentration	Calculated Concentration	Accuracy	*Ejection Status	*Ejection Volume (nL)
1	Std_FF_10000_A	FF	PROPYLPARABEN	2.33393e+06	164339	14.2019	0.01	0.01	10000		100	Ok	20
2	Std_FF_5000_A	FF	PROPYLPARABEN	1.12707e+06	207269	5.43774	0.01	0.01	5000		100	Ok	20
3	Std_FF_2500_A	FF	PROPYLPARABEN	564567	251726	2.24278	0.01	0.01	2500	2651.77	106.071	Ok	20
4	Std_FF_1250_A	FF	PROPYLPARABEN	344011	288140	1.1939	0.01	0.01	1250	1404.22	112.337	Ok	20
5	Std_FF_625_A	FF	PROPYLPARABEN	158882	312025	0.509197	0.01	0.01	625	611.685	97.8696	Ok	20
6	Std_FF_312.5_A	FF	PROPYLPARABEN	87018.4	304560	0.285718	0.01	0.01	312.5	350.735	112.235	Ok	20
7	Std_FF_156.3_A	FF	PROPYLPARABEN	38714	363752	0.10643	0.01	0.01	156.25	135.456	86.6915	Ok	20
8	Std_FF_78.1_A	FF	PROPYLPARABEN	21576.1	342700	0.062959	0.01	0.01	78.125	81.1161	103.829	Ok	20
9	Std_FF_39.1_A	FF	PROPYLPARABEN	10646	330808	0.032182	0.01	0.01	39.0625	41.3525	105.862	Ok	20
10	Std_FF_19.5_A	FF	PROPYLPARABEN	5645.01	340300	0.016588	0.01	0.01	19.5312	20.3626	104.257	Ok	20
11	Std_FF_9.8_A	FF	PROPYLPARABEN	2853.67	366294	0.007791	0.01	0.01	9.76562	7.93416	81.2458	Ok	20
12	Std_FF_4.9_A	FF	PROPYLPARABEN	1485.91	367842	0.00404	0.01	0.01	4.88281	2.28319	46.7597	Ok	20
13	Std_FF_2.4_A	FF	PROPYLPARABEN	815.15	359705	0.002266	0.01	0.01	2.44141		N/A	Ok	20
14	Std_FF_1.2_A	FF	PROPYLPARABEN	408.63	346588	0.001179	0.01	0.01	1.2207		N/A	Ok	20
15	Std_FF_0.6_A	FF	PROPYLPARABEN	257.44	374454	0.000688	0.01	0.01	0.610352		N/A	Ok	20
16	Std_FF_10000_B	FF	PROPYLPARABEN	2.27064e+06	321186	7.06954	0.01	0.01	10000		N/A	Ok	20
17	Std_FF_5000_B	FF	PROPYLPARABEN	1.10803e+06	340037	3.25856	0.01	0.01	5000		N/A	Ok	20
18	Std_FF_2500_B	FF	PROPYLPARABEN	649522	332043	1.95614	0.01	0.01	2500	2304.56	92.1822	Ok	20
19	Std_FF_1250_B	FF	PROPYLPARABEN	336701	339053	0.993062	0.01	0.01	1250	1171.13	93.6903	Ok	20
20	Std_FF_625_B	FF	PROPYLPARABEN	192376	386723	0.497452	0.01	0.01	625	598.061	95.6898	Ok	20
21	Std_FF_312.5_B	FF	PROPYLPARABEN	84925.4	361162	0.235145	0.01	0.01	312.5	290.864	93.0765	Ok	20
22	Std_FF_156.3_B	FF	PROPYLPARABEN	44259.3	342882	0.12908	0.01	0.01	156.25	163.264	104.489	Ok	20
23	Std_FF_78.1_B	FF	PROPYLPARABEN	22429.1	354678	0.063238	0.01	0.01	78.125	81.4703	104.282	Ok	20
24	Std_FF_39.1_B	FF	PROPYLPARABEN	10473.4	374567	0.027961	0.01	0.01	39.0625	35.7529	91.5274	Ok	20				Standard Concentrations used for quantification							Corresponding chromatograms
25	Std_FF_19.5_B	FF	PROPYLPARABEN	5662.85	367771	0.015398	0.01	0.01	19.5312	18.7176	95.8341	Ok	20
26	Std_FF_9.8_B	FF	PROPYLPARABEN	3185.68	335982	0.009482	0.01	0.01	9.76562	10.3837	N/A	Ok	20
27	Std_FF_4.9_B	FF	PROPYLPARABEN	1219.94	382684	0.003188	0.01	0.01	4.88281	0.905226	N/A	Ok	20
28	Std_FF_2.4_B	FF	PROPYLPARABEN	701.41	370432	0.001893	0.01	0.01	2.44141		N/A	Ok	20
29	Std_FF_1.2_B	FF	PROPYLPARABEN	496.1	356706	0.001391	0.01	0.01	1.2207		N/A	Ok	20
30	Std_FF_0.6_B	FF	PROPYLPARABEN	295.55	368346	0.000802	0.01	0.01	0.610352		N/A	Ok	20
31	Mab-FF-0.17-A	FF	PROPYLPARABEN	52254.1	337549	0.154805	0.01	0.01	N/A	194.554	N/A	Ok	20
32	Mab-FF-0.17-B	FF	PROPYLPARABEN	53902.8	333120	0.161812	0.01	0.01	N/A	203.031	N/A	Ok	20
33	Mab-FF-0.17-C	FF	PROPYLPARABEN	43931.8	326873	0.1344	0.01	0.01	N/A	169.758	N/A	Ok	20
34	Mab-FF-0.5-A	FF	PROPYLPARABEN	48758.9	289350	0.168512	0.01	0.01	N/A	211.12	N/A	Ok	20
35	Mab-FF-0.5-B	FF	PROPYLPARABEN	56892.9	286539	0.198552	0.01	0.01	N/A	247.217	N/A	Ok	20
36	Mab-FF-0.5-C	FF	PROPYLPARABEN	50220.3	271843	0.18474	0.01	0.01	N/A	230.653	N/A	Ok	20
37	Mab-FF-1-A	FF	PROPYLPARABEN	42051.8	312810	0.134432	0.01	0.01	N/A	169.797	N/A	Ok	20
38	Mab-FF-1-B	FF	PROPYLPARABEN	45217.7	358888	0.125994	0.01	0.01	N/A	159.491	N/A	Ok	20
39	Mab-FF-1-C	FF	PROPYLPARABEN	36739.1	312742	0.117474	0.01	0.01	N/A	149.049	N/A	Ok	20
40	Mab-FF-2-A	FF	PROPYLPARABEN	45175.1	304861	0.148183	0.01	0.01	N/A	186.525	N/A	Ok	20
41	Mab-FF-2-B	FF	PROPYLPARABEN	27342.7	367933	0.074314	0.01	0.01	N/A	95.4655	N/A	Ok	20
42	Mab-FF-2-C	FF	PROPYLPARABEN	47028.2	291471	0.161348	0.01	0.01	N/A	202.47	N/A	Ok	20
43	Mab-FF-3-A	FF	PROPYLPARABEN	50629.2	334325	0.151437	0.01	0.01	N/A	190.472	N/A	Ok	20
44	Mab-FF-3-B	FF	PROPYLPARABEN	82558.2	277155	0.297877	0.01	0.01	N/A	365.066	N/A	Ok	20
45	Mab-FF-3-C	FF	PROPYLPARABEN	52757.4	282540	0.186725	0.01	0.01	N/A	233.037	N/A	Ok	20
46	Mab-FF-0.17-D	FF	PROPYLPARABEN	116658	329045	0.354536	0.01	0.01	N/A	431.587	N/A	Ok	20
47	Mab-FF-0.17-E	FF	PROPYLPARABEN	68512.1	322006	0.212767	0.01	0.01	N/A	264.21	N/A	Ok	20
48	Mab-FF-0.17-F	FF	PROPYLPARABEN	85316.9	320597	0.266119	0.01	0.01	N/A	327.587	N/A	Ok	20
49	Mab-FF-0.5-D	FF	PROPYLPARABEN	146764	337420	0.434959	0.01	0.01	N/A	525.446	N/A	Ok	20
50	Mab-FF-0.5-E	FF	PROPYLPARABEN	102717	353772	0.290348	0.01	0.01	N/A	356.195	N/A	Ok	20
51	Mab-FF-0.5-F	FF	PROPYLPARABEN	147113	515176	0.28556	0.01	0.01	N/A	350.549	N/A	Ok	20
52	Mab-FF-1-D	FF	PROPYLPARABEN	111472	307959	0.361971	0.01	0.01	N/A	440.289	N/A	Ok	20
53	Mab-FF-1-E	FF	PROPYLPARABEN	94998.9	360695	0.263378	0.01	0.01	N/A	324.344	N/A	Ok	20
54	Mab-FF-1-F	FF	PROPYLPARABEN	57984.6	320200	0.181089	0.01	0.01	N/A	226.266	N/A	Ok	20
55	Mab-FF-2-D	FF	PROPYLPARABEN	142635	290767	0.490549	0.01	0.01	N/A	590.051	N/A	Ok	20
56	Mab-FF-2-E	FF	PROPYLPARABEN	115029	498362	0.230813	0.01	0.01	N/A	285.713	N/A	Ok	20
57	Mab-FF-2-F	FF	PROPYLPARABEN	78630.6	328397	0.239438	0.01	0.01	N/A	295.965	N/A	Ok	20
58	Mab-FF-3-D	FF	PROPYLPARABEN	31148.3	348893	0.089277	0.01	0.01	N/A	114.193	N/A	Ok	20
59	Mab-FF-3-E	FF	PROPYLPARABEN	25805.2	365043	0.070691	0.01	0.01	N/A	90.9013	N/A	Ok	20
60	Mab-FF-3-F	FF	PROPYLPARABEN	35735.5	456683	0.07825	0.01	0.01	N/A	100.41	N/A	Ok	20
