# Supplementary material for: Prodrug florfenicol amine is activated by intrinsic resistance to target Mycobacterium abscessus
Source: Nat Microbiol. 2025 Oct 30;10(11):2875–91. doi: 10.1038/s41564-025-02147-9 (PMC12578646; doi:10.1038/s41564-025-02147-9)
Supplement: Supplementary file 8 — Statistical source data. [file 41564_2025_2147_MOESM8_ESM.xlsx]

## Sheet: Figure 1a
	Chloramphenicol									Florfenicol									Thiamphenicol
Concentration (µg mL-1)	M. abscessus WT			M. abscessus ΔwhiB7			M. abscessus Δcat			M. abscessus WT			M. abscessus ΔwhiB7			M. abscessus Δcat			M. abscessus WT			M. abscessus ΔwhiB7			M. abscessus Δcat
512	22.0419	18.8402	19.6722	4.30973	3.66444	2.33721	0.57315	-0.79417	1.35175	7.22644	4.32957	-2.94958	2.24553	23.4857	1.517	-1.17755	-1.94509	0.296785	103.491	103.876	101.326	1.39112	2.73662	1.26594	0.940054	0.08415	8.66919
256	105.632	102.256	74.1047	2.84354	2.64776	2.43254	-0.76726	-1.84341	0.277323	0.804616	-2.11864	-7.55829	-0.40032	31.667	-0.5774	-2.91795	-3.95593	-2.14885	108.435	103.736	99.6958	-1.26162	-0.26637	6.24569	1.44225	3.63861	5.66972
128	113.153	126.374	105.361	7.76526	10.3229	9.95219	0.50771	-0.35501	2.64998	0.963273	-3.96824	-7.80582	8.59903	8.02038	9.45573	0.928289	-1.49016	-0.03	109.818	95.0323	103.101	9.58251	16.3942	8.84223	20.7617	45.0553	26.2135
64	112.959	119.494	103.121	79.5742	66.1975	81.8094	7.56639	4.97274	7.40745	13.109	2.51805	-6.0503	75.4708	68.8093	74.5984	28.1549	22.3085	36.2815	104.276	109.465	92.4329	82.757	76.3546	77.4488	64.9468	77.2032	39.3645
32	111.294	115.993	109.808	102.938	102.385	108.402	49.3457	47.06	51.3778	68.96	60.5344	30.5995	85.4975	96.3693	101.375	54.3022	55.7581	79.0096	106.206	103.368	97.2768	79.0235	104.031	101.852	79.3678	65.1786	83.373
16	118.129	127.114	100.412	112.593	110.31	118.722	57.4183	77.6179	81.6166	88.8912	86.3604	78.4554	103.178	91.6553	107.662	83.3516	89.0053	69.0211	94.0258	86.2091	101.98	94.1965	97.5341	100.445	65.2806	90.9451	90.272
8	101.672	102.985	94.019	105.103	108.99	115.967	90.0919	88.2856	97.4297	93.8502	101.98	86.3181	102.871	105.238	102.853	68.9475	92.1109	93.2261	100.89	103.748	94.4436	83.1717	96.135	111.305	84.4177	103.111	87.2174
4	106.874	102.118	111.79	102.588	101.229	117.351	95.7896	104.395	107.168	92.2948	111.999	97.1197	105.546	87.5695	105.828	86.1574	92.9104	92.5619	94.0371	103.048	97.8584	88.787	87.5956	101.201	73.7084	104.097	83.553
2	92.1304	105.266	86.3914	99.8075	100.725	110.925	94.458	105.805	107.999	102.862	117.58	94.1941	100.836	103.312	102.406	84.417	103.347	95.5371	94.9778	104.087	99.2084	93.195	99.2007	104.464	76.4995	105.457	75.449
1	93.8341	97.0156	95.1062	90.2015	95.526	108.326	89.1198	94.1709	106.622	95.3366	100.992	94.8158	85.2505	97.2048	103.174	79.3906	105.976	73.0131	107.802	124.885	101.69	91.7933	94.498	106.467	90.0088	98.0058	85.2623

## Sheet: Figure 1b
	Chloramphenicol-NH2									Florfenicol-NH2									Thiamphenicol-NH2
Concentration (µg mL-1)	M. abscessus WT			M. abscessus ΔwhiB7			M. abscessus Δcat			M. abscessus WT			M. abscessus ΔwhiB7			M. abscessus Δcat			M. abscessus WT			M. abscessus ΔwhiB7			M. abscessus Δcat
512	4.381	0.757321	-6.07696	17.3265	11.3135	9.97768	-2.41649	-3.58865	-1.73692	7.29915	3.86668	-3.52841	0.189942	11.1192	-0.17343	-3.52841	-2.44561	-0.07866	47.2438	31.1146	15.9746	1.23624	3.57819	1.43489	-1.14079	-1.38234	0.298406
256	9.98687	3.08055	-2.5545	84.3815	58.2139	57.2599	-3.45397	-4.72029	-2.93217	0.433473	-2.22899	-7.07848	-1.80456	0.534256	-0.07338	-7.07848	-4.55637	-2.55024	84.5121	79.3331	59.1704	116.399	108.187	57.8347	-2.67237	-3.42122	-1.93234
128	88.3038	89.4649	52.115	103.861	103.435	107.873	-3.14589	-4.77464	-3.01001	0.102938	-3.74266	-8.01716	52.004	63.313	61.1136	-8.01716	-4.6449	-3.58169	97.2027	81.8731	68.0251	100.689	99.1432	105.815	-1.31137	-1.41127	-1.02496
64	103.506	101.386	79.634	100.02	111.027	115.1	8.67151	-4.07865	-3.08299	12.0815	4.3823	-1.83763	95.1637	83.0872	86.9213	-1.83763	-2.43947	-1.43203	97.843	85.2911	86.1858	104.757	106.472	109.821	14.0104	10.311	29.822
32	105.43	101.546	94.1932	107.865	114.221	115.985	10.5053	39.7635	19.5075	47.5007	39.0608	23.3832	105.998	107.24	111.294	23.3832	13.372	6.25275	97.5097	89.5752	77.7214	94.8436	96.9234	100.969	42.898	33.9335	35.3968
16	111.93	126.717	104.234	95.3306	100.146	106.796	48.0332	32.8124	29.1684	69.1035	68.2629	48.465	103.956	104.824	101.097	48.465	28.348	27.9318	100.588	105.399	77.8823	90.5939	90.7789	90.7618	49.7302	69.9611	41.2766
8	101.189	113.561	102.014	74.218	100.25	101.766	59.6418	52.9716	37.2643	81.0311	72.7277	64.2266	91.7873	106.757	107.537	64.2266	49.0708	31.55	98.7053	89.3975	78.5344	69.7867	86.6504	93.2932	64.9865	69.2589	61.9169
4	97.2717	103.883	104.796	109.113	90.3904	102.598	80.1009	82.1164	62.504	78.1517	78.6007	84.1599	97.4757	98.5551	103.901	84.1599	64.0566	50.0812	92.5856	106.581	90.8811	89.0485	85.0003	102.163	63.2093	95.7531	86.6749
2	104.323	112.689	99.3855	92.3526	102.928	101.172	98.5218	93.4617	89.1667	85.4763	83.9034	96.7941	92.486	104.811	97.7227	96.7941	68.3841	72.2549	90.9934	95.9512	89.732	91.6135	92.2347	82.3115	91.2654	106.864	94.9005
1	93.1343	90.9678	113.267	83.1536	87.4109	92.0219	89.8581	104.853	95.5914	109.824	103.884	98.2231	101.534	102.901	102.757	98.2231	102.944	87.0276	105.608	95.5977	91.9026	88.5314	81.1139	97.3235	76.4473	111.795	77.3319
