# Supplementary material for: Prodrug florfenicol amine is activated by intrinsic resistance to target Mycobacterium abscessus
Source: Nat Microbiol. 2025 Oct 30;10(11):2875–91. doi: 10.1038/s41564-025-02147-9 (PMC12578646; doi:10.1038/s41564-025-02147-9)
Supplement: Supplementary file 9 — Statistical source data. [file 41564_2025_2147_MOESM9_ESM.xlsx]

## Sheet: Figure 2d
	Chloramphenicol-NH2												Florfenicol-NH2												Amikacin
Concentration (µg mL-1)	M. abscessus Δeis2 pOLYG-aac(3)IV			M. abscessus Δeis2 pOLYG-aac(3)IV-eis2			M. abscessus Eis2 T258R pOLYG-aac(3)IV			M. abscessus Eis2 T258R pOLYG-aac(3)IV-eis2			M. abscessus Δeis2 pOLYG-aac(3)IV			M. abscessus Δeis2 pOLYG-aac(3)IV-eis2			M. abscessus Eis2 T258R pOLYG-aac(3)IV			M. abscessus Eis2 T258R pOLYG-aac(3)IV-eis2			Concentration (μg mL-1)	M. abscessus Δeis2 pOLYG-aac(3)IV			M. abscessus Δeis2 pOLYG-aac(3)IV-eis2			M. abscessus Eis2 T258R pOLYG-aac(3)IV			M. abscessus Eis2 T258R pOLYG-aac(3)IV-eis2
1024	66.2933	84.015	55.1834	0.852557	0.234764	0.519174	60.7086	45.3643	70.9228	-3.03744	0.348564	2.9418	0.243279	-1.08066	-0.58704	-1.35098	-2.02012	-2.37074	15.3045	10.6242	14.0866	3.62547	8.09158	8.58683	32	-1.49313	-0.98294	-0.40225	1.36268	-0.7478	0.098015	1.39377	0.144313	3.00707	-2.7153	0.527416	3.65646
512	86.6883	85.7115	79.8793	3.39994	0.548329	1.64766	90.7007	91.4806	91.8931	-3.17993	-0.193921	2.76956	9.20244	7.58763	7.46121	-2.53346	4.34969	-3.62694	24.5428	23.362	26.55	-2.34358	2.5274	4.51465	16	-2.49079	-2.14654	-1.5392	20.8143	17.1361	20.2789	-3.54874	-4.66514	-0.373892	1.88876	3.60051	27.7719
256	109.456	109.493	106.379	5.68741	15.0356	2.6662	97.5843	105.667	98.8693	-1.40398	2.49677	5.40649	31.2714	23.8739	24.1363	-2.5044	-3.83913	-3.7773	34.188	30.2596	31.0118	-4.43549	0.586704	2.68741	8	-2.6737	-2.82073	-0.91384	59.0331	62.6277	63.1539	-4.16998	-5.99438	-2.30178	40.6479	37.037	62.3013
128	86.9647	98.1753	110.816	38.9147	32.7906	36.8351	92.3982	109.436	97.9234	28.4496	5.23785	28.7498	66.0241	57.2677	51.2384	-2.27032	-3.4878	-3.4976	55.3677	57.3138	51.3742	-5.92543	-0.668225	1.55602	4	-2.41636	-2.79281	-2.97472	80.6277	88.7653	92.5656	-4.47021	-6.17306	-1.86946	82.2516	84.9269	97.2129
64	81.8774	107.878	92.5657	76.7259	69.2881	70.987	88.0213	111.089	99.4069	57.9303	62.4142	62.8784	82.0278	78.6757	76.9146	4.33059	3.42624	3.83429	75.5701	72.2841	75.7661	-5.03436	-0.578305	4.09891	2	-2.08618	-2.70658	0.990497	110.75	103.283	106.692	-5.62771	-6.33406	-2.92901	110.873	114.189	102.482
32	77.1757	65.2947	91.8556	101.583	98.5835	101.18	91.9167	89.0676	85.7187	70.3713	77.8667	80.5074	96.9294	91.2158	91.5797	36.3827	34.9642	33.7617	67.2759	71.5272	73.1518	13.8114	14.8969	23.0404	1	-1.90961	-2.57848	-2.47766	77.5758	80.7948	81.8337	-5.41528	-6.65803	-2.79691	94.4055	99.2173	98.9461
16	78.209	90.857	74.0751	106.394	106.606	108.09	97.151	100.664	94.039	85.7312	82.4743	91.6906	90.7154	98.599	101.452	62.9026	63.616	60.6593	93.6294	92.8452	92.4972	38.8636	46.5082	47.5458	0.5	-0.60394	-1.57172	-2.14359	85.2083	80.1061	80.0706	-2.52719	-5.88541	-2.95857	105.22	111.213	104.456
8	93.5746	93.4798	99.7263	112.806	108.245	114.592	96.8734	97.1128	101.202	99.1572	94.2104	97.0189	88.8666	95.412	94.4467	85.9024	86.9931	83.0454	95.5157	103.296	96.8232	58.1245	60.3352	60.4592	0.25	77.3349	81.0743	85.4947	83.2211	78.2321	84.1949	58.9695	31.2442	31.6833	107.235	111.468	110.982
4	103.174	100.157	105.335	106.271	113.17	118.725	99.4981	110.9	102.084	103.753	100.28	103.779	83.0041	90.0136	102.321	97.9896	96.029	97.1207	102.767	100.089	101.953	68.2577	67.2176	69.1411	0.125	105.786	107.451	106.707	86.8258	78.6951	88.0872	107.058	105.886	110.474	110.45	111.533	107.293
2	87.6583	92.8064	101.906	109.704	108.12	109.863	100.567	107.343	103.887	94.3848	105.38	112.773	88.6678	93.8107	94.6653	108.602	106.085	104.6	96.1927	99.6957	100.37	77.2418	74.2689	73.1579	0.0625	101.612	98.521	97.1603	88.876	82.7386	85.8512	100.23	95.2416	102.372	109.943	114.445	110.572
1	96.4393	92.0132	82.7673	100.258	103.23	102.897	94.4196	80.0573	98.5719	97.9935	107.581	109.013	94.6292	102.65	90.7316	114.827	114.465	114.46	101.422	91.8134	91.0423	90.2599	91.6314	84.3094	0.03125	100.761	102.167	106.025	87.7637	81.7577	86.6038	101.48	100.557	102.454	123.382	112.791	107.768

## Sheet: Figure 2e
	Chloramphenicol-NH2												Florfenicol-NH2												Amikacin
Concentration (µg mL-1)	M. abscessus ΔwhiB7 pOLYG-aac(3)IV			M. abscessus ΔwhiB7 pOLYG-aac(3)IV-eis2			M. abscessus WhiB7 A51T pOLYG-aac(3)IV			M. abscessus WhiB7 A51T pOLYG-aac(3)IV-eis2			M. abscessus ΔwhiB7 pOLYG-aac(3)IV			M. abscessus ΔwhiB7 pOLYG-aac(3)IV-eis2			M. abscessus WhiB7 A51T pOLYG-aac(3)IV			M. abscessus WhiB7 A51T pOLYG-aac(3)IV-eis2			Concentration (μg mL-1)	M. abscessus ΔwhiB7 pOLYG-aac(3)IV			M. abscessus ΔwhiB7 pOLYG-aac(3)IV-eis2			M. abscessus WhiB7 A51T pOLYG-aac(3)IV			M. abscessus WhiB7 A51T pOLYG-aac(3)IV-eis2
1024	0.693614	1.46317	1.79502	-2.86715	-0.152246	-0.392514	-0.891002	-3.9235	-0.0850893	-2.54378	1.23787	-2.73428	4.76205	2.29321	6.59524	17.2582	5.71252	5.70128	10.6413	5.88432	4.61264	2.90994	13.1735	8.3769	32	0.492775	1.33495	5.28898	-2.34899	-1.36632	-0.649193	1.6079	-0.502643	-0.813996	-2.23644	1.44884	-1.46639
512	39.2281	38.5179	43.0883	-1.11593	-0.828464	0.39064	63.8906	56.0106	50.356	-2.73772	1.91614	0.43489	0.0547527	4.42566	1.72068	-0.137087	-0.829438	0.799079	0.810569	-2.02635	-2.08607	-2.29473	2.90981	4.84163	16	-3.17972	-2.41612	-3.92335	-5.7735	-3.774	-3.74996	-3.43187	-5.01707	-4.77077	-5.32575	-4.15031	-4.73999
256	72.929	83.527	73.193	-0.711734	0.10304	0.276352	72.5613	72.7671	84.9299	-2.28519	2.09863	0.727999	1.03409	3.23604	0.616199	-1.05457	-0.265274	-0.0918051	2.60107	-0.169866	-0.103161	-4.49063	0.770569	0.535962	8	-5.51998	-3.92774	-4.75364	-6.16406	-5.57465	132.21*	-5.52611	-6.83075	-7.15729	-6.5318	-5.34546	-6.13928
128	81.2007	78.6615	94.181	1.2109	4.47409	3.11388	78.6902	97.8367	83.7301	0.645152	5.15136	4.56312	14.8184	38.4784	15.238	-2.65579	-1.86325	-1.60565	35.4515	52.6657	53.2134	-5.19539	0.0110759	-0.996962	4	-6.1751	-4.51098	-5.34836	17.9438	12.1181	11.4185	-5.95575	-8.09552	-7.38419	23.8643	23.953	30.7531
64	98.866	102.09	103.337	24.5542	44.1312	40.1207	103.908	110.002	105.063	33.4999	48.9804	47.6591	91.3718	94.599	94.3007	1.37258	0.997518	3.47829	90.9958	98.0411	96.2681	-2.57663	0.406645	0.250715	2	-6.79579	-5.07976	-5.66889	45.5805	46.9657	44.5676	-7.02885	-9.38062	-7.3611	65.1858	67.2905	73.8827
32	89.548	98.8523	89.0863	54.9092	61.2237	64.2823	94.9545	93.4977	94.8545	53.8862	60.9888	69.6591	89.3873	87.8873	89.654	44.1799	28.8393	25.7982	104.958	97.1508	100.562	30.7084	36.1471	30.5206	1	-6.65616	-5.00842	-5.45263	92.5427	80.1179	76.8952	-6.78505	-8.1854	-6.09405	101.449	98.3221	108.311
16	98.1774	86.4432	96.4121	65.697	72.1562	73.5602	93.2689	95.2205	105.437	64.9728	66.1777	76.6308	103.781	105.461	100.614	55.928	53.8175	53.4315	98.0029	102.841	102.199	46.8322	52.8116	51.237	0.5	-3.44177	-4.7221	-5.29622	102.584	97.2786	93.1213	-4.41704	-4.15784	-6.6332	101.626	90.646	103.938
8	100.148	95.831	94.2679	99.1375	92.128	86.457	100.305	106.368	102.152	92.7214	99.6924	106.1	95.9901	99.5108	89.5883	89.1903	88.6281	87.2842	97.0887	102.735	100.322	83.8329	77.9814	85.9934	0.25	51.9297	46.8029	36.0666	109.363	98.9574	100.728	107.727	40.491	47.3862	109.352	96.3749	108.581
4	104.58	100.811	93.1026	111.356	108.743	104.94	107.301	94.205	108.516	97.4905	112.071	104.536	96.4329	94.0022	100.14	101.764	102.369	96.4413	101.117	100.538	98.3715	98.8312	105.61	115.593	0.125	102.484	106.946	105.234	112.416	104.623	102.382	107.044	112.117	111.318	105.86	97.8801	113.908
2	98.6699	103.171	108.909	100.729	111.446	99.1598	100.535	98.621	109.584	109.84	107.91	119.455	99.4561	101.01	100.435	100.496	100.449	99.1907	101.025	106.28	101.991	111.746	107.646	113.094	0.0625	89.6283	89.4423	86.2237	110.992	106.975	101.339	89.3142	90.2663	93.9941	115.868	100.306	113.109
1	106.955	103.936	102.926	100.33	103.622	101.678	107.987	104.044	89.7762	104.36	111.22	100.41	106.596	104.284	106.766	103.747	103.129	103.343	105.377	104.803	106.031	105.798	105.397	110.182	0.03125	91.6845	90.8392	96.2924	103.707	107.756	102.944	93.0491	94.3677	107.419	95.5522	102.719	110.749
																															*Excluded (skip well)

## Sheet: Figure 2f
Compound (μM)	Florfenicol-NH2			Florfenicol			Amikacin
2500	0.160261	0.173254	0.176646	0.000271	0.002475	0.000233	0.103829	0.085702	0.08741
1250	0.124528	0.131464	0.12691	0.000233	4.55e-05	0.001479	0.11927	0.099563	0.099264
625	0.063706	0.077117	0.065751	0.000124	0.000362	0.00014	0.108911	0.095159	0.094426
312.5	0.043023	0.047403	0.04525	0.000128	-8.3e-05	0.001415	0.074117	0.068899	0.07057
156.25	0.024213	0.026972	0.02722	-0.00047	-0.00014	4.97e-05	0.041259	0.040735	0.041753
78.125	0.015849	0.016793	0.015929	-0.0004	-9.1e-05	-0.0002	0.022525	0.021818	0.022649
39.0625	0.009044	0.009211	0.007674	0.000147	-0.00048	3.52e-05	0.011851	0.013423	0.01262
19.5312	0.005162	0.00585	0.00522	-0.0008	-0.00032	-0.0004	0.005503	0.006265	0.006094
9.76562	0.002431	0.002144	0.002074	-0.00059	-0.00067	1.65e-05	0.003088	0.002403	0.002314
4.88281	0.000969	0.000837	0.001151	-0.00061	-0.00054	1.86e-05	0.002167	0.000878	0.001403
2.44141	0.001147	0.000521	0.000254	-0.00036	-0.00014	-0.00014	0.001456	0.000289	0.000653
1.2207	0.000764	-0.00019	-0.00029	-0.00025	-0.00044	-0.00028	0.001537	0.000227	-2.1e-05
0.610352	0.000919	-9.9e-05	0.000426	1.65e-05	-7.8e-05	-0.00038	0.000861	-7.6e-05	-0.00056
0.305176	0.001202	-0.00031	-0.00012	-0.00025	-0.00038	0.000172	0.000911	9.3e-05	-2.3e-05
0.152588	0.000659	0.000246	-0.00021	-0.00031	-0.00052	0.002359	0.000233	0.000136	-0.00043
0.076294	0.00026	-0.00039	-0.0002	0.000196	-0.0005	-0.00011	0.000426	0.00011	2.69e-05
0.038147	-0.00011	-0.00066	-0.00039	-0.00034	-0.00074	-0.00021	4.96e-05	-0.0002	-0.00119
0.019073	-0.00016	-0.00042	-0.00054	-0.00034	-0.00055	1.86e-05	-0.00024	-0.00043	-0.00039
0.009537	0.00031	-0.0007	-0.00075	-6.8e-05	-0.00047	-0.00021	-0.00021	-0.00047	-0.00038
0.004768	0.000359	-0.00053	-0.00072	0.000116	-0.00038	2.89e-05	0.000417	-0.00018	-0.00065
0.002384	-0.00027	-0.00022	-0.00093	7.64e-05	-0.00055	-0.00016	-0.0004	-0.0003	-0.0008
0.001192	0.000105	-0.00066	-0.00046	-0.00014	-0.00074	-0.00058	-0.00013	-0.00014	-0.00068
0.000596	-0.00011	-0.0005	-0.00049	-0.00025	-0.0007	-0.00035	-0.00018	-0.00025	-0.00081
0	-0.00055	-0.00108	-0.00051	-0.00026	-0.00038	-9.5e-05	-0.00035	-0.00021	-0.00032

## Sheet: Figure 2g
Concentration (µM)	FF			FF-ac			FF-NH2			CAM			DMSO
0.08	121430	131482	116420	146081	120497	138693	90126	96271	107743	113734	120534	90781	75225	87853	81552
0.200951	155681	151177	122681	151155	134521	142313	94235	131509	126168	120230	130949	104999	40897	75915	66862
0.504766	130710	135654	143105	130289	132705	125703	94971	106317	120750	106021	107016	90405	75297	85649	85902
1.26791	100516	108255	119496	110444	131288	125313	106871	103770	134563	114611	121848	70950	79812	83327	78648
3.18486	81846	97078	88902	126411	118417	101679	96572	109927	120330	100880	72664	78796	96710	92753	77956
8	45010	40201	55370	94489	100437	71880	113907	100895	108221	45198	38916	39891	78737	90758	77675
20.0951	12621	10866	11005	42190	43039	33990	77179	82403	87437	17603	18385	12878	107088	73632	102975
50.4766	2414	1817	3409	8871	14107	8846	47028	55860	55111	3339	3676	2205	91440	76231	95957
126.791	2299	1823	2089	3577	3435	3126	35610	35211	33442	1857	2725	1898	115232	101212	112040
318.486	1075	1720	2128	2811	1610	1655	22088	22124	22695	1130	2126	1302	49024	133681	235765
800	920	742	1508	1753	3064	2500	32587	23337	28080	1866	2137	1067	213057	164457	259679
