# Supplementary material for: Prodrug florfenicol amine is activated by intrinsic resistance to target Mycobacterium abscessus
Source: Nat Microbiol. 2025 Oct 30;10(11):2875–91. doi: 10.1038/s41564-025-02147-9 (PMC12578646; doi:10.1038/s41564-025-02147-9)
Supplement: Supplementary file 10 — Statistical source data. [file 41564_2025_2147_MOESM10_ESM.xlsx]

## Sheet: Figure 3b
		-Log10(FDR)
Gene	L2FC	WhiB7 Genes	All Others
MAB_0357c	7.25406	12.3179
MAB_4837c	7.0643	13.3584
whiB7	6.74265	12.5835
MAB_1125c	6.72604	13.48
MAB_2956	6.62579	12.6916
MAB_3786c	6.61154	13.1992
MAB_4324c	6.53452	13.7352
MAB_1409c	6.53018	13.7352
MAB_0766	6.47519	13.1992
MAB_2355c	6.29391	13.7352
MAB_1344c	6.2746	12.7864
MAB_0677c	5.84654	13.1393
MAB_0801	5.78974	12.2091
MAB_0800	5.741	12.0526
MAB_4621c	5.70002	11.9872
MAB_0163c	5.66255	13.1992
eis2	5.58643	13.7352
MAB_2780c	5.40112	13.1992
MAB_2297	5.29851	12.0044
cat	5.20728	11.9678
MAB_2273	5.09491	12.4672
MAB_2903	5.06469	9.49034
MAB_2845	5.00533	13.3584
MAB_3017	4.93476	11.5005
MAB_3408c	4.6184	12.8126
MAB_3913	4.5826	12.8199
MAB_3762	4.5756	13.0901
MAB_4820	4.54132	11.4509
MAB_4620c	4.4343	10.9723
MAB_0767c	4.42651	10.6614
MAB_4921c	4.39689	12.1086
MAB_0404c	4.36775	12.0472
MAB_2396	4.32645	11.2781
MAB_3424c	4.15529	12.2091
MAB_1296	4.15415	9.80207
MAB_4294	4.07819	12.9089
MAB_2177	4.07399	10.7407
MAB_4054c	4.01372	11.2201
MAB_0857	3.96484	10.8643
MAB_1297c	3.95058	12.2703
MAB_3785c	3.94391	12.0983
MAB_3180	3.93359	10.9735
MAB_3509c	3.91317	12.0983
MAB_4323	3.90883	12.28
MAB_0880	3.84077	11.2733
MAB_1458	3.82703	3.32679
MAB_0162c	3.80376	10.9735
MAB_2957c	3.78254	12.6916
MAB_3544	3.78147	10.7407
MAB_1124c	3.72169	11.6001
MAB_2669c	3.6647	12.6916
MAB_4295c	3.66109	11.6178
MAB_1341	3.65518	11.9341
MAB_0097	3.65244	10.2697
MAB_1846	3.62993	10.7367
MAB_1343	3.59184	10.7296
MAB_3042c	3.54573	11.9678
MAB_0159	3.50246	10.7711
MAB_1340	3.42362	12.2334
MAB_2670c	3.3426	11.6384
MAB_1950	3.34206	11.9827
MAB_2667c	3.33388	11.9341
MAB_1970	3.30136	11.7611
MAB_4053c	3.30052	10.2329
MAB_0881	3.29725	10.9812
MAB_3211c	3.27585	8.55761
MAB_2891c	3.11365	11.314
MAB_0344	3.08678	11.2782
MAB_1433	3.03827	11.7611
MAB_1395	3.03323	10.9178
MAB_1396	3.01512	10.5547
MAB_3407	2.96741	10.7407
MAB_2305c	2.95414	10.7367
MAB_3166	2.82585	10.3211
MAB_4368c	2.81089	9.5692
MAB_4369c	2.79931	8.41598
MAB_1397c	2.78322	7.12802
MAB_3210c	2.73223	8.22171
MAB_2692c	2.70837	10.4375
MAB_2892c	2.70679	11.537
MAB_0345	2.69529	9.82905
MAB_2691c	2.68284	11.147
MAB_0732c	2.67428	11.314
MAB_2890c	2.64435	10.1309
MAB_0343	2.62866	10.943
MAB_2666c	2.6013	10.6212
MAB_3668	2.53442	10.5985
MAB_1434	2.52637	11.2269
MAB_3507	2.51709	11.2781
MAB_3464	2.42397	8.20499
MAB_3683c	2.3557	9.41243
MAB_2850c	2.34101	9.16784
MAB_1987	2.31486	10.9982
MAB_2958	2.24467	10.8794
MAB_0153	2.23435	10.9341
MAB_3466c	2.22862	9.5692
MAB_4730	2.22443	10.5179
MAB_0154	2.21943	9.74169
MAB_1435	2.17766	10.2101
MAB_2337	2.15834	10.7711
MAB_1604	2.15083	10.0468
MAB_0032	2.11635	10.1667
MAB_3465	2.09794	9.10859
MAB_1436	2.04855	10.0078
MAB_3682c	1.97079		9.7174
MAB_2091	1.96862		9.84499
MAB_3130c	1.96213		8.77159
MAB_3914c	1.95815		10.0929
MAB_4531	1.94772		8.57921
MAB_3131c	1.91858		10.2697
MAB_2646c	1.91599		9.54931
MAB_2450	1.86357		7.69849
MAB_3083c	1.84629		9.30167
MAB_3043c	1.82611		10.2101
MAB_4792	1.81821		7.84498
MAB_1603	1.80722		9.1405
MAB_2779c	1.80437		9.69511
MAB_2298	1.77451		9.66813
MAB_1669	1.75869		8.83051
MAB_2959	1.72013		9.62454
MAB_2354	1.7042		9.51132
MAB_3129c	1.68884		9.41243
MAB_2705c	1.671		9.37913
MAB_2092	1.65267		7.71591
MAB_1584	1.62099		8.04789
MAB_1847	1.59419		6.22832
MAB_3084c	1.57681		8.67018
MAB_2647c	1.55126		9.54931
MAB_1668	1.55074		9.3366
MAB_0733	1.45136		7.03294
MAB_2132	1.43159		8.55875
MAB_2846	1.35217		7.81126
MAB_1118c	1.31762		6.11974
MAB_1201c	1.19954		6.31858
MAB_1102	1.16527		5.05771
MAB_4139	1.1565		5.48603
MAB_1951c	1.08951		7.41187
MAB_4530	1.08728		7.3754
MAB_3041	1.06096		7.68529
MAB_2778c	1.00275		7.72484
MAB_3873c	0.98575		5.45565
MAB_3705	0.982112		7.21416
MAB_3645	0.942728		5.76516
MAB_4657c	0.892437		6.42856
MAB_0856c	0.88919		4.06194
MAB_3463	0.867303		5.57724
MAB_1988c	0.849872		6.90158
MAB_2429c	0.82584		6.67089
MAB_4396c	0.821711		5.57687
MAB_0311c	0.812219		6.55831
MAB_2131	0.806021		4.67538
MAB_1583	0.772455		5.76078
MAB_1971c	0.73141		5.23404
MAB_3763	0.684548		5.92129
MAB_4784	0.680906		2.24173
MAB_3764	0.641497		5.40195
MAB_2329c	0.640782		3.94443
MAB_4395	0.635953		4.97544
MAB_3953	0.578721		3.20298
MAB_2905c	0.491402		3.7074
MAB_2904	0.481592		2.78046
MAB_2310	0.454448		2.47582
MAB_4783	0.446127		3.04264
MAB_1459c	0.410389		4.12645
MAB_3543c	0.391715		2.73966
MAB_2840c	0.334154		2.79298
MAB_1999	0.257082		2.7985
MAB_4393	-0.279165		2.03101
MAB_4394	-0.431996		3.20816
MAB_3423	-0.671607		5.18169
MAB_2133	-0.812699		5.82376
MAB_4059c	4.21466		12.5199
MAB_3019	3.91857		10.6065
MAB_0356c	3.91573		12.1474
MAB_1182	3.79959		9.54931
MAB_2668c	3.71369		12.3028
MAB_1652	3.49347		9.07092
MAB_0160	3.49022		8.51997
MAB_3322c	3.44029		10.091
MAB_1653	3.40923		10.2328
MAB_3323c	3.39195		11.7843
MAB_1654	3.37346		9.89597
MAB_3018	3.35223		11.2781
MAB_4731c	3.17397		7.68554
MAB_1655	3.17237		10.7657
MAB_0098	3.06361		9.66813
MAB_1342	2.97704		11.2677
MAB_1183	2.95206		8.99188
MAB_4005c	2.82414		11.1609
MAB_0741c	2.70736		9.82477
MAB_3321c	2.70719		10.1017
MAB_0355	2.70624		10.2101
MAB_2428	2.66454		10.7711
MAB_0219	2.64515		8.81914
MAB_0683c	2.57489		9.76623
MAB_0403	2.40594		8.70019
MAB_0482c	2.38805		9.03423
MAB_p19c	2.36071		9.69511
MAB_2336	2.35951		10.6586
MAB_2983c	2.35646		5.93062
MAB_2665c	2.33953		9.70846
MAB_2617c	2.32511		10.0718
MAB_1337c	2.32086		9.5692
MAB_2851c	2.31616		10.6586
MAB_0739c	2.29716		10.6064
MAB_t5002	2.28335		5.42802
MAB_2093	2.2376		10.3057
MAB_2176	2.21553		3.06707
MAB_2541c	2.20826		8.36011
MAB_1339	2.16508		9.19474
MAB_2664c	2.1524		8.34368
MAB_0099	2.15148		9.57916
MAB_4945c	2.15106		8.86327
MAB_0336	2.13496		8.04789
MAB_1437	2.12455		9.3366
MAB_4776c	2.10726		6.49655
MAB_0480	2.10249		8.04333
MAB_3194c	2.09403		5.62981
MAB_0481c	2.08183		8.16677
MAB_2178	2.07362		6.1396
MAB_4534c	2.05815		8.47081
MAB_4367c	2.05622		7.60679
MAB_3811c	2.05464		7.39912
MAB_3020c	2.04055		6.63147
MAB_3311c	2.0331		7.48981
MAB_1058	1.99236		7.09826
MAB_2338	1.99163		10.3057
MAB_4234c	1.95662		7.47574
MAB_1605	1.95272		7.26226
MAB_3812c	1.95251		6.83564
MAB_2735c	1.93845		4.88999
MAB_3016c	1.91933		7.94439
MAB_3815c	1.91576		9.56001
MAB_2094	1.91261		6.68608
MAB_3816c	1.91157		7.20893
MAB_2323	1.9075		9.57916
MAB_2269c	1.8952		7.35384
MAB_0155	1.8938		8.9152
MAB_1338	1.88348		6.55831
MAB_1410c	1.88167		6.69918
MAB_2618	1.87906		7.13958
MAB_2113	1.87699		7.61031
MAB_0740c	1.87075		9.65582
MAB_3817c	1.85241		9.58206
MAB_0765	1.7991		6.6564
MAB_3387	1.79815		9.04003
MAB_0057	1.79312		7.46671
MAB_2322	1.78559		6.94081
MAB_3814c	1.77736		9.02205
MAB_1429	1.77524		6.61681
MAB_0274c	1.73672		9.4821
MAB_3015	1.72249		6.60792
MAB_0161	1.71903		8.97686
MAB_3004	1.70995		7.7418
MAB_3427	1.70965		7.79224
MAB_1407c	1.70546		8.59934
MAB_3813c	1.70378		9.18686
MAB_2736c	1.70238		8.96345
MAB_4535c	1.70216		7.15454
MAB_0485	1.6972		7.47141
MAB_0882	1.69203		9.07109
MAB_4383c	1.69092		4.63606
MAB_3105c	1.69083		8.76007
MAB_2619	1.68824		7.63167
MAB_1083c	1.68186		7.48333
MAB_1408c	1.67509		9.6313
MAB_2844c	1.66384		5.12385
MAB_4209c	1.65913		7.76849
MAB_2339	1.64129		9.45632
MAB_4366c	1.63979		8.41598
MAB_t5039c	1.63736		4.63368
MAB_1142c	1.59671		7.29704
MAB_0146	1.58946		7.30288
MAB_3107c	1.5859		7.61263
MAB_4233c	1.58527		6.89852
MAB_3197	1.58478		6.5382
MAB_2540c	1.56818		7.22897
MAB_3820c	1.5633		9.00869
MAB_3209c	1.55598		4.74515
MAB_4729c	1.54735		6.47654
MAB_1044c	1.54521		5.35056
MAB_3108c	1.53773		7.79427
MAB_1386	1.53557		8.55357
MAB_3822	1.53464		5.58103
MAB_0566c	1.52946		6.29422
MAB_0842	1.52743		4.43886
MAB_4843	1.52658		4.49861
MAB_3877c	1.49971		8.58317
MAB_1606	1.49717		7.03294
MAB_2849c	1.49626		8.16677
MAB_3819c	1.49612		7.68302
MAB_4526	1.49039		8.16664
MAB_3310c	1.48064		5.91012
MAB_4836c	1.4755		7.44235
MAB_1939	1.47436		7.03294
MAB_4944c	1.47287		6.68597
MAB_1658c	1.46388		6.39404
MAB_4247	1.45971		7.42746
MAB_3807c	1.45851		8.5012
MAB_3106c	1.45163		8.5827
MAB_3751c	1.45061		8.69227
MAB_0461	1.44753		3.51522
MAB_t5044c	1.44681		2.92504
MAB_0746	1.4444		7.37706
MAB_4365c	1.44296		7.26118
MAB_2561c	1.44184		7.35384
MAB_3818c	1.43901		7.26118
MAB_2656	1.43833		6.08472
MAB_4861c	1.43664		4.86394
MAB_4553	1.43457		8.05697
MAB_4541	1.43404		7.41951
MAB_1670	1.43371		6.92459
MAB_0301	1.42896		6.23024
MAB_t5024c	1.42566		6.46489
MAB_p06	1.4245		6.57539
MAB_4728c	1.42163		6.11313
MAB_2740c	1.42131		7.94096
MAB_1549c	1.41901		8.51339
MAB_2333c	1.41819		8.39775
MAB_3768c	1.41813		7.99696
MAB_1104c	1.41728		4.32389
MAB_1143c	1.39653		7.51891
MAB_3752c	1.38862		8.22468
MAB_2357	1.38801		8.01071
MAB_3098	1.38443		6.67207
MAB_3806c	1.37675		6.72321
MAB_3869c	1.3682		8.50007
MAB_1570	1.36226		7.18931
MAB_1536	1.36003		5.58131
MAB_t5032	1.35725		4.04352
MAB_3876c	1.35585		6.47105
MAB_2848c	1.35325		6.1411
MAB_0302	1.35255		6.62576
MAB_4064	1.34913		5.69324
MAB_4140	1.34798		6.69454
MAB_3001	1.3468		6.54371
MAB_4908c	1.34614		6.30653
MAB_4075	1.34095		6.60989
MAB_0859	1.33758		6.46849
MAB_3617	1.33686		7.5306
MAB_3804c	1.33404		7.42561
MAB_2386	1.33359		5.24316
MAB_4501c	1.3284		6.18071
MAB_3044c	1.31749		6.81095
MAB_4441	1.31344		8.3659
MAB_1387	1.31026		8.10216
MAB_1612	1.30912		8.69502
MAB_3128c	1.30617		6.89401
MAB_3309c	1.30508		6.32874
MAB_1548c	1.29564		6.89022
MAB_2321	1.29259		8.64523
MAB_2487	1.29187		6.50047
MAB_3720c	1.27835		8.54426
MAB_4516c	1.2756		3.63942
MAB_3593	1.27081		6.46489
MAB_2889	1.26609		6.55572
MAB_3594c	1.26372		6.60989
MAB_4126c	1.25564		7.26118
MAB_2341	1.24607		6.19566
MAB_4248c	1.24524		7.74183
MAB_3750c	1.24101		8.22188
MAB_1946	1.23613		2.48575
MAB_1531c	1.23152		5.26522
MAB_1611	1.22949		6.66659
MAB_1267	1.22944		4.70305
MAB_4527	1.2292		5.96431
MAB_3805c	1.22876		7.11912
MAB_3849c	1.22253		7.82286
MAB_0182c	1.21486		7.88642
MAB_0978	1.21317		5.47608
MAB_3868c	1.21313		7.43386
MAB_2326c	1.212		3.97669
MAB_1166	1.21103		5.07192
MAB_3707c	1.20583		5.62805
MAB_0358	1.20509		5.50221
MAB_1266	1.20129		6.91256
MAB_3850c	1.19818		7.83068
MAB_3235c	1.19708		3.62
MAB_4896c	1.19484		7.88642
MAB_1299c	1.19283		6.27358
MAB_2356	1.18914		7.10913
MAB_1043c	1.18852		6.16813
MAB_1119	1.18847		7.49094
MAB_t5042c	1.18333		4.37375
MAB_1613	1.1807		7.13483
MAB_2271c	1.1799		5.60049
MAB_4052c	1.1795		6.91842
MAB_0335	1.17715		4.48562
MAB_p15c	1.17134		6.48435
MAB_4897c	1.16763		6.53808
MAB_0731	1.16437		5.83557
MAB_4296c	1.16295		7.02556
MAB_2340	1.16142		6.65732
MAB_0422c	1.16106		7.3845
MAB_2268c	1.15297		7.44966
MAB_0980	1.14859		5.69278
MAB_1617c	1.14825		5.89403
MAB_0873	1.14391		4.75563
MAB_2325	1.13639		6.90158
MAB_0100	1.13525		6.13463
MAB_4183c	1.13501		7.61031
MAB_0869c	1.13426		6.36583
MAB_3773c	1.12599		7.41687
MAB_4933	1.12331		5.89468
MAB_2324	1.12215		6.95635
MAB_3851c	1.1195		7.92441
MAB_1703	1.11542		8.23416
MAB_1659c	1.11466		7.38564
MAB_0734	1.11443		3.62459
MAB_1314	1.11251		4.57715
MAB_2332c	1.11134		5.23028
MAB_0165	1.11022		7.25037
MAB_2596c	1.10999		4.80643
MAB_0927	1.10838		6.48435
MAB_0843	1.10619		3.21633
MAB_0872	1.10579		5.75525
MAB_1456c	1.10087		5.66083
MAB_3769c	1.09971		6.6735
MAB_4546c	1.09958		7.23177
MAB_4446	1.09776		4.78679
MAB_3793c	1.09647		6.69918
MAB_2460	1.09394		3.44434
MAB_2663c	1.09225		6.37859
MAB_1947	1.09155		6.5369
MAB_3795c	1.07916		7.54188
MAB_t5005	1.07905		5.13451
MAB_0498c	1.07709		5.27064
MAB_4298c	1.07567		6.79295
MAB_3303c	1.07229		6.45455
MAB_3545c	1.07071		7.64184
MAB_4934c	1.06742		7.49289
MAB_4253	1.06462		6.76412
MAB_4777c	1.06406		6.62706
MAB_2898c	1.06236		7.61031
MAB_1855c	1.05848		4.62476
MAB_t5008c	1.05554		2.25253
MAB_1702	1.05499		7.25759
MAB_3280	1.05398		6.48435
MAB_3772c	1.05301		7.6783
MAB_1528c	1.05088		7.20893
MAB_4898c	1.04746		7.54419
MAB_1644	1.04658		7.39266
MAB_2539c	1.04102		7.03294
MAB_3143c	1.0384		7.04282
MAB_3696c	1.03688		4.55211
MAB_4922	1.03683		6.7926
MAB_4793c	1.03005		6.70593
MAB_2620	1.02741		5.10582
MAB_0752c	1.02559		6.13351
MAB_1660c	1.02373		7.3995
MAB_1298c	1.02274		6.03029
MAB_2803c	1.0191		4.65737
MAB_2804c	1.01742		4.09754
MAB_4899c	1.01315		7.19082
MAB_4401	1.01208		4.50795
MAB_3281	1.00664		7.11966
MAB_3341c	1.00567		7.87421
MAB_4877c	1.00509		7.18854
MAB_3005c	1.00287		5.47608
MAB_3362c	0.997208		7.01293
MAB_4732c	0.994545		3.78138
MAB_1514	0.994264		6.02475
MAB_4802	0.993218		5.50872
MAB_2559c	0.991731		7.07572
MAB_2317c	0.991039		5.59415
MAB_3885	0.985021		5.82915
MAB_1853c	0.984542		3.43577
MAB_2270c	0.984465		6.26133
MAB_2558	0.980992		3.87786
MAB_t5013	0.977943		3.05754
MAB_0841	0.975461		3.38219
MAB_1616	0.973746		6.74294
MAB_4865	0.969831		4.55211
MAB_3687	0.966477		6.6945
MAB_3264c	0.966448		5.81113
MAB_0451c	0.962673		5.80526
MAB_1535c	0.962185		5.36688
MAB_3774c	0.961276		5.52162
MAB_4592c	0.960728		4.96337
MAB_3689	0.960381		4.90871
MAB_3371c	0.959533		5.15282
MAB_3356c	0.959002		7.02776
MAB_3030c	0.958194		5.99215
MAB_0460	0.956899		3.01925
MAB_1144c	0.955609		6.5208
MAB_3794c	0.95183		6.01116
MAB_2682c	0.951157		5.9307
MAB_0188c	0.948442		3.78556
MAB_3045c	0.947338		5.75448
MAB_3488	0.944355		5.65296
MAB_2655	0.944348		4.84032
MAB_2974c	0.94387		3.65577
MAB_3771c	0.941566		6.82915
MAB_3770c	0.941107		7.17665
MAB_5000c	0.938716		6.34294
MAB_3085c	0.938077		6.30376
MAB_2973c	0.937849		4.9829
MAB_4536	0.937238		6.97302
MAB_1661c	0.93631		5.85249
MAB_1643	0.936228		6.99843
MAB_4656	0.936121		4.71131
MAB_1320c	0.934978		4.27557
MAB_2880c	0.93452		7.40084
MAB_t5001	0.933991		3.37601
MAB_p20c	0.932767		6.10775
MAB_0688c	0.928523		5.47758
MAB_1542c	0.924788		6.11869
MAB_3934c	0.923916		6.923
MAB_2874	0.922795		5.95944
MAB_1925	0.92111		5.36249
MAB_3926	0.919503		3.75714
MAB_2943c	0.917453		5.24354
MAB_3473c	0.917415		5.82192
MAB_2335	0.912201		7.35384
MAB_2993c	0.911539		7.02107
MAB_3632	0.910871		4.75563
MAB_0512	0.909941		5.18964
MAB_2870	0.909739		5.42228
MAB_2961	0.908387		5.34784
MAB_3796c	0.907714		6.7253
MAB_3181	0.906491		6.66546
MAB_2753	0.905474		6.71802
MAB_0610	0.904237		5.0847
MAB_3706	0.901661		5.94595
MAB_0108c	0.898445		4.26458
MAB_1164	0.895368		6.22832
MAB_0066c	0.892526		3.36939
MAB_3977c	0.892517		6.36701
MAB_3363c	0.892162		6.98241
MAB_3684c	0.891538		5.21628
MAB_0572	0.890947		7.05862
MAB_3837	0.889616		6.21387
MAB_t5029	0.889233		3.05132
MAB_4848c	0.88785		2.43951
MAB_1200	0.887263		5.42453
MAB_1671	0.884666		4.4707
MAB_4869	0.884204		4.69315
MAB_1958c	0.883174		6.1335
MAB_4458c	0.882987		6.17057
MAB_1389c	0.881667		5.2441
MAB_1868c	0.876298		6.71523
MAB_2995	0.876268		6.71137
MAB_0321c	0.875942		3.4982
MAB_2788	0.875665		6.05001
MAB_3821c	0.873963		5.40068
MAB_0337c	0.872584		5.62893
MAB_0676c	0.869663		6.59156
MAB_3379	0.868879		6.34665
MAB_3783c	0.867309		6.04926
MAB_0189c	0.866994		6.8015
MAB_1002	0.866557		6.17057
MAB_1438	0.866328		6.52371
MAB_4947	0.864915		5.89771
MAB_3633	0.863412		6.71922
MAB_3342c	0.861239		5.2244
MAB_4870c	0.860301		3.8091
MAB_1642	0.85994		5.19448
MAB_2897c	0.858725		6.29925
MAB_0450c	0.855023		5.57549
MAB_2899c	0.853406		5.41252
MAB_2896c	0.851669		6.61723
MAB_3377	0.850948		4.42788
MAB_4447	0.850607		3.40927
MAB_0496c	0.848476		4.88871
MAB_2532	0.848291		2.21331
MAB_0802	0.846461		3.2489
MAB_0958c	0.846164		5.64003
MAB_2565c	0.842423		2.8928
MAB_0466	0.840105		3.41443
MAB_3644	0.839083		5.91086
MAB_1048c	0.838309		5.50171
MAB_1621	0.835011		5.64787
MAB_0164	0.834556		6.30845
MAB_3285	0.833328		5.83514
MAB_0323c	0.833295		5.41659
MAB_4924	0.833238		5.13607
MAB_4078c	0.833032		5.51131
MAB_3327c	0.83283		5.83638
MAB_1165	0.830208		6.88258
MAB_1334c	0.83012		5.58172
MAB_3723c	0.829995		5.86226
MAB_2334	0.829675		5.96423
MAB_2972	0.828869		4.88949
MAB_1117c	0.828007		5.2931
MAB_2413c	0.827921		6.6888
MAB_4357c	0.827879		4.08777
MAB_3282c	0.826084		6.83544
MAB_4842	0.825522		3.49471
MAB_2412c	0.824078		6.38244
MAB_2595	0.823639		4.69011
MAB_4537c	0.82316		5.55309
MAB_2875	0.821953		4.67954
MAB_4066c	0.820563		6.05148
MAB_0309	0.820095		5.98265
MAB_3140c	0.819598		6.79029
MAB_3727c	0.818481		3.65557
MAB_4249c	0.818045		6.923
MAB_3302	0.81683		4.08777
MAB_0166	0.816739		6.42389
MAB_0147c	0.816219		6.71205
MAB_3344	0.815209		5.09308
MAB_2358	0.814744		4.74728
MAB_t5016c	0.814272		2.58258
MAB_4017c	0.81424		2.77087
MAB_4804	0.813742		2.68207
MAB_1839	0.812945		5.25758
MAB_3022c	0.811539		6.32918
MAB_0179	0.810812		6.10734
MAB_0078	0.810394		3.23516
MAB_4619	0.8069		4.99807
MAB_1622	0.805805		5.79042
MAB_1316	0.800341		5.95993
MAB_3355	0.799362		5.2699
MAB_2175	0.798442		3.22126
MAB_2343	0.797631		5.65009
MAB_4251	0.794351		6.24672
MAB_3343	0.794144		5.87729
MAB_4062c	0.793895		3.49053
MAB_0022c	0.793547		4.47868
MAB_0172	0.793178		5.94557
MAB_t5040c	0.792436		3.76946
MAB_3875	0.789732		4.81289
MAB_3474c	0.789539		6.59888
MAB_0101	0.788583		5.38597
MAB_2683c	0.78798		3.90148
MAB_4060	0.787964		5.82705
MAB_3412	0.78775		3.19002
MAB_2407	0.787126		6.56887
MAB_3094c	0.787056		4.04526
MAB_1610	0.786768		5.5432
MAB_2872c	0.78521		6.61398
MAB_p18c	0.784737		4.04767
MAB_4442c	0.783799		5.12356
MAB_3602c	0.782364		5.70856
MAB_4123	0.779936		3.26755
MAB_2865c	0.779563		6.25376
MAB_2992c	0.777051		5.75375
MAB_2272c	0.776985		5.67356
MAB_0175	0.775612		4.69825
MAB_3643	0.774875		6.11415
MAB_2320c	0.774336		5.10441
MAB_0091	0.773358		6.18361
MAB_3047c	0.77141		5.98705
MAB_2640c	0.770415		5.38137
MAB_0605c	0.768409		4.79357
MAB_4591	0.764282		6.02889
MAB_0966	0.763773		4.57813
MAB_4864	0.763402		3.56593
MAB_1406c	0.762154		4.71737
MAB_1315	0.761233		6.61502
MAB_3512	0.757675		4.94151
MAB_4444	0.755973		4.60383
MAB_1580	0.754083		5.94872
MAB_4756c	0.752726		4.83852
MAB_2237c	0.752352		3.90194
MAB_3266c	0.751778		4.62179
MAB_3195c	0.751436		6.25315
MAB_1191c	0.751417		4.86075
MAB_0266c	0.751292		4.96384
MAB_4154c	0.750775		5.24354
MAB_2671	0.749723		4.7097
MAB_1869c	0.748697		5.33734
MAB_2616c	0.7453		5.44819
MAB_1080	0.744048		6.12189
MAB_3095c	0.743963		5.47732
MAB_2900	0.741678		5.09835
MAB_4235c	0.741524		3.26568
MAB_1645	0.741436		6.13035
MAB_3326c	0.741281		5.3958
MAB_3059c	0.739774		5.45474
MAB_2086c	0.73933		2.78391
MAB_2810c	0.738425		5.52439
MAB_0678	0.737844		3.33634
MAB_0896c	0.737842		4.39044
MAB_1294c	0.73739		5.048
MAB_1515c	0.735288		2.98924
MAB_0171	0.735278		6.57011
MAB_2887	0.735089		5.33462
MAB_p16c	0.735055		6.16036
MAB_0728	0.733491		6.0638
MAB_2777c	0.733094		5.89702
MAB_4255	0.73204		4.99173
MAB_2994	0.72866		5.45565
MAB_4155c	0.726792		4.70457
MAB_1461	0.725744		3.60907
MAB_3538	0.723235		5.42453
MAB_4625	0.72166		4.39138
MAB_0803	0.719571		3.41086
MAB_3978c	0.718814		5.5944
MAB_4232c	0.71763		4.43279
MAB_4448	0.71736		3.67796
MAB_0581c	0.717252		3.28334
MAB_0577c	0.710774		3.84541
MAB_3048c	0.709815		6.01256
MAB_4786c	0.7091		2.15148
MAB_4942	0.707197		5.51283
MAB_1719	0.705692		6.08121
MAB_1430c	0.704046		2.95116
MAB_0178	0.703555		6.24344
MAB_0645c	0.701359		4.2209
MAB_3892c	0.69844		4.73643
MAB_0102	0.697613		3.86079
MAB_1302	0.697599		3.47084
MAB_4229c	0.696325		4.32529
MAB_3797c	0.695569		5.85001
MAB_1385	0.69524		5.56657
MAB_0563	0.694999		3.91069
MAB_2387	0.694651		4.18742
MAB_2342	0.694434		5.72055
MAB_2789c	0.690076		3.96682
MAB_2693	0.688721		4.76759
MAB_4780	0.688444		5.46419
MAB_3304c	0.68777		5.0342
MAB_2198c	0.68535		5.40354
MAB_1207	0.685252		3.90331
MAB_3531	0.682918		4.25631
MAB_4475	0.682752		4.5852
MAB_3283c	0.682481		4.4707
MAB_0878c	0.68095		4.53545
MAB_0604c	0.678861		4.44908
MAB_4774c	0.678495		3.45331
MAB_3688	0.678313		5.69252
MAB_1202c	0.677864		4.91901
MAB_3986c	0.677284		3.9137
MAB_4077	0.676265		4.27667
MAB_2977	0.675879		5.18834
MAB_4838c	0.675684		2.30386
MAB_2738c	0.675666		4.71926
MAB_0070	0.674938		3.99184
MAB_4941	0.674078		5.14924
MAB_2436	0.672803		4.66839
MAB_0393	0.671781		2.78444
MAB_3325c	0.670743		5.21272
MAB_2819	0.669658		2.78051
MAB_3055c	0.668825		3.08162
MAB_3324	0.668756		3.5711
MAB_1022	0.668749		3.61724
MAB_0310c	0.668481		5.34104
MAB_1948c	0.667393		6.13145
MAB_4550c	0.667137		4.55211
MAB_4826	0.666249		5.29291
MAB_3429	0.664217		5.2676
MAB_2599	0.663306		2.61319
MAB_1962	0.662129		4.56505
MAB_1879c	0.661975		4.18337
MAB_3021c	0.661226		5.2896
MAB_1614	0.661175		4.27014
MAB_3798c	0.660103		5.61668
MAB_2739c	0.659657		5.74794
MAB_4940	0.658359		4.98656
MAB_2090	0.658248		3.86468
MAB_4875c	0.655186		4.28526
MAB_1720	0.655158		5.09835
MAB_3142c	0.654171		5.90964
MAB_3312	0.651637		3.98016
MAB_4228c	0.65151		4.34677
MAB_0109c	0.649162		5.93338
MAB_2942	0.648693		5.40426
MAB_1167	0.648035		4.08561
MAB_0110c	0.64771		5.30704
MAB_0816	0.646583		3.08305
MAB_4343c	0.642915		2.3154
MAB_3784c	0.642277		5.90964
MAB_3497	0.641511		4.49732
MAB_0979	0.64144		2.75796
MAB_2152	0.641219		3.10118
MAB_3853	0.640704		3.68283
MAB_4726	0.640182		3.96198
MAB_3137	0.640141		3.42117
MAB_2871c	0.639734		4.18944
MAB_1510	0.639391		4.73452
MAB_0682	0.63868		5.80703
MAB_3639	0.637722		4.86656
MAB_4881c	0.6374		4.61169
MAB_4382c	0.636845		4.14998
MAB_3952	0.63648		5.0199
MAB_1319	0.633578		5.33131
MAB_4087	0.633433		3.9138
MAB_3612c	0.632954		4.39921
MAB_3718c	0.631814		4.86004
MAB_2879c	0.631021		5.42232
MAB_3721c	0.630432		5.62896
MAB_3527	0.630025		4.26163
MAB_1929	0.629229		5.17274
MAB_3000	0.627167		3.1935
MAB_1556	0.626791		3.26608
MAB_0092	0.62598		4.68726
MAB_3608	0.624675		5.24814
MAB_0292c	0.624521		2.45871
MAB_4545	0.62122		5.9269
MAB_4208	0.620872		4.76897
MAB_4882c	0.620241		3.67755
MAB_3196c	0.619755		4.50823
MAB_1626	0.618121		2.96287
MAB_0273c	0.617629		4.27393
MAB_3987c	0.615943		3.89388
MAB_3624c	0.615163		5.10582
MAB_1026c	0.615062		3.35833
MAB_3167c	0.615		4.76712
MAB_4297c	0.613343		3.56882
MAB_3782c	0.612794		5.75795
MAB_0603c	0.612571		4.05302
MAB_0511c	0.611044		4.22905
MAB_2313	0.610179		4.59756
MAB_1046c	0.609845		3.17735
MAB_3003c	0.609422		5.16551
MAB_3386c	0.608263		4.28147
MAB_0193c	0.607558		3.04069
MAB_3267c	0.607219		5.86541
MAB_0738	0.606918		5.35826
MAB_4719c	0.60454		2.06114
MAB_1047c	0.601893		4.3377
MAB_4461	0.601456		2.94913
MAB_2676	0.601425		4.46277
MAB_4055c	0.599644		5.22624
MAB_0322c	0.599202		2.18435
MAB_1623	0.599194		4.80049
MAB_t5043c	0.598719		2.74946
MAB_0844	0.598362		2.44351
MAB_1567	0.598026		4.14001
MAB_2318c	0.597675		4.99457
MAB_3848c	0.597469		5.26339
MAB_0571	0.597092		5.41538
MAB_1249	0.595963		4.78539
MAB_0846	0.595335		4.12169
MAB_3912	0.593929		3.46113
MAB_1875c	0.593851		3.71856
MAB_0976	0.593842		3.37348
MAB_1335c	0.593295		5.23081
MAB_3549c	0.592192		4.86239
MAB_0283c	0.591822		3.66006
MAB_1150	0.591442		4.62443
MAB_0582c	0.59122		4.33339
MAB_1192c	0.590053		5.46109
MAB_3894c	0.589787		4.16133
MAB_4883c	0.589501		4.23871
MAB_4443	0.588478		5.264
MAB_4528c	0.587617		5.30441
MAB_2975c	0.586297		4.9536
MAB_1926	0.585889		4.57468
MAB_1000	0.585219		2.20625
MAB_4156c	0.58513		4.27693
MAB_0214c	0.584945		3.48405
MAB_0405c	0.582653		4.52345
MAB_3370	0.582575		2.66919
MAB_4622c	0.581654		4.57294
MAB_2787c	0.581259		3.44434
MAB_3787	0.580988		3.66653
MAB_2842c	0.580149		4.05235
MAB_1949	0.578853		5.29664
MAB_4285	0.578695		3.19264
MAB_2594	0.577597		3.95926
MAB_4364c	0.576843		3.35028
MAB_3141	0.576687		4.69315
MAB_2408c	0.575664		5.26522
MAB_1369	0.575125		4.66903
MAB_3418	0.574972		4.10836
MAB_2563	0.574873		3.47871
MAB_4244c	0.574305		4.09005
MAB_3745c	0.573638		2.99366
MAB_3724c	0.573362		4.5389
MAB_1927	0.573264		4.86589
MAB_3615	0.570633		5.11028
MAB_0415	0.570343		4.61169
MAB_3023c	0.570219		4.28858
MAB_0915c	0.569831		3.76311
MAB_4321	0.569577		2.3673
MAB_1179c	0.568419		4.31846
MAB_4096c	0.566603		4.63569
MAB_4344c	0.566452		3.51734
MAB_4299c	0.565393		5.38111
MAB_2716c	0.563924		2.54534
MAB_1662c	0.562721		5.159
MAB_0578c	0.562235		5.12458
MAB_4663	0.562176		4.0883
MAB_2488c	0.56215		3.06602
MAB_2813c	0.562132		4.22361
MAB_1530	0.560826		5.44396
MAB_0104	0.560656		3.60144
MAB_3364	0.559821		3.89173
MAB_2672c	0.559791		5.23028
MAB_1940c	0.559216		4.73452
MAB_2698c	0.557096		3.46845
MAB_4455c	0.557061		2.10711
MAB_2538c	0.557024		4.17321
MAB_3532	0.556853		4.69011
MAB_4533	0.555622		3.77168
MAB_3365	0.555292		4.78688
MAB_0562c	0.5528		5.36929
MAB_p04c	0.552786		2.93144
MAB_1634c	0.552627		4.55876
MAB_1594	0.552606		4.55419
MAB_3388c	0.551624		4.72031
MAB_3870c	0.551425		5.36716
MAB_4242c	0.551332		4.92507
MAB_4931	0.550869		3.64897
MAB_1311	0.550165		2.52318
MAB_4860c	0.549147		3.45544
MAB_0916c	0.547649		2.68229
MAB_2199c	0.547376		4.37327
MAB_3006	0.544183		4.01151
MAB_4925	0.544066		4.45732
MAB_4080c	0.54385		3.74828
MAB_4347	0.543749		4.45969
MAB_p07	0.543183		2.85269
MAB_3895c	0.543103		4.44845
MAB_3127	0.542577		2.43357
MAB_4124	0.541576		3.11748
MAB_4920c	0.540893		4.40539
MAB_1956	0.540517		2.96862
MAB_1516	0.540216		3.21162
MAB_0183c	0.538991		4.82632
MAB_4915c	0.537838		4.06194
MAB_0096	0.537506		3.65894
MAB_1512	0.537266		3.93421
MAB_4081c	0.53674		3.63399
MAB_2564	0.535401		2.69064
MAB_3867	0.534324		2.62951
MAB_2598	0.534285		3.89576
MAB_4451c	0.533364		2.07845
MAB_3138	0.533175		4.39044
MAB_4325c	0.532649		4.26627
MAB_0866	0.5326		3.224
MAB_4058c	0.532273		3.65769
MAB_4863	0.530979		4.24371
MAB_0221c	0.529705		4.43981
MAB_3073	0.529667		5.01978
MAB_4094c	0.527633		2.71522
MAB_1656	0.525913		3.98016
MAB_1568	0.525842		4.26041
MAB_2699c	0.524261		4.90453
MAB_3548c	0.524261		4.78539
MAB_0960	0.523974		5.04554
MAB_3803c	0.523936		4.91901
MAB_2885	0.522992		4.06346
MAB_3224c	0.522072		4.23745
MAB_3801c	0.521846		4.95673
MAB_1366c	0.52157		4.94616
MAB_r5053	0.521529		2.99413
MAB_1624	0.520918		5.09456
MAB_3884	0.520357		4.21038
MAB_0168c	0.520097		4.46162
MAB_0573	0.5199		3.60968
MAB_0122	0.519656		5.21272
MAB_3102c	0.519407		4.09592
MAB_3125c	0.51912		2.46142
MAB_1422c	0.51838		2.96112
MAB_3799c	0.517407		3.16094
MAB_1977	0.51381		3.57913
MAB_3504	0.512531		3.84079
MAB_2836c	0.511465		3.64228
MAB_4551c	0.511267		3.45857
MAB_1666	0.511194		4.497
MAB_1735	0.510513		2.29319
MAB_1596	0.510497		2.79298
MAB_4649c	0.509644		2.64389
MAB_3662c	0.509532		2.93089
MAB_4230c	0.508308		4.76777
MAB_3976c	0.508086		3.80479
MAB_4328c	0.507571		3.10495
MAB_4153c	0.505126		4.5845
MAB_2115	0.504419		4.89165
MAB_4161	0.504239		2.4124
MAB_3955	0.504095		2.82071
MAB_1625	0.503388		4.55419
MAB_2319c	0.501909		4.86004
MAB_4913c	0.501908		2.87241
MAB_1595	0.501886		4.56482
MAB_3951	0.50142		3.87052
MAB_0580	0.500858		4.01537
MAB_0186c	0.498538		3.51223
MAB_0897c	0.498279		2.81299
MAB_1250c	0.496812		5.00292
MAB_4586c	0.495789		3.73549
MAB_2960	0.494872		4.96384
MAB_3237c	0.494576		4.98609
MAB_0324c	0.494222		3.88948
MAB_0805	0.493617		3.07293
MAB_2895c	0.493606		4.45539
MAB_0063c	0.493087		2.51784
MAB_2694	0.491983		3.57228
MAB_4409	0.491503		3.06276
MAB_0809c	0.490933		2.22215
MAB_3517	0.490619		3.02842
MAB_4480c	0.490135		3.85493
MAB_4474	0.489913		4.43059
MAB_1924	0.489209		3.64438
MAB_0077	0.488359		2.05912
MAB_4618	0.487357		2.11913
MAB_3165c	0.487292		3.18595
MAB_3982	0.486005		4.16327
MAB_3153c	0.485958		2.39298
MAB_3008	0.48572		3.67172
MAB_0548c	0.485111		2.89937
MAB_3658c	0.483625		4.71954
MAB_2864c	0.483198		4.24144
MAB_0114	0.482969		3.99405
MAB_1160	0.482526		4.83857
MAB_2375	0.482252		3.69763
MAB_3255c	0.482207		3.51076
MAB_3062c	0.481747		3.7636
MAB_3265c	0.481046		2.49904
MAB_4839c	0.480978		2.35751
MAB_0056c	0.480428		3.893
MAB_2327c	0.480037		2.7212
MAB_2811c	0.47951		3.80492
MAB_0031	0.478846		4.10188
MAB_1152	0.478816		4.24702
MAB_1021	0.477497		2.94033
MAB_3824	0.476724		3.21988
MAB_1569	0.47628		3.89264
MAB_3246c	0.475617		4.79718
MAB_0058c	0.474958		4.42788
MAB_1411	0.474111		3.26026
MAB_3228c	0.473925		2.15367
MAB_4186c	0.473016		3.29365
MAB_1667	0.472908		4.10174
MAB_3625c	0.472593		4.40268
MAB_0158c	0.472313		2.63201
MAB_3522c	0.471759		3.86925
MAB_1718	0.471428		4.43821
MAB_3217	0.471154		3.42761
MAB_0975c	0.471144		2.87704
MAB_1251c	0.470272		3.30284
MAB_4327	0.469976		3.05381
MAB_3002c	0.469741		3.65539
MAB_3675	0.468342		2.74637
MAB_0342c	0.467004		4.32389
MAB_0564c	0.466345		3.79886
MAB_1980c	0.464549		2.91891
MAB_2758c	0.463751		4.35953
MAB_3241c	0.463063		4.74953
MAB_3767c	0.463001		4.0273
MAB_2721c	0.461474		4.8307
MAB_0742c	0.461473		2.82967
MAB_1537c	0.461387		4.58168
MAB_4588c	0.461103		4.68468
MAB_4068	0.460851		2.40778
MAB_2727c	0.460375		4.57661
MAB_0969	0.460064		3.48352
MAB_0684c	0.459942		4.24819
MAB_3320c	0.459635		3.30126
MAB_2704	0.459305		4.12468
MAB_1761	0.458928		3.33905
MAB_1328	0.458572		3.85595
MAB_1959	0.456933		4.22471
MAB_1418	0.456651		2.20098
MAB_0817	0.455954		2.74936
MAB_2008	0.455461		4.14409
MAB_2752	0.454905		3.64258
MAB_2600	0.454821		2.06798
MAB_3985c	0.454244		3.6774
MAB_2359	0.453381		3.64499
MAB_1672	0.453354		3.66586
MAB_1288	0.450963		2.36991
MAB_1513	0.450479		4.32233
MAB_2050	0.450273		4.05938
MAB_1128c	0.448997		3.77316
MAB_0167	0.448568		4.48771
MAB_3329c	0.448256		2.45705
MAB_2363	0.448141		4.48029
MAB_4560	0.447185		2.49126
MAB_0013c	0.44573		2.51075
MAB_3607	0.445603		3.9356
MAB_2088	0.445557		3.28009
MAB_3609	0.445334		2.72187
MAB_0517	0.444085		3.39501
MAB_3284c	0.443089		3.78958
MAB_2467	0.442191		2.16824
MAB_1533c	0.442125		2.80458
MAB_4791c	0.441385		2.77288
MAB_4430c	0.440811		3.24428
MAB_4125	0.439638		2.83492
MAB_1558c	0.439502		3.13492
MAB_3856c	0.439271		3.64873
MAB_4914c	0.438656		3.44829
MAB_1258c	0.437798		3.49723
MAB_4245c	0.437787		3.92395
MAB_1849	0.436475		3.94114
MAB_0303	0.435116		2.82013
MAB_0416c	0.433903		2.53707
MAB_4876c	0.433758		2.77341
MAB_3286c	0.433136		4.32389
MAB_2988	0.432991		4.04244
MAB_3071c	0.432912		3.50649
MAB_4549c	0.432865		3.11401
MAB_2760	0.43189		4.16832
MAB_4416c	0.431801		3.74509
MAB_0870c	0.431464		2.00944
MAB_3933c	0.431064		4.34317
MAB_3220	0.430669		2.24205
MAB_2701	0.430315		3.02474
MAB_1967c	0.430295		4.55583
MAB_3298c	0.430215		3.8091
MAB_0144c	0.429995		2.27219
MAB_1861c	0.429982		2.05729
MAB_3631	0.428453		3.8326
MAB_3535	0.428325		3.42761
MAB_2010	0.427784		3.34751
MAB_0718c	0.427617		2.94293
MAB_3775c	0.426899		3.77027
MAB_1966c	0.42637		4.30139
MAB_4254c	0.425822		3.42534
MAB_4419	0.423833		3.42718
MAB_4664	0.423414		2.78922
MAB_4264c	0.422277		3.92088
MAB_4410c	0.422268		3.82722
MAB_0547c	0.421558		2.19456
MAB_0860c	0.421486		3.90705
MAB_3749	0.421079		3.31285
MAB_1116	0.421021		3.00532
MAB_0928c	0.420698		3.94823
MAB_1327	0.420589		3.15627
MAB_0502c	0.420171		2.78011
MAB_4912c	0.41903		2.35706
MAB_2186	0.418737		3.85288
MAB_3880	0.418686		4.10174
MAB_1545c	0.418309		2.45691
MAB_0944	0.41717		4.1409
MAB_3374c	0.416534		4.01586
MAB_3487	0.414691		2.10814
MAB_p08	0.414657		2.16077
MAB_0753c	0.413929		2.93727
MAB_1130	0.413751		3.36381
MAB_4727c	0.412867		2.59311
MAB_3947	0.412728		3.65411
MAB_0957	0.411932		3.66634
MAB_3823	0.411381		3.32679
MAB_1721	0.411213		2.65965
MAB_4293	0.409629		3.96998
MAB_0318c	0.408998		3.0259
MAB_1736	0.408815		2.33071
MAB_2838c	0.40857		4.00743
MAB_3234	0.407517		3.0087
MAB_0523	0.407329		3.62459
MAB_1979	0.406332		2.76431
MAB_0627c	0.40617		2.41426
MAB_0192c	0.405283		3.89576
MAB_4093	0.405176		2.36129
MAB_0602c	0.404677		2.378
MAB_4010c	0.404551		3.42255
MAB_0170	0.403981		3.72456
MAB_3472	0.403254		2.33318
MAB_3223c	0.403161		3.02494
MAB_3475c	0.403133		4.16131
MAB_0087c	0.402778		2.01132
MAB_2725c	0.402668		3.82868
MAB_1565c	0.402345		4.00602
MAB_2873c	0.401213		3.62824
MAB_3893c	0.400865		3.94443
MAB_1127c	0.400619		2.88134
MAB_4280c	0.399257		3.57993
MAB_0540	0.398515		3.02132
MAB_3139c	0.398276		3.2018
MAB_2748c	0.398268		4.35409
MAB_3865	0.39824		2.80358
MAB_4587c	0.398077		3.7708
MAB_4575	0.397442		3.43684
MAB_4930	0.397328		2.94293
MAB_1953c	0.396555		3.54111
MAB_3218	0.39604		3.36211
MAB_0111c	0.395895		3.00451
MAB_0698	0.395657		3.73805
MAB_2754	0.39544		3.57923
MAB_2712c	0.395087		3.99914
MAB_3357c	0.394789		3.92088
MAB_0402	0.394515		3.38686
MAB_3254c	0.394423		2.43697
MAB_0867c	0.393421		2.79298
MAB_0876	0.392992		4.04767
MAB_1168	0.391019		2.39364
MAB_0503	0.390856		2.93093
MAB_2684c	0.39053		3.62817
MAB_2882c	0.387277		3.85561
MAB_1935	0.386785		2.98209
MAB_2645c	0.385867		3.66773
MAB_4429	0.383403		2.3508
MAB_1892	0.382942		2.78834
MAB_1954c	0.382764		2.9901
MAB_1310	0.382753		3.48908
MAB_4665c	0.382478		3.39273
MAB_0177	0.381791		3.88535
MAB_1236	0.381605		4.0951
MAB_3291	0.381266		3.26047
MAB_0973	0.381141		3.58453
MAB_0583c	0.381013		2.72629
MAB_0359	0.379969		2.89994
MAB_0023	0.379251		3.41086
MAB_3334c	0.379043		4.1402
MAB_4626c	0.378677		2.83152
MAB_0748	0.378241		2.76428
MAB_0265	0.377902		3.20343
MAB_1120c	0.37776		2.69886
MAB_3409c	0.377118		2.27605
MAB_0148c	0.375699		3.85866
MAB_1574	0.374549		3.67727
MAB_3270c	0.374463		3.94122
MAB_0068	0.374176		3.2216
MAB_4623c	0.374023		2.90545
MAB_3988c	0.373322		3.08001
MAB_3855c	0.373221		3.09061
MAB_1854c	0.373055		3.03558
MAB_3058	0.371969		2.17112
MAB_4301c	0.371431		2.55919
MAB_1641	0.371208		3.48352
MAB_3665	0.371144		2.99141
MAB_3546	0.371092		3.92591
MAB_2962	0.368749		3.42652
MAB_4286	0.368348		2.00676
MAB_1255c	0.367956		3.06567
MAB_0003	0.367301		2.45969
MAB_4910c	0.367165		2.83809
MAB_2380c	0.36673		2.64099
MAB_2185	0.366667		2.96456
MAB_3765	0.366155		3.20769
MAB_0959	0.366147		3.43867
MAB_1141c	0.365706		3.28649
MAB_0459c	0.365618		2.23659
MAB_1491	0.365521		2.81682
MAB_0747	0.365356		2.65631
MAB_0743c	0.362501		3.17867
MAB_4713	0.362123		3.16471
MAB_1256c	0.361743		2.29674
MAB_3513c	0.361515		3.09506
MAB_3380c	0.36141		3.43684
MAB_1674c	0.361205		3.28297
MAB_4473c	0.36102		2.31491
MAB_4418	0.360809		2.74149
MAB_4243c	0.359929		2.31433
MAB_1870	0.358467		2.29511
MAB_0020	0.358444		3.97038
MAB_2808c	0.356837		3.31654
MAB_0575c	0.355975		3.11742
MAB_3673	0.355449		2.4556
MAB_0879	0.355421		2.77341
MAB_3096c	0.355241		3.66653
MAB_0220c	0.354865		3.48954
MAB_0112	0.354589		3.02846
MAB_4432	0.35453		2.24854
MAB_3540c	0.354404		3.60079
MAB_0462c	0.353185		2.83268
MAB_3983c	0.352655		3.12038
MAB_1181c	0.352572		2.57326
MAB_2182c	0.352272		2.95426
MAB_2795c	0.351845		3.13654
MAB_4246	0.350388		3.14413
MAB_2486c	0.349973		2.98537
MAB_4505c	0.349506		2.68502
MAB_1578c	0.349415		2.45372
MAB_2877c	0.349322		2.33893
MAB_2154c	0.34906		2.8932
MAB_3743c	0.348249		3.74509
MAB_2809c	0.348216		3.63579
MAB_3420c	0.347542		2.95628
MAB_2159	0.346753		2.64844
MAB_4844c	0.346239		2.4297
MAB_0968c	0.345335		2.93453
MAB_3452c	0.344331		3.13765
MAB_0190c	0.344181		2.30284
MAB_0410c	0.344142		3.68158
MAB_3547	0.344125		3.30432
MAB_4604c	0.34376		3.67755
MAB_3253c	0.343215		2.0267
MAB_4415	0.343168		2.17287
MAB_1148c	0.341354		3.39837
MAB_3514c	0.341263		3.00761
MAB_0191c	0.340488		3.07988
MAB_4907	0.340406		3.50568
MAB_4525	0.339672		2.49554
MAB_4929	0.339486		3.06154
MAB_2364	0.338921		3.49053
MAB_2881c	0.338575		2.52123
MAB_2006	0.336224		2.75112
MAB_0895c	0.334889		2.43197
MAB_0489	0.333745		3.74845
MAB_3916c	0.333135		3.2006
MAB_2886c	0.332892		2.99845
MAB_3031c	0.332551		2.68773
MAB_2837c	0.330911		3.61298
MAB_3287c	0.330853		2.80232
MAB_3598c	0.330546		2.81149
MAB_0113	0.32995		3.00419
MAB_3092c	0.329788		2.05045
MAB_1843	0.329413		2.35105
MAB_4452	0.32935		2.40472
MAB_2686c	0.328342		2.36211
MAB_0088c	0.328118		2.99885
MAB_3938	0.327295		2.02332
MAB_4061c	0.326838		3.26756
MAB_4288	0.326834		2.43214
MAB_1195	0.326747		3.56467
MAB_4162c	0.325725		2.47164
MAB_3590c	0.325632		2.93844
MAB_0561	0.324476		3.1099
MAB_4011c	0.32302		2.755
MAB_0107c	0.32236		2.81833
MAB_1055c	0.32184		3.39967
MAB_0138	0.321469		2.41449
MAB_3681	0.319478		2.96005
MAB_3613c	0.318927		3.01024
MAB_3350	0.318652		3.18695
MAB_0126c	0.317363		3.00278
MAB_4938	0.315644		2.3423
MAB_3469	0.315628		2.05912
MAB_1575	0.314851		2.46391
MAB_0932c	0.314105		3.32679
MAB_4291	0.312941		2.42884
MAB_4457	0.312362		2.95531
MAB_0639c	0.311772		2.0451
MAB_1840c	0.311629		3.02846
MAB_0401	0.311429		2.74684
MAB_3160	0.309417		2.62819
MAB_0724c	0.309226		2.32143
MAB_2449	0.308105		2.50653
MAB_0567c	0.30644		3.31816
MAB_1457	0.306071		2.08683
MAB_3603c	0.305465		3.13122
MAB_3039c	0.304542		2.29511
MAB_2700c	0.304507		2.68407
MAB_2955	0.304492		2.02574
MAB_1194	0.301674		3.39318
MAB_2365	0.301342		2.4537
MAB_4335	0.300485		2.39438
MAB_0531c	0.30003		2.07209
MAB_3428c	0.299621		2.72458
MAB_4504c	0.297184		2.73777
MAB_3691c	0.295771		2.24854
MAB_1640	0.295519		3.13126
MAB_2821c	0.295202		2.94642
MAB_1544c	0.294215		2.0874
MAB_1490	0.294104		2.73232
MAB_1260c	0.293401		2.98025
MAB_0539	0.292625		2.08434
MAB_0248c	0.290513		2.16716
MAB_0863	0.290141		2.04186
MAB_1919	0.289785		2.37131
MAB_3492c	0.289169		2.51812
MAB_2188	0.288571		2.16167
MAB_0069	0.285956		2.4515
MAB_3406	0.28519		3.08455
MAB_0560	0.284912		2.85507
MAB_2805c	0.28376		2.60863
MAB_3103c	0.28335		2.48283
MAB_4589c	0.283094		2.68138
MAB_1599	0.282691		2.49788
MAB_1618	0.282216		3.0259
MAB_3299c	0.281448		2.7089
MAB_3225	0.280839		2.54964
MAB_0982c	0.279497		2.41384
MAB_0317	0.278698		2.38539
MAB_3601c	0.278491		2.8842
MAB_2747c	0.27822		2.53459
MAB_2432c	0.277266		2.08372
MAB_1463	0.277081		2.68921
MAB_2841c	0.277013		2.09424
MAB_4385	0.27613		2.21424
MAB_1447	0.27546		3.03692
MAB_3758	0.273884		2.53716
MAB_3009	0.273064		2.31068
MAB_0558c	0.272319		2.54271
MAB_2296	0.272176		2.82967
MAB_1184c	0.270584		2.18706
MAB_4079	0.269334		2.42976
MAB_3164c	0.268478		2.20098
MAB_0850	0.268427		2.12501
MAB_1920	0.268158		2.93376
MAB_4540c	0.267666		2.26639
MAB_3949c	0.26702		2.07429
MAB_3972c	0.265167		2.93358
MAB_0019	0.26496		2.88592
MAB_3580c	0.263542		2.0399
MAB_0039c	0.261553		2.16033
MAB_0638c	0.261533		2.68407
MAB_2726c	0.259822		2.60086
MAB_1486c	0.258708		2.58364
MAB_3676	0.258557		2.49517
MAB_3800c	0.25635		2.73407
MAB_1253c	0.255943		2.16167
MAB_2007	0.25589		2.71005
MAB_3454	0.255185		2.60079
MAB_3759c	0.253005		2.70422
MAB_p09	0.252898		2.27452
MAB_3333	0.249036		2.32108
MAB_2689	0.248881		2.07064
MAB_3351c	0.248261		2.22215
MAB_4009c	0.248243		2.143
MAB_4502c	0.247363		2.1746
MAB_3760	0.247093		2.53088
MAB_1336	0.247008		2.61908
MAB_2711c	0.246484		2.31703
MAB_0417c	0.24514		2.62044
MAB_1398c	0.244988		2.15348
MAB_3135c	0.244779		2.49467
MAB_2759	0.244692		2.57302
MAB_3074c	0.244384		2.54627
MAB_3928c	0.244212		2.56916
MAB_1140	0.243113		2.54271
MAB_2328c	0.243022		2.20823
MAB_3826c	0.242015		2.45685
MAB_2722c	0.236995		2.23222
MAB_2170	0.2359		2.27064
MAB_0967	0.235814		2.22865
MAB_2002	0.234744		2.02506
MAB_1945c	0.234185		2.02432
MAB_1968c	0.233828		2.43892
MAB_3189c	0.233469		2.26705
MAB_3124	0.233391		2.2012
MAB_3257c	0.229383		2.30796
MAB_2406	0.228994		2.3048
MAB_4470c	0.227883		2.30693
MAB_3163c	0.226615		2.39657
MAB_2963	0.224131		2.09193
MAB_1372	0.224084		2.01624
MAB_2644c	0.221346		2.30337
MAB_1961	0.221176		2.35842
MAB_1186c	0.22114		2.09517
MAB_0822	0.220763		2.03519
MAB_1064	0.208223		2.04527
MAB_0206	0.203197		2.04128
MAB_1332	-0.19168		2.01763
MAB_3091c	-0.208002		2.18631
MAB_4334	-0.211346		2.14126
MAB_3290	-0.212481		2.17728
MAB_0217c	-0.214516		2.19947
MAB_4529	-0.21472		2.13817
MAB_4013c	-0.222316		2.01655
MAB_4284c	-0.229528		2.39208
MAB_2997c	-0.230221		2.03799
MAB_3739c	-0.230265		2.40731
MAB_3756c	-0.231194		2.0874
MAB_1077	-0.233192		2.08695
MAB_2370	-0.234233		2.06202
MAB_4305	-0.234727		2.14835
MAB_0261	-0.235332		2.15348
MAB_0421	-0.236964		2.44727
MAB_4650c	-0.238256		2.14249
MAB_3694	-0.241744		2.17459
MAB_1901c	-0.2424		2.3592
MAB_3641	-0.242508		2.48262
MAB_4950c	-0.244589		2.24002
MAB_1420	-0.247922		2.39552
MAB_1991c	-0.248015		2.39364
MAB_1452	-0.251924		2.23189
MAB_3157c	-0.253252		2.2309
MAB_1070c	-0.254734		2.15845
MAB_0125c	-0.255987		2.19618
MAB_1478	-0.25685		2.16178
MAB_1129	-0.256862		2.10837
MAB_1507	-0.257299		2.07346
MAB_4215c	-0.258945		2.19752
MAB_0830	-0.261745		2.02831
MAB_3669	-0.264892		2.33212
MAB_2866c	-0.267383		2.18346
MAB_2414c	-0.268741		2.23222
MAB_2208c	-0.270777		2.61738
MAB_1353c	-0.271258		2.06433
MAB_0201c	-0.272022		2.80017
MAB_0831	-0.273247		2.52817
MAB_0626	-0.273955		2.45077
MAB_4177c	-0.274016		2.01981
MAB_0590c	-0.274615		2.53183
MAB_3483	-0.27702		2.34127
MAB_2635c	-0.278318		2.27744
MAB_4499	-0.278376		2.11085
MAB_3419	-0.279046		2.0705
MAB_1650c	-0.279883		2.14749
MAB_0555	-0.280816		2.20562
MAB_4520c	-0.280963		2.35672
MAB_2990c	-0.28105		2.94094
MAB_0055c	-0.281683		2.09581
MAB_0277c	-0.282801		2.45871
MAB_0706c	-0.284161		2.62863
MAB_4887	-0.284259		2.00729
MAB_4508	-0.285327		2.57183
MAB_0486c	-0.286469		2.68407
MAB_4015c	-0.28706		2.30063
MAB_3398	-0.287061		2.21312
MAB_0600	-0.287578		2.98791
MAB_4901c	-0.28834		2.95292
MAB_3693c	-0.29073		3.30285
MAB_4953c	-0.290804		2.36646
MAB_2421c	-0.291023		2.51311
MAB_0749	-0.292121		2.93265
MAB_3184	-0.293456		2.03062
MAB_3482	-0.294192		2.7464
MAB_2042c	-0.294589		2.22818
MAB_1234c	-0.295374		2.27408
MAB_2391	-0.29582		2.42608
MAB_4317	-0.296617		2.14395
MAB_0727	-0.297481		2.11488
MAB_1992c	-0.297514		2.74684
MAB_1592c	-0.297687		2.47771
MAB_0256c	-0.298057		2.03959
MAB_0027c	-0.298591		3.06424
MAB_3667	-0.300306		2.00906
MAB_4782	-0.300561		2.53448
MAB_0862c	-0.300687		2.67008
MAB_0010c	-0.303014		2.14749
MAB_2662	-0.303239		2.15797
MAB_0695	-0.30351		2.77251
MAB_1085c	-0.303604		2.07882
MAB_1993	-0.303612		2.36477
MAB_2308	-0.303843		3.12688
MAB_0392c	-0.304031		2.53001
MAB_2315	-0.305253		3.31602
MAB_3101c	-0.306626		2.67117
MAB_3585c	-0.308209		2.03621
MAB_1473c	-0.308814		2.45175
MAB_1115	-0.309711		2.06025
MAB_1014c	-0.31053		2.27928
MAB_2553	-0.311012		2.71265
MAB_2233c	-0.312022		2.49595
MAB_0383c	-0.312631		2.15018
MAB_0132	-0.313777		3.08491
MAB_1271c	-0.314137		2.07906
MAB_0441	-0.315332		3.02617
MAB_4641	-0.315451		2.72368
MAB_3623	-0.315904		2.04364
MAB_4218c	-0.317179		2.801
MAB_1942c	-0.318464		3.27533
MAB_1209	-0.318823		3.34982
MAB_2078	-0.321757		2.43462
MAB_0418	-0.322066		3.24343
MAB_2371	-0.322117		2.93407
MAB_1916c	-0.324211		2.21351
MAB_3117c	-0.324383		2.38525
MAB_0387	-0.32524		2.29426
MAB_1593c	-0.325516		2.82273
MAB_3649	-0.326831		2.73172
MAB_4069c	-0.326988		2.66312
MAB_4275c	-0.327423		2.10801
MAB_2424	-0.329418		2.17442
MAB_2196	-0.329578		3.31705
MAB_2498c	-0.329673		3.21593
MAB_2729c	-0.329725		2.45415
MAB_3077c	-0.330043		2.2341
MAB_4718	-0.331373		2.05912
MAB_2657c	-0.331424		2.43147
MAB_4199	-0.331491		2.45483
MAB_3742c	-0.331729		2.80612
MAB_3278c	-0.33214		3.24428
MAB_2128c	-0.332608		2.82461
MAB_3710	-0.332906		2.80776
MAB_1284c	-0.33467		3.00791
MAB_2555	-0.334846		3.22858
MAB_2638c	-0.335374		2.12501
MAB_1368	-0.33648		2.66056
MAB_2067c	-0.337035		2.45913
MAB_0199	-0.337576		3.44026
MAB_2384	-0.339449		2.21294
MAB_1151	-0.340106		3.54111
MAB_0282	-0.341111		2.60317
MAB_3779	-0.341481		2.35556
MAB_2742	-0.342637		2.52817
MAB_4616c	-0.34532		2.35146
MAB_0258c	-0.345466		2.07867
MAB_3250c	-0.345936		3.14487
MAB_0084	-0.3463		3.29711
MAB_0852	-0.346708		2.74684
MAB_1871	-0.346741		3.67133
MAB_0156c	-0.347185		2.54947
MAB_0536	-0.347781		2.785
MAB_p01	-0.34865		2.49285
MAB_1137c	-0.349024		2.70279
MAB_3999	-0.349159		2.18647
MAB_0641	-0.350862		2.60027
MAB_0985	-0.351446		3.46533
MAB_2791c	-0.352306		2.15654
MAB_4548	-0.353117		3.34992
MAB_1101	-0.353134		2.97938
MAB_0834	-0.353712		2.91176
MAB_2350c	-0.353979		2.16167
MAB_3861	-0.354141		2.53459
MAB_4584c	-0.354505		3.1739
MAB_4119	-0.355473		3.43072
MAB_1555	-0.357984		3.15814
MAB_4227c	-0.358026		3.61766
MAB_2101	-0.358715		3.67796
MAB_0263	-0.358977		2.58613
MAB_0329	-0.361414		3.48908
MAB_2000	-0.36148		3.43741
MAB_1472c	-0.361687		3.23155
MAB_2057	-0.361691		2.01945
MAB_1229	-0.362272		2.48972
MAB_2283	-0.362488		2.08285
MAB_0007	-0.362774		2.95397
MAB_0005	-0.3644		2.44008
MAB_1028c	-0.364417		2.45899
MAB_1527	-0.364529		3.37361
MAB_0131c	-0.364743		2.82129
MAB_0923c	-0.364929		2.48021
MAB_0847c	-0.365936		2.94487
MAB_1607	-0.366351		3.68599
MAB_0570	-0.366607		2.60254
MAB_4495	-0.36738		2.60649
MAB_4521c	-0.367557		3.34166
MAB_2017	-0.368257		3.57602
MAB_1468c	-0.368329		3.3847
MAB_2855c	-0.3695		3.83997
MAB_0508c	-0.370636		2.49524
MAB_0134c	-0.371615		3.02726
MAB_2351c	-0.37389		2.78259
MAB_3026c	-0.375797		2.64781
MAB_3114	-0.376229		2.78279
MAB_2433	-0.376229		2.74757
MAB_4129c	-0.377416		2.87029
MAB_2164	-0.377594		2.35513
MAB_3872c	-0.378248		3.83335
MAB_4173	-0.378924		2.65114
MAB_3178	-0.379588		2.22123
MAB_0195c	-0.381104		2.57232
MAB_0704c	-0.381317		2.09483
MAB_0250	-0.381487		4.01586
MAB_1427c	-0.382274		3.45799
MAB_1487c	-0.382517		2.51441
MAB_2783c	-0.382951		3.11131
MAB_3183c	-0.383621		2.81865
MAB_3600c	-0.383915		3.58967
MAB_2634	-0.384276		2.70003
MAB_4406	-0.38616		2.68333
MAB_2204	-0.3872		2.41437
MAB_2784c	-0.38807		3.57228
MAB_0750	-0.388077		2.57619
MAB_2773c	-0.388592		2.31061
MAB_3330	-0.389566		2.59749
MAB_0652	-0.39115		3.76435
MAB_3082	-0.391808		3.02301
MAB_2466c	-0.39212		2.17112
MAB_4484	-0.392164		3.83796
MAB_2730	-0.392497		2.62041
MAB_0929	-0.392638		3.02442
MAB_1893	-0.392931		3.18456
MAB_1076	-0.393119		2.97882
MAB_4002c	-0.393201		4.24144
MAB_3753c	-0.393419		3.76153
MAB_0103	-0.393709		4.1512
MAB_0218c	-0.394411		3.74613
MAB_4486	-0.39458		3.76214
MAB_3520c	-0.395462		3.27193
MAB_3834c	-0.39555		3.96605
MAB_0597	-0.395639		3.75542
MAB_1216c	-0.395734		2.36438
MAB_1123	-0.396604		3.08951
MAB_1023c	-0.399242		2.9718
MAB_1214c	-0.399449		3.46145
MAB_4137c	-0.400115		2.75385
MAB_3788c	-0.400255		3.46528
MAB_1361c	-0.400263		3.85862
MAB_3481	-0.40034		4.06076
MAB_3647c	-0.400739		2.78957
MAB_4309c	-0.400748		3.59338
MAB_3737c	-0.401476		2.38658
MAB_3725c	-0.401565		2.14883
MAB_1056	-0.401946		3.34982
MAB_2696c	-0.402136		4.10691
MAB_0009	-0.402776		3.2559
MAB_0440	-0.402791		3.82674
MAB_0715c	-0.404568		2.19807
MAB_3369	-0.404782		2.73515
MAB_4507	-0.405199		3.56562
MAB_4737	-0.405554		3.97362
MAB_1884c	-0.405643		2.31573
MAB_1190	-0.405945		3.92499
MAB_0543	-0.406137		3.05853
MAB_4670c	-0.408372		2.35447
MAB_2914	-0.408932		2.80671
MAB_4490c	-0.409746		2.20369
MAB_0546	-0.409773		3.79576
MAB_4599c	-0.409925		2.71235
MAB_0833	-0.410671		2.39456
MAB_0120	-0.411126		3.92656
MAB_3168c	-0.41161		3.39501
MAB_2195	-0.411778		3.60758
MAB_4600c	-0.41232		3.31538
MAB_2435	-0.412349		2.07209
MAB_4197	-0.413156		2.29835
MAB_0649c	-0.41434		2.71138
MAB_1601c	-0.416114		3.82587
MAB_4742c	-0.417312		3.5583
MAB_4024c	-0.418036		2.45868
MAB_1081	-0.418518		3.56852
MAB_3835c	-0.418548		4.07447
MAB_4221c	-0.41892		3.28306
MAB_3317c	-0.418977		2.59913
MAB_2248	-0.419156		3.12769
MAB_2046	-0.420719		2.7228
MAB_0140c	-0.422019		3.47599
MAB_0330	-0.422193		3.09569
MAB_3551c	-0.423871		4.27467
MAB_3192c	-0.424555		2.62077
MAB_1414c	-0.424657		3.22905
MAB_2763	-0.425639		4.43821
MAB_1199	-0.426777		4.0883
MAB_1405	-0.426833		3.27912
MAB_3611c	-0.427673		3.91924
MAB_4300	-0.428556		3.64063
MAB_0198	-0.42867		2.4113
MAB_4511c	-0.429003		2.43197
MAB_0047	-0.429101		2.71581
MAB_2044	-0.429422		2.72578
MAB_4292	-0.429499		3.68537
MAB_4146c	-0.429582		2.62373
MAB_1078	-0.429695		4.15405
MAB_3526c	-0.429829		4.21221
MAB_4562	-0.432678		3.0087
MAB_4800	-0.433608		2.43793
MAB_4918c	-0.433903		3.43684
MAB_2372	-0.435225		4.15508
MAB_0751c	-0.435955		3.92216
MAB_0713	-0.43603		4.36904
MAB_0654	-0.436188		2.87708
MAB_3111	-0.436234		2.35594
MAB_1222	-0.437407		3.41802
MAB_0400c	-0.437741		3.43159
MAB_4496c	-0.437883		3.38253
MAB_0086	-0.438681		2.70052
MAB_3470c	-0.438708		4.08633
MAB_4198	-0.439973		3.41673
MAB_2626c	-0.441459		4.04588
MAB_1360c	-0.441786		2.29343
MAB_1867	-0.442412		2.67232
MAB_0528c	-0.443007		2.9505
MAB_4468	-0.443115		2.61819
MAB_4610c	-0.443164		2.26241
MAB_1333	-0.443359		4.15508
MAB_4485	-0.443372		3.91193
MAB_4720c	-0.443653		3.34832
MAB_3040c	-0.443708		4.41063
MAB_4014	-0.443873		3.34818
MAB_1292c	-0.445567		3.5048
MAB_4775c	-0.445837		3.81559
MAB_0430	-0.446152		3.5566
MAB_0115c	-0.446942		2.86015
MAB_4671c	-0.447002		3.30792
MAB_1013	-0.447437		3.99962
MAB_0139c	-0.44777		2.72646
MAB_2104c	-0.447773		3.39745
MAB_4637	-0.447862		3.20474
MAB_0425c	-0.448525		4.44761
MAB_2505c	-0.449798		3.04755
MAB_4822	-0.450128		2.796
MAB_0935c	-0.451476		3.80051
MAB_4112c	-0.45165		4.29541
MAB_4858	-0.452606		3.62817
MAB_3515c	-0.453544		3.60409
MAB_0636c	-0.453547		3.95777
MAB_0364c	-0.454155		2.96316
MAB_4879c	-0.454497		2.31184
MAB_3069c	-0.455496		2.28322
MAB_4662c	-0.455514		4.64267
MAB_2344	-0.456227		3.838
MAB_3400	-0.456362		4.55347
MAB_1426	-0.456421		2.01128
MAB_2867	-0.456431		4.38443
MAB_3076	-0.456467		3.51158
MAB_2608	-0.45765		3.8185
MAB_0187	-0.457963		2.58573
MAB_2047c	-0.45806		3.08162
MAB_3755c	-0.458185		3.56336
MAB_2495	-0.459034		3.13036
MAB_2953	-0.459061		3.10096
MAB_2570c	-0.459435		2.2305
MAB_0755c	-0.460026		2.72758
MAB_0939	-0.460635		3.73471
MAB_4149c	-0.460836		3.16698
MAB_2349	-0.460979		3.83934
MAB_3156c	-0.461232		4.4777
MAB_0938c	-0.461505		3.03795
MAB_0941	-0.461511		3.47175
MAB_2405	-0.461579		3.88573
MAB_3840	-0.462296		2.51784
MAB_2059	-0.462807		2.77407
MAB_3078	-0.463613		2.31996
MAB_4768c	-0.464279		3.93436
MAB_0587	-0.464821		4.12228
MAB_2911c	-0.465169		3.54736
MAB_1509	-0.465816		3.59451
MAB_1367c	-0.466705		3.86666
MAB_2876c	-0.467191		4.88062
MAB_1474c	-0.471463		3.60548
MAB_3980	-0.471574		2.57395
MAB_4121c	-0.471884		2.96112
MAB_1664c	-0.471905		3.1457
MAB_1763	-0.472087		3.12789
MAB_1178c	-0.472294		3.31654
MAB_3100	-0.47255		3.35843
MAB_1471c	-0.473422		4.07574
MAB_2715c	-0.473956		3.70659
MAB_1011c	-0.474391		4.96401
MAB_1647c	-0.474834		3.41156
MAB_4582c	-0.475606		3.14192
MAB_1816c	-0.475684		2.26783
MAB_2058	-0.476537		3.08291
MAB_1825c	-0.476909		3.41832
MAB_0407c	-0.477104		3.62782
MAB_3698	-0.479888		4.1721
MAB_3206c	-0.480181		4.40189
MAB_4817	-0.480313		3.6155
MAB_1464	-0.480862		3.94834
MAB_0427	-0.481106		4.32786
MAB_1356	-0.481131		2.37547
MAB_0565c	-0.481378		2.64092
MAB_1931c	-0.481471		3.74061
MAB_2404	-0.481936		4.90242
MAB_2482	-0.481955		2.59424
MAB_2494c	-0.481971		3.02202
MAB_3530c	-0.482261		4.66825
MAB_0551	-0.483366		4.8659
MAB_2552c	-0.485906		2.34994
MAB_4769c	-0.487108		2.02244
MAB_0371	-0.487868		3.53343
MAB_1710c	-0.488176		3.99973
MAB_1359c	-0.489035		3.28339
MAB_1502	-0.489328		2.97111
MAB_2062c	-0.489434		2.30876
MAB_3505c	-0.489611		3.32987
MAB_4120c	-0.489651		4.05801
MAB_1045	-0.489803		2.17704
MAB_3110	-0.491004		4.72889
MAB_4220c	-0.491221		2.40208
MAB_1933c	-0.491678		4.55211
MAB_3319	-0.492108		3.93224
MAB_4315c	-0.492343		2.95143
MAB_1972c	-0.492982		3.28802
MAB_1723	-0.493138		3.30734
MAB_1149	-0.493189		4.6379
MAB_4196	-0.493209		2.6395
MAB_1897c	-0.494156		4.06335
MAB_1238	-0.49492		2.63201
MAB_1455	-0.49556		3.67359
MAB_0692c	-0.496776		4.07625
MAB_3261c	-0.496897		3.19576
MAB_1326c	-0.497113		2.35548
MAB_0184c	-0.497113		2.62638
MAB_1727c	-0.497596		3.35037
MAB_1529c	-0.498027		2.86889
MAB_3468	-0.498523		2.5198
MAB_1539c	-0.499113		2.26783
MAB_4711	-0.500036		2.60825
MAB_0585	-0.500435		3.77657
MAB_0352	-0.500826		4.5993
MAB_2381	-0.500963		3.29354
MAB_2120c	-0.502951		3.48944
MAB_1477	-0.503606		3.43731
MAB_4573c	-0.503708		4.14317
MAB_0299	-0.504004		3.98016
MAB_1994c	-0.504102		3.79555
MAB_4638	-0.50463		3.13195
MAB_3964	-0.50506		2.39629
MAB_2122	-0.505722		4.58948
MAB_4279	-0.50596		4.92298
MAB_2835	-0.506059		3.16908
MAB_3886c	-0.506082		4.06335
MAB_0986	-0.506309		3.4275
MAB_2266c	-0.506556		3.82619
MAB_2827c	-0.506612		4.68662
MAB_4823c	-0.506857		3.41753
MAB_4948c	-0.506861		4.13862
MAB_2072	-0.507882		3.1586
MAB_4543c	-0.508259		2.73061
MAB_1107c	-0.508521		3.22373
MAB_2981c	-0.508544		3.72262
MAB_3968	-0.508574		2.14749
MAB_4661	-0.510101		2.70513
MAB_2902	-0.510232		3.6477
MAB_1713	-0.510805		3.97822
MAB_4000	-0.511161		2.99755
MAB_0642	-0.511245		3.68158
MAB_1103	-0.511358		3.26756
MAB_4824c	-0.511923		2.96481
MAB_2824c	-0.512517		5.048
MAB_4313	-0.512848		3.88535
MAB_p03	-0.51288		4.74343
MAB_0316	-0.512997		3.44469
MAB_4676	-0.51361		4.55296
MAB_1301c	-0.514451		3.31705
MAB_2063c	-0.514803		3.41673
MAB_2741	-0.514963		2.83257
MAB_4194c	-0.515082		3.42879
MAB_0328	-0.515084		4.89982
MAB_2060	-0.515496		3.44829
MAB_3588	-0.515634		4.5836
MAB_2378c	-0.515663		3.99312
MAB_3654c	-0.51595		2.95915
MAB_4226c	-0.515998		5.20253
MAB_0628	-0.516893		5.07658
MAB_1067	-0.51734		4.37593
MAB_2172	-0.517873		5.10582
MAB_1864	-0.518178		4.13663
MAB_0215	-0.520165		3.0904
MAB_4088c	-0.520677		2.95371
MAB_0892c	-0.521401		2.30265
MAB_2311	-0.521691		3.66173
MAB_4900c	-0.521693		4.03748
MAB_3646c	-0.523522		2.9652
MAB_p02	-0.524383		4.30881
MAB_t5047	-0.524768		2.45062
MAB_3028	-0.524952		3.82737
MAB_1330	-0.524999		4.4911
MAB_3663	-0.525045		4.39374
MAB_0505c	-0.52569		4.29997
MAB_0611	-0.526176		2.12414
MAB_0380	-0.526665		4.69212
MAB_2105c	-0.527484		3.39074
MAB_1714	-0.528519		3.3715
MAB_2260	-0.528874		3.26461
MAB_0965	-0.530399		4.08144
MAB_4874c	-0.530628		3.3975
MAB_1285c	-0.530712		3.04162
MAB_2782c	-0.531173		3.91282
MAB_0121	-0.531757		2.77631
MAB_4206	-0.532545		4.12835
MAB_0945	-0.533655		3.05996
MAB_4653	-0.533836		2.16143
MAB_1208c	-0.533907		4.63804
MAB_1277	-0.535167		4.29223
MAB_4590	-0.536069		2.84487
MAB_0936c	-0.536268		4.62792
MAB_2847c	-0.536625		4.2178
MAB_1224	-0.536783		2.08651
MAB_3063	-0.536941		3.81139
MAB_2183	-0.537221		5.18992
MAB_0961c	-0.537533		4.3286
MAB_0043	-0.538156		2.54555
MAB_3678c	-0.540091		4.26159
MAB_2065c	-0.540175		4.35695
MAB_3556	-0.540269		4.2604
MAB_2431c	-0.540337		4.90442
MAB_3097	-0.542492		3.99111
MAB_3939	-0.54254		2.89534
MAB_2945c	-0.542737		3.81559
MAB_2043	-0.544422		4.34259
MAB_3704	-0.544565		3.09493
MAB_1018c	-0.544726		2.16831
MAB_0363c	-0.545142		4.27693
MAB_1635	-0.5454		5.40858
MAB_4022c	-0.545465		2.0749
MAB_0644c	-0.545801		4.04588
MAB_3777	-0.547382		4.49286
MAB_3501	-0.547735		4.83976
MAB_0937c	-0.547744		4.57694
MAB_3405	-0.547789		4.3258
MAB_1134c	-0.548714		5.37471
MAB_3733c	-0.549335		3.17908
MAB_4147c	-0.549657		3.33343
MAB_2587	-0.549912		3.16057
MAB_3242	-0.550193		4.30881
MAB_0213c	-0.550664		3.59568
MAB_1352	-0.551033		4.12076
MAB_2181c	-0.55142		5.28982
MAB_2573c	-0.553149		2.61355
MAB_3558	-0.553222		4.3495
MAB_2582	-0.55485		4.53545
MAB_4601c	-0.555529		4.36516
MAB_1519	-0.556056		2.68535
MAB_0442	-0.556125		3.83997
MAB_1454	-0.557257		4.43707
MAB_0487	-0.557669		4.02645
MAB_2472c	-0.55774		4.38456
MAB_0997c	-0.55794		3.95963
MAB_3670c	-0.558145		5.42453
MAB_1826	-0.558866		3.05744
MAB_1158	-0.559003		5.31487
MAB_2285	-0.559452		2.33893
MAB_3843	-0.559855		4.80517
MAB_0723c	-0.560496		4.28514
MAB_0253	-0.560743		2.96287
MAB_2454c	-0.562271		4.06573
MAB_0840c	-0.562835		2.15654
MAB_2171	-0.563026		2.23369
MAB_2073	-0.563833		4.93596
MAB_4716c	-0.566263		2.95044
MAB_3360c	-0.566753		3.74508
MAB_3994c	-0.566845		3.39273
MAB_4454c	-0.567106		2.19175
MAB_1094	-0.567109		5.24558
MAB_3735c	-0.568396		3.19362
MAB_3238c	-0.570098		5.11583
MAB_3035	-0.570184		5.57736
MAB_4089c	-0.570196		4.60016
MAB_4379c	-0.570365		4.31419
MAB_0289	-0.572089		2.39832
MAB_1489	-0.572337		4.75285
MAB_4136c	-0.573131		4.38259
MAB_2197	-0.574575		5.0677
MAB_3314	-0.575977		3.14832
MAB_4872	-0.576986		2.33671
MAB_1221	-0.579037		3.41207
MAB_0617	-0.580282		3.84088
MAB_2969	-0.580636		4.08633
MAB_3734c	-0.583023		4.01753
MAB_3450c	-0.583248		4.84739
MAB_3839c	-0.583614		3.67886
MAB_1038	-0.58443		4.81908
MAB_1113c	-0.584998		3.53317
MAB_4023c	-0.585249		3.17613
MAB_4302	-0.585664		3.42534
MAB_4761	-0.586383		5.00202
[truncated: 2,825 more rows]

## Sheet: Figure 3c
		-Log10(FDR)
Gene	L2FC	WhiB7 Genes	All Others
MAB_0357c	8.7194	13.5756
whiB7	8.59857	14.6742
MAB_3786c	8.15669	15.3372
MAB_1125c	7.81832	15.3372
MAB_2956	7.74244	14.6742
MAB_1344c	7.61243	13.4509
MAB_1409c	7.59887	14.6742
MAB_3424c	7.58954	14.5647
MAB_0857	7.53332	12.7268
MAB_2297	7.04212	14.1288
MAB_4621c	7.02086	14.4878
MAB_2355c	6.98626	15.3372
MAB_4324c	6.9369	15.3372
MAB_0404c	6.79853	13.3463
MAB_2177	6.65154	13.1153
MAB_0766	6.61078	14.4878
MAB_4837c	6.46721	13.9607
MAB_0163c	6.376	15.0196
MAB_3509c	6.30638	14.5647
MAB_2273	6.28396	15.3372
MAB_0801	6.25295	13.3228
MAB_0677c	6.24597	14.0335
eis2	6.23458	15.3372
MAB_4620c	6.18476	13.0285
MAB_3211c	6.0124	9.75509
MAB_4820	5.94028	13.2581
MAB_0800	5.93632	14.3554
MAB_2780c	5.75911	15.3372
MAB_4295c	5.73697	13.9405
MAB_3017	5.69135	12.2185
MAB_1296	5.67069	11.2727
MAB_2845	5.6673	15.0196
MAB_1297c	5.5877	13.9607
MAB_0767c	5.53453	13.8028
cat	5.46409	13.302
MAB_1343	5.22725	13.7093
MAB_3544	5.0904	12.5225
MAB_1846	5.07727	12.5769
MAB_2903	5.05728	8.52224
MAB_4323	5.04051	14.2303
MAB_3180	4.99098	13.4359
MAB_3762	4.93668	14.2599
MAB_0733	4.93501	13.0759
MAB_4294	4.92555	14.7283
MAB_4054c	4.81955	13.0551
MAB_3913	4.79935	14.2599
MAB_4053c	4.74613	13.0575
MAB_3210c	4.72454	10.2904
MAB_1124c	4.70315	14.7283
MAB_2396	4.68616	13.2581
MAB_2957c	4.65405	14.4878
MAB_0732c	4.65119	13.9405
MAB_1395	4.59304	14.4878
MAB_0162c	4.49995	13.3351
MAB_3785c	4.38708	14.1764
MAB_0159	4.31983	13.0782
MAB_3408c	4.27455	13.2537
MAB_1950	4.24495	13.9405
MAB_3464	4.24055	11.7641
MAB_0880	4.1664	13.5969
MAB_2891c	4.10003	14.4878
MAB_4921c	3.97936	12.7188
MAB_0097	3.95201	12.9909
MAB_2450	3.90042	12.3097
MAB_2305c	3.87602	13.0472
MAB_1341	3.83796	13.8834
MAB_3042c	3.78574	14.0874
MAB_3507	3.78136	12.4876
MAB_2670c	3.72155	13.9607
MAB_1340	3.69212	13.6846
MAB_1396	3.60542	12.5769
MAB_4784	3.60221	9.82615
MAB_4785	3.56553	10.8026
MAB_3166	3.50601	12.043
MAB_1397c	3.4793	8.72216
MAB_3668	3.4622	11.8413
MAB_1970	3.44189	13.319
MAB_3683c	3.42126	12.144
MAB_1951c	3.35508	13.708
MAB_3914c	3.35491	13.5756
MAB_2892c	3.34671	13.8232
MAB_0856c	3.31524	9.05452
MAB_0345	3.29152	12.4151
MAB_2669c	3.26	13.5969
MAB_1118c	3.16885	10.3076
MAB_2890c	3.12692	12.2406
MAB_0032	3.121	12.2616
MAB_1458	3.08179	12.2209
MAB_4369c	3.04819	8.48075
MAB_0881	3.04577	12.178
MAB_3407	3.01285	12.6456
MAB_1971c	3.01143	13.0472
MAB_4531	3.00184	13.2537
MAB_2692c	2.97591	12.8371
MAB_4530	2.96435	13.1468
MAB_1847	2.9497	9.88539
MAB_2298	2.94148	11.8413
MAB_3682c	2.89066	12.2933
MAB_4368c	2.83839	11.0279
MAB_2091	2.83145	12.2465
MAB_4792	2.82945	9.97137
MAB_0343	2.80094	13.1825
MAB_0344	2.78111	13.1151
MAB_4396c	2.71961	9.78686
MAB_1433	2.69766	12.9933
MAB_2132	2.62651	12.6842
MAB_1987	2.54604	12.4704
MAB_2354	2.53391	12.702
MAB_3466c	2.5334	11.6623
MAB_2667c	2.52224	12.2962
MAB_3465	2.50728	9.54004
MAB_3131c	2.43337	12.5299
MAB_2846	2.43001	11.5064
MAB_2691c	2.39427	11.8891
MAB_1201c	2.33756	9.34862
MAB_3084c	2.33296	12.1197
MAB_1988c	2.20754	12.1119
MAB_1102	2.17778	6.81086
MAB_2959	2.17585	11.3662
MAB_0153	2.16554	12.2616
MAB_2958	2.11005	11.6181
MAB_2850c	2.10281	10.8394
MAB_3873c	2.0792	10.1031
MAB_3763	2.07241	11.9416
MAB_4783	2.05702	10.5426
MAB_2329c	2.02364	9.30129
MAB_2092	2.02043	9.24177
MAB_3043c	2.01232	11.73
MAB_2779c	1.91549		11.3553
MAB_3041	1.90769		11.5015
MAB_3083c	1.89703		10.7443
MAB_4730	1.88834		10.7617
MAB_3764	1.86959		10.9517
MAB_3463	1.84379		8.59963
MAB_4395	1.84352		9.93385
MAB_3543c	1.78781		8.04125
MAB_2904	1.6994		8.25306
MAB_0154	1.69822		9.80112
MAB_2337	1.68846		10.3295
MAB_3130c	1.68086		10.8622
MAB_2647c	1.6597		11.2925
MAB_2131	1.53778		9.32075
MAB_2905c	1.5106		8.26908
MAB_2666c	1.50025		10.3612
MAB_1603	1.48896		9.83376
MAB_3129c	1.48833		10.1876
MAB_2705c	1.46941		9.72152
MAB_2274c	1.41188		10.2449
MAB_3645	1.39668		10.0972
MAB_1668	1.39665		8.39079
MAB_1669	1.39471		8.90053
MAB_2646c	1.38966		9.97797
MAB_4139	1.35522		6.32244
MAB_1584	1.34262		9.99654
MAB_1434	1.14626		9.85536
MAB_2429c	1.12686		7.75099
MAB_4657c	0.955376		8.23183
MAB_3953	0.953927		5.51746
MAB_1459c	0.897457		8.12798
MAB_3705	0.878985		7.97888
MAB_1604	0.861423		7.42085
MAB_1583	0.742692		7.19603
MAB_1848	0.635983		3.03289
MAB_2133	0.61565		6.26427
MAB_1435	0.581417		6.64095
MAB_0691	0.532207		4.86785
MAB_1436	0.512365		4.77388
MAB_3423	-0.192167		2.1734
MAB_4393	-0.492126		5.92325
MAB_1999	-0.532636		6.09485
MAB_4509c	-0.692097		3.97665
MAB_4394	-0.862806		7.29526
MAB_1182	6.57506		12.4738
MAB_3194c	5.50899		11.3633
MAB_0734	5.50394		9.03038
MAB_1183	5.49261		10.6606
MAB_0403	5.4108		12.4605
MAB_4059c	5.23421		14.4961
MAB_0219	4.64995		13.1781
MAB_0873	4.37332		11.2727
MAB_4234c	4.3121		10.4241
MAB_3004	4.27108		12.645
MAB_2113	4.18883		10.2626
MAB_0356c	4.14079		13.3143
MAB_2428	4.09034		13.0419
MAB_0355	4.04225		12.4087
MAB_t5045c	3.97391		7.83568
MAB_0160	3.95515		10.8566
MAB_2178	3.9537		10.1023
MAB_0741c	3.92972		12.6368
MAB_3387	3.90055		13.0782
MAB_t5044c	3.88569		7.62945
MAB_0335	3.86664		8.64082
MAB_3000	3.80379		9.9056
MAB_1429	3.7882		11.3042
MAB_2176	3.7613		9.0677
MAB_1044c	3.73499		9.09737
MAB_2323	3.70419		12.8709
MAB_1792	3.67277		7.43799
MAB_2533	3.62934		8.82625
MAB_3018	3.62196		12.7917
MAB_4803	3.62141		7.87609
MAB_2509c	3.58601		7.31903
MAB_3019	3.58371		12.9107
MAB_4005c	3.58172		13.4054
MAB_3016c	3.56304		10.3513
MAB_3001	3.5443		11.6298
MAB_4233c	3.53999		8.39534
MAB_3323c	3.52132		13.2605
MAB_3311c	3.51781		11.2906
MAB_2536	3.50806		7.53111
MAB_t5022c	3.4834		7.06211
MAB_t5032	3.4753		8.78108
MAB_0336	3.47367		10.1842
MAB_4786c	3.46932		9.94115
MAB_2529c	3.4505		8.1323
MAB_2530c	3.4481		10.4298
MAB_t5002	3.4407		7.86785
MAB_0098	3.42926		11.2149
MAB_3900c	3.42695		9.55696
MAB_t5039c	3.4225		8.58948
MAB_0146	3.33199		11.0305
MAB_3197	3.29475		10.4108
MAB_2326c	3.28954		8.24839
MAB_1652	3.28517		11.5948
MAB_1873c	3.28379		11.8835
MAB_2584	3.28341		10.0011
MAB_1200	3.28106		8.63586
MAB_4804	3.27631		6.74817
MAB_p19c	3.27478		13.1825
MAB_2526c	3.27213		8.64385
MAB_3281	3.26749		11.5182
MAB_0566c	3.25601		8.48786
MAB_2528c	3.23829		10.1023
MAB_2735c	3.23459		8.29548
MAB_2487	3.2284		11.445
MAB_1617c	3.18886		11.9163
MAB_2532	3.17473		9.03782
MAB_1611	3.16503		12.0275
MAB_2983c	3.14805		8.94059
MAB_3752c	3.14728		11.5771
MAB_2596c	3.13174		8.56411
MAB_4731c	3.12318		11.9217
MAB_1143c	3.1157		11.2623
MAB_1142c	3.1147		10.7497
MAB_2844c	3.08761		5.48977
MAB_2519c	3.07816		8.79123
MAB_1616	3.05048		12.178
MAB_3134c	3.04572		4.3149
MAB_4843	3.04169		8.77825
MAB_3901	3.03352		10.4108
MAB_2804c	3.03286		9.46985
MAB_3280	3.02118		11.9448
MAB_2518	2.99931		6.63216
MAB_3209c	2.9882		8.17601
MAB_1614	2.98001		11.2454
MAB_2521c	2.97776		8.79589
MAB_3750c	2.97464		12.8857
MAB_2668c	2.97452		13.3477
MAB_3594c	2.97402		11.5749
MAB_0683c	2.96714		12.1699
MAB_0735	2.96671		6.57948
MAB_t5015	2.95429		4.89878
MAB_0859	2.95302		10.4957
MAB_1612	2.94034		13.0288
MAB_2527	2.93426		10.2684
MAB_2694	2.93198		10.811
MAB_1805	2.9179		6.90806
MAB_3807c	2.9136		12.1793
MAB_3015	2.91184		7.86751
MAB_0842	2.89264		5.84976
MAB_2510c	2.88706		7.39724
MAB_3106c	2.88462		12.2247
MAB_3322c	2.88298		12.0365
MAB_3806c	2.8764		11.608
MAB_1958c	2.87587		12.0105
MAB_3820c	2.87422		13.0551
MAB_3751c	2.8721		11.9488
MAB_1342	2.86968		12.2247
MAB_1043c	2.86575		10.8124
MAB_3030c	2.86245		10.4241
MAB_4776c	2.83071		8.38503
MAB_2522c	2.82543		7.98675
MAB_3926	2.81883		8.95632
MAB_2525c	2.8117		8.0067
MAB_4945c	2.80155		10.1481
MAB_3005c	2.80047		12.1902
MAB_2459	2.79353		7.27821
MAB_3819c	2.79008		12.6732
MAB_0872	2.77543		9.74683
MAB_2336	2.77521		12.043
MAB_2585	2.75197		7.87932
MAB_p15c	2.75155		13.0285
MAB_3020c	2.74525		7.45599
MAB_3804c	2.744		12.0461
MAB_1456c	2.73722		10.2363
MAB_3876c	2.72142		12.2289
MAB_3427	2.72068		9.56649
MAB_t5005	2.71669		9.68374
MAB_t5004	2.70562		8.01461
MAB_2520c	2.70005		7.69668
MAB_3877c	2.69951		12.2625
MAB_1939	2.67413		11.2941
MAB_1339	2.67325		9.92251
MAB_1855c	2.67107		9.72546
MAB_1410c	2.67059		8.80793
MAB_3107c	2.66797		11.0576
MAB_3696c	2.65178		9.30045
MAB_2537c	2.65006		9.93862
MAB_2889	2.64328		11.8856
MAB_4448	2.63985		9.44313
MAB_2887	2.63305		10.5596
MAB_1104c	2.62916		8.55565
MAB_4247	2.62735		10.8454
MAB_0485	2.61606		9.80112
MAB_3108c	2.60042		10.6996
MAB_1946	2.59944		8.091
MAB_4447	2.5979		8.85498
MAB_1130	2.58495		11.9321
MAB_3059c	2.58348		11.5191
MAB_2534c	2.57744		9.12349
MAB_3822	2.57055		10.0522
MAB_3902c	2.56658		9.94353
MAB_1389c	2.56204		9.65782
MAB_0841	2.55971		6.37625
MAB_3552	2.55394		7.49149
MAB_0958c	2.55391		10.3026
MAB_2740c	2.55245		11.239
MAB_2693	2.55167		10.5865
MAB_1058	2.5493		9.09533
MAB_2460	2.54921		9.27965
MAB_3805c	2.525		12.2051
MAB_0482c	2.52462		11.4239
MAB_3850c	2.52383		12.0105
MAB_3816c	2.52335		11.1183
MAB_0746	2.50952		10.5023
MAB_1610	2.49058		10.777
MAB_3310c	2.48528		9.46349
MAB_4954c	2.47907		10.7305
MAB_1267	2.4729		7.21813
MAB_4141	2.47174		7.83576
MAB_3817c	2.46945		12.15
MAB_4732c	2.46677		7.94282
MAB_1803	2.45723		5.14614
MAB_0765	2.45551		9.07967
MAB_0498c	2.44387		9.46349
MAB_0511c	2.44343		9.90727
MAB_1060	2.44047		8.97693
MAB_3264c	2.43704		10.5449
MAB_3818c	2.4364		11.9352
MAB_p16c	2.43199		12.0391
MAB_1422c	2.4305		9.12432
MAB_4080c	2.41739		11.6906
MAB_t5042c	2.4129		8.21414
MAB_1798	2.39973		5.43975
MAB_2851c	2.39922		12.1667
MAB_1528c	2.3939		10.6876
MAB_1083c	2.39327		10.9268
MAB_2558	2.39247		9.36107
MAB_1461	2.39136		8.34997
MAB_2541c	2.38511		8.71338
MAB_1785	2.38393		5.93322
MAB_0182c	2.38308		9.79249
MAB_4383c	2.38063		5.50688
MAB_4079	2.36277		11.6988
MAB_t5013	2.35635		7.04798
MAB_4908c	2.35161		9.10056
MAB_2322	2.34392		10.1326
MAB_1634c	2.34226		11.0333
MAB_0947c	2.34202		9.56175
MAB_1788	2.33499		6.72474
MAB_t5016c	2.33322		6.31701
MAB_t5040c	2.326		9.15551
MAB_3815c	2.32345		12.0592
MAB_4793c	2.32308		10.6606
MAB_0461	2.31775		6.13448
MAB_2481	2.31443		8.01793
MAB_3193c	2.3048		8.42745
MAB_2517c	2.29922		6.60502
MAB_0969	2.29908		10.637
MAB_3851c	2.28334		12.3259
MAB_1516	2.26963		10.2087
MAB_3058	2.26625		10.5811
MAB_2506c	2.26534		8.50539
MAB_3386c	2.26145		11.864
MAB_1597	2.25569		4.67555
MAB_4526	2.25437		10.7745
MAB_2565c	2.24461		7.03163
MAB_2386	2.24356		7.00812
MAB_0978	2.24327		9.69017
MAB_4516c	2.23896		5.73073
MAB_2217	2.23733		7.6794
MAB_1131	2.22169		11.6906
MAB_0321c	2.21739		7.83442
MAB_1266	2.21411		10.3455
MAB_1276c	2.21326		8.8289
MAB_4852c	2.20963		6.39835
MAB_0480	2.20907		7.38065
MAB_1590c	2.20832		7.04909
MAB_2325	2.20138		11.2827
MAB_4955c	2.20026		8.91413
MAB_1105c	2.19679		5.39733
MAB_4729c	2.19671		10.0068
MAB_2216	2.19092		8.75541
MAB_3224c	2.18826		10.1577
MAB_2885	2.18392		11.7897
MAB_3377	2.17178		9.54871
MAB_3811c	2.171		9.80725
MAB_0902	2.16918		10.7617
MAB_4553	2.16503		11.5995
MAB_0496c	2.16469		10.0578
MAB_p20c	2.15955		10.8895
MAB_3098	2.15836		10.2264
MAB_4126c	2.15438		10.206
MAB_1653	2.15139		11.0365
MAB_2488c	2.14227		10.2825
MAB_1801	2.14145		5.55674
MAB_0155	2.14026		10.3295
MAB_1066	2.13919		5.65697
MAB_3774c	2.13652		11.6197
MAB_p18c	2.13345		9.84542
MAB_0739c	2.1311		10.8895
MAB_2093	2.12319		11.5391
MAB_2324	2.12295		11.248
MAB_2736c	2.12154		11.5251
MAB_4232c	2.11492		8.091
MAB_4296c	2.11281		11.7324
MAB_1654	2.11274		10.5149
MAB_2973c	2.10807		9.73361
MAB_4442c	2.10778		9.28709
MAB_3223c	2.10204		9.80568
MAB_4501c	2.10147		8.14264
MAB_2595	2.09988		9.77354
MAB_4655	2.08963		7.3028
MAB_3727c	2.08818		8.40257
MAB_0740c	2.08044		10.4133
MAB_3309c	2.07812		9.23748
MAB_1947	2.07569		9.7906
MAB_4947	2.07228		9.04543
MAB_3127	2.07181		6.0591
MAB_0714c	2.0617		7.15993
MAB_4861c	2.05725		7.50467
MAB_2087	2.05397		4.25047
MAB_4235c	2.05221		6.75989
MAB_1430c	2.04989		8.77862
MAB_4870c	2.04862		6.90928
MAB_3812c	2.04839		10.5017
MAB_2524	2.04759		9.75074
MAB_3773c	2.0461		11.6339
MAB_3446	2.04499		5.08267
MAB_4478c	2.04363		5.89607
MAB_1857c	2.04171		8.32343
MAB_1299c	2.0389		9.4613
MAB_2515c	2.03667		8.82731
MAB_3531	2.03488		10.2264
MAB_3593	2.0283		10.0465
MAB_3821c	2.02704		10.3263
MAB_3899c	2.02193		9.00525
MAB_2276c	2.02007		5.87407
MAB_3181	2.02005		11.2704
MAB_2508	1.99757		9.2136
MAB_2321	1.9966		11.8636
MAB_t5029	1.99305		4.93281
MAB_2972	1.99206		10.0814
MAB_4253	1.99163		10.7961
MAB_2819	1.99132		9.01116
MAB_p06	1.99108		9.18985
MAB_0022c	1.99078		10.1371
MAB_0126c	1.98855		10.1677
MAB_3497	1.98821		10.4738
MAB_1026c	1.98474		9.72391
MAB_4209c	1.98458		9.5552
MAB_4877c	1.97775		10.3777
MAB_4358c	1.97634		5.13801
MAB_4093	1.97581		10.1126
MAB_1531c	1.97332		9.28661
MAB_4896c	1.96964		11.5182
MAB_1314	1.96831		7.59201
MAB_4735	1.96521		8.62783
MAB_5000c	1.96266		10.8454
MAB_1535c	1.96238		8.59757
MAB_1029c	1.95082		8.41468
MAB_4064	1.95043		8.38083
MAB_t5030c	1.94893		6.35411
MAB_0980	1.94649		9.60485
MAB_4842	1.94523		6.81124
MAB_1975	1.94095		9.72684
MAB_3003c	1.93433		10.2361
MAB_2556c	1.9317		7.77486
MAB_0078	1.9286		8.05521
MAB_1536	1.92808		7.25909
MAB_1891	1.92659		7.96787
MAB_2907	1.92382		5.70217
MAB_t5021	1.91832		4.67136
MAB_2313	1.91168		9.66948
MAB_3814c	1.90206		11.0659
MAB_1735	1.89973		6.68298
MAB_3801c	1.8969		10.7737
MAB_1570	1.89408		10.1232
MAB_2514c	1.89187		7.09527
MAB_4183c	1.88929		11.5015
MAB_2028	1.88876		8.26945
MAB_0481c	1.87811		7.54924
MAB_3431c	1.87694		5.00354
MAB_3875	1.87617		8.55462
MAB_2870	1.87304		9.14436
MAB_1818	1.86539		5.78969
MAB_2086c	1.86495		6.40429
MAB_3362c	1.86113		10.8138
MAB_4441	1.85831		10.8895
MAB_0301	1.85169		8.6326
MAB_0694	1.851		7.81856
MAB_0393	1.85025		6.64813
MAB_2277	1.84986		5.72981
MAB_1441	1.84843		9.01731
MAB_4541	1.84784		10.0691
MAB_1338	1.84029		8.43934
MAB_3472	1.83446		10.1735
MAB_1164	1.82688		9.09414
MAB_1337c	1.82452		10.751
MAB_3793c	1.81851		10.2532
MAB_0183c	1.81733		10.1583
MAB_3321c	1.81519		11.0861
MAB_4237c	1.81237		5.81332
MAB_0422c	1.81201		10.3569
MAB_1116	1.81023		9.55696
MAB_2327c	1.80896		8.99977
MAB_3512	1.80789		9.71564
MAB_3795c	1.8065		10.6782
MAB_3235c	1.80649		4.99406
MAB_4078c	1.80355		10.0415
MAB_3796c	1.80245		10.5189
MAB_2175	1.80148		5.98937
MAB_0274c	1.79119		10.6416
MAB_4847c	1.79097		3.15328
MAB_2387	1.7905		10.1716
MAB_4728c	1.78738		9.33026
MAB_4450	1.78728		7.38438
MAB_3363c	1.78204		10.6491
MAB_2671	1.78094		8.44557
MAB_0460	1.77759		5.60436
MAB_1387	1.77469		10.7167
MAB_3772c	1.77331		10.8696
MAB_1546c	1.76918		7.3097
MAB_3802c	1.76388		6.21542
MAB_0688c	1.76212		8.99434
MAB_3105c	1.76126		10.8479
MAB_4017c	1.7605		5.86756
MAB_1152	1.76017		9.65579
MAB_3895c	1.75872		10.3047
MAB_1606	1.75871		10.1012
MAB_2114c	1.75563		10.2824
MAB_0072c	1.75332		6.11938
MAB_4619	1.75245		8.8887
MAB_0208	1.74786		9.01214
MAB_1386	1.74709		9.90855
MAB_1874	1.74228		10.2485
MAB_1117c	1.74193		9.14401
MAB_3794c	1.73074		10.374
MAB_2974c	1.72669		5.85733
MAB_3023c	1.72389		9.98695
MAB_1408c	1.72125		10.9114
MAB_4546c	1.72115		10.0561
MAB_0338c	1.72092		4.45842
MAB_t5011	1.71933		4.77932
MAB_0214c	1.71844		9.75692
MAB_1091	1.71288		7.47024
MAB_3955	1.70821		7.96152
MAB_4248c	1.70466		10.489
MAB_4443	1.6971		9.1845
MAB_3813c	1.69463		10.8895
MAB_1655	1.69443		9.71426
MAB_2271c	1.6932		7.41769
MAB_4446	1.69308		8.26062
MAB_0512	1.68916		7.5779
MAB_3925	1.68763		3.5133
MAB_0731	1.68709		8.79173
MAB_1390c	1.6803		5.61648
MAB_3432c	1.67226		6.60821
MAB_3225	1.66704		10.5104
MAB_3488	1.66697		8.66566
MAB_1545c	1.66334		8.49694
MAB_1144c	1.66142		9.56705
MAB_3803c	1.65902		10.6836
MAB_4656	1.65732		7.86721
MAB_1119	1.65724		8.81875
MAB_2971c	1.65444		9.09655
MAB_4631c	1.65271		6.18118
MAB_3797c	1.64703		10.7215
MAB_0322c	1.64511		6.5114
MAB_3143c	1.64333		9.89122
MAB_0028c	1.64325		8.52662
MAB_0976	1.64246		8.52274
MAB_2733c	1.63817		8.23627
MAB_0292c	1.63658		6.95383
MAB_2610	1.63185		5.99437
MAB_1298c	1.62978		8.59888
MAB_4726	1.62968		7.13965
MAB_0161	1.62875		10.1012
MAB_3849c	1.62786		10.6146
MAB_2738c	1.62668		8.53796
MAB_4455c	1.62551		7.44862
MAB_3355	1.6212		9.95172
MAB_3195c	1.61842		10.8557
MAB_1002	1.61743		10.3569
MAB_0882	1.61275		9.79213
MAB_t5017	1.60946		7.50986
MAB_0602c	1.60857		9.04216
MAB_2899c	1.60829		9.97453
MAB_3798c	1.60828		10.2061
MAB_0066c	1.60682		5.86922
MAB_2617c	1.6055		10.4871
MAB_1544c	1.60508		10.1912
MAB_1499	1.60493		4.65845
MAB_0405c	1.60461		9.80769
MAB_1037	1.60402		9.23335
MAB_3022c	1.60152		9.54092
MAB_3889	1.59698		8.39079
MAB_4534c	1.59212		8.36248
MAB_1530	1.59088		10.2671
MAB_0104	1.58973		9.18877
MAB_3579c	1.58712		6.24504
MAB_3545c	1.58655		10.2149
MAB_1322	1.58652		3.82174
MAB_0770	1.58533		8.1569
MAB_3724c	1.58312		9.41306
MAB_4777c	1.58228		8.83579
MAB_3726	1.58091		7.14471
MAB_0918c	1.57887		5.80169
MAB_2656	1.57764		6.6866
MAB_1839	1.5769		9.54182
MAB_2768	1.57236		3.77091
MAB_4471	1.57089		5.79374
MAB_1150	1.56788		8.46911
MAB_2874	1.56543		9.49508
MAB_1866c	1.56298		8.18908
MAB_2683c	1.5628		6.49609
MAB_3173c	1.56256		6.36487
MAB_4087	1.55685		8.58791
MAB_0979	1.55513		7.32214
MAB_4238c	1.55346		4.43642
MAB_3370	1.55042		7.38578
MAB_0811	1.5488		6.74577
MAB_3182c	1.54662		8.76553
MAB_4321	1.54368		8.01793
MAB_3894c	1.54351		10.6986
MAB_3949c	1.54303		8.53124
MAB_3214c	1.53921		4.12235
MAB_4527	1.53893		8.55064
MAB_2483c	1.53737		4.32024
MAB_2563	1.53558		9.15843
MAB_4780	1.53551		9.63583
MAB_4186c	1.53486		9.70999
MAB_0802	1.53415		6.03463
MAB_0676c	1.53296		10.0134
MAB_2980	1.52964		7.8807
MAB_3227c	1.52403		10.3353
MAB_t5024c	1.52195		5.01025
MAB_1853c	1.52172		5.42586
MAB_4077	1.51889		9.58463
MAB_4934c	1.51879		10.3301
MAB_4409	1.51614		9.82795
MAB_2640c	1.50994		9.83213
MAB_4897c	1.50762		9.36737
MAB_4135c	1.50749		6.97239
MAB_3208c	1.50581		9.14813
MAB_0286	1.50535		5.07189
MAB_4791c	1.50302		5.2982
MAB_4357c	1.50018		7.39953
MAB_2218	1.49695		7.2715
MAB_0870c	1.4967		6.79724
MAB_0287	1.49528		5.64158
MAB_0268	1.49396		7.57314
MAB_1548c	1.49348		8.88849
MAB_4869	1.49286		6.51493
MAB_0402	1.49204		10.0971
MAB_2505c	1.49061		6.85914
MAB_0337c	1.49053		9.80305
MAB_3347	1.48666		5.53969
MAB_1533c	1.48646		9.10915
MAB_0358	1.48645		7.9414
MAB_3540c	1.48605		9.94635
MAB_0932c	1.48254		10.2822
MAB_3542c	1.4823		9.2687
MAB_1515c	1.4818		6.52581
MAB_0294	1.47976		5.2898
MAB_4716c	1.47969		9.52674
MAB_1179c	1.47851		9.18072
MAB_3903	1.47727		4.01168
MAB_0415	1.47695		9.34938
MAB_0099	1.47356		7.79647
MAB_t5008c	1.47192		3.20874
MAB_1518	1.47136		8.50592
MAB_3605	1.47025		9.92891
MAB_2594	1.46422		7.79867
MAB_1580	1.46271		9.61864
MAB_2094	1.46188		6.54811
MAB_0816	1.46181		7.23405
MAB_0346	1.45982		10.0213
MAB_r5051	1.45925		3.50675
MAB_1418	1.45632		8.91326
MAB_t5007	1.45611		4.24372
MAB_0057	1.45561		6.62889
MAB_0023	1.45528		9.73174
MAB_4632	1.45184		4.87298
MAB_4952c	1.44987		10.1679
MAB_3787	1.44824		9.79135
MAB_0517	1.44793		8.49165
MAB_4285	1.44783		7.93716
MAB_2531c	1.44631		6.53641
MAB_0290	1.44196		6.89717
MAB_0581c	1.44134		6.33146
MAB_0266c	1.4397		9.28329
MAB_4933	1.43825		7.85903
MAB_0769c	1.43763		9.36283
MAB_3624c	1.43738		9.90281
MAB_2886c	1.43492		10.3569
MAB_t5043c	1.43319		7.92625
MAB_4592c	1.43306		8.57532
MAB_1615	1.43179		9.42518
MAB_4401	1.43179		7.27947
MAB_4228c	1.43176		7.10281
MAB_2803c	1.42751		5.97358
MAB_2943c	1.42624		7.11086
MAB_1080	1.42508		9.31341
MAB_4251	1.42441		9.78737
MAB_1892	1.42178		8.57149
MAB_0302	1.421		7.55464
MAB_4140	1.42083		7.78076
MAB_2272c	1.41974		8.04188
MAB_2557c	1.41786		6.47525
MAB_0147c	1.41557		9.5746
MAB_3102c	1.41504		9.82345
MAB_4898c	1.41504		9.97363
MAB_0966	1.41304		8.82159
MAB_1247c	1.41292		8.68278
MAB_3768c	1.41269		9.97453
MAB_0610	1.40973		7.08151
MAB_4899c	1.40907		9.54092
MAB_2188	1.40797		10.1371
MAB_3226c	1.40681		9.87602
MAB_3490c	1.40666		7.25774
MAB_4249c	1.40473		10.3443
MAB_0771c	1.40163		7.5855
MAB_2799	1.39949		8.51081
MAB_3952	1.39426		8.07602
MAB_3212c	1.39389		5.12208
MAB_0927	1.38975		7.91779
MAB_3639	1.38881		8.50557
MAB_3979c	1.38608		4.79166
MAB_4125	1.38447		7.88986
MAB_3137	1.38436		7.87288
MAB_2618	1.37855		7.96726
MAB_3771c	1.37643		9.86339
MAB_4633	1.37359		5.47769
MAB_2356	1.36343		9.11241
MAB_3324	1.36313		8.17601
MAB_4808	1.3627		6.85024
MAB_t5006	1.3614		4.44476
MAB_4367c	1.36025		6.98584
MAB_p05c	1.35754		7.20517
MAB_1048c	1.3559		8.04258
MAB_0903	1.35083		9.43121
MAB_3354	1.35015		4.99742
MAB_3312	1.34955		9.01214
MAB_1517c	1.34896		8.29364
MAB_4535c	1.34746		7.55467
MAB_3416	1.34537		7.18082
MAB_4451c	1.3403		6.13283
MAB_3853	1.34018		8.2234
MAB_3219	1.33967		6.1867
MAB_0458	1.33257		4.55515
MAB_4298c	1.33251		8.78798
MAB_3128c	1.33211		8.77862
MAB_0148c	1.33103		10.0971
MAB_4764c	1.32889		5.88989
MAB_3617	1.32839		7.27314
MAB_1959	1.32794		9.8357
MAB_4398c	1.32675		6.37625
MAB_0577c	1.32629		7.92421
MAB_2357	1.32482		9.18143
MAB_0957	1.32335		9.177
MAB_0725c	1.32023		5.53342
MAB_4649c	1.31958		6.10616
MAB_4549c	1.31864		8.49305
MAB_3723c	1.31645		9.26395
MAB_2317c	1.30658		7.87278
MAB_3904	1.3065		3.2601
MAB_1869c	1.30626		9.92648
MAB_0125c	1.30549		8.96857
MAB_2559c	1.30466		8.80128
MAB_3196c	1.30373		7.97848
MAB_4821c	1.30126		7.98004
MAB_3079c	1.30028		5.89983
MAB_2960	1.29822		9.46986
MAB_2269c	1.29796		8.70273
MAB_3401	1.2972		7.21555
MAB_t5028	1.29318		2.98989
MAB_0860c	1.29258		9.78686
MAB_2868c	1.28921		7.1257
MAB_0562c	1.28888		10.1583
MAB_3010	1.28783		5.16748
MAB_0212	1.28585		6.85516
MAB_3228c	1.28408		8.63006
MAB_3433c	1.28301		5.53931
MAB_4663	1.27881		7.45861
MAB_0563	1.27838		7.52093
MAB_0647	1.27801		5.36278
MAB_3412	1.27592		5.42371
MAB_1872c	1.27565		9.48337
MAB_0495c	1.27465		7.01437
MAB_3502	1.27333		5.85393
MAB_3039c	1.27299		8.45621
MAB_0582c	1.27116		7.94646
MAB_2970c	1.26914		6.7223
MAB_1457	1.26778		8.6326
MAB_1246c	1.2638		4.98464
MAB_3749	1.26274		8.02813
MAB_0094c	1.26257		8.20071
MAB_1075	1.25724		8.09973
MAB_3687	1.25652		9.50393
MAB_4386	1.25649		3.40564
MAB_3036c	1.25599		9.17828
MAB_2564	1.25585		8.02407
MAB_3443	1.25544		5.10931
MAB_2871c	1.25473		8.36819
MAB_3343	1.25344		8.31678
MAB_0728	1.25117		9.34686
MAB_2739c	1.24729		7.86048
MAB_0220c	1.24693		8.83829
MAB_1439c	1.24542		9.26481
MAB_4841	1.24318		6.12439
MAB_2665c	1.24298		9.76169
MAB_2800	1.24274		7.27018
MAB_4262	1.23071		3.51243
MAB_0627c	1.23033		6.14762
MAB_3198c	1.22959		7.17702
MAB_0063c	1.22896		6.53741
MAB_4736	1.22851		7.94651
MAB_2333c	1.22782		8.86495
MAB_0736	1.22762		4.92405
MAB_3934c	1.22637		8.92876
MAB_4075	1.22636		6.60475
MAB_0737c	1.22563		4.83977
MAB_4719c	1.22199		5.79855
MAB_2941	1.2211		5.327
MAB_0087c	1.21942		7.22505
MAB_1849	1.21852		7.89399
MAB_0093	1.21671		8.94345
MAB_1258c	1.21341		9.74683
MAB_4161	1.21174		5.72047
MAB_3045c	1.21124		7.34265
MAB_3713c	1.2095		4.78435
MAB_3538	1.20931		8.16184
MAB_2540c	1.20929		7.46456
MAB_0573	1.20913		8.15434
MAB_4951c	1.20744		7.19155
MAB_4371	1.20517		3.23814
MAB_4547	1.20325		8.55645
MAB_0178	1.20267		9.86498
MAB_2174	1.20259		5.25861
MAB_4920c	1.20163		9.36107
MAB_2717c	1.19648		7.42085
MAB_1702	1.19581		9.11454
MAB_0306c	1.1953		6.05666
MAB_3869c	1.19342		9.40464
MAB_2684c	1.19303		9.3889
MAB_0133	1.19263		9.57371
MAB_3769c	1.19072		9.75074
MAB_1181c	1.1888		7.87365
MAB_3898c	1.18763		8.49339
MAB_3985c	1.18523		8.75245
MAB_1596	1.18484		7.08128
MAB_3539	1.18246		9.27507
MAB_2881c	1.17459		8.01221
MAB_4016c	1.17307		3.49396
MAB_3385	1.1723		8.47035
MAB_3950c	1.17184		8.27033
MAB_0768	1.16654		9.15663
MAB_2239	1.16614		3.26557
MAB_0808c	1.16572		2.7572
MAB_2535	1.16376		5.76376
MAB_0347	1.16296		7.3259
MAB_3184	1.16091		6.47431
MAB_4756c	1.16068		7.76167
MAB_2734c	1.15852		7.14654
MAB_3361	1.15841		8.20491
MAB_2452	1.15833		5.754
MAB_2993c	1.1565		8.31915
MAB_4461	1.15438		6.72849
MAB_0844	1.15385		5.04563
MAB_0827	1.15282		6.77459
MAB_p17	1.14733		8.0858
MAB_1046c	1.14549		6.24461
MAB_3759c	1.14514		8.72216
MAB_3951	1.14348		6.86957
MAB_t5001	1.14275		5.0791
MAB_4940	1.14275		6.9615
MAB_0265	1.14267		8.54951
MAB_3922c	1.14248		4.1491
MAB_2432c	1.13958		9.24901
MAB_3357c	1.13882		9.43041
MAB_0077	1.13626		7.88042
MAB_3426c	1.13569		6.39258
MAB_4156c	1.13328		8.49694
MAB_3491	1.13182		6.82542
MAB_1165	1.13126		8.7327
MAB_4844c	1.1289		7.5804
MAB_4410c	1.1283		8.11615
MAB_1413	1.12741		6.85889
MAB_3824	1.12677		6.05937
MAB_0433	1.12635		6.32444
MAB_3215c	1.12617		4.75262
MAB_2187	1.12576		7.16999
MAB_3884	1.12285		8.01525
MAB_1621	1.1218		8.38709
MAB_0525c	1.11966		9.62867
MAB_1348	1.11832		7.47633
MAB_3364	1.11817		7.68285
MAB_4944c	1.11546		5.4828
MAB_3329c	1.11527		6.34968
MAB_3044c	1.10943		6.66565
MAB_4255	1.10438		7.57849
MAB_4018	1.10393		3.37705
MAB_3948	1.10377		7.942
MAB_0718c	1.10087		7.32378
MAB_3429	1.10039		9.13342
MAB_1810	1.09672		3.9545
MAB_4558c	1.09508		4.75324
MAB_0858	1.09389		8.82662
MAB_3218	1.09371		8.45733
MAB_2076	1.09304		5.61485
MAB_4058c	1.09096		7.11532
MAB_3056c	1.09043		4.76447
MAB_3709c	1.08939		5.34112
MAB_0968c	1.08892		8.59702
MAB_1245c	1.08857		6.13325
MAB_2682c	1.08717		7.98272
MAB_3021c	1.08609		6.93774
MAB_3065c	1.08547		5.51925
MAB_4328c	1.08359		8.00295
MAB_4325c	1.08318		8.22442
MAB_4883c	1.08299		7.94128
MAB_3008	1.08254		8.44919
MAB_3220	1.08222		6.75415
MAB_3072	1.08187		7.63701
MAB_3963c	1.08007		3.69417
MAB_0070	1.0786		6.54523
MAB_0466	1.07821		3.68224
MAB_t5026	1.07793		4.54103
MAB_3969	1.07736		6.66369
MAB_2961	1.07728		7.39749
MAB_2236c	1.07634		4.25244
MAB_0946	1.07558		7.18985
MAB_2014c	1.07444		4.90911
MAB_1549c	1.07286		8.45505
MAB_1308	1.06682		5.75747
MAB_1207	1.06651		6.40532
MAB_0523	1.06559		8.72485
MAB_3927c	1.0649		8.31855
MAB_3231	1.06489		4.73942
MAB_4407c	1.06356		7.56146
MAB_1148c	1.06318		7.57851
MAB_2180c	1.06196		2.7874
MAB_1820c	1.06189		8.05562
MAB_3905	1.06094		3.27997
MAB_4517c	1.05958		3.12347
MAB_1256c	1.05894		7.5819
MAB_3344	1.05566		7.19206
MAB_1311	1.05495		5.63436
MAB_3034	1.0549		9.03121
MAB_1957	1.05469		8.55745
MAB_0774c	1.05264		5.07509
MAB_4428	1.04885		7.21078
MAB_4480c	1.04834		7.52389
MAB_3378c	1.04775		7.65319
MAB_2278	1.04766		3.69401
MAB_t5009c	1.04649		3.95902
MAB_3213c	1.04634		4.66195
MAB_0571	1.04383		9.21809
MAB_0900c	1.04355		8.31925
MAB_4536	1.04355		8.83114
MAB_4081c	1.0434		6.59806
MAB_3702	1.04274		4.58376
MAB_4953c	1.04149		7.77897
MAB_0470c	1.04007		5.59554
MAB_0158c	1.03891		6.99572
MAB_4525	1.03664		6.7196
MAB_0878c	1.0353		5.50881
MAB_3232c	1.03449		5.47166
MAB_2203	1.03147		6.75474
MAB_1556	1.03138		5.76867
MAB_4836c	1.03087		7.51495
MAB_1034c	1.02828		4.30569
MAB_4062c	1.02763		6.62985
MAB_2834c	1.02701		8.196
MAB_0515	1.02413		6.28028
MAB_1705c	1.01838		5.35918
MAB_2237c	1.01615		6.39258
MAB_4236c	1.01502		4.14126
MAB_3002c	1.01432		7.97606
MAB_4094c	1.01404		4.93738
MAB_2869	1.0137		6.86703
MAB_0284c	1.01266		3.24931
MAB_1120c	1.01205		7.17446
MAB_2664c	1.01186		8.61746
MAB_1145c	1.01117		7.35048
MAB_2975c	1.00875		7.11962
MAB_1651	1.00768		5.57736
MAB_1412	1.00647		7.05075
MAB_2994	1.0061		7.22282
MAB_3379	1.00325		7.87043
MAB_1431	1.00256		5.59449
MAB_4297c	1.00243		7.3811
MAB_3033	1.00192		8.23107
MAB_0488	1.00132		7.55943
MAB_3037c	1.00128		8.22671
MAB_3165c	0.996437		7.18094
MAB_3541c	0.996174		6.21371
MAB_2486c	0.995006		8.38503
MAB_4444	0.993573		7.72324
MAB_2279	0.99351		4.03521
MAB_1613	0.99298		8.41443
MAB_1076	0.992906		8.35134
MAB_1642	0.992827		6.64847
MAB_2270c	0.992741		8.39079
MAB_4229c	0.991907		6.75656
MAB_3581c	0.991779		3.44619
MAB_2207	0.991648		8.52274
MAB_2619	0.991188		7.89864
MAB_4462c	0.988865		5.5654
MAB_3792	0.987379		8.07662
MAB_2645c	0.986544		8.67811
MAB_2502	0.986022		6.05937
MAB_4744c	0.985474		4.71454
MAB_4091	0.98388		2.83177
MAB_3707c	0.982235		4.8097
MAB_0524c	0.980081		8.45509
MAB_4319	0.979067		4.15438
MAB_4068	0.978428		6.02681
MAB_1350	0.977175		7.96361
MAB_4301c	0.976995		6.4122
MAB_4096c	0.976697		8.70758
MAB_4922	0.976697		7.30047
MAB_4312	0.976643		6.20774
MAB_0165	0.976386		8.63284
MAB_4155c	0.975092		7.06038
MAB_2328c	0.97483		7.84757
MAB_0579c	0.973556		7.56298
MAB_4195c	0.97325		4.67791
MAB_3071c	0.97235		7.12441
MAB_0149c	0.972049		6.84334
MAB_0029c	0.970242		7.05311
MAB_3528c	0.968304		6.78943
MAB_p07	0.965397		5.78678
MAB_0283c	0.964315		4.71757
MAB_2798c	0.962119		6.76519
MAB_2268c	0.958253		6.61032
MAB_3085c	0.95724		8.02934
MAB_2152	0.957058		4.31682
MAB_3770c	0.956728		8.59119
MAB_3292c	0.956462		8.17224
MAB_4575	0.955419		6.83355
MAB_4542c	0.953023		6.35051
MAB_3695	0.952391		5.85279
MAB_3358c	0.951647		4.17037
MAB_2375	0.950511		7.0364
MAB_2888c	0.95008		8.70816
MAB_3285	0.949543		7.1837
MAB_2836c	0.949278		7.93572
MAB_3517	0.946725		6.6287
MAB_4311c	0.94544		3.31607
MAB_4551c	0.944691		6.65957
MAB_2765	0.942497		4.12745
MAB_1861c	0.940298		5.88407
MAB_p04c	0.940282		5.83825
MAB_1761	0.936006		7.5779
MAB_4500	0.935917		4.63338
MAB_2015c	0.935607		4.21792
MAB_4550c	0.932302		7.92421
MAB_3217	0.932038		6.84507
MAB_3403c	0.93096		3.71385
MAB_3342c	0.928897		6.84821
MAB_3799c	0.928814		6.64153
MAB_0024c	0.928532		7.36235
MAB_0503	0.928144		7.2225
MAB_4929	0.925938		7.06773
MAB_1047c	0.925638		7.28991
MAB_3371c	0.923794		5.37386
MAB_2159	0.921891		7.00192
MAB_0583c	0.919141		6.41084
MAB_4787c	0.918743		6.64281
MAB_0083	0.917703		4.32358
MAB_4361	0.917543		4.31378
MAB_0988c	0.91654		4.16246
MAB_1249	0.915796		8.18908
MAB_0360	0.915115		5.4106
MAB_1811	0.914942		3.11204
MAB_1588c	0.914889		4.69707
MAB_3313c	0.913787		6.84821
MAB_1110	0.91315		4.58375
MAB_4004c	0.912896		7.68376
MAB_3263c	0.912766		6.15743
MAB_4449c	0.912022		8.17495
MAB_4931	0.911394		4.43289
MAB_0742c	0.91084		5.60735
MAB_0994	0.909829		4.80388
MAB_3414c	0.907837		7.55243
MAB_2663c	0.906928		6.42668
MAB_0475	0.906742		2.60877
MAB_4826	0.902916		7.47389
MAB_4838c	0.898626		3.75413
MAB_4665c	0.898588		4.92476
MAB_1486c	0.896918		7.97601
MAB_4052c	0.895372		6.94194
MAB_4903	0.893625		3.68375
MAB_3331c	0.893238		6.23398
MAB_4830c	0.892409		2.87778
MAB_1673	0.890888		5.20641
MAB_2898c	0.89083		8.26645
MAB_2415c	0.890747		7.11716
MAB_3721c	0.88978		8.10567
MAB_0815	0.889506		2.60569
MAB_4727c	0.889476		5.71547
MAB_4329c	0.889183		4.94178
MAB_3527	0.887789		7.54796
MAB_3892c	0.887616		7.75925
MAB_4876c	0.887029		4.89051
MAB_4840c	0.885674		6.26656
MAB_3720c	0.884357		8.1606
MAB_0367c	0.884157		5.24778
MAB_1980c	0.884026		5.87094
MAB_3418	0.883966		6.85404
MAB_4560	0.883953		5.12133
MAB_2489	0.883107		2.97388
MAB_1926	0.883056		8.50751
MAB_0273c	0.882043		7.02087
MAB_0145c	0.880985		6.55218
MAB_1442	0.880073		8.59137
MAB_2204	0.879116		6.82014
MAB_1665	0.878569		7.74226
MAB_4856c	0.87833		2.66232
MAB_2388	0.877302		6.02772
MAB_3356c	0.877168		8.53084
MAB_2822c	0.876716		7.7376
MAB_4001c	0.876333		6.89679
MAB_2964	0.875308		5.87232
MAB_0853	0.875109		6.12229
MAB_0096	0.875017		7.1806
MAB_0451c	0.874167		6.33849
MAB_3283c	0.872768		7.81393
MAB_0843	0.870977		3.0212
MAB_0990c	0.870262		5.76627
MAB_1493c	0.869836		5.65368
MAB_3341c	0.86908		7.68308
MAB_4082c	0.868177		4.19242
MAB_3625c	0.866193		6.58522
MAB_4309c	0.865549		6.14738
MAB_1407c	0.862516		8.06364
MAB_2182c	0.860455		7.03213
MAB_4230c	0.859782		7.65586
MAB_4825c	0.858843		4.63113
MAB_2320c	0.857511		5.92268
MAB_3297	0.856397		7.15092
MAB_2681	0.856228		5.90875
MAB_3185	0.854941		7.01329
MAB_3374c	0.854746		7.68452
MAB_2184	0.852335		4.28027
MAB_1572	0.852028		8.03155
MAB_2215	0.85106		2.9681
MAB_0304	0.850804		4.27779
MAB_2436	0.850127		7.83775
MAB_4318	0.85005		6.34991
MAB_3708c	0.849978		4.02437
MAB_4344c	0.847708		4.99406
MAB_3154c	0.846571		4.32568
MAB_1025	0.843673		7.6321
MAB_3685	0.84284		7.58882
MAB_2314c	0.841853		6.14395
MAB_0409	0.840481		7.16718
MAB_3055c	0.839606		6.03535
MAB_3959c	0.838837		6.01634
MAB_1380	0.83738		2.59995
MAB_4746	0.836747		4.19417
MAB_1147c	0.835414		8.00625
MAB_4938	0.833397		6.4308
MAB_1940c	0.832928		8.35678
MAB_2569c	0.832617		4.21049
MAB_0319	0.832529		6.57438
MAB_4134	0.827652		3.27894
MAB_2812	0.826069		3.29048
MAB_2293	0.826069		6.88314
MAB_0738	0.824126		7.6154
MAB_0193c	0.823659		4.15122
MAB_3689	0.822959		5.51335
MAB_1948c	0.822476		8.32696
MAB_2833	0.821517		7.89771
MAB_3473c	0.820895		6.7871
MAB_1956	0.820656		6.20663
MAB_0869c	0.820056		6.40951
MAB_1248	0.817562		6.00682
MAB_2018	0.81731		7.39962
MAB_4681c	0.817142		5.0207
MAB_1670	0.814823		6.3392
MAB_2750c	0.814698		6.6841
MAB_1510	0.814631		5.91384
MAB_4408c	0.812393		6.63891
MAB_3684c	0.812032		4.86623
MAB_4327	0.811474		6.66696
MAB_2542	0.81106		4.95144
MAB_4583c	0.808938		3.26623
MAB_0752c	0.808912		6.44884
MAB_0269c	0.807595		4.55036
MAB_4351	0.807308		3.39054
MAB_3436	0.806163		5.14402
MAB_2654	0.805807		5.26154
MAB_1036	0.804426		7.29916
MAB_4374	0.803797		5.31845
MAB_1935	0.802299		6.26084
MAB_0678	0.801543		4.03758
MAB_0013c	0.801146		4.35354
MAB_1294c	0.800745		5.68722
MAB_3282c	0.800237		7.53134
MAB_t5031c	0.799013		3.05663
MAB_3983c	0.798982		7.69025
MAB_3920c	0.798677		4.49353
MAB_1463	0.798565		7.94028
MAB_0931c	0.798408		7.43775
MAB_4399c	0.795995		3.41933
MAB_4267c	0.795833		5.23549
MAB_2775c	0.793506		4.76736
MAB_3923	0.793346		2.40185
MAB_2161c	0.791953		7.58737
MAB_0164	0.791309		6.02682
MAB_2050	0.790385		7.49149
MAB_3248c	0.790363		5.17438
MAB_0761c	0.787799		5.46509
MAB_3172c	0.787667		6.90848
MAB_0967	0.787398		6.22397
MAB_4884c	0.786742		5.04866
MAB_1591	0.78657		4.26804
MAB_1696	0.785536		2.67839
MAB_1856	0.785514		3.44546
MAB_3302	0.784946		5.99591
MAB_3474c	0.784196		8.05127
MAB_3188c	0.784165		7.00356
MAB_0113	0.78306		7.2561
MAB_4904	0.782834		6.69734
MAB_3765	0.782786		7.04455
MAB_4813c	0.782199		6.24597
MAB_3921c	0.781621		4.50863
MAB_1202c	0.78073		6.24968
MAB_1259c	0.780578		4.30039
MAB_0729c	0.779995		6.08214
MAB_1643	0.779333		7.60344
MAB_2153	0.778917		6.21045
MAB_0898	0.776893		5.54236
MAB_3141	0.776093		6.41729
MAB_1997	0.774287		6.75439
MAB_2019	0.774277		7.40294
MAB_1191c	0.77414		7.13678
MAB_0560	0.772231		8.091
MAB_2075	0.771671		3.9434
MAB_2560	0.769008		6.60663
MAB_4950c	0.768349		6.77992
MAB_3492c	0.768281		6.57061
MAB_2884c	0.768057		7.01098
MAB_0042	0.766878		3.68155
MAB_0317	0.765643		7.79983
MAB_2704	0.76514		5.99562
MAB_1736	0.761779		5.92837
MAB_4572c	0.760791		5.79176
MAB_3790	0.75983		6.7437
MAB_0884c	0.759779		5.61752
MAB_1662c	0.759428		7.61787
MAB_2503c	0.758735		4.76345
MAB_1351c	0.758511		6.59071
MAB_1438	0.756887		5.48521
MAB_0584	0.756519		6.29225
MAB_3767c	0.755903		6.95164
MAB_3988c	0.75396		6.2187
MAB_0754c	0.752802		6.99573
MAB_4781c	0.752786		4.57485
MAB_0188c	0.751045		2.81917
MAB_3893c	0.750481		7.79309
MAB_0852	0.749461		5.14244
MAB_3057	0.748794		5.55063
MAB_1406c	0.748569		5.40077
MAB_4796	0.748279		3.16761
MAB_3415c	0.747668		7.03637
MAB_3938	0.747498		5.76287
MAB_0805	0.746857		5.33775
MAB_3916c	0.746551		7.18079
MAB_2100	0.745794		3.88152
MAB_0901c	0.745431		6.11576
MAB_4941	0.744121		5.50963
MAB_3308	0.743819		4.93028
MAB_2599	0.743115		4.06095
MAB_3240c	0.742422		4.77932
MAB_3229c	0.740927		7.6154
MAB_2995	0.739474		6.97169
MAB_0605c	0.739418		5.83195
MAB_1854c	0.738608		7.09808
MAB_0532	0.738595		4.19964
MAB_4942	0.737348		7.22858
MAB_2027	0.736405		3.33686
MAB_3987c	0.73595		4.85961
MAB_4274c	0.735491		5.11496
MAB_1347c	0.734996		5.34574
MAB_2678	0.734437		3.39026
MAB_1844	0.734162		4.63045
MAB_2849c	0.733102		7.17544
MAB_4144	0.732978		6.64847
MAB_4711	0.732538		5.41425
MAB_p22c	0.72915		4.32133
MAB_0267	0.72851		4.15321
MAB_4493	0.727936		5.34196
MAB_2977	0.72748		5.00372
MAB_2338	0.726675		7.13668
MAB_4006	0.725827		5.84479
MAB_2407	0.725066		7.39953
MAB_3140c	0.724414		7.45568
MAB_2865c	0.724177		6.57572
MAB_2077	0.724166		4.69706
MAB_3406	0.723162		7.94277
MAB_1626	0.722188		4.56229
MAB_4254c	0.721542		7.25086
MAB_4537c	0.720764		7.74922
MAB_3402	0.72066		5.64666
MAB_3237c	0.720643		7.00154
MAB_3006	0.719555		6.28449
MAB_0565c	0.719222		4.46593
MAB_4713	0.719027		6.4436
MAB_1589	0.718501		5.83877
MAB_4429	0.717587		5.03406
MAB_0540	0.715715		6.22922
MAB_3138	0.715507		6.61124
MAB_1965c	0.714441		5.22853
MAB_1419c	0.713566		5.88916
MAB_3891c	0.71339		5.88726
MAB_0018c	0.712368		4.14302
MAB_4278	0.711944		4.59701
MAB_3989c	0.711366		6.41547
MAB_1843	0.710809		6.17809
MAB_2797c	0.710478		5.50459
MAB_1837c	0.708453		3.88188
MAB_1327	0.707508		6.446
MAB_0803	0.706667		4.2871
MAB_3469	0.706355		5.78157
MAB_1924	0.705766		5.27335
MAB_0144c	0.70571		5.44925
MAB_4497	0.704834		4.175
MAB_3126c	0.704498		3.35597
MAB_3662c	0.704347		4.92743
MAB_1237	0.701688		6.9679
MAB_0436	0.701611		2.94206
MAB_2944c	0.701048		3.67954
MAB_0320	0.699854		6.40426
MAB_4060	0.699317		6.54152
MAB_1381	0.698845		3.80065
MAB_3745c	0.698549		3.78455
MAB_4458c	0.698238		6.36406
MAB_1321	0.697646		2.22522
MAB_3986c	0.697586		5.07309
MAB_0874c	0.697214		4.37574
MAB_1996	0.695277		7.71357
MAB_0925c	0.695077		5.16437
MAB_2875	0.694993		5.08342
MAB_3978c	0.694798		7.07819
MAB_3189c	0.694319		7.03148
MAB_0646c	0.693491		4.56676
MAB_1574	0.690157		7.16999
MAB_0809c	0.688584		2.80748
MAB_1907	0.688507		4.65234
MAB_2880c	0.688356		6.57043
MAB_3931c	0.687151		4.58356
MAB_4332	0.685023		3.53245
MAB_4718	0.6828		5.93013
MAB_1255c	0.681351		6.91468
MAB_3101c	0.68083		6.83026
MAB_2837c	0.678478		7.37036
MAB_1020	0.678109		4.6992
MAB_4664	0.67683		3.60295
MAB_1560	0.672606		7.20177
MAB_1141c	0.672486		6.87716
MAB_1890c	0.672205		4.51042
MAB_2578c	0.672185		4.92256
MAB_0114	0.671833		6.57948
MAB_3972c	0.669626		7.12593
MAB_2805c	0.669299		6.13355
MAB_2620	0.66802		3.10672
MAB_4063c	0.667566		2.30221
MAB_3580c	0.666676		7.17458
MAB_1052c	0.665968		5.8584
MAB_2115	0.664859		7.21481
MAB_2601	0.664114		4.35015
MAB_0116	0.664037		3.96941
MAB_3535	0.662555		4.77932
MAB_3009	0.662426		6.27324
MAB_4587c	0.66111		6.52378
MAB_4365c	0.660076		5.56534
MAB_0479	0.659946		2.37281
MAB_3119c	0.659364		3.82822
MAB_2420c	0.658143		6.95539
MAB_3479c	0.656565		3.32043
MAB_2451c	0.655197		4.39794
MAB_4193	0.654079		4.3272
MAB_2358	0.653829		4.85665
MAB_4474	0.653396		6.35494
MAB_2461	0.653367		2.53319
MAB_2951c	0.653176		4.27028
MAB_4185c	0.652406		7.11208
MAB_2352	0.652206		4.11879
MAB_1279	0.652067		5.38964
MAB_1288	0.650438		3.62231
MAB_3461c	0.647349		4.28989
MAB_4724	0.646926		5.22353
MAB_1042c	0.646862		2.60515
MAB_2413c	0.646584		6.89033
MAB_1391	0.645268		5.6468
MAB_2821c	0.644702		7.39733
MAB_1244c	0.64362		2.60784
MAB_1252	0.641782		5.78425
MAB_0122	0.641777		7.45735
MAB_0446c	0.639803		3.81143
MAB_2991c	0.639358		6.51314
MAB_0038c	0.639048		6.77325
MAB_0645c	0.636856		4.94817
MAB_4239	0.636855		6.12623
MAB_4306	0.63603		5.27775
MAB_0544	0.636007		6.14572
MAB_1328	0.635199		6.32808
MAB_3064	0.634802		4.79351
MAB_3048c	0.634725		7.04194
MAB_0711	0.631992		4.19805
MAB_4003c	0.631922		6.02878
MAB_0354c	0.631374		6.71809
MAB_3067c	0.630789		6.29981
MAB_1703	0.630168		6.87952
MAB_4557c	0.629925		3.31233
MAB_4618	0.627388		3.46158
MAB_3153c	0.62714		2.96893
MAB_0177	0.626299		6.74555
MAB_4366c	0.626179		3.91414
MAB_0152	0.625885		5.84617
MAB_3203	0.624899		2.27221
MAB_4433c	0.624068		3.10538
MAB_2024	0.622534		4.87816
MAB_4930	0.62236		5.25861
MAB_3487	0.621964		6.10958
MAB_4748c	0.620985		4.71408
MAB_3578c	0.620849		3.10289
MAB_0868c	0.620697		4.74974
MAB_2464	0.620081		4.79772
MAB_4556c	0.619554		3.14371
MAB_1210c	0.619537		4.27765
MAB_4392	0.619454		5.1264
MAB_0606c	0.618292		4.34235
MAB_2748c	0.61788		6.38632
MAB_2383	0.61658		4.08517
MAB_3348	0.615839		6.25895
MAB_4626c	0.615483		5.48565
MAB_3047c	0.614829		6.93038
MAB_4289	0.614551		4.35871
MAB_2419c	0.614487		5.14778
MAB_1035c	0.611308		4.52216
MAB_0846	0.611107		5.08131
MAB_3489c	0.610669		6.24132
MAB_2873c	0.610554		6.91818
MAB_3417c	0.610242		3.47645
MAB_2090	0.606057		6.1602
MAB_1575	0.605538		6.10767
MAB_3294c	0.605509		6.49073
MAB_0285	0.604785		3.89145
MAB_3673	0.604729		5.60307
MAB_0375	0.603302		2.69616
MAB_2499c	0.602637		5.70217
MAB_2190	0.602142		6.83057
MAB_0569	0.601622		6.16372
MAB_3327c	0.601561		5.68791
MAB_0119c	0.601145		4.37825
MAB_1542c	0.601063		5.25293
MAB_4591	0.600716		6.54655
MAB_4025c	0.600715		2.78246
MAB_4802	0.600456		3.64977
MAB_1763	0.600165		5.57713
MAB_3743c	0.599765		6.82765
MAB_4320c	0.594765		2.3332
MAB_1666	0.594612		6.61166
MAB_2737c	0.59403		6.15954
MAB_4886	0.593171		4.1266
MAB_0710	0.592414		6.47242
MAB_3179c	0.589955		5.45825
MAB_3784c	0.589478		6.31236
MAB_2318c	0.589443		6.33054
MAB_2915c	0.589237		2.7805
MAB_4845	0.588691		3.01461
MAB_3300c	0.587451		4.20707
MAB_1979	0.587071		3.77201
MAB_3865	0.585722		3.71986
MAB_1925	0.584475		6.19079
MAB_2312	0.584264		4.7539
MAB_4243c	0.58403		4.46807
MAB_0817	0.582769		3.66682
MAB_2238	0.582608		3.94837
MAB_2112	0.581782		3.70764
MAB_4180	0.581247		4.24566
MAB_0459c	0.580814		3.80095
MAB_0567c	0.580517		6.77899
MAB_4067	0.579804		4.72753
MAB_3982	0.57966		5.17929
MAB_2600	0.579253		3.65869
MAB_0233	0.578542		2.07717
MAB_3024	0.578244		4.36516
MAB_4860c	0.577969		5.25853
MAB_2068c	0.575119		5.74467
MAB_4939	0.574464		6.22808
MAB_t5010	0.574259		2.08462
MAB_3559c	0.573455		2.18313
MAB_0309	0.572019		5.75935
MAB_4479	0.571596		4.68747
MAB_2296	0.569517		6.24132
MAB_1929	0.567117		5.10858
MAB_2934	0.566847		4.13079
MAB_4832c	0.566254		3.4263
MAB_0031	0.563927		5.67052
MAB_4174	0.562837		6.02923
MAB_2900	0.56201		3.88905
MAB_1462c	0.561466		4.55036
MAB_4084c	0.560015		4.14373
MAB_1605	0.558949		5.23848
MAB_2334	0.558746		5.57271
MAB_1050c	0.558495		3.37237
MAB_0095	0.558088		3.21542
MAB_3912	0.557927		4.97267
MAB_1774	0.55706		2.78
MAB_2061c	0.556434		3.15824
MAB_0207c	0.555867		5.67537
MAB_4905	0.554909		4.43413
MAB_0416c	0.554471		4.43807
MAB_3760	0.552278		5.81902
MAB_0342c	0.551398		5.08142
MAB_3947	0.55055		5.77219
MAB_3293c	0.549333		4.60368
MAB_4219	0.548833		4.58517
MAB_1977	0.547545		5.44238
MAB_1092	0.547208		3.60516
MAB_4432	0.546188		3.97572
MAB_1019c	0.545106		3.36817
MAB_0440	0.543205		5.24861
MAB_0904	0.543094		6.16372
MAB_2165	0.542857		3.85712
MAB_3103c	0.540423		5.77699
MAB_1295c	0.540397		4.247
MAB_4280c	0.540195		5.59213
MAB_1949	0.539829		5.92822
MAB_2996c	0.538707		6.11706
MAB_3690	0.538666		4.64645
MAB_4418	0.537744		5.72592
MAB_1437	0.537304		6.34381
MAB_0361	0.537202		3.45107
MAB_3320c	0.53696		4.37245
MAB_3201	0.536526		4.23507
MAB_3012	0.536512		4.4825
MAB_2199c	0.536297		3.88152
MAB_1934	0.536019		4.46487
MAB_0530	0.534887		3.72796
MAB_2151c	0.534366		2.2352
MAB_3783c	0.533111		5.92074
MAB_4406	0.532112		3.14731
MAB_4142c	0.531352		4.42191
MAB_1349	0.530922		5.14386
MAB_2561c	0.52862		5.17123
MAB_r5052	0.528514		3.33621
MAB_4335	0.528215		4.47838
MAB_0039c	0.52675		5.90829
MAB_1123	0.526615		4.54791
MAB_2757	0.526035		6.093
MAB_2409c	0.525294		5.77234
MAB_1622	0.524709		4.72429
MAB_0249	0.524126		5.34105
MAB_4123	0.523941		2.13243
MAB_4907	0.522157		5.63267
MAB_3175c	0.520698		5.93884
MAB_1398c	0.519237		5.55355
MAB_3532	0.517582		5.41921
MAB_3475c	0.5174		5.50054
MAB_4453c	0.51728		3.88926
MAB_4061c	0.516969		5.72748
MAB_4286	0.516887		3.38263
MAB_0743c	0.516604		5.70217
MAB_3040c	0.516285		6.04338
MAB_0030	0.516033		2.59995
MAB_4795c	0.515811		2.26835
MAB_1641	0.513912		5.8682
MAB_3255c	0.513535		5.56569
MAB_0383c	0.512545		5.72734
MAB_3261c	0.511982		3.85714
MAB_3837	0.511622		3.79249
MAB_0175	0.511406		5.30549
MAB_0972	0.511377		4.47401
MAB_3187c	0.511208		4.73715
MAB_1840c	0.510599		4.93696
MAB_2406	0.509165		5.98919
MAB_3757	0.506849		4.95308
MAB_2847c	0.505699		5.05729
MAB_0959	0.505635		5.55575
MAB_1055c	0.503636		4.62602
MAB_2952c	0.503575		4.69445
MAB_4190	0.503205		5.0732
MAB_0138	0.502832		4.31995
MAB_1310	0.50264		5.84747
MAB_3066c	0.502324		5.51522
MAB_0401	0.502067		4.72179
MAB_1411	0.501662		3.75169
MAB_0682	0.500548		5.76998
MAB_1388c	0.500545		6.19302
MAB_1302	0.500383		4.13177
MAB_1962	0.500224		5.33003
MAB_3870c	0.499897		5.46876
MAB_1253c	0.498707		4.93043
MAB_3216c	0.497708		5.77722
MAB_1022	0.497673		4.30445
MAB_2444c	0.496496		3.51599
MAB_3380c	0.494686		4.93055
MAB_3598c	0.493572		4.36665
MAB_4906	0.491688		3.73274
MAB_3340	0.490511		4.16783
MAB_3307c	0.4886		2.52055
MAB_3437c	0.487943		3.72083
MAB_3504	0.487819		5.4061
MAB_4413c	0.487595		3.65145
MAB_0090c	0.485315		4.22666
MAB_4007c	0.485087		3.72174
MAB_1639c	0.484704		5.45721
MAB_3885	0.484155		4.08607
MAB_4545	0.483327		6.10616
MAB_4533	0.480724		4.06395
MAB_1850c	0.480551		3.76512
MAB_3410	0.480373		3.02863
MAB_0483c	0.480272		3.99245
MAB_2545c	0.479828		2.97143
MAB_4382c	0.479185		3.82125
MAB_3944	0.478825		4.77861
MAB_2380c	0.478784		5.16104
MAB_p09	0.478403		5.47148
MAB_3025	0.478301		5.70186
MAB_4154c	0.477824		4.68953
MAB_4625	0.477702		3.52713
MAB_4882c	0.477224		4.10541
MAB_0179	0.475688		5.61348
MAB_3607	0.473478		4.82801
MAB_0747	0.473462		4.67508
MAB_2918c	0.47222		3.46158
MAB_4250	0.471024		3.91078
MAB_3519c	0.469564		3.58467
MAB_2160c	0.469324		4.51297
MAB_2589c	0.468683		4.20011
MAB_4658	0.467067		2.75503
MAB_0184c	0.467051		3.46585
MAB_1192c	0.465279		5.44032
MAB_0108c	0.465125		4.38164
MAB_2457c	0.465012		4.97914
MAB_3046	0.464749		5.71902
MAB_1053c	0.464263		3.25953
MAB_1870	0.463408		3.8361
MAB_0917c	0.462868		2.67886
MAB_3958	0.46258		4.8422
MAB_0670	0.462113		2.69309
MAB_3359c	0.460041		2.43046
MAB_2456	0.458339		5.31033
MAB_4667	0.458288		4.3136
MAB_3291	0.45731		4.7525
MAB_2353	0.455856		3.33362
MAB_3375	0.455323		3.33701
MAB_1762	0.452839		3.75683
MAB_3996	0.452477		4.51317
MAB_0085c	0.451804		2.72638
MAB_0929	0.45067		5.43858
MAB_4528c	0.449496		5.8787
MAB_0572	0.449381		4.87942
MAB_1871	0.448936		5.78063
MAB_2802c	0.447086		2.5323
MAB_2655	0.446382		2.78706
MAB_2408c	0.446337		5.71595
MAB_3971	0.445397		4.19492
MAB_2774c	0.443168		3.52953
MAB_3369	0.442792		4.46574
MAB_3810	0.441706		4.81103
MAB_4427c	0.441395		4.62672
MAB_1394c	0.441127		2.74086
MAB_2758c	0.438955		4.97758
MAB_3174	0.43872		4.6293
MAB_0999	0.435422		3.00439
MAB_4674c	0.434201		3.78396
MAB_2587	0.433941		3.63311
MAB_1335c	0.432037		4.82372
MAB_1402c	0.431377		2.81189
MAB_2543c	0.431103		3.29953
MAB_3782c	0.430996		5.45404
MAB_3451c	0.430172		3.33503
MAB_4439	0.430051		3.68744
MAB_0071c	0.429943		3.98216
MAB_1537c	0.429642		5.15678
MAB_1598	0.429435		2.35005
MAB_4308c	0.429343		3.03521
MAB_2577	0.428799		4.2542
MAB_1656	0.428796		3.35205
MAB_1369	0.428661		3.9499
MAB_2700c	0.426436		5.20675
MAB_1460	0.42602		3.71897
MAB_3536	0.425859		3.49815
MAB_1558c	0.42555		3.36994
MAB_3136c	0.425339		3.91556
MAB_3775c	0.423474		5.14402
MAB_0392c	0.419957		3.84878
MAB_2835	0.418525		3.30515
MAB_2981c	0.418148		3.05709
MAB_0924c	0.416831		3.17856
MAB_2010	0.416255		3.82476
MAB_3388c	0.415538		5.40983
MAB_1973	0.414758		2.447
MAB_3534	0.414104		3.60843
MAB_4725	0.413821		3.05875
MAB_1667	0.412577		4.65799
MAB_4436c	0.4121		3.23035
MAB_3997c	0.411899		2.63974
MAB_2749c	0.411148		5.45567
MAB_0033c	0.410597		5.35668
MAB_3657	0.406885		3.37772
MAB_2379	0.406503		2.70415
MAB_1243c	0.405895		2.6466
MAB_2962	0.404028		4.01114
MAB_1378c	0.403678		3.3415
MAB_1366c	0.40174		4.8515
MAB_4179c	0.400962		2.87507
MAB_2753	0.400353		3.81137
MAB_3333	0.399441		4.96809
MAB_3945	0.399035		4.40663
MAB_3077c	0.398308		3.75592
MAB_2446c	0.397682		3.60928
MAB_2402	0.395799		4.71145
MAB_3441c	0.395787		2.57554
MAB_0648	0.394745		3.06648
MAB_2602c	0.393371		3.32403
MAB_3855c	0.393295		3.78566
MAB_1086	0.392334		4.71352
MAB_3444c	0.392193		2.55845
MAB_0376	0.391985		3.75256
MAB_1251c	0.390197		4.98578
MAB_3930c	0.389698		3.9434
MAB_1240	0.389102		4.96111
MAB_3247	0.388077		2.22107
MAB_2202	0.386814		2.58758
MAB_2697c	0.385726		2.48209
MAB_0438c	0.385694		3.84616
MAB_3151	0.385024		2.5994
MAB_0074c	0.384989		2.09205
MAB_1372	0.384472		4.18884
MAB_4104	0.38445		4.77871
MAB_0867c	0.384082		3.86921
MAB_0522c	0.383538		2.26513
MAB_4350c	0.383451		2.81052
MAB_2241	0.383328		2.20891
MAB_0554	0.382299		3.42236
MAB_3964	0.382287		2.26939
MAB_2942	0.382252		4.22821
MAB_0660	0.381785		3.50675
MAB_2332c	0.380255		3.93659
MAB_3621c	0.378229		2.63014
MAB_2088	0.377674		2.79873
MAB_3191	0.376646		2.65928
MAB_4261c	0.375115		3.4081
MAB_3326c	0.373381		4.16739
MAB_2158c	0.373275		3.72542
MAB_3719c	0.37298		3.55021
MAB_2208c	0.372364		4.31021
MAB_0920	0.371704		2.97132
MAB_4765	0.371101		2.87276
MAB_3273c	0.370646		2.06686
MAB_4122	0.369554		2.42935
MAB_4066c	0.369421		3.73748
MAB_3864c	0.369407		2.91254
MAB_3270c	0.36815		4.0895
MAB_2299c	0.367461		3.39482
MAB_2716c	0.367245		2.65802
MAB_1103	0.364624		2.87339
MAB_1678c	0.36392		3.78309
MAB_2418	0.363317		3.60467
MAB_3778	0.362965		4.36464
MAB_0300c	0.362615		3.08195
MAB_4046c	0.362273		2.46303
MAB_2480	0.362121		3.6954
MAB_4741c	0.362023		2.41684
MAB_3879	0.361393		4.96358
MAB_0423c	0.359519		3.5458
MAB_2374c	0.358227		4.02851
MAB_1594	0.358106		3.87141
MAB_4184c	0.356407		4.50874
MAB_1851	0.354448		3.85987
MAB_0168c	0.353683		3.50477
MAB_0432	0.353385		2.25682
MAB_0693	0.353379		3.90749
MAB_3409c	0.35244		2.0974
MAB_4454c	0.352271		2.2055
MAB_0275	0.352253		3.42267
MAB_3699c	0.351002		2.60731
MAB_3411	0.35056		2.6626
MAB_1539c	0.349795		3.31882
MAB_0659	0.348909		3.41277
MAB_4055c	0.347741		3.59057
MAB_4708c	0.345154		2.73581
MAB_2848c	0.344876		3.18116
MAB_4083c	0.344238		3.71858
MAB_3486	0.343534		2.50986
MAB_0580	0.342769		3.28556
MAB_1922	0.342522		2.82793
MAB_3854	0.34195		2.64971
MAB_3125c	0.341083		2.68247
MAB_2787c	0.340893		2.39478
MAB_0899c	0.34089		4.19769
MAB_3031c	0.339999		3.28719
MAB_2788	0.33947		3.85166
MAB_2439	0.339271		2.7879
MAB_1534	0.338254		3.93372
MAB_3503	0.336896		3.94588
MAB_1166	0.33643		3.61434
MAB_1021	0.335867		2.01431
MAB_3164c	0.334765		4.16895
MAB_1218	0.334755		2.81192
MAB_3304c	0.334595		2.41829
MAB_1443	0.333885		3.24126
MAB_3523c	0.333781		2.14545
MAB_1566c	0.331598		2.61009
MAB_2219	0.330482		2.12744
MAB_3897c	0.330186		3.44281
MAB_0753c	0.329466		4.06439
MAB_3789c	0.32913		4.55346
MAB_0011c	0.328297		3.53245
MAB_3303c	0.328116		2.63261
MAB_0574c	0.327715		3.4563
MAB_3100	0.327352		3.01678
MAB_2789c	0.327337		2.09081
MAB_4586c	0.327018		2.783
MAB_4913c	0.326139		2.1403
MAB_1727c	0.325423		3.04435
MAB_3092c	0.32492		2.72112
MAB_1190	0.324704		4.18309
MAB_0564c	0.323996		2.8413
MAB_3241c	0.322702		3.96578
MAB_4277	0.322582		3.55165
MAB_3595c	0.321271		4.18668
MAB_1466c	0.320805		3.45542
MAB_4244c	0.320746		2.46402
MAB_0549c	0.319203		2.9413
MAB_2672c	0.316219		4.25708
MAB_0812	0.316065		2.44533
MAB_3299c	0.315916		3.75244
MAB_4263	0.314466		3.15288
MAB_3706	0.314448		3.44755
MAB_3262c	0.314195		2.76751
MAB_1657c	0.313999		2.08722
MAB_1712	0.313893		3.77098
MAB_0450c	0.313814		2.65715
MAB_3430c	0.312721		3.59088
MAB_3868c	0.312027		3.99126
MAB_0601	0.311398		2.90267
MAB_2699c	0.310174		3.31609
MAB_1180c	0.309918		2.70237
MAB_3861	0.309036		2.87955
MAB_0091	0.308104		3.61963
MAB_0002	0.307342		3.64713
MAB_1334c	0.307302		3.82721
MAB_2013c	0.306059		3.02756
MAB_2698c	0.305734		2.94281
MAB_2839	0.304511		2.57614
MAB_3373c	0.303513		2.35565
MAB_3917c	0.302849		3.17856
MAB_0620c	0.301268		2.13035
MAB_2427	0.299815		3.16562
MAB_4865	0.297584		2.78075
MAB_1317	0.296451		3.08611
MAB_4622c	0.294986		3.6971
MAB_3520c	0.294796		2.10007
MAB_3257c	0.292162		4.01728
MAB_4203	0.291876		2.46852
MAB_2755c	0.291645		3.51864
MAB_4048c	0.289975		2.7531
MAB_4887	0.289482		2.14713
MAB_0879	0.289224		2.59316
MAB_2635c	0.288745		2.77379
MAB_2020c	0.288413		2.16274
MAB_4143c	0.287345		2.46087
MAB_1679c	0.286022		3.40204
MAB_3548c	0.285953		2.99692
MAB_4246	0.284997		3.52265
MAB_3612c	0.28404		2.96026
MAB_3350	0.283127		3.24303
MAB_3537c	0.282206		2.69904
MAB_0930	0.282113		3.41951
MAB_0166	0.281998		3.0181
MAB_0684c	0.279503		3.22
MAB_1189c	0.279118		3.72698
MAB_0913c	0.278839		2.39285
MAB_1906	0.278511		2.45358
MAB_0871c	0.277889		3.6481
MAB_2754	0.275001		3.05074
MAB_4264c	0.273983		3.31233
MAB_3286c	0.273563		3.46037
MAB_4438	0.273107		2.89992
MAB_1928c	0.271897		2.57484
MAB_2811c	0.268392		2.93637
MAB_1030	0.267438		3.51575
MAB_3718c	0.267431		3.5962
MAB_3533c	0.266725		2.79345
MAB_3097	0.26598		3.74696
MAB_3353c	0.265433		2.39479
MAB_1582	0.262096		3.01686
MAB_2919c	0.260644		2.01463
MAB_3992c	0.254179		2.94644
MAB_0750	0.246778		2.94754
MAB_2979	0.245921		2.22363
MAB_3933c	0.245797		2.97704
MAB_0518c	0.243106		2.74104
MAB_4049c	0.243022		2.25024
MAB_4867c	0.242306		2.03866
MAB_1081	0.242273		3.10207
MAB_1677	0.241139		2.63974
MAB_2752	0.239378		2.51572
MAB_1465	0.23927		3.04534
MAB_0821	0.239199		2.25807
MAB_3856c	0.23868		2.08317
MAB_1490	0.237437		2.67579
MAB_4623c	0.236054		2.47638
MAB_4173	0.235231		2.8677
MAB_4430c	0.234287		2.59121
MAB_4810c	0.23259		2.20196
MAB_3038	0.232133		3.17574
MAB_4875c	0.229295		2.56449
MAB_3060c	0.228304		2.06765
MAB_1275	0.223522		2.78784
MAB_3665	0.222918		2.84451
MAB_0553c	0.221205		2.17373
MAB_0760c	0.220703		2.44846
MAB_3298c	0.217931		2.44413
MAB_0944	0.216092		2.33369
MAB_2012	0.215096		2.84904
MAB_2453c	0.211913		2.15393
MAB_1280c	0.209943		2.82165
MAB_3258c	0.209023		2.47727
MAB_3271	0.208883		2.31499
MAB_3029	0.208646		2.75819
MAB_0107c	0.195191		2.4918
MAB_4288	0.194812		2.06106
MAB_2626c	0.192758		2.30936
MAB_4457	0.190094		2.24436
MAB_2883c	0.188227		2.14821
MAB_0960	0.186198		2.0728
MAB_0545	0.182738		2.02579
MAB_0410c	0.182464		2.35247
MAB_2641c	0.182075		2.00609
MAB_2809c	0.180852		2.30457
MAB_1961	0.179798		2.49252
MAB_3615	0.178758		2.0966
MAB_3167c	0.176393		2.46453
MAB_1577c	0.170668		2.10982
MAB_3722	0.170095		2.06209
MAB_4949c	0.167961		2.06058
MAB_2222c	-0.160023		2.06063
MAB_2193c	-0.160611		2.14829
MAB_3590c	-0.164686		2.09916
MAB_0353	-0.165337		2.13361
MAB_3096c	-0.172217		2.08722
MAB_1122c	-0.174658		2.17367
MAB_4925	-0.174962		2.11999
MAB_1978c	-0.184776		2.5323
MAB_0546	-0.184893		2.447
MAB_1195	-0.186666		2.52997
MAB_1713	-0.187072		2.27341
MAB_4189	-0.187932		2.21801
MAB_2421c	-0.18797		2.32121
MAB_3753c	-0.191453		2.49199
MAB_1250c	-0.192656		2.2854
MAB_4259c	-0.193404		2.17714
MAB_0965	-0.19363		2.21799
MAB_1365	-0.197635		2.08091
MAB_3162c	-0.202256		2.23512
MAB_4026c	-0.202438		2.12181
MAB_3485	-0.203565		2.138
MAB_2987	-0.204149		2.61922
MAB_3546	-0.211818		2.87564
MAB_1981	-0.213314		2.61214
MAB_4111c	-0.214731		2.86839
MAB_3929	-0.215922		2.56141
MAB_0109c	-0.216806		2.70415
MAB_3556	-0.217353		2.32576
MAB_3510c	-0.218892		2.8305
MAB_2687c	-0.220059		2.47353
[truncated: 2,879 more rows]

## Sheet: Figure 3d
		-Log10(FDR)
Protein	L2FC	WhiB7 Proteins	All Others
WhiB7	6.28313	4.08275
MAB_3913	3.82788	5.49494
MAB_2956	3.04339	3.81201
MAB_3786c	2.24094	5.14532
MAB_0800	2.0383	4.34152
MAB_2355c	1.97443	3.30096
Cat	1.81494	3.19315
MAB_2273	1.75546	3.21203
MAB_1344c	1.54751	2.56437
MAB_4054c	1.51065	4.08275
MAB_4837c	1.48635	3.94671
Eis2	1.44944	4.08275
MAB_4621c	1.36548	4.4023
MAB_4324c	1.33926	3.24607
MAB_0357c	1.31896	3.78381
MAB_3424c	1.29545	3.28119
MAB_0163c	1.22916	4.4023
MAB_0404c	1.21484	4.08249
MAB_4059c	1.14196		3.67412
MAB_3706	-1.01455		2.18063
MAB_0121	-1.05613		2.08247
MAB_3028	-1.41124		2.6607
MAB_3788c	-1.42511		2.09258
MAB_1125c	0.943121		4.08275
MAB_3509c	0.911534		3.30096
MAB_0587	0.574841		2.19046
MAB_1395	0.482365		2.07863
MAB_0409	-0.84008		3.15581
MAB_0749	-0.579122		1.98256
MAB_0659	-0.735966		1.95997
MAB_2780c	1.38522		1.80185
MAB_0219	2.46845		1.80185
MAB_2266c	-0.613286		1.53783
MAB_2845	0.507816		1.51954
MAB_0105c	-0.430162		1.51954
MAB_4601c	0.537954		1.49641
MAB_3562c	-1.35633		1.48258
MAB_1576	-0.485461		1.45199
MAB_4730	0.470151		1.4405
MAB_3666	0.688261		1.42612
MAB_3019	0.915127		1.39907
MAB_1047c	0.637964		1.36032
MAB_1419c	-0.631017		1.36032
MAB_1916c	-0.515688		1.33414
MAB_2079	1.0343		1.33328
MAB_2585	-0.69943		1.33108
MAB_0514	-0.56395		1.32243
MAB_1128c	-0.390296		1.32163
MAB_4352c	0.733717		1.28241
MAB_2838c	0.68204		1.27032
MAB_1397c	0.800544		1.2541
MAB_3164c	-0.585		1.2541
MAB_1468c	-0.645182		1.2541
MAB_0569	-0.49086		1.22753
MAB_1377c	-0.738544		1.22113
MAB_0093	-0.418687		1.17514
MAB_3885	-2.26844		1.17036
MAB_4884c	-0.717775		1.1637
MAB_4702c	-0.47438		1.16162
MAB_4823c	-0.645281		1.15472
MAB_4402	1.15269		1.13241
MAB_3839c	0.944344		1.13241
MAB_2781c	0.731034		1.13241
MAB_2528c	0.454791		1.10731
MAB_4080c	1.09626		1.10502
MAB_3960c	-0.553231		1.09035
MAB_1239	-0.688417		1.09035
MAB_2162	-0.329989		1.06682
MAB_4531	-1.25789		1.05512
MAB_0645c	1.01915		1.05512
MAB_1989c	-0.390544		1.05512
MAB_3355	-0.452769		1.05512
MAB_2080	-0.561494		1.05512
MAB_0799c	-0.995887		1.01445
MAB_3366	-0.371815		1.01123
MAB_2396	0.390317		1.00056
MAB_p13	-0.421955		0.996852
MAB_3017	0.657304		0.994518
MAB_3872c	0.88619		0.994518
MAB_3330	-0.345829		0.994518
MAB_1362	-1.72007		0.994518
MAB_0159	0.768085		0.988726
MAB_2903	2.00432		0.975587
MAB_4885	-0.423742		0.975587
MAB_2932c	-1.12205		0.970887
MAB_3544	0.428398		0.94954
MAB_3157c	0.473576		0.94954
MAB_2454c	0.951277		0.941942
MAB_2682c	1.48509		0.927927
MAB_4115c	0.50861		0.927927
MAB_4719c	-0.390405		0.927927
MAB_2395	-0.333693		0.919997
MAB_3506c	-0.356453		0.919997
MAB_4701	-0.597789		0.919997
MAB_2313	0.591668		0.919253
MAB_0810c	0.868401		0.913881
MAB_4412c	-0.658785		0.875847
MAB_1536	-0.700581		0.875847
MAB_2800	-0.490687		0.866589
MAB_1358c	-2.36119		0.862278
MAB_2957c	0.312491		0.853349
MAB_3068c	-2.31917		0.853349
MAB_1483	-0.34481		0.847715
MAB_1974	-0.344978		0.842317
MAB_3465	0.470689		0.836898
MAB_3181	0.675087		0.836898
MAB_2047c	-0.424045		0.836898
MAB_2881c	0.3592		0.826534
MAB_4535c	0.499532		0.821169
MAB_3683c	0.250057		0.800531
MAB_3634c	0.711362		0.778345
MAB_3610c	-1.13171		0.776437
MAB_2410c	-0.325333		0.774792
MAB_3993c	-0.462959		0.768175
MAB_2379	0.501778		0.761204
MAB_2789c	-2.9777		0.761204
MAB_1300c	0.784608		0.724759
MAB_1909c	-0.41293		0.718297
MAB_4374	-0.662459		0.718297
MAB_1709c	0.385919		0.70068
MAB_4240c	-0.774829		0.696015
MAB_0902	0.582761		0.686831
MAB_2602c	0.706851		0.668343
MAB_1337c	0.295878		0.666331
MAB_0570	0.595897		0.665787
MAB_3264c	-0.560242		0.665787
MAB_4812c	-2.50728		0.665787
MAB_2915c	0.402314		0.6544
MAB_3569c	-5.77494		0.649584
MAB_4825c	0.644351		0.64643
MAB_2231c	-0.637785		0.64643
MAB_2131	0.252449		0.645079
MAB_4694c	0.828632		0.642664
MAB_1935	-2.82448		0.642664
MAB_1655	0.400345		0.641526
MAB_1652	0.469962		0.64096
MAB_2323	0.234771		0.64096
MAB_1172c	-0.507204		0.64096
MAB_1041	0.437696		0.63994
MAB_3468	0.381566		0.63994
MAB_4070c	-0.33217		0.63994
MAB_2785	-0.885732		0.63994
MAB_3971	0.923024		0.634968
MAB_4630	0.660636		0.634968
MAB_4636	-0.377097		0.628621
MAB_1215c	0.440048		0.620437
MAB_0081	-0.520003		0.620437
MAB_0719	0.877256		0.619366
MAB_1654	0.608793		0.619166
MAB_1258c	0.277021		0.619166
MAB_4586c	-0.533279		0.619166
MAB_1428	-0.547905		0.619166
MAB_1085c	0.731208		0.618281
MAB_2192	-0.267981		0.614963
MAB_2490	-0.917312		0.613678
MAB_0193c	2.87303		0.60923
MAB_1359c	0.543328		0.608367
MAB_3776	0.26966		0.607587
MAB_4062c	0.809969		0.600754
MAB_2341	-0.359171		0.600754
MAB_4618	-1.19203		0.592756
MAB_3668	-0.364745		0.587252
MAB_4155c	0.856217		0.587252
MAB_1496c	0.34653		0.587252
MAB_4748c	0.343342		0.587252
MAB_1890c	0.300081		0.587252
MAB_2048c	-0.258541		0.587252
MAB_2816c	-0.785845		0.587252
MAB_1828	-0.844287		0.587252
MAB_0576c	0.732156		0.584254
MAB_2709c	-0.485674		0.582104
MAB_1894c	-0.912872		0.581943
MAB_3690	0.554388		0.579835
MAB_2858c	1.04493		0.578224
MAB_2096c	0.497687		0.578224
MAB_3408c	0.366766		0.567661
MAB_3042c	0.493476		0.563793
MAB_1222	0.295688		0.563793
MAB_0329	0.264968		0.563793
MAB_3204c	-0.2436		0.563793
MAB_1363	-0.249776		0.563793
MAB_4827c	-0.323525		0.563793
MAB_4573c	0.275661		0.551699
MAB_2539c	1.35666		0.546759
MAB_4406	-0.337421		0.542397
MAB_4680c	0.807028		0.528625
MAB_0268	0.502118		0.528625
MAB_4357c	0.46451		0.528625
MAB_4868c	0.303691		0.528625
MAB_0405c	-0.228606		0.528625
MAB_2615c	-0.267537		0.528625
MAB_0703c	-0.307384		0.524712
MAB_4174	-1.25175		0.524712
MAB_2593	0.810515		0.513505
MAB_3663	0.715981		0.513505
MAB_1485	-0.359429		0.511511
MAB_1606	-0.56001		0.504893
MAB_0543	-0.270771		0.504227
MAB_0097	0.285372		0.502204
MAB_4414	-0.369701		0.502204
MAB_1083c	0.590348		0.498505
MAB_0117c	-0.525696		0.498505
MAB_1678c	-0.722708		0.498505
MAB_4225c	-0.234823		0.490726
MAB_4349c	-0.467149		0.490726
MAB_1034c	-0.327206		0.4848
MAB_1679c	-0.400026		0.4848
MAB_0423c	0.277974		0.483921
MAB_0640c	-0.287211		0.483921
MAB_2398	0.749252		0.481968
MAB_1378c	0.256029		0.477589
MAB_0865	-0.506762		0.477589
MAB_1357c	-0.926572		0.477589
MAB_3249	-0.253712		0.463316
MAB_1978c	-0.296952		0.463316
MAB_3644	0.360033		0.458224
MAB_4112c	0.239586		0.454155
MAB_1226	0.550081		0.453972
MAB_4103c	-0.376522		0.453972
MAB_0567c	-0.33442		0.451117
MAB_3638c	0.638057		0.448747
MAB_0407c	0.853971		0.446931
MAB_1554	1.13407		0.444379
MAB_4541	0.246387		0.444379
MAB_3623	-0.866991		0.444379
MAB_1999	-0.580078		0.443653
MAB_2026	0.610125		0.443653
MAB_2560	0.513579		0.443653
MAB_1051c	0.404584		0.443653
MAB_4697	1.27316		0.441928
MAB_2346	0.22739		0.441928
MAB_0564c	-0.38849		0.441928
MAB_1653	0.513964		0.438887
MAB_0651c	0.393838		0.438887
MAB_2056	0.340986		0.438887
MAB_4400c	0.322329		0.438887
MAB_4057c	-0.341024		0.438887
MAB_4205	-0.403223		0.438887
MAB_1531c	0.995828		0.435294
MAB_4428	-0.373124		0.434474
MAB_2654	-0.476704		0.434474
MAB_3288c	-0.339077		0.426724
MAB_0446c	1.23171		0.424787
MAB_4583c	-0.78466		0.424128
MAB_0623	-1.07857		0.421032
MAB_3566c	-0.325425		0.406685
MAB_1089	-0.246466		0.405066
MAB_2357	-0.333895		0.405066
MAB_4088c	-0.300637		0.402065
MAB_4552	-0.412693		0.39588
MAB_3521c	-0.576874		0.394932
MAB_2607	3.43722		0.385943
MAB_1415c	2.65638		0.385943
MAB_3391	0.577019		0.385943
MAB_3525c	0.469448		0.385943
MAB_1493c	0.260938		0.385943
MAB_1334c	-0.27882		0.385943
MAB_3768c	-0.294495		0.385943
MAB_0262	-0.452469		0.385943
MAB_1669	-1.32535		0.381087
MAB_2447c	0.354092		0.380234
MAB_0451c	-0.251853		0.380234
MAB_2414c	0.365744		0.373722
MAB_2337	0.316926		0.372694
MAB_0827	-0.472806		0.372694
MAB_3877c	-0.239393		0.364515
MAB_3548c	0.479885		0.358419
MAB_1543	0.356849		0.351412
MAB_1340	0.43064		0.351354
MAB_2215	0.688809		0.351354
MAB_3257c	0.570218		0.351354
MAB_4676	0.26355		0.351354
MAB_1830	-0.215911		0.351354
MAB_4931	-0.533525		0.351354
MAB_2727c	-0.554388		0.351354
MAB_0493	-0.842267		0.351354
MAB_p22c	-0.944961		0.351354
MAB_3094c	-0.302839		0.350025
MAB_2111	-0.299049		0.34957
MAB_4921c	0.470689		0.349545
MAB_2751	0.348438		0.349545
MAB_1879c	-0.190203		0.349545
MAB_1513	-0.196989		0.349545
MAB_2688c	-0.266417		0.349545
MAB_4086	-0.27061		0.349545
MAB_0929	-0.3382		0.349545
MAB_4077	-0.343907		0.348688
MAB_3278c	-0.841662		0.345125
MAB_4426	0.592931		0.34505
MAB_1583	-0.257298		0.342251
MAB_1210c	0.742519		0.342251
MAB_2895c	0.296684		0.342251
MAB_1623	-0.170726		0.342251
MAB_4875c	-0.181316		0.342251
MAB_2453c	-0.220592		0.342251
MAB_4377c	-0.235511		0.342251
MAB_2478c	-0.37189		0.342251
MAB_4495	-0.640008		0.342251
MAB_0820c	-0.505331		0.3384
MAB_2958	0.306084		0.336372
MAB_2105c	1.21806		0.336372
MAB_1233c	-0.226336		0.336372
MAB_2670c	0.272129		0.335574
MAB_1861c	0.331017		0.335574
MAB_2973c	0.317901		0.335574
MAB_1507	-0.280115		0.335574
MAB_3908c	-0.28299		0.335574
MAB_2166	-0.361916		0.335574
MAB_1254c	-1.29912		0.335574
MAB_0094c	1.00559		0.331338
MAB_0965	-0.574609		0.331338
MAB_3736c	-0.258531		0.327001
MAB_0142c	0.418816		0.32683
MAB_1424c	1.07845		0.326502
MAB_1171c	0.466454		0.326502
MAB_2267c	0.346105		0.326502
MAB_0277c	0.340215		0.326502
MAB_3862	-0.229126		0.326502
MAB_2137	-0.238722		0.326502
MAB_4204	-0.243049		0.326502
MAB_0395c	-0.256906		0.326502
MAB_4751	-0.260049		0.326502
MAB_0123	-0.295223		0.326502
MAB_3105c	-0.311313		0.326502
MAB_0725c	-0.368052		0.326502
MAB_0709	-0.40366		0.326502
MAB_1975	-0.463529		0.326502
MAB_0555	-0.472484		0.326502
MAB_3035	0.2472		0.324287
MAB_4691c	-0.238696		0.321694
MAB_2386	-0.317548		0.321694
MAB_2371	-0.3862		0.321694
MAB_0890c	-0.985604		0.320964
MAB_0960	0.317156		0.319014
MAB_4802	1.20041		0.313541
MAB_2161c	0.539978		0.313541
MAB_4684	0.520669		0.313541
MAB_0908	0.306681		0.313541
MAB_2993c	0.299155		0.313541
MAB_0367c	0.259194		0.313541
MAB_1579	0.190085		0.313541
MAB_3895c	-0.175573		0.313541
MAB_0138	-0.209331		0.313541
MAB_0372	-0.212119		0.313541
MAB_0157	-0.217535		0.313541
MAB_4334	-0.280932		0.313541
MAB_3142c	-0.33696		0.313541
MAB_4408c	-0.350491		0.313541
MAB_2197	-0.351375		0.313541
MAB_4164	-0.35931		0.313541
MAB_4175c	-0.384784		0.313541
MAB_4519c	-0.39218		0.313541
MAB_1148c	-0.490572		0.313541
MAB_3443	-0.798904		0.31284
MAB_4346c	1.20713		0.312113
MAB_2144	0.600229		0.312113
MAB_4944c	0.410635		0.312113
MAB_4935	0.333356		0.312113
MAB_3674	0.298026		0.312113
MAB_0591	0.261946		0.312113
MAB_0885c	0.248187		0.312113
MAB_4301c	0.211569		0.312113
MAB_1831	-0.202549		0.312113
MAB_0848c	-0.295112		0.312113
MAB_2272c	-0.366598		0.312113
MAB_0187	-0.595462		0.312113
MAB_4639	-1.32901		0.312113
MAB_3031c	-0.418468		0.311568
MAB_0805	0.647337		0.305615
MAB_0303	0.304469		0.305615
MAB_4523	0.275866		0.305615
MAB_4270c	0.231208		0.305615
MAB_3757	-0.341554		0.305615
MAB_4790	-0.473568		0.305615
MAB_3294c	-0.201162		0.305437
MAB_4545	-0.199338		0.304129
MAB_2050	0.232626		0.303746
MAB_2750c	-0.206324		0.303513
MAB_4916c	0.176155		0.30305
MAB_2809c	-0.275387		0.30305
MAB_2328c	-0.898247		0.30305
MAB_4737	0.232697		0.295118
MAB_3335c	-0.248066		0.295118
MAB_0620c	-0.234389		0.294971
MAB_3061c	-0.274732		0.29464
MAB_2471c	-0.550392		0.29464
MAB_3516c	-0.849437		0.29464
MAB_3834c	-0.187609		0.292949
MAB_1301c	-0.443245		0.292949
MAB_2248	-0.281002		0.292605
MAB_1727c	-0.454674		0.292605
MAB_2384	0.250676		0.291582
MAB_4318	-0.182249		0.291582
MAB_2286	0.664122		0.289438
MAB_0603c	0.398998		0.289438
MAB_4411c	0.332882		0.289438
MAB_1611	-0.203171		0.289438
MAB_2290	-0.229236		0.289438
MAB_2868c	-0.377199		0.284799
MAB_0181	-0.210392		0.284187
MAB_1874	-0.328327		0.284187
MAB_4362	-0.479735		0.284187
MAB_2595	-0.624133		0.279061
MAB_0840c	0.19347		0.278864
MAB_1382	-0.281443		0.27685
MAB_0691	0.28777		0.275624
MAB_1985	0.947937		0.275624
MAB_2281	0.478011		0.275624
MAB_4149c	0.428456		0.275624
MAB_3414c	0.40071		0.275624
MAB_2458c	0.391653		0.275624
MAB_0945	0.379296		0.275624
MAB_4480c	0.326963		0.275624
MAB_4459c	0.321342		0.275624
MAB_2078	0.314441		0.275624
MAB_0942	0.309097		0.275624
MAB_4456	0.305314		0.275624
MAB_3099c	0.230603		0.275624
MAB_2459	0.221617		0.275624
MAB_3818c	0.198242		0.275624
MAB_4678	0.181926		0.275624
MAB_3987c	0.179203		0.275624
MAB_0035c	0.156719		0.275624
MAB_4336	-0.166702		0.275624
MAB_3832c	-0.180482		0.275624
MAB_3297	-0.219474		0.275624
MAB_1209	-0.230571		0.275624
MAB_3104c	-0.241124		0.275624
MAB_0247c	-0.24916		0.275624
MAB_2212	-0.267832		0.275624
MAB_0173	-0.310337		0.275624
MAB_2443	-0.348906		0.275624
MAB_1109c	-0.351955		0.275624
MAB_2307c	-0.373035		0.275624
MAB_4698	-0.382187		0.275624
MAB_4434c	-0.437507		0.275624
MAB_1367c	-0.450842		0.275624
MAB_2967c	-0.760346		0.275624
MAB_4022c	-1.02309		0.275624
MAB_4309c	-0.813252		0.274202
MAB_0529c	-0.957594		0.274202
MAB_0590c	-0.312363		0.273671
MAB_0600	-0.255951		0.272972
MAB_3541c	-0.595094		0.272972
MAB_1341	0.223992		0.270043
MAB_3387	0.196673		0.269577
MAB_1070c	-0.16798		0.26827
MAB_1228	-0.295899		0.26827
MAB_0715c	-0.307925		0.26827
MAB_2403	0.5912		0.266699
MAB_1763	-0.229769		0.265343
MAB_4375	-0.903435		0.261524
MAB_3556	0.27574		0.257562
MAB_1660c	0.251725		0.257562
MAB_3048c	0.235529		0.257562
MAB_3189c	-0.146528		0.257562
MAB_4690c	-0.278255		0.257562
MAB_4658	-0.491541		0.257562
MAB_3781	0.940811		0.256631
MAB_2382	0.237581		0.256631
MAB_3291	0.325654		0.255284
MAB_1250c	0.160406		0.255284
MAB_3606c	-0.232886		0.255284
MAB_1164	-0.268213		0.255284
MAB_4770c	-1.32465		0.255284
MAB_1458	0.218407		0.252397
MAB_1849	0.289322		0.252397
MAB_0935c	0.308606		0.251007
MAB_4154c	0.501468		0.248738
MAB_1062	0.558178		0.248605
MAB_2738c	1.18122		0.247092
MAB_4100c	0.542116		0.246306
MAB_0008	-0.267087		0.245444
MAB_2025	0.533266		0.244834
MAB_0419	-0.546692		0.238572
MAB_4789c	0.289666		0.238537
MAB_3198c	-0.278545		0.238161
MAB_1634c	0.170521		0.237527
MAB_4860c	-0.199877		0.237238
MAB_1194	-0.165785		0.236401
MAB_1555	-0.249162		0.236401
MAB_4211c	-0.257888		0.236401
MAB_3836c	0.499028		0.235948
MAB_4436c	-0.199748		0.235948
MAB_0813c	-0.325346		0.235466
MAB_4038c	0.513461		0.23521
MAB_4277	0.228751		0.23521
MAB_3365	-0.17953		0.23521
MAB_0053c	-0.285578		0.23311
MAB_0655	-0.392374		0.23311
MAB_1687	2.77032		0.23195
MAB_4128c	0.290371		0.23195
MAB_0746	0.202745		0.23195
MAB_2899c	-0.303924		0.23195
MAB_3244	-0.351691		0.23195
MAB_0356c	3.3303		0.229962
MAB_2421c	0.346047		0.229962
MAB_1993	-0.214156		0.229962
MAB_2714c	-0.181276		0.22906
MAB_4030	-0.571296		0.22906
MAB_2022	0.415352		0.228192
MAB_4787c	0.56503		0.227086
MAB_1017c	1.82212		0.226419
MAB_1059c	-0.212812		0.226419
MAB_2546	-0.242064		0.226419
MAB_p15c	-0.327047		0.226419
MAB_2268c	0.346743		0.225637
MAB_3764	-0.436137		0.225307
MAB_4233c	-0.720096		0.225009
MAB_4543c	0.16511		0.224315
MAB_4126c	-0.257382		0.224315
MAB_1129	-0.197962		0.222873
MAB_3340	0.43883		0.219085
MAB_2204	-0.499317		0.215979
MAB_4863	-1.22382		0.21578
MAB_4930	0.389197		0.215141
MAB_2880c	0.216944		0.209199
MAB_2923c	-1.43906		0.208946
MAB_0378	0.175382		0.207423
MAB_3439	-0.732175		0.207423
MAB_2155c	0.31819		0.206932
MAB_2575c	0.387679		0.206899
MAB_2788	0.232958		0.20655
MAB_1936	-0.178515		0.20655
MAB_4249c	-0.17997		0.206431
MAB_4764c	-0.273083		0.206258
MAB_4419	0.279634		0.206208
MAB_0950c	-0.293133		0.204638
MAB_1646c	0.270542		0.203431
MAB_1901c	-0.184925		0.202604
MAB_3119c	-0.230069		0.202604
MAB_3044c	-1.20546		0.202604
MAB_2269c	0.197512		0.2013
MAB_3483	0.159357		0.2013
MAB_2380c	0.177366		0.198756
MAB_0850	-0.133462		0.198392
MAB_0082c	-0.252006		0.198392
MAB_3397	-0.267		0.198303
MAB_4283c	0.176356		0.196689
MAB_4687	-0.181714		0.196689
MAB_3159c	-0.184959		0.196689
MAB_0012c	-0.224616		0.196689
MAB_1029c	-0.224784		0.196689
MAB_3300c	-0.267916		0.196689
MAB_4007c	-0.286466		0.196689
MAB_1938c	-0.636836		0.196689
MAB_2165	-0.691352		0.196689
MAB_1380	1.35669		0.196561
MAB_4307	-0.185879		0.196561
MAB_4326c	-0.256039		0.194689
MAB_0524c	-0.251812		0.194623
MAB_1599	0.658438		0.192133
MAB_0513	0.470484		0.192133
MAB_4810c	0.448202		0.192133
MAB_2206	0.181241		0.192133
MAB_3966c	-0.146056		0.192133
MAB_2349	-0.163302		0.192133
MAB_3664	-0.233595		0.192133
MAB_2716c	-0.379362		0.192133
MAB_0435c	-0.156809		0.191998
MAB_1573c	0.311451		0.191441
MAB_1478	-0.19819		0.191441
MAB_4378c	0.277343		0.190504
MAB_2905c	-0.209948		0.189298
MAB_4490c	0.440127		0.189298
MAB_4169	0.243252		0.189298
MAB_2847c	-0.493602		0.189298
MAB_4589c	0.212774		0.188529
MAB_3490c	0.194854		0.188529
MAB_0279c	-0.188202		0.188529
MAB_2428	-0.248821		0.188529
MAB_0168c	-0.282689		0.188529
MAB_3952	-0.298026		0.188529
MAB_0744	-0.322336		0.188529
MAB_4308c	-0.427285		0.188529
MAB_1058	-1.11465		0.188529
MAB_0107c	0.401379		0.187963
MAB_0308c	0.502428		0.187566
MAB_4878c	0.443069		0.187566
MAB_4367c	0.30235		0.187566
MAB_0076	-0.209035		0.187566
MAB_2962	-0.237767		0.187566
MAB_0674	-0.349423		0.187566
MAB_1497c	-0.440801		0.187566
MAB_4735	-0.655297		0.187566
MAB_2244	-0.909849		0.187566
MAB_0126c	-0.191961		0.187315
MAB_3671c	-0.224408		0.186534
MAB_3732c	0.134238		0.185185
MAB_3118c	-0.274262		0.184064
MAB_0947c	3.16357		0.183478
MAB_4889	-0.371461		0.183478
MAB_3782c	-0.167999		0.183439
MAB_3977c	0.369283		0.182832
MAB_1526	0.254787		0.182832
MAB_1954c	0.174735		0.182832
MAB_2094	-1.61789		0.182832
MAB_4564c	-0.335921		0.180733
MAB_3071c	0.456881		0.179703
MAB_2873c	0.765661		0.179244
MAB_2479c	0.791389		0.178743
MAB_3193c	-0.145641		0.178743
MAB_4537c	-0.135031		0.176636
MAB_4693	-0.179154		0.175548
MAB_0626	-0.188245		0.175548
MAB_0953	-0.227118		0.175548
MAB_4491c	-0.959738		0.175548
MAB_3333	0.619377		0.174722
MAB_0761c	0.164946		0.174722
MAB_3011	0.443759		0.174372
MAB_1284c	0.227059		0.174372
MAB_2321	-0.179593		0.174372
MAB_0913c	-0.286593		0.174372
MAB_0787	-0.603214		0.172346
MAB_1011c	0.477428		0.172245
MAB_4832c	0.339105		0.172245
MAB_1012c	0.309103		0.172245
MAB_2927c	-0.184728		0.172245
MAB_3138	-0.222589		0.172245
MAB_2358	-0.241941		0.172245
MAB_3620c	-0.266505		0.172245
MAB_4831c	-0.392351		0.168593
MAB_1096	-0.138752		0.167433
MAB_4651c	-0.225083		0.167433
MAB_0014	-0.158079		0.166959
MAB_2896c	-0.258421		0.166922
MAB_4453c	0.368177		0.165404
MAB_1234c	0.255594		0.163851
MAB_2083	-0.136117		0.163851
MAB_2679	-0.245392		0.163851
MAB_4646	-0.259553		0.163851
MAB_3654c	-0.190763		0.161416
MAB_3004	-0.311768		0.161416
MAB_1561	-0.244841		0.15937
MAB_0750	-0.250422		0.15892
MAB_1098	-0.29118		0.15871
MAB_4019c	0.574463		0.158697
MAB_0681	0.379997		0.158697
MAB_0359	0.270218		0.158697
MAB_4294	0.254575		0.157418
MAB_p19c	0.220418		0.157418
MAB_4120c	-0.131247		0.157418
MAB_2065c	-0.163623		0.157418
MAB_1846	0.248877		0.15739
MAB_0508c	-1.43803		0.15739
MAB_0443	-0.317307		0.156636
MAB_4807	0.352049		0.156586
MAB_2051	-0.232045		0.156586
MAB_3974c	-0.361046		0.156586
MAB_1758	-0.429865		0.156168
MAB_4415	-0.132574		0.154779
MAB_3532	-0.170014		0.154168
MAB_3911	-0.569119		0.153727
MAB_2590	-0.237364		0.153577
MAB_1848	-0.42005		0.153159
MAB_3543c	0.306129		0.153159
MAB_4757	0.584941		0.153159
MAB_1647c	0.440044		0.153159
MAB_1374	0.289942		0.153159
MAB_3590c	0.189891		0.153159
MAB_2876c	-0.235939		0.153159
MAB_2446c	-0.244005		0.153159
MAB_0871c	-0.260321		0.153159
MAB_1055c	-0.276752		0.153159
MAB_1200	1.69396		0.152515
MAB_0688c	0.220656		0.152515
MAB_3047c	0.15585		0.152515
MAB_3457	-0.15027		0.152515
MAB_0661	-0.220076		0.152515
MAB_2676	-0.257451		0.152515
MAB_4711	-0.3066		0.152515
MAB_0742c	-0.402001		0.152515
MAB_4197	-0.486327		0.152515
MAB_0595c	-0.527855		0.152515
MAB_3393	-0.837783		0.152515
MAB_0958c	0.320968		0.150118
MAB_2019	0.26487		0.150118
MAB_3351c	0.236771		0.150118
MAB_3692c	-0.144127		0.150118
MAB_2699c	-0.167052		0.150118
MAB_0258c	-0.16929		0.150118
MAB_3540c	-0.181595		0.150118
MAB_3459	0.474523		0.150053
MAB_0064c	-0.165935		0.150053
MAB_2332c	-0.23236		0.149515
MAB_2681	1.29505		0.149065
MAB_4809c	0.148772		0.149065
MAB_4563c	-0.295355		0.149065
MAB_3837	0.253377		0.147441
MAB_3740c	-0.18029		0.147441
MAB_4282c	-0.223216		0.147441
MAB_4484	-0.246349		0.147441
MAB_4066c	-0.263446		0.147441
MAB_3305c	-0.458866		0.147441
MAB_2627c	-0.148467		0.147011
MAB_3411	-0.156459		0.145076
MAB_3064	-0.152036		0.144961
MAB_2085	-0.158788		0.143433
MAB_2274c	-0.155336		0.142704
MAB_4006	0.605787		0.142704
MAB_3270c	-0.202408		0.142704
MAB_4768c	-0.258924		0.142704
MAB_1420	-0.182974		0.140861
MAB_p02	-0.214394		0.140861
MAB_1271c	-0.377829		0.140861
MAB_4710c	0.499106		0.140496
MAB_4297c	0.281171		0.140496
MAB_2630	0.252914		0.140496
MAB_3399	0.195467		0.140496
MAB_1512	-0.158266		0.140496
MAB_2786	-0.177159		0.140496
MAB_4524	-0.212086		0.140496
MAB_4376c	-0.224145		0.140496
MAB_4713	-0.254292		0.140496
MAB_2494c	0.256714		0.140425
MAB_2344	0.14407		0.140425
MAB_0487	-0.116455		0.140425
MAB_3426c	-0.281315		0.140425
MAB_1079	0.197246		0.138098
MAB_1053c	0.541291		0.13764
MAB_1117c	0.5112		0.13764
MAB_1208c	0.229069		0.13764
MAB_0207c	0.222476		0.13764
MAB_0402	-0.273006		0.13764
MAB_2529c	0.636239		0.136173
MAB_2028	0.430012		0.136173
MAB_0925c	-0.234899		0.136173
MAB_4872	-0.190152		0.13536
MAB_1641	-0.147349		0.134135
MAB_1937	-0.213835		0.129727
MAB_3603c	0.187152		0.129542
MAB_0605c	0.125512		0.129542
MAB_4137c	-0.170966		0.129542
MAB_2008	-0.170309		0.129143
MAB_1342	0.166287		0.129056
MAB_2043	0.154748		0.129056
MAB_1723	-0.191476		0.127957
MAB_0728	-0.218455		0.127183
MAB_0683c	0.227483		0.126941
MAB_2170	-0.114858		0.126828
MAB_4004c	-0.261855		0.126828
MAB_4786c	-0.621245		0.126828
MAB_0901c	0.276408		0.125696
MAB_1642	0.91072		0.122769
MAB_4393	-0.225254		0.121763
MAB_4416c	-0.227491		0.121763
MAB_0684c	0.21895		0.121045
MAB_1924	-0.181063		0.121045
MAB_1475	-0.184018		0.121045
MAB_4355	0.215694		0.120413
MAB_4915c	-0.528488		0.119191
MAB_3826c	0.194066		0.119163
MAB_1389c	-0.254107		0.119163
MAB_0520	-0.306057		0.119163
MAB_0936c	0.349906		0.116771
MAB_0747	0.431797		0.112376
MAB_1514	0.219449		0.112376
MAB_2159	0.121778		0.112376
MAB_0001	-0.225107		0.112376
MAB_2629	-0.11883		0.111513
MAB_3604c	0.231145		0.107467
MAB_3111	-0.343368		0.106294
MAB_2232c	-0.142454		0.104645
MAB_0177	-0.299849		0.104008
MAB_4118	-0.310747		0.104008
MAB_4269	-0.276769		0.103953
MAB_1330	-0.142196		0.103566
MAB_3550c	-0.150941		0.102447
MAB_0169c	-0.220689		0.101977
MAB_4716c	0.497115		0.101802
MAB_4499	0.413252		0.101802
MAB_3984c	0.164757		0.101802
MAB_3583c	-0.182408		0.101802
MAB_3292c	-0.195498		0.101802
MAB_3276	0.221005		0.101349
MAB_1923c	0.176593		0.101349
MAB_0499	0.163454		0.101349
MAB_2684c	-0.10672		0.101349
MAB_4629	-0.156567		0.101349
MAB_4675c	-0.170106		0.101349
MAB_1489	-0.244835		0.101349
MAB_0396c	-0.280674		0.101349
MAB_0301	2.39489		0.100498
MAB_1988c	-0.239477		0.09947
MAB_4446	-0.219489		0.09947
MAB_1862	-0.113222		0.09894
MAB_4565c	-0.26939		0.09894
MAB_2825	0.432962		0.094986
MAB_2084	-0.13798		0.094617
MAB_0370	-0.140601		0.094617
MAB_0924c	-0.152138		0.094617
MAB_3597c	-0.236305		0.093003
MAB_0733	-0.704977		0.092484
MAB_2132	-0.159351		0.092484
MAB_4043c	0.282316		0.092484
MAB_0422c	0.271829		0.092484
MAB_4929	0.263677		0.092484
MAB_0897c	0.237508		0.092484
MAB_0127c	0.216349		0.092484
MAB_0274c	0.214329		0.092484
MAB_2950c	-0.206494		0.092484
MAB_1508c	-0.211614		0.092484
MAB_2448	-0.229372		0.092484
MAB_1414c	-0.262655		0.092484
MAB_2818c	-2.04864		0.092484
MAB_0365c	-0.267719		0.092367
MAB_0801	0.740643		0.092112
MAB_4323	-1.49596		0.092112
MAB_1540	0.238643		0.092112
MAB_4470c	-0.18224		0.092112
MAB_0317	-0.246099		0.092112
MAB_0853	-0.249522		0.092112
MAB_4562	-0.279348		0.092112
MAB_0783c	0.381501		0.090332
MAB_1565c	0.176641		0.090332
MAB_1386	0.136133		0.090332
MAB_0062	-0.208279		0.090332
MAB_1445	-0.290514		0.090332
MAB_0275	0.1732		0.088534
MAB_4954c	0.315781		0.086541
MAB_4775c	-0.148074		0.086541
MAB_0526c	-0.193823		0.086541
MAB_1009c	-0.268109		0.086541
MAB_3185	0.314384		0.086283
MAB_3476c	0.264169		0.082878
MAB_0069	0.413548		0.08005
MAB_0866	-0.14087		0.08005
MAB_4099c	-0.174214		0.08005
MAB_3777	-0.175165		0.08005
MAB_3256c	-0.168712		0.078523
MAB_4441	-0.723203		0.077987
MAB_1388c	0.144177		0.07576
MAB_1039	0.142406		0.075565
MAB_4454c	-0.173453		0.075015
MAB_4056c	-0.25593		0.075015
MAB_0023	-0.355447		0.075015
MAB_2405	0.259173		0.073078
MAB_4893c	-0.291963		0.073078
MAB_0373	-0.143102		0.07152
MAB_3756c	-0.152379		0.07152
MAB_3504	-0.139177		0.071414
MAB_3907c	-0.238291		0.071414
MAB_1024	-0.23817		0.07134
MAB_4178c	0.440074		0.07128
MAB_0132	0.228598		0.07128
MAB_3052	0.211599		0.07128
MAB_1287	0.186034		0.07128
MAB_3899c	-0.154331		0.07128
MAB_2862	-0.229619		0.07128
MAB_1875c	-0.270204		0.07128
MAB_2568	-0.588636		0.07128
MAB_1877c	-0.147349		0.071023
MAB_0867c	0.442368		0.069593
MAB_3455c	0.434681		0.069593
MAB_4321	-0.215678		0.066804
MAB_4435	-0.250383		0.065751
MAB_2869	-0.179974		0.065145
MAB_1013	-0.252696		0.065145
MAB_4857	0.247797		0.064895
MAB_0993c	0.256594		0.064628
MAB_0364c	-0.106803		0.064628
MAB_3748	0.342013		0.064306
MAB_1184c	-0.123671		0.064306
MAB_1530	-0.147853		0.064306
MAB_1883c	-0.442183		0.063525
MAB_4252c	-0.173476		0.063382
MAB_4793c	-0.325743		0.060651
MAB_2430c	0.68158		0.059677
MAB_3828c	-0.153392		0.059409
MAB_2666c	0.160542		0.059399
MAB_3464	0.899727		0.059399
MAB_2330	0.534175		0.059399
MAB_0788	0.44833		0.059399
MAB_2733c	0.368782		0.059399
MAB_1651	0.343227		0.059399
MAB_0849c	0.261273		0.059399
MAB_2725c	0.252675		0.059399
MAB_4460	0.242884		0.059399
MAB_4261c	0.214965		0.059399
MAB_2375	0.183204		0.059399
MAB_3171c	0.181669		0.059399
MAB_2882c	0.178482		0.059399
MAB_4296c	0.123176		0.059399
MAB_4828c	-0.107017		0.059399
MAB_3217	-0.120364		0.059399
MAB_2373	-0.12773		0.059399
MAB_4892c	-0.128059		0.059399
MAB_0558c	-0.131103		0.059399
MAB_3273c	-0.133636		0.059399
MAB_3227c	-0.134238		0.059399
MAB_0837c	-0.134947		0.059399
MAB_4801	-0.15037		0.059399
MAB_2225c	-0.153038		0.059399
MAB_0622c	-0.15902		0.059399
MAB_2728c	-0.173341		0.059399
MAB_2338	-0.175439		0.059399
MAB_3841	-0.176577		0.059399
MAB_2544c	-0.177048		0.059399
MAB_4106c	-0.182855		0.059399
MAB_2044	-0.199643		0.059399
MAB_4750	-0.203185		0.059399
MAB_0161	-0.203389		0.059399
MAB_3602c	-0.210527		0.059399
MAB_4613	-0.212509		0.059399
MAB_3452c	-0.223459		0.059399
MAB_3325c	-0.257675		0.059399
MAB_0552c	-0.29952		0.059399
MAB_0990c	-0.86468		0.059399
MAB_0271	-0.190548		0.059356
MAB_2013c	-0.480594		0.059356
MAB_1102	0.142395		0.059077
MAB_1198c	0.232219		0.059077
MAB_1235	0.210326		0.059077
MAB_1537c	-0.183659		0.059077
MAB_4617	-0.225223		0.059077
MAB_1872c	-0.233996		0.059077
MAB_4555c	-0.193174		0.058933
MAB_1473c	-0.123189		0.058872
MAB_3522c	-0.46842		0.058872
MAB_3131c	0.110203		0.058765
MAB_3024	-0.167786		0.058765
MAB_3347	-0.336196		0.058765
MAB_4593c	0.110157		0.05869
MAB_p06	-0.21807		0.05869
MAB_2943c	-1.07558		0.05869
MAB_0101	0.545075		0.058559
MAB_2651c	0.153861		0.05831
MAB_1945c	0.13102		0.05831
MAB_1174c	0.376336		0.058175
MAB_2524	0.359493		0.058175
MAB_3254c	0.17255		0.058175
MAB_2859c	0.143298		0.058175
MAB_0625	-0.189102		0.056105
MAB_2404	0.113737		0.055346
MAB_0411c	0.165602		0.054598
MAB_4568c	0.39271		0.05408
MAB_4001c	0.171448		0.053924
MAB_1166	-0.117339		0.053924
MAB_3373c	-0.169707		0.053924
MAB_2505c	-0.187491		0.053924
MAB_2270c	-0.203719		0.053924
MAB_0100	-0.442558		0.053529
MAB_2164	-0.235621		0.052095
MAB_2860c	-0.149966		0.049347
MAB_2021c	-0.152133		0.049347
MAB_3750c	-0.155656		0.049347
MAB_3679c	-0.570731		0.049347
MAB_3947	-0.193832		0.04917
MAB_1252	0.170945		0.048525
MAB_3075c	-0.261461		0.048525
MAB_3449c	0.750508		0.046721
MAB_2125c	0.269099		0.046721
MAB_0845	-0.137225		0.046721
MAB_1586c	-0.11297		0.046652
MAB_3517	-0.153107		0.04622
MAB_2625c	0.246652		0.045402
MAB_4162c	-0.180595		0.044361
MAB_2205	0.13699		0.044096
MAB_1873c	-0.101082		0.044096
MAB_2394	-0.108382		0.044096
MAB_3242	-0.111482		0.044096
MAB_0699c	-0.135173		0.044096
MAB_1822	-0.168427		0.044096
MAB_1288	-0.173011		0.044096
MAB_0770	-0.175557		0.044096
MAB_2488c	-0.255405		0.044096
MAB_2385	-0.275088		0.044096
MAB_1060	-0.463452		0.044096
MAB_0444	-0.528897		0.044096
MAB_3145	-0.148943		0.043824
MAB_1212c	0.365856		0.043625
MAB_2947c	0.345466		0.043625
MAB_4795c	0.242804		0.043625
MAB_1929	0.220683		0.043625
MAB_1979	0.184816		0.043625
MAB_3059c	0.179515		0.043625
MAB_2145	0.16584		0.043625
MAB_3866c	0.146971		0.043625
MAB_1546c	0.13439		0.043625
MAB_4133c	0.133228		0.043625
MAB_3978c	0.128045		0.043625
MAB_4553	0.124352		0.043625
MAB_4667	0.122077		0.043625
MAB_4173	0.119412		0.043625
MAB_0318c	0.0997246		0.043625
MAB_1592c	-0.0980464		0.043625
MAB_1399	-0.115684		0.043625
MAB_0883c	-0.119138		0.043625
MAB_1310	-0.123753		0.043625
MAB_4098c	-0.127201		0.043625
MAB_1960c	-0.135376		0.043625
MAB_3986c	-0.13838		0.043625
MAB_2474	-0.146963		0.043625
MAB_2916	-0.168829		0.043625
MAB_2960	-0.16991		0.043625
MAB_1249	-0.173521		0.043625
MAB_1906	-0.181513		0.043625
MAB_2123	-0.185259		0.043625
MAB_4136c	-0.200297		0.043625
MAB_0937c	-0.213973		0.043625
MAB_2737c	-0.217033		0.043625
MAB_1855c	-0.223505		0.043625
MAB_0316	-0.230368		0.043625
MAB_2415c	-0.238301		0.043625
MAB_3078	-0.251985		0.043625
MAB_0565c	-0.25929		0.043625
MAB_1401c	-0.308122		0.043625
MAB_0631c	-0.382927		0.043625
MAB_2508	-0.902485		0.043625
MAB_1886	-1.34197		0.043625
MAB_4319	-0.254237		0.043308
MAB_2006	1.60437		0.043255
MAB_3304c	0.136374		0.043255
MAB_2653c	-0.124467		0.043255
MAB_0434c	-0.128335		0.043255
MAB_0580	-0.179515		0.043255
MAB_4165	-0.237705		0.043255
MAB_1179c	-0.170795		0.04238
MAB_1435	-0.176938		0.042167
MAB_3700c	0.344311		0.042167
MAB_3846	0.260609		0.042167
MAB_4048c	0.244123		0.042167
MAB_0102	0.216946		0.042167
MAB_0386c	0.209771		0.042167
MAB_2302	0.194956		0.042167
MAB_3174	0.186692		0.042167
MAB_3526c	0.158885		0.042167
MAB_2841c	0.148102		0.042167
MAB_1572	0.110243		0.042167
MAB_0910	0.0938777		0.042167
MAB_0426	-0.112203		0.042167
MAB_0707	-0.119437		0.042167
MAB_2066c	-0.120749		0.042167
MAB_4219	-0.133226		0.042167
MAB_2135	-0.138068		0.042167
MAB_0425c	-0.157168		0.042167
MAB_0410c	-0.161581		0.042167
MAB_4392	-0.163199		0.042167
MAB_4200	-0.178104		0.042167
MAB_1484	-0.182072		0.042167
MAB_3167c	-0.182321		0.042167
MAB_3810	-0.210408		0.042167
MAB_2034	-0.236824		0.042167
MAB_3015	-0.254734		0.042167
MAB_2182c	-0.30343		0.042167
MAB_4821c	-0.322848		0.042167
MAB_0817	-0.419996		0.042167
MAB_0857	0.35901		0.04189
MAB_3166	0.209922		0.04189
MAB_2931c	0.229061		0.04189
MAB_0613	-0.18493		0.04189
MAB_1406c	0.325056		0.041239
MAB_0036c	0.169936		0.041239
MAB_2639c	0.158166		0.041239
MAB_4341	0.125354		0.041239
MAB_2296	-0.0878572		0.041239
MAB_4951c	-0.146511		0.041239
MAB_2925c	-0.141978		0.041113
MAB_1056	0.103177		0.039316
MAB_3084c	0.113963		0.0391
MAB_1487c	0.32046		0.0391
MAB_1311	0.250412		0.0391
MAB_2120c	0.222766		0.0391
MAB_4061c	0.203775		0.0391
MAB_1460	0.169094		0.0391
MAB_1463	0.142715		0.0391
MAB_3429	0.138399		0.0391
MAB_4474	0.137606		0.0391
MAB_2619	0.126799		0.0391
MAB_0944	0.124623		0.0391
MAB_1633	0.113256		0.0391
MAB_3896c	0.101363		0.0391
MAB_3796c	0.0923865		0.0391
MAB_2831c	0.0790845		0.0391
MAB_2581	-0.118355		0.0391
MAB_2090	-0.12589		0.0391
MAB_1285c	-0.130621		0.0391
MAB_1003c	-0.131607		0.0391
MAB_2762	-0.1424		0.0391
MAB_2208c	-0.145779		0.0391
MAB_2364	-0.147725		0.0391
MAB_0397c	-0.148921		0.0391
MAB_1596	-0.151121		0.0391
MAB_1408c	-0.154484		0.0391
MAB_1316	-0.165195		0.0391
MAB_4571	-0.170889		0.0391
MAB_2673c	-0.174404		0.0391
MAB_1843	-0.178618		0.0391
MAB_2805c	-0.191084		0.0391
MAB_2179	-0.203088		0.0391
MAB_0424	-0.208075		0.0391
MAB_2804c	-0.234384		0.0391
MAB_3182c	-0.234409		0.0391
MAB_1035c	-0.244826		0.0391
MAB_2792c	-0.2989		0.0391
MAB_3979c	-0.321653		0.0391
MAB_1675	-0.531011		0.0391
MAB_3969	-0.812337		0.0391
MAB_0202c	0.165005		0.038745
MAB_4302	0.192756		0.038591
MAB_2406	0.102177		0.038591
MAB_2592c	-0.115904		0.038591
MAB_2409c	-0.138052		0.038591
MAB_4638	-0.222733		0.037829
MAB_1459c	-0.205289		0.037698
MAB_1852c	-0.17322		0.037393
MAB_3545c	-0.264042		0.035829
MAB_0654	-0.137455		0.035326
MAB_4130	-0.154298		0.03526
MAB_4380	-0.30197		0.03526
MAB_2115	-0.138893		0.033674
MAB_3852c	0.241869		0.033497
MAB_0149c	-0.127429		0.033291
MAB_2661c	0.180323		0.033113
MAB_3632	-0.147718		0.033113
MAB_1074c	-0.15813		0.033113
MAB_2632	-0.27594		0.033113
MAB_2143	0.138223		0.031905
MAB_3141	0.10323		0.031905
MAB_0976	-0.184846		0.031905
MAB_3055c	-0.188955		0.031905
MAB_3565	0.210778		0.031501
MAB_4421	0.193374		0.031501
MAB_2314c	0.134149		0.031501
MAB_3722	0.133334		0.031501
MAB_2662	-0.104004		0.031501
MAB_2101	-0.147134		0.031501
MAB_4176c	-0.577193		0.031501
MAB_3767c	-0.167238		0.03145
MAB_3596c	-0.142804		0.031087
MAB_3959c	-0.150237		0.031087
MAB_3023c	0.599878		0.030834
MAB_3130c	0.101644		0.030715
MAB_2188	0.334896		0.030715
MAB_4611c	0.113026		0.030715
MAB_3699c	-0.0990129		0.030715
MAB_0272	-0.121747		0.030715
MAB_3236c	-0.163613		0.030715
MAB_0417c	-0.165179		0.030715
MAB_4366c	-0.195387		0.030715
MAB_2002	-0.203245		0.030715
MAB_2926c	-0.216417		0.030715
MAB_0398c	-0.241417		0.030715
MAB_0670	-0.511134		0.030715
MAB_4287	0.181001		0.03057
MAB_2633	-0.286927		0.03057
MAB_1943c	-0.161533		0.030294
MAB_1008c	-0.243099		0.028799
MAB_0541	-0.0859236		0.026703
MAB_1123	-0.153822		0.025918
MAB_2722c	-0.112377		0.025751
MAB_1708	-0.129847		0.025751
MAB_0393	-0.26254		0.025751
MAB_2894c	-0.115082		0.025504
MAB_3592c	0.251826		0.025452
MAB_4529	0.155304		0.025386
MAB_4255	0.0853962		0.025386
MAB_3778	-0.0925858		0.025386
MAB_4333	-0.116316		0.025386
MAB_2390	-0.118735		0.025386
MAB_1163c	0.362267		0.024766
MAB_4492c	0.232291		0.024766
MAB_2811c	0.15403		0.024766
MAB_3965	0.146716		0.024766
MAB_0213c	0.143866		0.024766
MAB_2102	0.13983		0.024766
MAB_4458c	0.117851		0.024766
MAB_3362c	0.107138		0.024766
MAB_3400	0.106011		0.024766
MAB_3009	-0.0874132		0.024766
MAB_2139	-0.101165		0.024766
MAB_2964	-0.112031		0.024766
MAB_4166c	-0.131638		0.024766
MAB_4257c	-0.133107		0.024766
MAB_4481	-0.163056		0.024766
MAB_2982c	-0.166854		0.024766
MAB_2402	-0.200944		0.024766
MAB_4704c	1.18219		0.024759
MAB_2680c	0.24685		0.024759
MAB_3006	0.158548		0.024759
MAB_0939	-0.129939		0.024759
MAB_3045c	-0.157046		0.024759
MAB_0403	-0.262598		0.024759
MAB_0345	0.24536		0.024619
MAB_4575	0.944934		0.024619
MAB_2218	0.763175		0.024619
MAB_0498c	0.319925		0.024619
MAB_1939	0.278152		0.024619
MAB_2465c	0.241957		0.024619
MAB_3539	0.237401		0.024619
MAB_2944c	0.207754		0.024619
MAB_0693	0.203804		0.024619
MAB_3499c	0.162642		0.024619
MAB_4689c	0.154221		0.024619
MAB_2005	0.150886		0.024619
MAB_3253c	0.141148		0.024619
MAB_0485	0.129299		0.024619
MAB_2234c	-0.0841564		0.024619
MAB_3334c	-0.0923742		0.024619
MAB_3770c	-0.100299		0.024619
MAB_0876	-0.105034		0.024619
MAB_1957	-0.106119		0.024619
MAB_3718c	-0.112706		0.024619
MAB_1871	-0.113552		0.024619
MAB_0663	-0.120797		0.024619
MAB_4826	-0.12533		0.024619
MAB_0164	-0.13213		0.024619
MAB_0606c	-0.13309		0.024619
MAB_0039c	-0.135527		0.024619
MAB_1551c	-0.15108		0.024619
MAB_1292c	-0.15666		0.024619
MAB_3437c	-0.161486		0.024619
MAB_0299	-0.191836		0.024619
MAB_2000	-0.211822		0.024619
MAB_4191	-0.234259		0.024619
MAB_1006c	-0.250428		0.024619
MAB_3505c	-0.449136		0.024619
MAB_3422c	-0.134828		0.024572
MAB_3020c	-0.501587		0.024396
MAB_0767c	-0.31488		0.024275
MAB_2886c	0.2064		0.024275
MAB_4260c	0.120782		0.024275
MAB_0903	-0.127574		0.024275
MAB_1293c	-0.296097		0.024275
MAB_3726	-0.529546		0.024275
MAB_0697	-0.127771		0.024108
MAB_0652	-0.131017		0.024108
MAB_4331c	-0.15012		0.024108
MAB_0875c	0.131623		0.023958
MAB_3498c	-0.213275		0.023958
MAB_3308	-0.138985		0.02353
MAB_1885	0.183812		0.023426
MAB_0796c	-0.114408		0.023426
MAB_4715c	-0.123996		0.023426
MAB_1283c	-0.138478		0.023426
MAB_0895c	-0.182223		0.023426
MAB_4805	-0.114444		0.022659
MAB_4734	-0.13016		0.022404
MAB_1832	-0.106459		0.022131
MAB_1757	-0.086426		0.021294
MAB_0712c	0.275543		0.02067
MAB_1404	0.274974		0.02067
MAB_3513c	0.200363		0.02067
MAB_0585	0.108919		0.02067
MAB_1972c	-0.152412		0.02067
MAB_2087	-0.189102		0.02067
MAB_3073	0.124163		0.020622
MAB_3318	0.219875		0.020433
MAB_1290c	0.131283		0.020433
MAB_2997c	0.128689		0.020433
MAB_4668c	0.124504		0.020433
MAB_1427c	-0.0915479		0.020433
MAB_3380c	-0.144145		0.020433
MAB_4239	-0.149307		0.020433
MAB_0430	-0.149575		0.020433
MAB_0656	-0.158802		0.020433
MAB_4788c	-0.162376		0.020433
MAB_0757	-0.163384		0.020433
MAB_2861	-0.221352		0.020433
MAB_3825	-0.235128		0.020433
MAB_1823c	-0.254242		0.020433
MAB_4385	-0.260435		0.020433
MAB_3696c	-0.307991		0.020433
MAB_1710c	-0.0897527		0.019762
MAB_0153	0.0867578		0.019562
MAB_2305c	0.161638		0.019562
MAB_2891c	0.099117		0.019562
MAB_2917	0.363706		0.019562
MAB_2016	0.309633		0.019562
MAB_0252	0.304332		0.019562
MAB_1031c	0.287776		0.019562
MAB_0387	0.241782		0.019562
MAB_2055	0.23734		0.019562
MAB_2564	0.228225		0.019562
MAB_0495c	0.212909		0.019562
MAB_0798c	0.199759		0.019562
MAB_1605	0.184613		0.019562
MAB_1307c	0.184404		0.019562
MAB_4914c	0.168835		0.019562
MAB_2843c	0.136963		0.019562
MAB_3814c	0.128907		0.019562
MAB_0489	0.127794		0.019562
MAB_1350	0.115272		0.019562
MAB_2200c	0.114777		0.019562
MAB_1869c	0.114372		0.019562
MAB_2347c	0.114248		0.019562
MAB_4940	0.108584		0.019562
MAB_4895c	0.0945115		0.019562
MAB_3299c	0.073648		0.019562
MAB_4379c	-0.0858231		0.019562
MAB_2822c	-0.0921417		0.019562
MAB_2304c	-0.0940778		0.019562
MAB_1097	-0.100276		0.019562
MAB_0416c	-0.10125		0.019562
MAB_0092	-0.107912		0.019562
MAB_4550c	-0.120168		0.019562
MAB_3222c	-0.120961		0.019562
MAB_1949	-0.125668		0.019562
MAB_3238c	-0.126734		0.019562
MAB_2441	-0.128136		0.019562
MAB_4144	-0.136946		0.019562
MAB_1352	-0.136964		0.019562
MAB_3077c	-0.137976		0.019562
MAB_0740c	-0.138325		0.019562
MAB_3636c	-0.138516		0.019562
MAB_0114	-0.138781		0.019562
MAB_0553c	-0.143455		0.019562
MAB_0754c	-0.145177		0.019562
MAB_4554c	-0.145893		0.019562
MAB_3469	-0.146742		0.019562
MAB_0360	-0.158879		0.019562
MAB_3161c	-0.160655		0.019562
MAB_3941c	-0.163272		0.019562
MAB_1888	-0.173707		0.019562
MAB_3000	-0.178802		0.019562
MAB_3117c	-0.179953		0.019562
MAB_0833	-0.180868		0.019562
MAB_2799	-0.181794		0.019562
MAB_3496	-0.203817		0.019562
MAB_2455c	-0.205991		0.019562
MAB_3066c	-0.21107		0.019562
MAB_0141c	-0.2528		0.019562
MAB_1610	-0.368803		0.019562
MAB_1014c	-0.819791		0.019562
MAB_4626c	-0.169089		0.019141
MAB_1845c	-0.356024		0.019141
MAB_0635c	-0.1662		0.018885
MAB_3512	-0.259073		0.018885
MAB_3311c	0.187485		0.018318
MAB_3956c	0.166521		0.018318
MAB_1947	0.144051		0.018318
MAB_1237	0.139263		0.018318
MAB_2469	0.131741		0.018318
MAB_3998	0.107815		0.018318
MAB_1218	0.10416		0.018318
MAB_1086	-0.0718896		0.018318
MAB_3205c	-0.081067		0.018318
MAB_3643	-0.0835794		0.018318
MAB_1564c	-0.0914811		0.018318
MAB_4780	-0.109157		0.018318
MAB_3629c	-0.109642		0.018318
MAB_1636	-0.135367		0.018318
MAB_3336c	-0.145045		0.018318
MAB_4472	-0.145882		0.018318
MAB_2466c	-0.146345		0.018318
MAB_3233	-0.245527		0.018318
MAB_4425	-0.373705		0.018318
MAB_1050c	-0.50063		0.018318
MAB_3709c	-0.509849		0.018318
MAB_3955	-0.785128		0.018318
MAB_4039c	-0.191644		0.018313
MAB_2614	0.188416		0.018113
MAB_2582	-0.256635		0.018113
MAB_3900c	0.228663		0.017864
MAB_0389c	-0.095394		0.017864
MAB_1247c	-0.0967284		0.017864
MAB_2308	-0.118451		0.017864
MAB_0647	0.39723		0.017809
MAB_2807	0.154247		0.017809
MAB_2053	-0.10066		0.017809
MAB_0768	-0.115694		0.017809
MAB_1928c	-0.136778		0.017809
MAB_4781c	0.138861		0.01766
MAB_3440c	0.0810261		0.01766
MAB_3323c	-0.131232		0.01766
MAB_3635c	-0.13154		0.01766
MAB_1705c	-0.171598		0.01766
MAB_0214c	-0.108554		0.017037
MAB_4015c	0.251659		0.01578
MAB_3944	0.147519		0.01578
MAB_1438	-0.0890381		0.01578
MAB_2245	0.0885216		0.013863
MAB_2420c	0.121679		0.013654
MAB_2647c	0.155992		0.013486
MAB_1547c	0.30392		0.013486
MAB_4574c	0.149061		0.013486
MAB_1308	0.129713		0.013486
MAB_2563	0.122358		0.013486
MAB_2117	0.118374		0.013486
MAB_1177	0.115615		0.013486
MAB_4569c	0.11056		0.013486
MAB_2317c	0.0865139		0.013486
MAB_0847c	0.0815616		0.013486
MAB_3403c	-0.109676		0.013486
MAB_0729c	-0.11111		0.013486
MAB_0888c	-0.122759		0.013486
MAB_4949c	-0.125042		0.013486
MAB_0484	-0.128824		0.013486
MAB_2059	-0.133065		0.013486
MAB_1991c	-0.1455		0.013486
MAB_2732	-0.222958		0.013486
MAB_0560	-0.245613		0.013486
MAB_3937	-0.515618		0.013486
MAB_2329c	-0.139517		0.013154
MAB_3113	-0.119086		0.013154
MAB_3507	-0.10848		0.013154
MAB_1116	1.11255		0.013154
MAB_4305	0.233792		0.013154
MAB_2527	0.226663		0.013154
MAB_1413	0.188975		0.013154
MAB_2119c	0.18851		0.013154
MAB_1134c	0.186354		0.013154
MAB_3324	0.160923		0.013154
MAB_4521c	0.1509		0.013154
MAB_4911c	0.148139		0.013154
MAB_3612c	0.144092		0.013154
MAB_3879	0.128457		0.013154
MAB_0326	0.123266		0.013154
MAB_0156c	0.122138		0.013154
MAB_3940c	0.121753		0.013154
MAB_3246c	0.118106		0.013154
MAB_1291	0.117969		0.013154
MAB_4027	0.103458		0.013154
MAB_2015c	0.0979084		0.013154
MAB_4904	-0.0849272		0.013154
MAB_1926	-0.0965048		0.013154
MAB_2389	-0.0978461		0.013154
MAB_1319	-0.102691		0.013154
MAB_4109c	-0.105552		0.013154
MAB_1965c	-0.106025		0.013154
MAB_4814	-0.110713		0.013154
MAB_4274c	-0.111661		0.013154
MAB_3733c	-0.118308		0.013154
MAB_2320c	-0.123831		0.013154
MAB_1674c	-0.12566		0.013154
MAB_0445	-0.135415		0.013154
MAB_4223	-0.142603		0.013154
MAB_3515c	-0.153319		0.013154
MAB_2963	-0.154242		0.013154
MAB_3179c	-0.15678		0.013154
MAB_0708	-0.157274		0.013154
MAB_0310c	-0.157281		0.013154
MAB_0369	-0.167711		0.013154
MAB_0862c	-0.176213		0.013154
MAB_0974	-0.183036		0.013154
MAB_2149	-0.194371		0.013154
MAB_0776	-0.210941		0.013154
MAB_4766	-0.29222		0.013154
MAB_4947	0.172343		0.012463
MAB_3599c	0.116944		0.012463
MAB_0598	-0.0782253		0.012463
MAB_3447c	-0.106436		0.012463
MAB_3195c	0.0687801		0.012461
MAB_0516c	0.362331		0.012169
MAB_2492	0.24674		0.012169
MAB_2315	-0.0967395		0.012169
MAB_3728c	-0.124554		0.012169
MAB_1672	0.116701		0.012116
MAB_0906	-0.102977		0.012116
MAB_2237c	0.129477		0.011959
MAB_4369c	0.152771		0.011747
MAB_3970c	0.123478		0.011747
MAB_4121c	0.122162		0.011747
MAB_1661c	0.117028		0.011747
MAB_0377	-0.118219		0.011747
MAB_4504c	-0.121162		0.011747
MAB_3401	-0.309678		0.011747
MAB_1584	0.133692		0.011564
MAB_1950	-0.0931105		0.011564
MAB_3041	-0.0813653		0.011564
MAB_3785c	0.0802873		0.011564
MAB_3953	-0.270877		0.011564
MAB_2071	0.471092		0.011564
MAB_2530c	0.436327		0.011564
MAB_1422c	0.308097		0.011564
MAB_0790	0.19367		0.011564
MAB_2985c	0.165261		0.011564
MAB_0909	0.145115		0.011564
MAB_3266c	0.144991		0.011564
MAB_0400c	0.14364		0.011564
MAB_1456c	0.140969		0.011564
MAB_3474c	0.138743		0.011564
MAB_3003c	0.135927		0.011564
MAB_4813c	0.134323		0.011564
MAB_2333c	0.134188		0.011564
MAB_3098	0.130553		0.011564
MAB_3315	0.126584		0.011564
MAB_2039	0.122681		0.011564
MAB_3608	0.120594		0.011564
MAB_2796c	0.115017		0.011564
MAB_3106c	0.114254		0.011564
MAB_p09	0.106671		0.011564
MAB_3500	0.102565		0.011564
MAB_3018	0.101692		0.011564
MAB_2369	0.0869538		0.011564
MAB_0872	0.0740657		0.011564
MAB_1995c	0.0705775		0.011564
MAB_3618c	0.0638116		0.011564
MAB_4579c	-0.0765441		0.011564
MAB_1863	-0.0831976		0.011564
MAB_2867	-0.084472		0.011564
MAB_1602	-0.087626		0.011564
MAB_2836c	-0.0899453		0.011564
MAB_4235c	-0.0970602		0.011564
MAB_3124	-0.103769		0.011564
MAB_3650	-0.10587		0.011564
MAB_1265c	-0.108371		0.011564
MAB_3385	-0.112786		0.011564
MAB_0010c	-0.11287		0.011564
MAB_4217c	-0.114476		0.011564
MAB_0710	-0.115272		0.011564
MAB_4254c	-0.115476		0.011564
MAB_4438	-0.117973		0.011564
MAB_2855c	-0.118365		0.011564
MAB_0931c	-0.120386		0.011564
MAB_0330	-0.1257		0.011564
MAB_3415c	-0.128968		0.011564
MAB_2990c	-0.1349		0.011564
MAB_3677	-0.138722		0.011564
MAB_4312	-0.138829		0.011564
MAB_2559c	-0.139193		0.011564
MAB_4104	-0.144233		0.011564
MAB_0245c	-0.147733		0.011564
MAB_3062c	-0.147973		0.011564
MAB_2972	-0.153412		0.011564
MAB_1391	-0.154344		0.011564
MAB_2874	-0.158834		0.011564
MAB_2566	-0.174968		0.011564
MAB_2598	-0.179003		0.011564
MAB_0704c	-0.206044		0.011564
MAB_2576c	-0.225913		0.011564
MAB_2511	-0.227686		0.011564
MAB_3349	-0.263561		0.011564
MAB_2219	-0.270258		0.011564
MAB_0361	-0.304425		0.011564
MAB_3354	-0.48381		0.011564
MAB_0818	-0.516033		0.011564
MAB_2433	0.0948574		0.011158
MAB_0821	0.123244		0.011075
MAB_4010c	-0.150512		0.011075
MAB_3549c	0.152482		0.011072
MAB_2089	0.203735		0.010796
MAB_2846	0.121788		0.010796
MAB_2495	2.28137		0.010796
MAB_3689	0.750466		0.010796
MAB_3691c	0.52897		0.010796
MAB_2121c	0.45483		0.010796
MAB_4741c	0.238838		0.010796
MAB_2976	0.21704		0.010796
MAB_1820c	0.211263		0.010796
MAB_4728c	0.197244		0.010796
MAB_2713	0.187866		0.010796
MAB_0952	0.181357		0.010796
MAB_4913c	0.142006		0.010796
MAB_4114	0.138409		0.010796
MAB_2871c	0.13313		0.010796
MAB_0347	0.127342		0.010796
MAB_2949c	0.125581		0.010796
MAB_3589c	0.116574		0.010796
MAB_4253	0.114708		0.010796
MAB_p20c	0.114418		0.010796
MAB_1624	0.108947		0.010796
MAB_3115	0.107215		0.010796
MAB_3875	0.106755		0.010796
MAB_0610	0.101749		0.010796
MAB_4605c	0.0989879		0.010796
MAB_3819c	0.0964998		0.010796
MAB_1659c	0.0922667		0.010796
MAB_3934c	0.0781619		0.010796
MAB_3531	-0.067365		0.010796
MAB_3135c	-0.0747722		0.010796
MAB_4671c	-0.0817918		0.010796
MAB_4290c	-0.0838037		0.010796
MAB_2363	-0.0984681		0.010796
MAB_2366	-0.101636		0.010796
MAB_3168c	-0.10296		0.010796
MAB_2636c	-0.106309		0.010796
MAB_1332	-0.112002		0.010796
MAB_4427c	-0.114634		0.010796
MAB_0366	-0.119535		0.010796
MAB_3803c	-0.123847		0.010796
MAB_4942	-0.125494		0.010796
MAB_2763	-0.125911		0.010796
MAB_4012c	-0.128657		0.010796
MAB_3367	-0.132661		0.010796
MAB_3458c	-0.13406		0.010796
MAB_0630	-0.135697		0.010796
MAB_0562c	-0.136696		0.010796
MAB_2427	-0.140791		0.010796
MAB_1324	-0.143471		0.010796
MAB_1394c	-0.14914		0.010796
MAB_3923	-0.154166		0.010796
MAB_2480	-0.184104		0.010796
MAB_1704c	-0.224558		0.010796
MAB_2257	-0.326209		0.010796
MAB_4148c	-0.336891		0.010796
MAB_1019c	-0.377013		0.010796
MAB_2609	-0.434736		0.010796
MAB_0042	-0.544923		0.010796
MAB_1725c	-0.718306		0.010796
MAB_3361	-0.118061		0.010045
MAB_2486c	1.02038		0.00973
MAB_1616	-0.104552		0.00973
MAB_4744c	0.308556		0.009461
MAB_4582c	-0.110621		0.009461
MAB_3423	-0.105007		0.009173
MAB_1724c	0.137685		0.009173
MAB_3687	0.125158		0.009173
MAB_0203c	0.102457		0.009173
MAB_1491	0.0822662		0.009173
MAB_3091c	-0.0916409		0.009173
MAB_3219	-0.114997		0.009173
MAB_4822	-0.210161		0.009173
MAB_3001	-0.318428		0.009173
MAB_3925	-0.47459		0.009173
MAB_2092	0.110594		0.009098
MAB_2814	-0.0618308		0.009048
MAB_1720	0.164026		0.008696
MAB_1812c	0.145957		0.008696
MAB_3626c	0.139468		0.008696
MAB_4905	0.0902525		0.008696
MAB_1639c	0.0860471		0.008696
MAB_0686	-0.122987		0.008696
MAB_0521	-0.117435		0.008208
MAB_2787c	0.149113		0.008017
MAB_1281c	-0.112414		0.007844
MAB_2574c	0.947032		0.007818
MAB_1262	0.484175		0.007818
MAB_0341	0.114559		0.007818
MAB_0904	0.0828137		0.007818
MAB_3667	0.0821324		0.007818
MAB_4938	-0.127607		0.007818
MAB_3771c	0.078777		0.007463
MAB_1912c	-0.0843169		0.007463
MAB_3410	-0.113822		0.007463
MAB_2184	-0.185635		0.007463
MAB_1946	0.668646		0.007149
MAB_2668c	0.35227		0.007149
MAB_2259	0.274576		0.007149
MAB_0509c	0.113638		0.007149
MAB_0864	0.105467		0.007149
MAB_4354	0.0828802		0.007149
MAB_4903	-0.079761		0.007149
MAB_2744c	-0.108241		0.007149
MAB_4337	-0.119203		0.007149
MAB_0351	-0.232494		0.007149
MAB_3054c	0.323193		0.007045
MAB_1364	0.0739617		0.007045
MAB_3811c	0.0571102		0.007045
MAB_1191c	-0.0851808		0.007045
MAB_0083	-0.125102		0.007045
MAB_1088	-0.148014		0.007045
MAB_1987	0.0892632		0.006761
MAB_2626c	0.10901		0.00672
MAB_2351c	0.102987		0.006255
MAB_0144c	0.2757		0.006222
MAB_3428c	0.255856		0.006222
MAB_2919c	0.249123		0.006222
MAB_4306	0.248357		0.006222
MAB_2656	0.244401		0.006222
MAB_1183	0.221332		0.006222
MAB_4496c	0.152319		0.006222
MAB_0639c	0.150285		0.006222
MAB_3510c	0.138668		0.006222
MAB_4910c	0.136429		0.006222
MAB_0973	0.133472		0.006222
MAB_0928c	0.131806		0.006222
MAB_1464	0.131119		0.006222
MAB_4259c	0.130268		0.006222
MAB_2987	0.129991		0.006222
MAB_3444c	0.129687		0.006222
MAB_4410c	0.116855		0.006222
MAB_0724c	0.114158		0.006222
MAB_3326c	0.106752		0.006222
MAB_4322	0.105809		0.006222
MAB_3527	0.0977157		0.006222
MAB_0420	0.0923758		0.006222
MAB_0167	0.0908682		0.006222
MAB_4898c	0.0883132		0.006222
MAB_1004c	0.0867436		0.006222
MAB_1614	0.0866429		0.006222
MAB_4508	0.0855855		0.006222
MAB_0676c	0.0850833		0.006222
MAB_3884	0.0838597		0.006222
MAB_3646c	0.0826599		0.006222
MAB_1472c	0.0823599		0.006222
MAB_3936c	0.0802077		0.006222
MAB_0860c	0.0783533		0.006222
MAB_4440c	0.0768941		0.006222
MAB_0985	0.0742265		0.006222
MAB_1057	0.0741979		0.006222
MAB_3704	-0.0627841		0.006222
MAB_1582	-0.0669893		0.006222
MAB_3063	-0.0709191		0.006222
MAB_4073c	-0.0727861		0.006222
MAB_4087	-0.0729552		0.006222
MAB_1932c	-0.0823326		0.006222
MAB_1099c	-0.0852436		0.006222
MAB_1637	-0.0921379		0.006222
MAB_4953c	-0.0937152		0.006222
MAB_2041c	-0.0968564		0.006222
MAB_2851c	-0.104298		0.006222
MAB_0769c	-0.108986		0.006222
MAB_2226c	-0.110258		0.006222
MAB_1506c	-0.112048		0.006222
MAB_3534	-0.112111		0.006222
MAB_2826c	-0.112817		0.006222
MAB_2199c	-0.115042		0.006222
MAB_4894c	-0.11667		0.006222
MAB_0431c	-0.117496		0.006222
MAB_1375	-0.119278		0.006222
MAB_1977	-0.130266		0.006222
MAB_4742c	-0.134358		0.006222
MAB_1542c	-0.135759		0.006222
MAB_4449c	-0.153081		0.006222
MAB_3613c	-0.18111		0.006222
MAB_3787	-0.215195		0.006222
MAB_3050	-0.230891		0.006222
MAB_4528c	-0.231032		0.006222
MAB_2054	-0.247178		0.006222
MAB_0646c	-0.254574		0.006222
MAB_2353	-0.358295		0.006222
MAB_2470c	-0.0844686		0.006186
MAB_2291	-0.216064		0.005256
MAB_0690	0.0862987		0.004986
MAB_0158c	0.19919		0.0049
MAB_3701c	0.153117		0.0049
MAB_0636c	0.143057		0.0049
MAB_4673c	0.115596		0.0049
MAB_0449	0.0981883		0.0049
MAB_4250	0.0864957		0.0049
MAB_2897c	0.0646557		0.0049
MAB_0907	0.0632518		0.0049
MAB_1349	-0.0690848		0.0049
MAB_0319	-0.084172		0.0049
MAB_2644c	-0.0902483		0.0049
MAB_0994	-0.0912195		0.0049
MAB_4179c	-0.0954598		0.0049
MAB_0327	-0.117417		0.0049
MAB_0711	-0.178572		0.0049
MAB_2589c	0.101897		0.004834
MAB_0539	0.094032		0.004834
MAB_1072c	-0.0845961		0.004834
MAB_0830	-0.0998514		0.004834
MAB_0060	-0.100437		0.004834
MAB_1294c	-0.105877		0.004834
MAB_3685	-0.10711		0.004834
MAB_3860c	-0.111513		0.004834
MAB_4002c	-0.113629		0.004834
MAB_1159	-0.114916		0.004834
MAB_0482c	-0.139252		0.004834
MAB_0254c	-0.144913		0.004834
MAB_4818	-0.227199		0.004834
MAB_4635	0.168107		0.00471
MAB_2340	0.081161		0.00471
MAB_2971c	-0.10316		0.00471
MAB_0108c	-0.103776		0.00471
MAB_4201c	-0.107064		0.00471
MAB_4476c	-0.172615		0.00471
MAB_2150c	-0.238562		0.00471
MAB_1552	0.0986814		0.004408
MAB_2803c	0.511555		0.004209
MAB_1230c	0.394371		0.004209
MAB_4709c	0.315314		0.004209
MAB_0428	0.241956		0.004209
MAB_0551	0.2066		0.004209
MAB_2910c	0.200317		0.004209
MAB_3997c	0.157164		0.004209
MAB_3988c	0.153835		0.004209
MAB_3891c	0.143389		0.004209
MAB_1065	0.140845		0.004209
MAB_2014c	0.105243		0.004209
MAB_4182	0.103254		0.004209
MAB_2020c	0.101514		0.004209
MAB_3368c	0.098005		0.004209
MAB_4207	0.0976856		0.004209
MAB_3849c	0.091741		0.004209
MAB_3593	0.0909089		0.004209
MAB_2686c	0.08891		0.004209
MAB_0143c	0.0867592		0.004209
MAB_3155c	0.0779915		0.004209
MAB_0179	0.0690902		0.004209
MAB_3005c	0.0552578		0.004209
MAB_1767	-0.0570983		0.004209
MAB_2912c	-0.059271		0.004209
MAB_1068c	-0.0611657		0.004209
MAB_3259c	-0.0618308		0.004209
MAB_1665	-0.0630704		0.004209
MAB_3341c	-0.0721584		0.004209
MAB_3783c	-0.0735432		0.004209
MAB_3012	-0.0761227		0.004209
MAB_3487	-0.07685		0.004209
MAB_4712	-0.0853357		0.004209
MAB_2110	-0.0862217		0.004209
MAB_3357c	-0.0961751		0.004209
MAB_4714c	-0.0978483		0.004209
MAB_1959	-0.102345		0.004209
MAB_1471c	-0.109453		0.004209
MAB_3661	-0.112261		0.004209
MAB_4876c	-0.112269		0.004209
MAB_1944c	-0.116086		0.004209
MAB_2823c	-0.116101		0.004209
MAB_4493	-0.1162		0.004209
MAB_4390	-0.121337		0.004209
MAB_0261	-0.124098		0.004209
MAB_0260	-0.135531		0.004209
MAB_0307c	-0.136798		0.004209
MAB_4216c	-0.143814		0.004209
MAB_1167	-0.148161		0.004209
MAB_3430c	-0.175179		0.004209
MAB_p18c	-0.23928		0.004209
MAB_3480	-0.378787		0.004209
MAB_2283	-0.440974		0.004209
MAB_4862	-0.543832		0.004209
MAB_3096c	0.161206		0.003464
MAB_1268c	0.0867483		0.003375
MAB_2832c	-0.11126		0.003375
MAB_3143c	-0.131321		0.003375
MAB_2642c	0.101878		0.003162
MAB_3737c	0.131635		0.003152
MAB_0084	0.360758		0.003072
MAB_1557	0.138616		0.003072
MAB_3346	-0.105196		0.003072
MAB_0582c	-0.0934711		0.002994
MAB_2009	-0.112974		0.002994
MAB_2718c	0.0828021		0.002966
MAB_1140	-0.0565516		0.002825
MAB_3798c	-0.0901635		0.002798
MAB_2706c	0.144822		0.002778
MAB_0829	0.0823675		0.002778
MAB_0557	0.0975031		0.002396
MAB_2201	-0.0662342		0.002396
MAB_4403c	0.30073		0.002159
MAB_2393c	0.128573		0.002159
MAB_0491	0.112001		0.002159
MAB_4292	-0.0934981		0.002159
MAB_3379	0.0916834		0.002132
MAB_3419	-0.101542		0.002132
MAB_2152	0.111174		0.0019
MAB_4824c	0.0902284		0.0019
MAB_4188	-0.089707		0.0019
MAB_4762	-0.132944		0.0019
MAB_2397	-0.0633504		0.001782
MAB_2181c	-0.0893296		0.001782
MAB_0760c	-0.0908476		0.001782
MAB_1260c	0.0777531		0.001746
MAB_3766	-0.0901677		0.001746
MAB_0348	-0.207275		0.001746
MAB_3165c	-0.0828233		0.00168
MAB_0205c	0.0981314		0.001288
MAB_3413c	-0.101833		0.001143
MAB_4634c	-0.0704274		0.000987
MAB_3076	0.453445		0.000671
MAB_2696c	-0.0725361		0.000671
MAB_0527c	0.138981		0.000553
MAB_3761c	0.129541		0.000553
MAB_0174	0.100146		0.000553
MAB_1640	0.0975946		0.000553
MAB_0607	0.0899831		0.000553
MAB_2911c	0.0830715		0.000553
MAB_1968c	-0.0804815		0.000553
MAB_1189c	-0.0858375		0.000553
MAB_4111c	-0.0873852		0.000553
MAB_3008	-0.0905875		0.000553
MAB_0535	-0.096553		0.000553
MAB_3069c	-0.100058		0.000553
MAB_2856c	-0.103916		0.000553
MAB_0763c	-0.107514		0.000553
MAB_3339	-0.108835		0.000553
MAB_4603c	-0.109841		0.000553
MAB_3567c	-0.119197		0.000553
MAB_2318c	-0.229438		0.000553
MAB_0032	0.0140984		0.000498
MAB_0154	0.0532631		0.000498
MAB_0311c	0.0716646		0.000498
MAB_0343	0.0104535		0.000498
MAB_0344	0.112617		0.000498
MAB_0732c	0.0378992		0.000498
MAB_0856c	-0.0659464		0.000498
MAB_0881	-0.00314017		0.000498
MAB_1124c	0.0249689		0.000498
MAB_1201c	-0.0130726		0.000498
MAB_1409c	-0.13884		0.000498
MAB_1433	0.0070539		0.000498
MAB_1434	0.0516057		0.000498
MAB_1436	0.0888038		0.000498
MAB_1603	0.0844484		0.000498
MAB_1604	0.0026295		0.000498
MAB_1668	-0.0338739		0.000498
MAB_1847	-0.253641		0.000498
MAB_1951c	0.0167868		0.000498
MAB_1970	0.0564248		0.000498
MAB_1971c	-0.153489		0.000498
MAB_2091	0.053621		0.000498
MAB_2133	-0.0937044		0.000498
MAB_2297	0.334725		0.000498
MAB_2298	-0.0490163		0.000498
MAB_2354	0.0262048		0.000498
MAB_2429c	0.0498759		0.000498
MAB_2646c	-0.00794346		0.000498
MAB_2667c	0.0797411		0.000498
MAB_2669c	0.112781		0.000498
MAB_2691c	-0.0517641		0.000498
MAB_2692c	0.0246103		0.000498
MAB_2705c	0.0342651		0.000498
MAB_2778c	-0.00948268		0.000498
MAB_2779c	0.0297375		0.000498
MAB_2840c	-0.0477598		0.000498
MAB_2850c	0.0391134		0.000498
MAB_2890c	-0.0690636		0.000498
MAB_2892c	0.0209302		0.000498
MAB_2904	0.047153		0.000498
MAB_2959	-0.0196741		0.000498
MAB_3043c	0.0629918		0.000498
MAB_3083c	0.0119633		0.000498
MAB_3129c	-0.0202221		0.000498
MAB_3463	-0.00617679		0.000498
MAB_3466c	0.180927		0.000498
MAB_3645	0.177542		0.000498
MAB_3682c	-0.620655		0.000498
MAB_3705	-0.091826		0.000498
MAB_3914c	0.034602		0.000498
MAB_4139	-0.0691996		0.000498
MAB_4368c	-0.0116504		0.000498
MAB_4394	-0.0688416		0.000498
MAB_4395	0.0776999		0.000498
MAB_4530	-0.12353		0.000498
MAB_4657c	0.0929439		0.000498
MAB_4783	-0.223555		0.000498
MAB_4785	0.0396243		0.000498
MAB_4792	0.0303804		0.000498
MAB_2187	1.03185		0.000498
MAB_4455c	0.928599		0.000498
MAB_3961c	0.857677		0.000498
MAB_0634c	0.552065		0.000498
MAB_p21c	0.452352		0.000498
MAB_2437c	0.415781		0.000498
MAB_4776c	0.372907		0.000498
MAB_2035	0.318517		0.000498
MAB_2933c	0.309784		0.000498
MAB_3275	0.306378		0.000498
MAB_1243c	0.306201		0.000498
MAB_3448	0.305388		0.000498
MAB_0440	0.305134		0.000498
MAB_4451c	0.297904		0.000498
MAB_1753	0.293842		0.000498
MAB_1841c	0.289094		0.000498
MAB_1690	0.281116		0.000498
MAB_1931c	0.279522		0.000498
MAB_3445c	0.271383		0.000498
MAB_3026c	0.260724		0.000498
MAB_4842	0.260543		0.000498
MAB_3640c	0.258418		0.000498
MAB_1587c	0.253982		0.000498
MAB_4489c	0.247531		0.000498
MAB_3707c	0.240716		0.000498
MAB_4615	0.237585		0.000498
MAB_3128c	0.235169		0.000498
MAB_3134c	0.218969		0.000498
MAB_3344	0.213124		0.000498
MAB_0283c	0.213014		0.000498
MAB_3404c	0.212489		0.000498
MAB_3712c	0.209231		0.000498
MAB_0160	0.20768		0.000498
MAB_2381	0.206332		0.000498
MAB_0355	0.205166		0.000498
MAB_3375	0.201704		0.000498
MAB_3627c	0.19903		0.000498
MAB_0536	0.19463		0.000498
MAB_2671	0.193723		0.000498
MAB_2060	0.192672		0.000498
MAB_1001	0.189726		0.000498
MAB_2011	0.187755		0.000498
MAB_2388	0.17815		0.000498
MAB_2032	0.174345		0.000498
MAB_2801	0.171802		0.000498
MAB_1136	0.169094		0.000498
MAB_2359	0.167959		0.000498
MAB_2708	0.164952		0.000498
MAB_4299c	0.161655		0.000498
MAB_2287	0.160537		0.000498
MAB_3716	0.158869		0.000498
MAB_4556c	0.15219		0.000498
MAB_2935c	0.151439		0.000498
MAB_3749	0.151427		0.000498
MAB_2501	0.147756		0.000498
MAB_4720c	0.143324		0.000498
MAB_1139	0.141066		0.000498
MAB_3742c	0.140663		0.000498
MAB_0738	0.138446		0.000498
MAB_0134c	0.137622		0.000498
MAB_2775c	0.137112		0.000498
MAB_4567c	0.13567		0.000498
MAB_1351c	0.135577		0.000498
MAB_2900	0.131256		0.000498
MAB_4258c	0.131056		0.000498
MAB_0209	0.130873		0.000498
MAB_3013	0.13083		0.000498
MAB_0632c	0.13024		0.000498
MAB_0672c	0.130162		0.000498
MAB_1930c	0.129843		0.000498
MAB_1304	0.129268		0.000498
MAB_1488c	0.128982		0.000498
MAB_4773	0.128712		0.000498
MAB_2171	0.128577		0.000498
MAB_1461	0.125374		0.000498
MAB_2168	0.123257		0.000498
MAB_2113	0.123219		0.000498
[truncated: 2,005 more rows]

## Sheet: Figure 3e
		-Log10(FDR)
Protein	L2FC	WhiB7 Proteins	All Others
WhiB7	6.92071	5.16036
MAB_2956	5.86376	6.82341
MAB_3786c	5.05595	8.61931
MAB_3464	4.19871	3.03822
MAB_2273	4.13261	6.8367
MAB_2355c	4.05129	6.50012
MAB_3424c	4.03611	7.96193
MAB_0357c	3.78655	8.10636
MAB_0800	3.75771	7.45216
MAB_4837c	3.62278	7.85031
MAB_4621c	3.51222	8.61931
MAB_4054c	3.47432	7.85031
MAB_4324c	3.44842	7.24214
Eis2	3.40285	7.96193
MAB_3913	3.39249	6.68816
MAB_1344c	3.37033	5.94621
MAB_0404c	3.14492	8.10636
Cat	3.13314	5.72203
MAB_0163c	3.04506	8.48335
MAB_2903	2.98593	2.87971
MAB_1125c	2.94264	8.61931
MAB_2780c	2.93839	4.99136
MAB_3017	2.87378	6.27967
MAB_0857	2.71379	4.08675
MAB_1395	2.01849	7.8074
MAB_2845	2.01383	6.84429
MAB_2396	1.85318	6.56527
MAB_4369c	1.66211	4.43227
MAB_0159	1.61396	3.72912
MAB_3042c	1.59433	4.17879
MAB_4294	1.56897	4.47148
MAB_3544	1.50125	5.34414
MAB_3408c	1.36336	4.59557
MAB_4785	1.34743	4.03593
MAB_1846	1.30627	3.96337
MAB_1340	1.30605	3.36479
MAB_4921c	1.21292	2.83333
MAB_0097	1.10061	4.56305
MAB_3509c	1.09238	4.58455
MAB_1999	-1.8095	3.72912
MAB_0219	4.18428		4.26274
MAB_1183	3.09572		4.45559
MAB_2526c	2.57696		3.2773
MAB_2529c	2.32437		2.64539
MAB_2527	2.28413		4.26274
MAB_4786c	2.26069		2.58721
MAB_2530c	2.20779		2.22619
MAB_2668c	2.16345		2.35477
MAB_4059c	2.07971		6.4501
MAB_3900c	2.07326		4.0615
MAB_2536	2.06045		2.67499
MAB_2584	1.85954		2.86514
MAB_0069	1.69319		2.66711
MAB_1653	1.48543		3.44208
MAB_2113	1.3875		2.77547
MAB_2528c	1.30837		5.01411
MAB_3019	1.245		3.05808
MAB_1654	1.23578		2.86899
MAB_3310c	1.13773		3.7946
MAB_1655	1.02579		3.70502
MAB_1652	1.0174		3.13206
MAB_4241c	-1.00087		3.01639
MAB_1386	-1.00184		4.53476
MAB_0659	-1.02659		3.7644
MAB_0613	-1.04127		3.11692
MAB_1916c	-1.0501		4.26355
MAB_4036	-1.08402		4.13484
MAB_0644c	-1.09284		2.85346
MAB_0906	-1.11857		4.43969
MAB_4416c	-1.12759		3.48805
MAB_4874c	-1.13457		3.67366
MAB_3168c	-1.13963		4.30999
MAB_2512	-1.14667		3.49723
MAB_4768c	-1.14697		3.26976
MAB_4878c	-1.14839		2.04142
MAB_4822	-1.15239		2.11262
MAB_4476c	-1.15593		2.41105
MAB_3412	-1.17336		2.64539
MAB_3301	-1.1762		2.83093
MAB_4801	-1.18743		4.51655
MAB_3959c	-1.19234		4.06239
MAB_2155c	-1.23575		3.32727
MAB_2156	-1.23889		2.58613
MAB_0853	-1.25		3.32583
MAB_4307	-1.25155		5.04845
MAB_0443	-1.25266		3.03822
MAB_2184	-1.27879		2.68994
MAB_2555	-1.29278		4.365
MAB_0168c	-1.29428		3.72146
MAB_4528c	-1.29567		2.02554
MAB_4007c	-1.29599		3.74111
MAB_2107	-1.30783		5.39864
MAB_1035c	-1.31994		2.9177
MAB_4893c	-1.34898		2.96994
MAB_2349	-1.35441		5.76703
MAB_3415c	-1.35795		4.31242
MAB_4793c	-1.3924		2.26041
MAB_1301c	-1.39479		2.66908
MAB_0514	-1.39927		4.86779
MAB_2728c	-1.39983		4.59557
MAB_1172c	-1.40123		3.93418
MAB_1023c	-1.43572		4.10804
MAB_4775c	-1.46916		5.55405
MAB_3836c	-1.48946		2.26675
MAB_2266c	-1.50714		5.20732
MAB_1723	-1.54474		5.13559
MAB_2414c	-1.55337		4.50988
MAB_3521c	-1.56163		3.11955
MAB_1974	-1.58113		6.10507
MAB_2847c	-1.58142		2.64539
MAB_4529	-1.58458		4.77853
MAB_3583c	-1.59669		5.24223
MAB_1428	-1.60444		4.0615
MAB_4646	-1.60942		4.51919
MAB_0869c	-1.6165		5.03189
MAB_1367c	-1.61903		3.39633
MAB_3541c	-1.62951		2.56668
MAB_0560	-1.70895		3.10993
MAB_0221c	-1.7244		6.36586
MAB_2932c	-1.72967		2.7394
MAB_3847	-1.73193		3.44304
MAB_4719c	-1.74551		6.22151
MAB_2727c	-1.7534		2.27945
MAB_0409	-1.77377		6.38502
MAB_2257	-1.77704		2.12977
MAB_2967c	-1.77716		2.159
MAB_1055c	-1.80803		4.58455
MAB_3835c	-1.8528		5.40028
MAB_3167c	-1.89947		5.18682
MAB_1828	-1.91604		3.09904
MAB_2465c	-1.91744		3.93386
MAB_2000	-1.93331		4.35242
MAB_1770	-1.96028		3.72057
MAB_3516c	-1.98832		2.26675
MAB_1761	-2.0098		4.42056
MAB_0117c	-2.02168		4.53909
MAB_2676	-2.02298		5.21579
MAB_4240c	-2.17523		4.13484
MAB_0169c	-2.35551		5.20612
MAB_2417	-2.54797		3.72146
MAB_1239	-2.66695		6.04751
MAB_4030	-2.87462		4.26274
MAB_3610c	-2.98908		2.78595
MAB_3430c	-3.40305		5.80374
MAB_2231c	-3.45883		6.30362
MAB_1341	0.992148		4.0615
MAB_3543c	0.910904		2.22123
MAB_2518	0.884757		4.39721
MAB_4395	0.884191		3.01639
MAB_2670c	0.877238		3.44208
MAB_2131	0.853149		4.57987
MAB_4792	0.813015		3.50576
MAB_3668	0.800254		3.007
MAB_2669c	0.778603		2.22634
MAB_3683c	0.745791		4.49442
MAB_2585	0.732244		2.22825
MAB_3465	0.720564		2.4917
MAB_3018	0.703351		2.87272
MAB_1970	0.683177		2.21604
MAB_1458	0.652411		2.73612
MAB_2323	0.462255		2.86239
MAB_0032	0.430371		2.0577
MAB_0153	0.417257		2.26159
MAB_1075	0.380786		2.05077
MAB_1140	-0.345462		2.05077
MAB_2394	-0.390331		2.0214
MAB_0680c	-0.392375		2.00784
MAB_0105c	-0.393047		2.11515
MAB_1363	-0.414189		2.16567
MAB_3467c	-0.432221		2.39669
MAB_2362	-0.435214		2.04841
MAB_2162	-0.440976		2.52914
MAB_2714c	-0.441231		2.07779
MAB_0568	-0.444681		2.01402
MAB_2964	-0.460842		2.01881
MAB_1483	-0.46321		2.16294
MAB_2406	-0.466904		2.44813
MAB_2696c	-0.471468		2.16294
MAB_3151	-0.487036		2.16194
MAB_1421	-0.488725		2.52914
MAB_2304c	-0.489786		2.46645
MAB_3141	-0.496227		2.54279
MAB_1113c	-0.500466		2.43927
MAB_2139	-0.518529		2.61524
MAB_3297	-0.527547		2.24881
MAB_1879c	-0.533086		3.0715
MAB_4814	-0.534548		2.06939
MAB_2137	-0.542512		2.35477
MAB_2395	-0.544121		2.80728
MAB_2135	-0.550455		2.1897
MAB_2052	-0.556826		2.21604
MAB_0749	-0.56215		2.68994
MAB_0395c	-0.562449		2.26039
MAB_1096	-0.56277		3.17329
MAB_4087	-0.56323		2.96125
MAB_0883c	-0.567517		2.7394
MAB_3074c	-0.576288		2.14132
MAB_2264c	-0.581113		3.26976
MAB_4098c	-0.585159		2.61811
MAB_2925c	-0.58811		2.24779
MAB_4333	-0.593096		2.61811
MAB_3629c	-0.594517		2.5003
MAB_1097	-0.59671		2.83194
MAB_4487c	-0.597789		3.08487
MAB_1923c	-0.599562		2.26976
MAB_1034c	-0.600981		2.2657
MAB_3908c	-0.602487		2.23084
MAB_1831	-0.607793		3.03822
MAB_0093	-0.608241		2.92117
MAB_3606c	-0.621155		2.43049
MAB_2069	-0.624049		2.70693
MAB_2474	-0.626782		2.45793
MAB_1871	-0.626846		2.78595
MAB_3024	-0.628507		2.22634
MAB_3366	-0.629766		3.09904
MAB_1382	-0.637159		2.12977
MAB_4917c	-0.637804		2.30396
MAB_1427c	-0.641238		3.38652
MAB_4690c	-0.644242		2.06896
MAB_0907	-0.647747		3.72955
MAB_2404	-0.648207		3.40719
MAB_1089	-0.653948		3.08757
MAB_2636c	-0.655759		2.52914
MAB_2382	-0.656759		2.54279
MAB_0271	-0.658825		2.03154
MAB_0908	-0.666088		2.19977
MAB_2965c	-0.66855		2.56668
MAB_2057	-0.669366		2.12977
MAB_2167	-0.676141		2.78595
MAB_2227c	-0.679269		3.38652
MAB_4354	-0.682509		3.19274
MAB_0329	-0.684289		3.44208
MAB_4875c	-0.69522		4.0615
MAB_2918c	-0.699433		2.80508
MAB_0330	-0.711979		2.34828
MAB_1937	-0.720463		2.402
MAB_4873c	-0.724108		2.27051
MAB_1862	-0.727894		4.20126
MAB_0910	-0.728567		4.17879
MAB_3766	-0.729853		2.78595
MAB_2800	-0.73034		2.47773
MAB_2829c	-0.733076		2.14368
MAB_0667	-0.73576		2.81123
MAB_1830	-0.73767		3.72955
MAB_2505c	-0.738823		2.31544
MAB_0848c	-0.739949		2.54279
MAB_2153	-0.743717		2.87584
MAB_p02	-0.744575		2.54877
MAB_1508c	-0.7523		2.35477
MAB_2267c	-0.752698		2.24779
MAB_4415	-0.757535		4.21362
MAB_1658c	-0.762871		2.485
MAB_1446	-0.765418		2.54279
MAB_0441	-0.772059		2.79883
MAB_3423	-0.774758		2.92117
MAB_3994c	-0.779787		2.78595
MAB_2588	-0.781394		2.15897
MAB_0717	-0.793479		2.87131
MAB_2005	-0.794847		2.63394
MAB_2265c	-0.797751		3.58234
MAB_p10	-0.801689		2.87272
MAB_3993c	-0.803642		2.7394
MAB_0417c	-0.809242		2.54877
MAB_p13	-0.817856		3.49723
MAB_0929	-0.823591		2.67499
MAB_0247c	-0.826675		3.15541
MAB_0564c	-0.82699		2.55556
MAB_3604c	-0.827929		2.47077
MAB_3198c	-0.832484		2.68994
MAB_3597c	-0.837483		2.35477
MAB_2546	-0.838859		3.03822
MAB_2067c	-0.842058		3.14923
MAB_2166	-0.847153		2.50716
MAB_1705c	-0.853864		2.22634
MAB_1098	-0.861884		2.24881
MAB_4902c	-0.867629		2.42499
MAB_1511	-0.886343		4.13484
MAB_4886	-0.8886		2.84544
MAB_1211c	-0.920644		2.41476
MAB_4326c	-0.931042		3.03822
MAB_3681	-0.936235		3.50576
MAB_2073	-0.938945		2.07824
MAB_4702c	-0.941238		3.88506
MAB_3664	-0.943327		3.3564
MAB_3438	-0.947189		2.66711
MAB_4864	-0.954898		2.81379
MAB_1475	-0.955317		3.63709
MAB_2149	-0.978438		2.1749
MAB_4877c	-0.981133		4.53476
MAB_2101	-0.996437		3.53859
MAB_4211c	-0.998411		3.45146
MAB_0424	-0.999326		2.64539
MAB_4406	-0.99982		3.84447
MAB_2429c	0.403273		1.98863
MAB_2146	-0.737125		1.98584
MAB_2059	-0.613685		1.97162
MAB_2013c	-1.62411		1.97162
MAB_0663	-0.495337		1.95624
MAB_1555	-0.570172		1.95624
MAB_1356	-0.931214		1.94967
MAB_1342	0.473708		1.94809
MAB_4892c	-0.423061		1.94809
MAB_3154c	-0.638498		1.94809
MAB_4199	-0.851483		1.94809
MAB_0646c	-1.35169		1.94809
MAB_0909	-0.703674		1.94175
MAB_2060	-1.64087		1.9416
MAB_0318c	-0.350864		1.93859
MAB_1397c	0.780094		1.93763
MAB_2390	-0.467918		1.93315
MAB_4565c	-0.804457		1.93315
MAB_2056	-0.573108		1.92629
MAB_3377	0.324816		1.92589
MAB_3077c	-0.586755		1.92214
MAB_2679	-0.632036		1.91524
MAB_2592c	-0.432172		1.9149
MAB_3846	1.42805		1.91381
MAB_1226	-0.900344		1.91381
MAB_2048c	-0.375605		1.9034
MAB_3323c	0.574686		1.90278
MAB_3468	-0.525658		1.90278
MAB_3931c	-1.50663		1.90068
MAB_2950c	-0.611827		1.87596
MAB_1228	-0.6255		1.87185
MAB_2232c	-0.406459		1.86767
MAB_4827c	-0.476484		1.86767
MAB_2556c	1.95042		1.86074
MAB_3722	-0.497273		1.86074
MAB_1117c	1.38171		1.86051
MAB_0364c	-0.331961		1.85465
MAB_4128c	0.640398		1.85146
MAB_1432	0.79728		1.84502
MAB_1495	-0.914686		1.83815
MAB_4944c	-0.782917		1.82942
MAB_2256	-0.839022		1.82878
MAB_1102	0.452105		1.82263
MAB_3666	-0.580179		1.80178
MAB_2305c	0.648295		1.79508
MAB_2168	-2.58573		1.79136
MAB_3034	-0.459525		1.78348
MAB_2538c	-0.584707		1.78348
MAB_1872c	-0.731957		1.78348
MAB_2537c	1.10776		1.78164
MAB_4318	-0.35214		1.77662
MAB_3121c	-0.642885		1.77498
MAB_3567c	-0.667399		1.77498
MAB_0437c	-0.445572		1.77484
MAB_1095	-0.496198		1.77484
MAB_0911	-0.510546		1.77484
MAB_2308	-0.488169		1.77115
MAB_3321c	0.37987		1.76904
MAB_4531	-1.26325		1.76577
MAB_0058c	-0.381503		1.76577
MAB_4807	-0.862082		1.76249
MAB_4173	-0.390625		1.75914
MAB_0903	-0.480905		1.74844
MAB_2047c	-0.484581		1.74844
MAB_3182c	-0.801298		1.74844
MAB_2591c	-0.472935		1.74777
MAB_2023c	-0.539794		1.74777
MAB_1950	0.416761		1.74153
MAB_3506c	-0.38645		1.74153
MAB_2476	-0.450144		1.74153
MAB_0086	-1.63871		1.73957
MAB_0014	-0.374332		1.73883
MAB_1472c	-0.402559		1.73719
MAB_0142c	-0.73139		1.73442
MAB_2785	-1.13686		1.73442
MAB_2142	-0.424946		1.73047
MAB_0978	-1.35629		1.72951
MAB_3775c	-0.390151		1.72473
MAB_3785c	0.348094		1.72457
MAB_4137c	-0.438944		1.72241
MAB_2786	-0.444307		1.71328
MAB_2924c	-0.478945		1.69818
MAB_4562	-0.765269		1.69818
MAB_2892c	0.496093		1.69032
MAB_2952c	-0.299736		1.69032
MAB_4321	-0.618689		1.68755
MAB_3796c	0.306919		1.68714
MAB_2374c	-0.429507		1.68651
MAB_4894c	-0.55332		1.68651
MAB_2094	-3.11861		1.68651
MAB_3542c	0.367368		1.67787
MAB_3322c	0.715477		1.65719
MAB_1173c	-0.457669		1.6539
MAB_3031c	-0.738125		1.64244
MAB_2051	-0.53661		1.63421
MAB_3204c	-0.322923		1.63324
MAB_3249	-0.364409		1.63308
MAB_3911	-1.32024		1.63146
MAB_3566c	-0.491227		1.61777
MAB_0121	-0.648412		1.6154
MAB_4730	0.360908		1.61399
MAB_4689c	-0.53818		1.61399
MAB_4679	-0.3426		1.61099
MAB_0686	-0.547649		1.60914
MAB_3548c	-0.746842		1.58935
MAB_2012	-0.491443		1.58911
MAB_3853	-0.536322		1.58767
MAB_3084c	0.364517		1.58498
MAB_0012c	-0.463572		1.58311
MAB_0274c	0.554985		1.5825
MAB_2666c	0.452566		1.58035
MAB_2459	0.398247		1.57551
MAB_0896c	-1.10553		1.57551
MAB_2346	0.326201		1.57399
MAB_0124	-0.631247		1.57131
MAB_1925	-0.267117		1.5707
MAB_0820c	-0.806992		1.5707
MAB_0272	-0.40105		1.56935
MAB_2297	1.86322		1.55859
MAB_3878	-0.358774		1.55752
MAB_3263c	-0.606128		1.55752
MAB_3885	1.93105		1.55202
MAB_4701	-0.593494		1.54624
MAB_4039c	-0.708138		1.53967
MAB_2230c	-0.692488		1.53842
MAB_p04c	-0.665919		1.52934
MAB_2973c	0.502323		1.52921
MAB_4144	-0.49023		1.52921
MAB_2270c	-0.577171		1.52921
MAB_2054	-1.09441		1.52921
MAB_2389	-0.374596		1.52419
MAB_4545	-0.335376		1.52113
MAB_4377c	-0.366056		1.52113
MAB_2471c	-0.936295		1.51749
MAB_3280	0.436658		1.51188
MAB_4821c	-0.960902		1.50303
MAB_0801	1.85773		1.49827
MAB_3562c	-0.931537		1.4944
MAB_3125c	-0.424426		1.48315
MAB_0084	-1.95904		1.4806
MAB_3892c	0.275394		1.47999
MAB_4942	-0.504909		1.47999
MAB_1047c	0.476567		1.47896
MAB_3751c	0.270764		1.47896
MAB_4647	-0.280246		1.47896
MAB_4673c	0.518416		1.4766
MAB_4080c	0.935666		1.47517
MAB_2212	-0.463606		1.47376
MAB_1893	-0.58744		1.47376
MAB_3586c	-0.29441		1.47159
MAB_3373c	-0.467373		1.47125
MAB_1368	-0.915247		1.46357
MAB_0893	-0.850321		1.45958
MAB_1473c	-0.33108		1.45552
MAB_2904	0.358435		1.45495
MAB_4817	-0.358462		1.45495
MAB_1169	-2.04656		1.45434
MAB_1758	-1.46796		1.45287
MAB_4407c	0.324078		1.45052
MAB_0770	-0.490175		1.45007
MAB_3165c	-0.392582		1.44968
MAB_0715c	-0.535047		1.4488
MAB_1576	-0.340721		1.4454
MAB_1261	-1.16417		1.44511
MAB_3161c	-0.552037		1.43552
MAB_3112	-0.478711		1.43529
MAB_3043c	0.396746		1.43334
MAB_0451c	0.356172		1.43038
MAB_3669	0.292108		1.42922
MAB_0470c	-0.53835		1.42839
MAB_3457	-0.31924		1.42443
MAB_4467	-0.470079		1.41973
MAB_2247c	-0.431535		1.41766
MAB_0112	-0.882428		1.41766
MAB_3276	0.516215		1.41644
MAB_2508	1.65199		1.41199
MAB_2899c	-0.545699		1.41058
MAB_1549c	0.412926		1.40937
MAB_3831c	-0.515056		1.40937
MAB_4553	0.346669		1.40775
MAB_2895c	0.431556		1.39285
MAB_1401c	0.838307		1.39213
MAB_2375	-0.47203		1.38765
MAB_4379c	-0.285012		1.38483
MAB_0942	-0.509134		1.3785
MAB_3224c	0.244692		1.37551
MAB_2926c	-0.646208		1.36224
MAB_1387	-0.313326		1.35377
MAB_3480	-1.67153		1.35377
MAB_0888c	-0.425882		1.35203
MAB_4918c	-0.368667		1.35016
MAB_3598c	-2.66238		1.33667
MAB_4270c	-0.352754		1.33028
MAB_1873c	-0.266694		1.33007
MAB_0807	-0.94578		1.33007
MAB_3164c	-0.428847		1.31977
MAB_0561	-0.435237		1.31977
MAB_4435	-0.604764		1.31977
MAB_4305	-0.803241		1.3196
MAB_0403	-0.790062		1.31941
MAB_3166	0.575512		1.31556
MAB_0063c	0.759993		1.31411
MAB_2287	-0.615857		1.31411
MAB_3777	-0.40841		1.31105
MAB_2318c	-1.17378		1.31015
MAB_1767	-0.245608		1.30992
MAB_2066c	-0.328353		1.30992
MAB_1050c	-1.6446		1.30485
MAB_4147c	-0.460223		1.30351
MAB_0660	-0.617799		1.30351
MAB_0018c	-0.827375		1.30351
MAB_3979c	-0.888095		1.30351
MAB_0258c	-0.34015		1.30175
MAB_3028	-0.622528		1.29787
MAB_2245	-0.294729		1.29717
MAB_4002c	-0.4692		1.29698
MAB_1426	-0.612073		1.29533
MAB_2947c	-0.900507		1.28953
MAB_4336	-0.258762		1.28454
MAB_p14	-0.748064		1.28447
MAB_2513c	-0.230758		1.28326
MAB_3264c	-0.560938		1.27904
MAB_4149c	-0.673246		1.27904
MAB_2328c	-1.34144		1.27904
MAB_4720c	-0.987507		1.27629
MAB_2140	-0.522532		1.27527
MAB_2072	-0.787601		1.27479
MAB_4530	-0.612008		1.27028
MAB_0102	-0.576681		1.26698
MAB_1987	0.341658		1.2655
MAB_0872	0.258768		1.26248
MAB_1531c	1.23026		1.25878
MAB_3113	-0.400614		1.25316
MAB_4535c	0.452994		1.25316
MAB_4668c	0.377868		1.25316
MAB_0092	-0.332642		1.25316
MAB_1268c	-0.36354		1.25316
MAB_3545c	-0.722412		1.24873
MAB_3515c	-0.509837		1.24699
MAB_0683c	0.466195		1.24605
MAB_3235c	-0.710627		1.23991
MAB_0746	0.331237		1.22799
MAB_4170	-0.725024		1.22799
MAB_1409c	2.47308		1.22745
MAB_1216c	-0.424086		1.22745
MAB_3179c	-0.509434		1.22736
MAB_1896c	-0.918335		1.22736
MAB_p22c	-1.11074		1.22736
MAB_4022c	-1.56485		1.22736
MAB_0516c	-1.2065		1.22274
MAB_3041	-0.273743		1.21692
MAB_3500	0.347481		1.21692
MAB_0157	-0.305001		1.21692
MAB_3630c	-0.36941		1.21692
MAB_1247c	-0.302848		1.21484
MAB_4488c	-0.346014		1.21248
MAB_2208c	-0.379963		1.21248
MAB_2124	-0.4233		1.21248
MAB_1179c	-0.433549		1.21248
MAB_3614	-0.318231		1.21137
MAB_3170c	-0.391141		1.21106
MAB_3022c	-0.522621		1.20766
MAB_1404	0.804104		1.20528
MAB_0713	-0.300136		1.20528
MAB_4872	-0.374948		1.20371
MAB_4559	0.299064		1.19197
MAB_2138	-0.455426		1.18417
MAB_0674	0.605443		1.18279
MAB_1858	-0.275875		1.18188
MAB_0614	-0.231433		1.1776
MAB_2143	-0.365264		1.15978
MAB_1094	-0.278613		1.15585
MAB_2673c	-0.446937		1.146
MAB_3102c	-0.654779		1.146
MAB_4243c	-0.225358		1.14433
MAB_4057c	-0.394755		1.14433
MAB_0881	0.346055		1.13585
MAB_3335c	-0.344222		1.12674
MAB_1675	-1.3481		1.1261
MAB_4691c	-0.313976		1.12374
MAB_1283c	-0.385781		1.12374
MAB_1419c	-0.390867		1.12374
MAB_2068c	-0.230651		1.12045
MAB_0500c	-0.465194		1.12045
MAB_1710c	-0.254105		1.11735
MAB_4885	-0.323938		1.11312
MAB_1392c	-0.521342		1.11054
MAB_4868c	-0.316208		1.10661
MAB_3860c	-0.413295		1.10634
MAB_0706c	-1.41771		1.10315
MAB_1583	-0.319728		1.09476
MAB_0435c	-0.255201		1.09476
MAB_4106c	-0.398753		1.09467
MAB_0282	-0.533109		1.09375
MAB_4425	-1.0899		1.09375
MAB_1232c	-0.443127		1.09165
MAB_1938c	-1.02179		1.09165
MAB_1349	-0.253128		1.08963
MAB_1924	-0.344561		1.08963
MAB_3652	-0.271253		1.08747
MAB_4916c	-0.236939		1.0855
MAB_1485	-0.374072		1.08427
MAB_4367c	0.495197		1.079
MAB_1634c	0.253353		1.079
MAB_0762	-0.296919		1.079
MAB_3308	-0.376039		1.079
MAB_2876c	-0.414107		1.079
MAB_4826	-0.332458		1.07765
MAB_0905	-0.310365		1.07585
MAB_2371	-0.492629		1.07585
MAB_4402	-0.784292		1.07585
MAB_4181	-0.359124		1.07468
MAB_2164	-0.526557		1.07468
MAB_0552c	-0.642009		1.07468
MAB_3101c	-4.0685		1.0731
MAB_2740c	0.375625		1.07104
MAB_0434c	-0.300303		1.06981
MAB_2157	-0.336598		1.06887
MAB_3960c	-0.381377		1.06525
MAB_1433	0.334706		1.0651
MAB_2132	0.314787		1.0651
MAB_1599	1.0446		1.0651
MAB_0587	0.253131		1.0651
MAB_0380	-0.245868		1.0651
MAB_1099c	-0.299466		1.0651
MAB_0010c	-0.347151		1.0651
MAB_2248	-0.376906		1.0651
MAB_4433c	-0.397101		1.0651
MAB_2653c	-0.288951		1.06444
MAB_4011c	0.257577		1.06438
MAB_0981c	-0.415848		1.06438
MAB_0778	-1.24698		1.06383
MAB_2392	-0.207407		1.05793
MAB_3183c	-0.396276		1.05708
MAB_3016c	0.365796		1.0563
MAB_1189c	-0.331881		1.04839
MAB_4867c	-0.334978		1.04577
MAB_0155	-0.390163		1.04515
MAB_1319	-0.299661		1.04375
MAB_3870c	-0.482689		1.04103
MAB_0565c	-0.580849		1.03917
MAB_4636	-0.340057		1.02946
MAB_0285	-0.35684		1.0271
MAB_2260	-0.349092		1.02106
MAB_3704	-0.213706		1.02036
MAB_1689	-0.304244		1.01117
MAB_4618	-1.10076		1.01117
MAB_1116	-3.26206		1.01117
MAB_2855c	-0.364328		1.01069
MAB_2091	0.328579		1.00738
MAB_3015	-0.580963		1.00738
MAB_3021c	-0.234514		1.00699
MAB_3380c	-0.37825		1.00699
MAB_3888	-0.566965		1.00518
MAB_2329c	-0.401135		1.00486
MAB_3987c	-0.238973		1.0018
MAB_1951c	-0.411973		1.00112
MAB_0492	-0.27962		1.00112
MAB_3244	-0.503016		1.00112
MAB_2784c	-0.278504		0.999238
MAB_2122	-0.3519		0.994432
MAB_4345c	0.674814		0.993631
MAB_4158	-0.356117		0.988427
MAB_4556c	-0.656455		0.988427
MAB_1128c	0.227879		0.987253
MAB_2641c	0.456835		0.986769
MAB_1768	-0.348807		0.986769
MAB_4296c	0.248459		0.977177
MAB_2249	-0.482662		0.977177
MAB_3460c	-0.771759		0.976455
MAB_2081	-0.211513		0.975019
MAB_3876c	0.215953		0.972405
MAB_2376c	-0.280396		0.972405
MAB_0442	-0.579378		0.972405
MAB_4299c	-0.61656		0.972405
MAB_4890	-0.455189		0.971402
MAB_1535c	-1.55928		0.967827
MAB_4940	0.283474		0.965487
MAB_2111	-0.335933		0.965487
MAB_1072c	-0.28616		0.962497
MAB_3621c	-0.295207		0.962497
MAB_1823c	-0.645412		0.956426
MAB_1603	0.319018		0.953363
MAB_1909c	-0.330488		0.950416
MAB_0082c	-0.366682		0.950416
MAB_2332c	-0.381059		0.949624
MAB_4414	-0.355253		0.948453
MAB_4073c	-0.235813		0.947653
MAB_0074c	-0.749136		0.947653
MAB_0865	-0.497968		0.946864
MAB_0245c	-0.434968		0.946179
MAB_0127c	0.394571		0.938619
MAB_3820c	0.257579		0.934463
MAB_0752c	-0.319576		0.931637
MAB_2979	-0.367697		0.930264
MAB_0805	-0.78152		0.928401
MAB_1487c	0.712784		0.928169
MAB_0486c	-0.316682		0.928169
MAB_3514c	-0.388336		0.928169
MAB_0303	-0.367106		0.927058
MAB_0499	-0.290016		0.926969
MAB_2602c	0.569281		0.923076
MAB_0060	-0.332586		0.923076
MAB_0661	-0.351141		0.923076
MAB_3897c	-0.20761		0.922654
MAB_4120c	-0.204953		0.921551
MAB_2148	-0.521995		0.921551
MAB_1947	-0.376211		0.92149
MAB_4505c	-0.294895		0.921478
MAB_4567c	-0.57141		0.92032
MAB_1650c	-0.580479		0.92032
MAB_4253	0.337145		0.918842
MAB_3623	-0.857404		0.918842
MAB_3020c	-1.43154		0.918567
MAB_0722	-0.396378		0.917273
MAB_0757	-0.404739		0.915855
MAB_0541	-0.198713		0.915374
MAB_1864	-0.203715		0.915224
MAB_2444c	0.303512		0.914868
MAB_4164	-0.417752		0.914868
MAB_2859c	-0.28366		0.912802
MAB_2441	-0.317053		0.908054
MAB_0373	-0.265427		0.906708
MAB_3655c	-0.230787		0.903469
MAB_0379	-0.343689		0.903469
MAB_2136	-0.782143		0.903469
MAB_0688c	0.346305		0.902746
MAB_3319	-1.13135		0.901772
MAB_1592c	-0.203143		0.900742
MAB_4014	-0.438101		0.90073
MAB_2095	-0.640134		0.900723
MAB_1704c	-0.653304		0.89521
MAB_3818c	0.247357		0.89305
MAB_4151c	-0.874231		0.889254
MAB_2656	-0.769765		0.889093
MAB_3679c	-1.13358		0.889093
MAB_1339	0.338823		0.888579
MAB_2667c	0.342731		0.888345
MAB_1107c	-0.772796		0.887646
MAB_2691c	0.261684		0.887289
MAB_0930	-0.268936		0.883799
MAB_1194	-0.216351		0.883673
MAB_1753	-1.07475		0.883673
MAB_2192	-0.22235		0.883516
MAB_0670	1.14069		0.882199
MAB_0109c	0.298169		0.882199
MAB_1132c	-0.354421		0.874969
MAB_0140c	-0.512731		0.870713
MAB_1067	-0.499291		0.8687
MAB_1673	-0.577645		0.868
MAB_0172	0.425282		0.86557
MAB_4099c	-0.309218		0.864618
MAB_2391	-0.272795		0.863222
MAB_0376	-0.230127		0.86168
MAB_0143c	-0.280056		0.857922
MAB_3402	-0.43815		0.857922
MAB_1932c	-0.246835		0.857477
MAB_1521	-0.438526		0.857477
MAB_3275	-1.52301		0.857477
MAB_2548c	-0.227792		0.856926
MAB_1160	-0.216459		0.855212
MAB_3957	-0.28268		0.855212
MAB_0053c	-0.36771		0.855069
MAB_1415c	2.64354		0.853135
MAB_3356c	-0.290361		0.853135
MAB_0759c	-0.389019		0.853135
MAB_3653	-0.494938		0.853135
MAB_3044c	-1.61837		0.85154
MAB_4662c	-0.321136		0.850962
MAB_2041c	-0.290017		0.849593
MAB_4409	-0.25899		0.848747
MAB_1939	-0.634974		0.848747
MAB_4876c	-0.356803		0.845813
MAB_2055	-0.568241		0.842657
MAB_3827c	-0.416542		0.842101
MAB_4070c	-0.260327		0.841185
MAB_1240	-0.273274		0.841185
MAB_2891c	0.236315		0.838833
MAB_1103	-0.558215		0.836243
MAB_2141	-0.426853		0.835646
MAB_4915c	-0.847193		0.835646
MAB_0008	-0.332308		0.835185
MAB_0016	-0.572964		0.833999
MAB_4781c	-0.342914		0.833769
MAB_3397	-0.356178		0.833616
MAB_3815c	0.174538		0.833398
MAB_0372	-0.231602		0.830805
MAB_4041c	-0.945331		0.829797
MAB_4641	-1.20286		0.829797
MAB_3108c	0.195791		0.827588
MAB_1989c	-0.23359		0.827588
MAB_4764c	0.35763		0.826514
MAB_1763	-0.275514		0.821264
MAB_1957	-0.236848		0.819701
MAB_0617	-0.279839		0.819701
MAB_1998	-0.263016		0.817786
MAB_1708	-0.280275		0.817786
MAB_1171c	-0.49003		0.817786
MAB_1078	-0.259745		0.817774
MAB_2128c	-0.447342		0.816508
MAB_p01	-0.45908		0.816508
MAB_0832	-0.239807		0.816363
MAB_2209c	-0.252299		0.81582
MAB_0123	-0.312002		0.81582
MAB_2793c	-0.371261		0.814024
MAB_4334	-0.301086		0.803185
MAB_2042c	-0.28709		0.802382
MAB_3426c	-0.423522		0.800693
MAB_4907	-0.312789		0.799439
MAB_3828c	-0.26974		0.796756
MAB_3754c	-0.18067		0.79595
MAB_0343	0.317116		0.795777
MAB_3005c	0.169606		0.795777
MAB_3819c	0.257728		0.795454
MAB_0740c	0.31953		0.794906
MAB_0654	-0.280984		0.794477
MAB_4043c	-0.460287		0.794477
MAB_4794	-0.22893		0.79434
MAB_1358c	-1.50325		0.79434
MAB_2296	0.17319		0.793641
MAB_2928	-0.243507		0.793641
MAB_1434	0.228467		0.792572
MAB_4860c	-0.242322		0.791078
MAB_2605c	-0.222024		0.787324
MAB_2561c	-0.327631		0.787058
MAB_4650c	-0.288241		0.783822
MAB_1978c	-0.260308		0.783445
MAB_3098	0.332203		0.781095
MAB_0742c	0.573258		0.777653
MAB_2968	-0.241599		0.774258
MAB_1112c	-0.204201		0.773699
MAB_0197	-0.333115		0.773699
MAB_1865	-0.356624		0.773699
MAB_2078	-0.357895		0.773699
MAB_1276c	0.375768		0.77181
MAB_0994	-0.266056		0.771525
MAB_3874c	-0.461919		0.771525
MAB_2237c	0.320685		0.771169
MAB_0509c	0.313568		0.771169
MAB_3816c	0.208894		0.771169
MAB_1513	-0.191849		0.771169
MAB_0005	-0.276505		0.771169
MAB_3636c	-0.314445		0.771169
MAB_3980	-0.380799		0.771169
MAB_0015	-0.396582		0.771169
MAB_2090	-0.246949		0.767503
MAB_2226c	-0.312643		0.767259
MAB_2053	-0.2342		0.763894
MAB_0344	0.375087		0.757453
MAB_3953	-0.682704		0.756345
MAB_4365c	0.229354		0.753423
MAB_0703c	-0.250057		0.753423
MAB_1637	-0.25794		0.753423
MAB_3060c	-0.329676		0.753423
MAB_4809c	-0.210338		0.752377
MAB_1546c	0.248649		0.751633
MAB_0149c	-0.252612		0.751633
MAB_1819c	-0.25679		0.751633
MAB_3736c	-0.257013		0.751633
MAB_0727	-0.406164		0.751633
MAB_4196	-0.476038		0.751633
MAB_3872c	0.516725		0.747221
MAB_2665c	0.240949		0.747221
MAB_4601c	0.239924		0.747221
MAB_0370	-0.219294		0.747221
MAB_3336c	-0.330199		0.747221
MAB_1280c	-0.428973		0.747221
MAB_3092c	-1.50956		0.747221
MAB_4586c	-0.395113		0.74482
MAB_4687	-0.226149		0.744577
MAB_3939	-0.295696		0.740923
MAB_4906	0.365348		0.739733
MAB_3038	-0.18337		0.739733
MAB_0826c	-0.252275		0.739733
MAB_1241c	-0.294268		0.73928
MAB_4818	-0.649092		0.73928
MAB_2868c	-0.403419		0.738456
MAB_3196c	0.183394		0.737513
MAB_4525	-0.254636		0.737513
MAB_2235	-0.657243		0.737513
MAB_1687	4.06877		0.735574
MAB_3901	1.72286		0.735574
MAB_2477c	-0.209436		0.735574
MAB_4162c	-0.320249		0.735574
MAB_0625	-0.326755		0.735574
MAB_0402	-0.390077		0.735574
MAB_4201c	-0.304447		0.730476
MAB_4342c	-0.215256		0.729908
MAB_0900c	-0.261136		0.729908
MAB_4429	-0.67217		0.729908
MAB_2259	-0.729556		0.729908
MAB_3522c	-0.7976		0.729908
MAB_2274c	-0.217087		0.728906
MAB_1769	-0.243751		0.728906
MAB_0081	-0.376227		0.728906
MAB_0849c	0.439115		0.725289
MAB_3947	-0.336757		0.723169
MAB_2123	-0.329968		0.721165
MAB_4484	-0.338948		0.720834
MAB_1017c	-2.12837		0.720834
MAB_0216	-0.853506		0.720743
MAB_2803c	1.46932		0.71915
MAB_1820c	-0.536153		0.71915
MAB_2133	-0.3756		0.717858
MAB_2629	-0.174334		0.716444
MAB_0873	-0.366791		0.715116
MAB_0310c	-0.364907		0.714637
MAB_3627c	-0.736392		0.713234
MAB_1915	-0.194534		0.709931
MAB_3075c	-0.450081		0.709931
MAB_2905c	-0.258496		0.709927
MAB_2720	-0.156858		0.706524
MAB_0650	-0.161554		0.705182
MAB_2590	-0.314343		0.705182
MAB_3316	-0.321381		0.704437
MAB_0890c	-0.955193		0.702939
MAB_2699c	-0.224568		0.701672
MAB_0141c	-0.544136		0.698658
MAB_3517	-0.262029		0.696102
MAB_4741c	-0.59614		0.696102
MAB_1636	-0.294314		0.695976
MAB_4273c	-0.210495		0.69525
MAB_1337c	0.1985		0.694593
MAB_4456	-0.322083		0.694593
MAB_3147c	-0.791752		0.694593
MAB_1759	-0.541578		0.69381
MAB_3735c	-0.249531		0.693019
MAB_2773c	-0.203489		0.692
MAB_0615	-0.190956		0.691035
MAB_1926	-0.219056		0.690395
MAB_3793c	0.268819		0.689885
MAB_4408c	0.341183		0.687493
MAB_0526c	-0.293628		0.687022
MAB_3294c	-0.199617		0.68633
MAB_2225c	-0.245755		0.68633
MAB_2840c	0.41097		0.685174
MAB_0623	-0.909331		0.685174
MAB_0726	-1.57197		0.685174
MAB_3076	-1.49049		0.684748
MAB_4465	-0.37474		0.681692
MAB_3859c	-0.340386		0.681005
MAB_2677c	-0.195969		0.680238
MAB_0521	-0.29505		0.680118
MAB_0643	-0.199911		0.679721
MAB_0276	-0.234479		0.674846
MAB_2424	-0.503166		0.67476
MAB_3414c	-0.414977		0.674479
MAB_0440	1.13063		0.673642
MAB_1943c	-0.305098		0.67362
MAB_4564c	-0.410102		0.673436
MAB_3869c	0.180723		0.671605
MAB_1085c	0.507794		0.670801
MAB_2960	-0.288179		0.669885
MAB_1130	0.394252		0.669823
MAB_0913c	-0.353315		0.669823
MAB_0154	0.263943		0.669232
MAB_0036c	0.300298		0.669232
MAB_3851c	0.29941		0.667147
MAB_4748c	0.244134		0.667147
MAB_2750c	0.201616		0.667147
MAB_4924	-0.191516		0.667147
MAB_2851c	0.269032		0.664849
MAB_1464	-0.334292		0.664717
MAB_2922c	-0.310522		0.660341
MAB_4136c	-0.338207		0.659367
MAB_2092	0.270617		0.657066
MAB_3805c	0.195927		0.656387
MAB_3330	-0.18565		0.656194
MAB_4866c	-0.277138		0.655744
MAB_2982c	-0.316649		0.653813
MAB_3675	-0.197652		0.646985
MAB_2842c	-0.27215		0.64488
MAB_1931c	-0.888058		0.64488
MAB_3733c	-0.258836		0.644463
MAB_3858c	-0.489766		0.642609
MAB_0673	-0.315429		0.641629
MAB_4698	-0.384349		0.641629
MAB_0605c	-0.166608		0.635491
MAB_4569c	-0.234703		0.635491
MAB_1467c	-0.287834		0.634396
MAB_4113	-0.293476		0.631706
MAB_3798c	0.246203		0.631668
MAB_2685	-0.302626		0.631539
MAB_0775	-0.343018		0.629186
MAB_4704c	2.20463		0.628855
MAB_4109c	-0.225507		0.628261
MAB_1443	-0.32882		0.628261
MAB_3593	0.238818		0.627346
MAB_0786	-0.774635		0.625779
MAB_3868c	0.152968		0.622764
MAB_3205c	-0.165577		0.622314
MAB_4424	-0.25255		0.616605
MAB_3001	-0.752202		0.616463
MAB_2923c	-1.75203		0.614237
MAB_4019c	-0.693371		0.611957
MAB_4216c	-0.378146		0.610759
MAB_4182	-0.273749		0.610212
MAB_3315	-0.276357		0.609728
MAB_2058	-0.353934		0.60963
MAB_4362	-0.459232		0.607959
MAB_3325c	-0.390462		0.606903
MAB_2799	-0.359135		0.605027
MAB_0529c	-0.943168		0.605027
MAB_2234c	-0.156528		0.602829
MAB_4582c	-0.256532		0.599649
MAB_1378c	0.18964		0.599108
MAB_0756c	-0.172162		0.599108
MAB_4712	-0.21932		0.599108
MAB_4297c	0.353671		0.596797
MAB_0651c	0.302354		0.596797
MAB_1607	-0.309327		0.596797
MAB_4625	-0.258984		0.596135
MAB_4337	-0.282211		0.594853
MAB_1628c	-0.527642		0.594041
MAB_0846	-0.427953		0.593441
MAB_3612c	0.302334		0.589643
MAB_4258c	-0.537169		0.589599
MAB_3674	0.269219		0.58882
MAB_4576c	-1.23822		0.587707
MAB_3763	0.246101		0.587445
MAB_0591	-0.234731		0.586451
MAB_1877c	-0.210812		0.585834
MAB_0845	-0.212475		0.585834
MAB_0540	-0.228783		0.585834
MAB_4374	-0.392897		0.585834
MAB_1016c	-0.476836		0.58473
MAB_2262c	-0.305165		0.584463
MAB_2664c	0.20634		0.584441
MAB_0871c	-0.310362		0.584441
MAB_3448	1.19398		0.583807
MAB_2447c	0.282686		0.583807
MAB_2386	-0.276354		0.583807
MAB_1492	-0.186791		0.580029
MAB_3073	-0.230319		0.578921
MAB_3871c	-0.16018		0.578704
MAB_1347c	-0.308626		0.578704
MAB_4583c	0.598904		0.575467
MAB_4352c	-0.311216		0.574032
MAB_1963	-0.2169		0.573046
MAB_0593c	-0.236818		0.572653
MAB_3288c	-0.256939		0.570871
MAB_4392	0.261173		0.568823
MAB_0160	1.02632		0.564159
MAB_3964	-0.581503		0.564072
MAB_4596c	-0.275523		0.563726
MAB_2860c	-0.225974		0.563227
MAB_3453c	-0.328608		0.56288
MAB_3991c	-0.228836		0.562578
MAB_0444	-0.810292		0.562578
MAB_0861	-0.287112		0.561594
MAB_3701c	-0.370967		0.561594
MAB_0148c	-0.227296		0.561076
MAB_1109c	-0.326325		0.561076
MAB_0728	-0.271282		0.558123
MAB_3311c	0.35798		0.557439
MAB_2881c	0.195615		0.557439
MAB_1143c	0.168598		0.557439
MAB_1641	-0.180248		0.557439
MAB_4815	-0.193873		0.557439
MAB_1333	-0.201031		0.557439
MAB_4782	-0.268051		0.557439
MAB_4205	-0.29822		0.557439
MAB_2019	-0.312104		0.557439
MAB_3454	-0.349987		0.557439
MAB_4709c	-0.888883		0.557439
MAB_4731c	-1.23732		0.557439
MAB_3689	-1.63651		0.557439
MAB_3728c	-0.253814		0.557415
MAB_0810c	0.448029		0.555292
MAB_0414	-0.157772		0.55515
MAB_2024	-0.323805		0.55372
MAB_0356c	3.70198		0.552251
MAB_4114	-0.303333		0.551599
MAB_3692c	-0.168227		0.550128
MAB_3880	-0.222778		0.549884
MAB_2347c	-0.213681		0.54829
MAB_2524	0.520787		0.545778
MAB_1679c	-0.277642		0.545778
MAB_2805c	-0.303413		0.545451
MAB_3106c	0.23995		0.545292
MAB_3654c	-0.213914		0.545252
MAB_1818	-0.246179		0.544476
MAB_2475c	-0.255908		0.544476
MAB_2958	0.247697		0.543801
MAB_2715c	-0.413525		0.543642
MAB_4711	-0.353312		0.543351
MAB_1971c	-0.766263		0.542659
MAB_2061c	0.248352		0.542659
MAB_4387	-0.186919		0.542595
MAB_1252	0.251252		0.541662
MAB_2684c	-0.135765		0.541662
MAB_4412c	-0.339929		0.541342
MAB_4139	-0.284558		0.539392
MAB_1476	-0.212831		0.539392
MAB_2377	-0.311506		0.539392
MAB_4931	-0.4145		0.539392
MAB_4831c	-0.430922		0.539392
MAB_0839c	-0.514451		0.539392
MAB_0493	-0.728618		0.539392
MAB_0558c	-0.184907		0.539174
MAB_1620	-0.258999		0.539174
MAB_1233c	-0.181153		0.537705
MAB_0354c	-0.361136		0.537705
MAB_1388c	0.192037		0.537151
MAB_4320c	-0.198339		0.537151
MAB_4777c	0.20936		0.536121
MAB_0592c	-0.423253		0.536121
MAB_2326c	-0.497442		0.536121
MAB_4006	-0.705638		0.536121
MAB_1526	0.270771		0.534778
MAB_2692c	0.427459		0.532422
MAB_3909	-0.322367		0.532357
MAB_0951	-0.189597		0.531656
MAB_4571	-0.26759		0.531656
MAB_0835c	-0.226237		0.530669
MAB_3243	-0.27411		0.529918
MAB_3365	-0.171521		0.528691
MAB_4949c	-0.238282		0.528691
MAB_2999c	-0.272925		0.528691
MAB_2963	-0.298952		0.528691
MAB_0483c	-0.234895		0.525299
MAB_4758	0.5306		0.521408
MAB_4224	-0.194972		0.521408
MAB_1041	0.256586		0.520688
MAB_0130	-0.257493		0.520688
MAB_3999	-0.277877		0.520688
MAB_2393c	-0.314331		0.520688
MAB_3026c	-0.805191		0.520688
MAB_3256c	-0.219645		0.520204
MAB_3353c	2.46793		0.519139
MAB_0897c	-0.298802		0.519139
MAB_3138	-0.23784		0.518612
MAB_0094c	0.795532		0.517908
MAB_3385	-0.222132		0.517894
MAB_4154c	0.463844		0.517505
MAB_3227c	-0.181666		0.516979
MAB_0750	-0.271759		0.516979
MAB_1690	-0.795963		0.516979
MAB_0371	-0.286483		0.51629
MAB_3849c	0.215281		0.516286
MAB_4614	-1.42451		0.516286
MAB_1533c	0.15983		0.515404
MAB_0938c	-0.261747		0.515371
MAB_1411	-0.159196		0.515126
MAB_2726c	-0.156215		0.515059
MAB_1070c	-0.150767		0.514737
MAB_3703c	-0.879994		0.514475
MAB_0313c	-0.229421		0.513625
MAB_0485	0.215042		0.513311
MAB_3650	-0.212222		0.513311
MAB_4607c	-0.184401		0.512308
MAB_2213	-0.189351		0.509819
MAB_0243	-0.198057		0.509819
MAB_0637c	-0.221468		0.509819
MAB_4566c	-0.459958		0.509819
MAB_1525c	0.213432		0.509623
MAB_4217c	-0.225607		0.508238
MAB_0766	1.5965		0.508182
MAB_4805	-0.193458		0.508048
MAB_1875c	-0.352148		0.508048
MAB_3662c	-0.219384		0.501662
MAB_3910	-0.281054		0.501591
MAB_4597c	-0.297367		0.500461
MAB_3291	0.292609		0.500215
MAB_3877c	0.175593		0.500215
MAB_4427c	-0.235089		0.498729
MAB_4948c	-0.267892		0.498613
MAB_2606c	-0.164227		0.498112
MAB_0973	-0.292653		0.498112
MAB_0739c	0.171563		0.497743
MAB_2387	-0.222398		0.497743
MAB_0396c	-0.338662		0.497743
MAB_4677c	-0.302541		0.497138
MAB_3809c	-0.176412		0.496039
MAB_4899c	0.160011		0.494941
MAB_0594c	-0.14189		0.494941
MAB_3063	-0.155528		0.494753
MAB_3482	-0.250715		0.494524
MAB_3907c	-0.304314		0.494524
MAB_3988c	0.357448		0.494138
MAB_2315	-0.182419		0.493782
MAB_1457	0.168278		0.493564
MAB_3807c	0.247856		0.492321
MAB_0620c	-0.193091		0.492321
MAB_4715c	-0.205087		0.491835
MAB_3222c	-0.21027		0.491835
MAB_3596c	-0.221204		0.491835
MAB_0557	-0.229022		0.491835
MAB_2445	-0.296909		0.491835
MAB_3950c	-0.894037		0.491835
MAB_3066c	-0.35742		0.491715
MAB_1936	0.169524		0.491172
MAB_0969	-0.189124		0.491172
MAB_1229	-0.276164		0.490404
MAB_0830	-0.221512		0.489996
MAB_4464	-0.222275		0.489996
MAB_3191	-0.363238		0.489996
MAB_2900	-0.400224		0.489996
MAB_2511	-0.432026		0.489996
MAB_4356c	-0.799137		0.489996
MAB_2933c	-0.83978		0.489996
MAB_3782c	-0.168148		0.489345
MAB_1177	0.207437		0.487957
MAB_3912	-0.193724		0.487799
MAB_1093c	-0.246469		0.487799
MAB_0923c	-0.299362		0.487799
MAB_2835	-0.17864		0.487165
MAB_2214c	-0.462132		0.487165
MAB_1587c	-0.776013		0.487165
MAB_3299c	0.123823		0.485385
MAB_2627c	-0.160728		0.484338
MAB_0912	-0.259434		0.484326
MAB_3797c	0.198749		0.483976
MAB_3259c	-0.138196		0.483976
MAB_0007	-0.191986		0.483109
MAB_4750	-0.264355		0.483109
MAB_3172c	-1.60611		0.483109
MAB_2593	0.503694		0.482191
MAB_3251c	-0.195726		0.482191
MAB_1942c	-0.29481		0.482191
MAB_0936c	-0.400117		0.482191
MAB_3052	0.26492		0.481829
MAB_1316	-0.244473		0.481391
MAB_1445	0.350915		0.480669
MAB_2822c	0.156058		0.480669
MAB_0186c	0.131985		0.480669
MAB_3236c	-0.250135		0.480669
MAB_4595c	-0.267983		0.480669
MAB_1273	-0.322946		0.480669
MAB_1543	-0.255441		0.480649
MAB_1894c	-0.534552		0.47944
MAB_2809c	-0.220004		0.479258
MAB_2662	-0.157241		0.479113
MAB_2233c	-0.212452		0.478507
MAB_0181	-0.171966		0.478063
MAB_2762	-0.20661		0.478063
MAB_3383c	-0.253916		0.478063
MAB_0528c	-0.35346		0.478063
MAB_4490c	-0.423519		0.477737
MAB_1410c	0.214836		0.477288
MAB_2221	-0.163007		0.475187
MAB_1632c	-0.225836		0.475187
MAB_4197	-0.50834		0.475187
MAB_1060	0.630609		0.474422
MAB_1579	-0.146275		0.473324
MAB_4483	-0.288116		0.473324
MAB_0089c	-0.370567		0.471984
MAB_3620c	0.265762		0.471091
MAB_3379	0.209279		0.470938
MAB_4368c	0.473253		0.470198
MAB_3710	-0.283722		0.469642
MAB_0628	-0.152297		0.467783
MAB_4480c	0.269693		0.466437
MAB_1996	-0.15113		0.466437
MAB_2258	0.24288		0.466145
MAB_4747	-0.189559		0.46614
MAB_2290	-0.182853		0.46442
MAB_1566c	-0.258374		0.46442
MAB_4816c	-0.27114		0.46442
MAB_3734c	-0.152649		0.460275
MAB_2190	-0.230466		0.458659
MAB_2336	0.214111		0.457985
MAB_4072c	-0.145677		0.457694
MAB_0017	-0.241859		0.457694
MAB_0783c	-0.400854		0.457694
MAB_4292	-0.20982		0.457283
MAB_1660c	0.211219		0.456012
MAB_3242	-0.148457		0.456012
MAB_2896c	-0.25519		0.456012
MAB_2402	-0.30343		0.456012
MAB_4308c	-0.40252		0.456012
MAB_2906c	-0.19878		0.455686
MAB_3969	-1.16042		0.454935
MAB_0596c	-0.209012		0.453896
MAB_4167	-0.31849		0.453896
MAB_1988c	-0.271604		0.452344
MAB_3923	-0.293596		0.452344
MAB_1921	-0.147954		0.449771
MAB_4482	-0.200263		0.44833
MAB_0230	-0.942837		0.44833
MAB_0977c	-0.218807		0.448233
MAB_3628c	-0.934901		0.447229
MAB_3663	-0.424636		0.446952
MAB_0959	0.183735		0.445756
MAB_1522	-0.242562		0.444622
MAB_2103	0.510532		0.443493
MAB_1209	-0.185572		0.443387
MAB_3863	-0.159021		0.442261
MAB_2817c	-0.391345		0.442261
MAB_2674c	-0.170978		0.441848
MAB_3518	-0.185291		0.441848
MAB_4466	-0.209435		0.441848
MAB_1706c	-0.287045		0.441848
MAB_0369	-0.291778		0.441339
MAB_0876	-0.158367		0.44029
MAB_2969	-0.243045		0.437788
MAB_0068	-0.182379		0.43776
MAB_3093c	-0.171825		0.435844
MAB_4840c	-0.270363		0.434862
MAB_3361	-0.222751		0.434824
MAB_4898c	0.178243		0.434824
MAB_0076	-0.192834		0.431616
MAB_1145c	0.210765		0.431441
MAB_3409c	0.198744		0.431441
MAB_0033c	0.182918		0.431441
MAB_3821c	0.16741		0.431441
MAB_3440c	-0.133312		0.431441
MAB_3648	-0.18201		0.431441
MAB_4381c	-0.189698		0.431441
MAB_4469c	-0.265032		0.431441
MAB_2861	-0.341593		0.431441
MAB_0535	-0.213653		0.430265
MAB_3395	-0.140951		0.430047
MAB_4633	-0.566932		0.429661
MAB_1416	0.184024		0.428891
MAB_3812c	0.140032		0.428891
MAB_2544c	-0.216635		0.428891
MAB_2680c	-0.363526		0.428891
MAB_p03	-0.240506		0.427334
MAB_2647c	0.259		0.42655
MAB_2858c	0.573074		0.423687
MAB_1633	-0.155245		0.423559
MAB_4004c	-0.272943		0.423559
MAB_2020c	-0.212631		0.423501
MAB_2211c	-0.644448		0.423501
MAB_0418	-0.209176		0.420897
MAB_4317	-0.231248		0.4193
MAB_4265c	-0.161093		0.419062
MAB_4168	-0.278774		0.418986
MAB_3447c	-0.18056		0.4178
MAB_2850c	0.299386		0.417559
MAB_3376	-0.196907		0.416091
MAB_0948c	-0.239541		0.415265
MAB_2944c	0.304498		0.414354
MAB_4186c	-0.229176		0.414182
MAB_1193c	-0.338833		0.413485
MAB_3230c	-0.220067		0.41311
MAB_3671c	-0.201975		0.411722
MAB_1456c	0.242421		0.411702
MAB_0753c	-0.241677		0.411674
MAB_0649c	-0.187203		0.410428
MAB_0554	-0.175603		0.410263
MAB_4502c	-0.162408		0.407593
MAB_3893c	0.210122		0.405062
MAB_3350	-0.175555		0.405062
MAB_4331c	-0.220168		0.405062
MAB_3625c	-0.464097		0.40424
MAB_2949c	-0.223551		0.402624
MAB_0353	-0.23378		0.402253
MAB_0275	-0.189761		0.401459
MAB_1502	1.06442		0.400859
MAB_1389c	-0.261047		0.400859
MAB_3114	-0.159838		0.40042
MAB_1420	-0.179189		0.398576
MAB_3700c	-0.444091		0.398576
MAB_4418	-0.219485		0.398014
MAB_2363	-0.176557		0.396869
MAB_0511c	0.516941		0.396654
MAB_3861	-0.179321		0.396495
MAB_4420	-0.187086		0.396495
MAB_0107c	0.350605		0.394034
MAB_2713	0.330312		0.394034
MAB_3862	-0.155145		0.394034
MAB_0128c	-0.24153		0.394034
MAB_2204	-0.411756		0.393762
MAB_3462c	0.248749		0.393434
MAB_3813c	0.148321		0.393434
MAB_0866	-0.154647		0.393434
MAB_1833	-0.204036		0.393356
MAB_1357c	0.53001		0.393124
MAB_0875c	-0.189944		0.393124
MAB_3814c	0.196108		0.39135
MAB_3651	-0.188705		0.39135
MAB_3250c	-0.239676		0.39135
MAB_2486c	-1.81812		0.39135
MAB_1901c	-0.154527		0.39114
MAB_p15c	-0.264642		0.39114
MAB_2415c	-0.292803		0.39114
MAB_0655	-0.313232		0.39114
MAB_1198c	0.269797		0.388486
MAB_2734c	-0.194959		0.388486
MAB_4428	-0.221782		0.388486
MAB_4519c	-0.271299		0.388486
MAB_1975	-0.310479		0.388486
MAB_1175	-0.39023		0.388486
MAB_0428	0.481872		0.388114
MAB_3634c	0.316047		0.387694
MAB_3282c	0.28931		0.387694
MAB_1843	-0.230566		0.387694
MAB_2071	-0.781015		0.387694
MAB_0331c	0.668919		0.386349
MAB_4261c	0.247284		0.386349
MAB_2915c	0.191325		0.386349
MAB_3550c	-0.154561		0.386349
MAB_2987	-0.246061		0.386349
MAB_4857	-0.276775		0.386349
MAB_4889	-0.323219		0.386349
MAB_0498c	-0.401239		0.386349
MAB_3749	-0.423742		0.386349
MAB_2165	-0.578526		0.386349
MAB_1895c	-0.284444		0.383266
MAB_2455c	-0.303001		0.383266
MAB_3068c	-0.978491		0.381348
MAB_1623	0.11005		0.381334
MAB_4648	-0.14865		0.381334
MAB_0618	-0.403786		0.381334
MAB_2745c	-0.179551		0.381189
MAB_2929c	-0.145643		0.380962
MAB_0798c	-0.29235		0.380576
MAB_4887	0.211555		0.377957
MAB_2775c	0.350457		0.376809
MAB_4178c	-0.478335		0.375762
MAB_4680c	0.428191		0.374199
MAB_2309c	-0.169407		0.373847
MAB_3806c	0.319755		0.372681
MAB_3002c	0.168495		0.371617
MAB_0904	-0.145796		0.371617
MAB_1593c	-0.230144		0.371617
MAB_0447c	-0.399675		0.371168
MAB_4672c	0.198718		0.370923
MAB_3450c	-0.134612		0.370069
MAB_0939	-0.176		0.370069
MAB_4169	-0.202638		0.370069
MAB_0985	-0.133271		0.368949
MAB_3670c	-0.145894		0.368471
MAB_1605	0.267576		0.367109
MAB_3378c	0.187561		0.366572
MAB_0393	0.348025		0.365207
MAB_3014	-0.168833		0.363193
MAB_4111c	-0.176456		0.362262
MAB_0622c	-0.176019		0.361773
MAB_0953	-0.193608		0.361773
MAB_4603c	-0.2216		0.361773
MAB_3496	-0.291649		0.361773
MAB_1285c	-0.164296		0.361558
MAB_3850c	0.180729		0.361534
MAB_0931c	-0.196439		0.361534
MAB_1845c	-0.518149		0.361477
MAB_0668c	0.385793		0.361115
MAB_1148c	-0.323598		0.361115
MAB_2244	-0.757715		0.361115
MAB_2655	-1.26147		0.361115
MAB_4896c	0.121444		0.360676
MAB_1330	-0.13997		0.36026
MAB_3936c	-0.144777		0.36026
MAB_3768c	-0.173724		0.359379
MAB_3557	-0.314271		0.359379
MAB_2781c	0.251894		0.35778
MAB_1822	-0.195103		0.35758
MAB_2916	-0.197368		0.35551
MAB_1471c	-0.206031		0.35551
MAB_2120c	-0.274845		0.35551
MAB_2744c	-0.187261		0.354653
MAB_1126c	-0.160556		0.353677
MAB_1332	-0.182733		0.353677
MAB_4285	-0.20934		0.353677
MAB_2112	0.688667		0.352391
MAB_4322	-0.184566		0.352391
MAB_2337	0.187553		0.351888
MAB_4858	-0.221816		0.351888
MAB_4225c	-0.123991		0.349749
MAB_1712	-0.299318		0.348641
MAB_4772	-0.294809		0.344953
MAB_2910c	0.373516		0.344512
MAB_2434	-0.660988		0.344512
MAB_2201	-0.126568		0.343951
MAB_3348	-0.34738		0.343951
MAB_4097c	-0.198413		0.342289
MAB_3051	0.177203		0.341234
MAB_4541	0.133905		0.341234
MAB_0877c	0.11967		0.341234
MAB_1313	-0.135525		0.341234
MAB_3355	-0.159769		0.341234
MAB_0630	-0.220467		0.341234
MAB_1888	-0.243494		0.341234
MAB_4015c	-0.365903		0.341234
MAB_3794c	-1.02889		0.341234
MAB_2144	-0.388153		0.339855
MAB_3055c	-0.234639		0.339253
MAB_1073c	-0.205353		0.339229
MAB_3050	-0.397586		0.338351
MAB_4302	0.234646		0.33786
MAB_3781	0.669264		0.337787
MAB_1039	0.144293		0.337787
MAB_3832c	-0.1252		0.337787
MAB_4563c	-0.258344		0.336302
MAB_1360c	-0.22919		0.335909
MAB_4581c	0.148504		0.3356
MAB_3494c	-0.18928		0.335237
MAB_0954	-0.132646		0.334933
MAB_3163c	-0.199576		0.334933
MAB_4272c	-0.0984214		0.333983
MAB_1174c	-0.405823		0.331986
MAB_2867	-0.12892		0.331298
MAB_0425c	-0.182469		0.331298
MAB_3729c	-0.279019		0.331298
MAB_2292c	-0.358066		0.331298
MAB_4897c	0.123618		0.33121
MAB_0062	-0.204028		0.33121
MAB_1713	-0.379027		0.33121
MAB_4394	-0.212644		0.331148
MAB_4503c	-0.284576		0.331132
MAB_1494	-0.178021		0.33066
MAB_0337c	0.15611		0.330569
MAB_2733c	-0.389493		0.330025
MAB_0760c	-0.17024		0.327348
MAB_2082	-0.121881		0.326902
MAB_1500	-0.249522		0.326774
MAB_0279c	-0.147201		0.325736
MAB_4552	-0.228705		0.325627
MAB_3769c	0.158479		0.324995
MAB_0885c	0.157302		0.324995
MAB_2718c	-0.152392		0.324995
MAB_4026c	-0.153087		0.324995
MAB_0004	-0.243942		0.324995
MAB_0551	0.374853		0.32431
MAB_4422	-0.150343		0.32431
MAB_0899c	-0.126727		0.323976
MAB_4461	-0.179481		0.323976
MAB_3425c	-0.184555		0.323976
MAB_2453c	-0.129507		0.322482
MAB_2379	0.203806		0.322028
MAB_0406c	-0.213286		0.322028
MAB_2995	0.224379		0.321395
MAB_2807	0.214311		0.319861
MAB_0709	-0.243106		0.319508
MAB_4156c	-0.166569		0.319098
MAB_4659	-0.204082		0.319028
MAB_4743c	-0.246384		0.318451
MAB_3801c	0.171744		0.317552
MAB_3469	-0.196187		0.317552
MAB_1528c	0.143784		0.315267
MAB_3789c	-0.206946		0.315267
MAB_0299	-0.239304		0.315267
MAB_0484	-0.181546		0.313939
MAB_1059c	-0.152134		0.311525
MAB_2731	-0.159377		0.311525
MAB_2816c	-0.358528		0.311525
MAB_2046	-0.153453		0.310954
MAB_4544c	-0.167572		0.310954
MAB_0031	-0.174503		0.310954
MAB_3059c	-0.194681		0.310954
MAB_3934c	0.119831		0.30932
MAB_1009c	-0.254427		0.308321
MAB_4605c	-0.153758		0.308101
MAB_1218	-0.140378		0.307841
MAB_0543	-0.131712		0.307608
MAB_2470c	-0.141653		0.307608
MAB_4635	-0.288496		0.307408
MAB_2499c	0.230452		0.306972
MAB_1757	-0.10969		0.30691
MAB_3384c	-0.150096		0.30691
MAB_2782c	-0.213709		0.305561
MAB_0350	0.348269		0.303698
MAB_3193c	-0.112296		0.303254
MAB_0657	-0.20455		0.303254
MAB_4783	-0.412213		0.30293
MAB_2589c	0.172453		0.30293
MAB_1966c	-0.124695		0.30293
MAB_1478	-0.147669		0.30293
MAB_2014c	-0.184263		0.30293
MAB_4335	-0.279703		0.30293
MAB_0214c	0.146767		0.301463
MAB_1512	-0.132879		0.301463
MAB_0924c	-0.138867		0.301463
MAB_2854c	-0.192608		0.301463
MAB_4756c	-0.262076		0.301463
MAB_0993c	-0.250313		0.30039
MAB_3914c	-0.136161		0.300055
MAB_2007	0.166081		0.300055
MAB_3811c	0.0904114		0.300055
MAB_4606c	-0.125579		0.300055
MAB_0834	-0.14526		0.300055
MAB_2577	0.136088		0.299936
MAB_4723c	-0.396585		0.299936
MAB_2801	-0.542724		0.299558
MAB_2657c	-0.176376		0.299122
MAB_1506c	-0.180909		0.299122
MAB_2540c	-0.221024		0.299122
MAB_1933c	-0.234221		0.299122
MAB_1563	-0.213335		0.299047
MAB_0707	-0.130234		0.298401
MAB_0585	-0.135871		0.298401
MAB_0825	-0.136852		0.298401
MAB_1101	-0.149405		0.298401
MAB_0431c	-0.192514		0.298401
MAB_0824	-0.207654		0.298401
MAB_4346c	0.724525		0.297394
MAB_4117c	0.230488		0.297394
MAB_4012c	0.194719		0.297394
MAB_1914c	-0.174502		0.297394
MAB_0718c	-0.141373		0.296238
MAB_1083c	0.281311		0.294828
MAB_0113	-0.170116		0.29406
MAB_4410c	0.190115		0.293596
MAB_0348	-0.36508		0.293398
MAB_2313	0.207058		0.288864
MAB_2879c	0.128356		0.288864
MAB_1036	-0.127895		0.288864
MAB_2722c	-0.130767		0.288864
MAB_2116	-0.148956		0.288864
MAB_1857c	-0.164837		0.288864
MAB_4131	-0.290633		0.288864
MAB_2219	-0.389312		0.288864
MAB_4187	0.160754		0.288672
MAB_0037c	-0.18736		0.288035
MAB_3003c	0.195883		0.286808
MAB_4718	-0.175216		0.286798
MAB_0173	0.194725		0.286046
MAB_4934c	0.170925		0.286046
MAB_4349c	-0.220363		0.286046
MAB_0421	0.199083		0.285673
MAB_4287	0.206922		0.285461
MAB_1008c	-0.278649		0.284712
MAB_1892	-0.14346		0.284465
MAB_1424c	0.610914		0.284408
MAB_1454	-0.102541		0.284408
MAB_1394c	-0.221119		0.284408
MAB_1949	0.158563		0.284188
MAB_0782	-0.240879		0.284188
MAB_0349c	-0.165903		0.283953
MAB_3156c	-0.226334		0.283881
MAB_4626c	-0.214575		0.283145
MAB_3064	-0.121404		0.282459
MAB_1881c	-0.141086		0.282434
MAB_2197	-0.202872		0.282218
MAB_4727c	-0.215155		0.281049
MAB_1669	-0.685805		0.280673
MAB_0315	-0.13148		0.278764
MAB_4749c	-0.178355		0.278764
MAB_0161	-0.195636		0.278764
MAB_3257c	0.301937		0.278641
MAB_4437	-0.112691		0.278641
MAB_0133	-0.124358		0.278641
MAB_2827c	-0.125914		0.278641
MAB_0034c	-0.142258		0.278641
MAB_4696c	-0.149425		0.278641
MAB_2145	-0.168705		0.278641
MAB_0445	-0.181482		0.278641
MAB_4312	-0.194349		0.278641
MAB_4269	-0.235971		0.278641
MAB_1612	0.144886		0.277644
MAB_1980c	-0.31941		0.277644
MAB_1014c	-1.01147		0.277644
MAB_3004	-0.234385		0.277613
MAB_4613	-0.201196		0.277079
MAB_4742c	-0.207271		0.275159
MAB_3054c	-0.486469		0.274662
MAB_3046	-0.135405		0.274554
MAB_2472c	-0.169498		0.274469
MAB_2700c	0.292756		0.274246
MAB_2725c	0.238632		0.274031
MAB_1222	-0.128205		0.274031
MAB_4824c	-0.152142		0.274031
MAB_3314	-0.192674		0.274031
MAB_2022	0.273276		0.273177
MAB_2735c	0.152218		0.27316
MAB_3944	0.18818		0.272974
MAB_3970c	0.165767		0.272957
MAB_0308c	0.355222		0.272452
MAB_2478c	-0.198114		0.272411
MAB_3372	-0.13499		0.271112
MAB_3404c	0.508287		0.270793
MAB_3036c	0.165576		0.270793
MAB_3487	-0.123024		0.270793
MAB_2378c	-0.13759		0.270793
MAB_0055c	-0.163625		0.270793
MAB_1489	-0.206706		0.270793
MAB_1362	-0.5481		0.270793
MAB_3023c	0.656355		0.270185
MAB_2825	0.368275		0.270185
MAB_4947	0.22796		0.270185
MAB_1955c	0.162507		0.270185
MAB_1256c	0.156312		0.270185
MAB_4643c	-0.197249		0.270185
MAB_2742	-0.21211		0.270185
MAB_2261c	-0.244906		0.270185
MAB_4639	0.836182		0.270114
MAB_2021c	-0.147204		0.269611
MAB_4027	-0.134542		0.2693
MAB_3526c	-0.161418		0.2693
MAB_3419	-0.16835		0.2693
MAB_0945	-0.229285		0.2693
MAB_2919c	-0.374129		0.2693
MAB_0103	0.103873		0.2692
MAB_1863	-0.110717		0.2692
MAB_1191c	-0.125584		0.2692
MAB_3313c	-0.131864		0.2692
MAB_0829	-0.135372		0.2692
MAB_4658	-0.304109		0.2692
MAB_4593c	0.103759		0.268927
MAB_4904	-0.109308		0.268927
MAB_2659	-0.149695		0.268927
MAB_3665	-0.188482		0.268927
MAB_2534c	-0.218714		0.268927
MAB_2767	-0.638848		0.268927
MAB_4879c	-0.151898		0.267767
MAB_0321c	0.651284		0.267661
MAB_2195	0.17099		0.267661
MAB_4056c	-0.225358		0.267577
MAB_1561	-0.17913		0.267511
MAB_2886c	0.236159		0.267028
MAB_1590c	0.668521		0.266519
MAB_0095	-0.164969		0.266519
MAB_2345	0.216917		0.266154
MAB_3887	-0.163845		0.265849
MAB_0946	-0.232623		0.265849
MAB_4651c	-0.161829		0.264804
MAB_4554c	-0.174013		0.264765
MAB_0898	-0.305416		0.26432
MAB_1391	0.209627		0.264231
MAB_2398	0.336623		0.263628
MAB_3658c	-0.119584		0.263628
MAB_1221	-0.152503		0.263628
MAB_3120	-0.18844		0.263628
MAB_0562c	-0.190202		0.263628
MAB_4166c	-0.145271		0.262511
MAB_3354	0.720387		0.260404
MAB_4110c	0.264478		0.260404
MAB_0840c	0.11175		0.260404
MAB_1572	0.110242		0.260404
MAB_3195c	0.088153		0.260404
MAB_2114c	-0.125261		0.260404
MAB_4140	-0.136984		0.260404
MAB_3124	-0.138814		0.260404
MAB_4045c	-0.154394		0.260404
MAB_1408c	-0.159637		0.260404
MAB_0580	-0.17713		0.260404
MAB_2210c	-0.180337		0.260404
MAB_0773	-0.180553		0.260404
MAB_4631c	-0.206868		0.260404
MAB_0937c	-0.20783		0.260404
MAB_0262	-0.220008		0.260404
MAB_4380	-0.314878		0.260404
MAB_3459	-0.35309		0.260404
MAB_4776c	-0.661821		0.260404
MAB_2084	-0.113927		0.260301
MAB_0920	-0.195205		0.26022
MAB_1917	0.0940582		0.2597
MAB_3118c	-0.187934		0.2597
MAB_4560	-0.124282		0.259286
MAB_3525c	0.227659		0.259242
MAB_3591c	-0.0993563		0.259242
MAB_2196	-0.160242		0.259242
MAB_2443	-0.203589		0.259242
MAB_0398c	-0.256424		0.259242
MAB_2937c	-0.365954		0.259242
MAB_0765	0.732929		0.2586
MAB_1498c	-0.25133		0.25822
MAB_3368c	0.151222		0.25784
MAB_4861c	0.104711		0.256755
MAB_3331c	0.18399		0.256423
MAB_0023	-0.303437		0.256228
MAB_1598	-0.522834		0.256228
MAB_1614	0.126895		0.25594
MAB_3642	0.200524		0.255577
MAB_0763c	-0.173807		0.255577
MAB_2333c	0.17717		0.255527
MAB_2083	-0.0956584		0.255527
MAB_0894c	-0.165203		0.255527
MAB_0818	-0.676346		0.255527
MAB_2311	-0.252987		0.255264
MAB_2295c	-0.256106		0.255264
MAB_0278c	-0.13592		0.254437
MAB_2002	-0.212464		0.254106
MAB_4444	0.24829		0.253474
MAB_0057	0.2455		0.253474
MAB_3173c	-0.114075		0.25317
MAB_0604c	-0.152481		0.25317
MAB_3185	0.260876		0.253057
MAB_0847c	-0.0993382		0.253057
MAB_1625	-0.127966		0.253057
MAB_4599c	-0.213819		0.253057
MAB_1277	-0.274948		0.253057
MAB_0419	-0.330561		0.253057
MAB_2763	-0.170046		0.252594
MAB_0570	0.217712		0.251968
MAB_1057	0.106652		0.251412
MAB_0891c	-0.150962		0.250158
MAB_2607	-1.62612		0.250158
MAB_4693	-0.121633		0.250135
MAB_1201c	0.115802		0.249715
MAB_2388	0.518161		0.249715
MAB_4543c	0.102307		0.249715
MAB_4347	-0.104787		0.249715
MAB_2971c	-0.153859		0.249715
MAB_1816c	-0.372877		0.249715
MAB_2108	0.276696		0.249655
MAB_4929	0.212474		0.249655
MAB_2978	0.206656		0.249655
MAB_0122	0.122206		0.249655
MAB_0382	-0.121427		0.249655
MAB_0374c	-0.147474		0.249655
MAB_2435	-0.15388		0.249655
MAB_2962	-0.157154		0.249655
MAB_1727c	-0.24961		0.249655
MAB_3439	-0.460397		0.249655
MAB_4231	-0.140922		0.249183
MAB_0635c	0.191356		0.248389
MAB_3304c	0.129187		0.248389
MAB_1447	0.116258		0.248389
MAB_2648c	-0.120221		0.248389
MAB_1944c	-0.175851		0.248389
MAB_0744	-0.210573		0.248389
MAB_2325	0.142069		0.248312
MAB_4348c	-0.178978		0.248312
MAB_1043c	0.172758		0.248231
MAB_1474c	-0.165933		0.248231
MAB_3799c	-0.190952		0.247855
MAB_0099	-0.227588		0.247855
MAB_0205c	0.153436		0.247776
MAB_0250	-0.17147		0.247776
MAB_1298c	0.138585		0.247627
MAB_4755c	-0.165912		0.247627
MAB_4378c	-0.179127		0.247627
MAB_3176c	-0.270612		0.247627
MAB_3466c	-0.468792		0.247393
MAB_0201c	-0.121938		0.247306
MAB_1267	0.180629		0.246932
MAB_2364	-0.143654		0.246932
MAB_1986	-0.161847		0.246932
MAB_3081	-0.185082		0.246932
MAB_0316	-0.214819		0.246932
MAB_4799c	-0.251562		0.246932
MAB_3773c	0.101255		0.246595
MAB_3927c	-0.158934		0.246034
MAB_2833	-0.150637		0.243885
MAB_3245	0.125991		0.24386
MAB_4524	-0.152737		0.243729
MAB_4255	0.0877359		0.242213
MAB_2283	-0.659999		0.242213
MAB_1393c	-0.135436		0.241667
MAB_3539	-0.248971		0.241444
MAB_3940c	-0.146461		0.23937
MAB_2321	-0.118658		0.239253
MAB_4222	-0.169554		0.238318
MAB_2917	-0.405463		0.238318
MAB_3609	0.11618		0.237854
MAB_3989c	0.24087		0.237405
MAB_2043	-0.112962		0.237405
MAB_0952	0.235669		0.237384
MAB_4005c	0.171512		0.237137
MAB_2705c	0.149655		0.236614
MAB_4558c	0.171288		0.236614
MAB_2293	-0.085651		0.236614
MAB_3532	-0.115805		0.236614
MAB_3607	-0.207633		0.236614
MAB_4327	-0.279616		0.236614
MAB_4159	0.165386		0.236359
MAB_4542c	0.0937768		0.236359
MAB_0463c	-0.150667		0.236359
MAB_0838c	-0.30343		0.236359
MAB_3401	0.372579		0.2358
MAB_3399	-0.138352		0.235603
MAB_4282c	-0.155398		0.235603
MAB_4665c	0.125241		0.234725
MAB_0246	-0.369747		0.234586
MAB_4009c	0.166286		0.234491
MAB_2993c	0.151367		0.234491
MAB_3741c	-0.189782		0.234491
MAB_4871	0.181935		0.233354
MAB_1311	0.238781		0.232729
MAB_2360	-0.0996501		0.232602
MAB_2410c	-0.105927		0.232602
MAB_1551c	-0.156306		0.232602
MAB_1374	0.19634		0.23202
MAB_0544	0.0984135		0.231593
MAB_0397c	-0.139572		0.230125
MAB_2574c	-1.23712		0.228373
MAB_2791c	-0.231767		0.228342
MAB_4842	-0.435437		0.226903
MAB_2707	-0.208939		0.226437
MAB_0932c	0.0790991		0.226428
MAB_2405	-0.20525		0.226428
MAB_3705	0.188387		0.226378
MAB_4003c	0.172554		0.226378
MAB_0597	-0.102947		0.226378
MAB_0642	-0.1239		0.226378
MAB_4540c	-0.127242		0.226378
MAB_4923c	-0.136251		0.226378
MAB_2672c	-0.273839		0.226378
MAB_1992c	-0.161492		0.226196
MAB_2188	0.325		0.226114
MAB_1674c	0.145497		0.226114
MAB_0986	-0.18855		0.22587
MAB_3804c	0.19699		0.223158
MAB_2252	-0.18464		0.222142
MAB_1714	-0.178382		0.221723
MAB_4453c	0.236732		0.221672
MAB_0429	-0.171028		0.220243
MAB_1647c	-0.289408		0.21962
MAB_3725c	0.133135		0.218326
MAB_3490c	0.118479		0.218326
MAB_4926	-0.154626		0.218326
MAB_3706	0.170593		0.218234
MAB_0850	-0.0789124		0.218234
MAB_2748c	-0.119237		0.218234
MAB_3422c	-0.13512		0.218234
MAB_1214c	-0.157635		0.218234
MAB_1635	-0.165808		0.218234
MAB_2307c	-0.195837		0.218234
MAB_3131c	0.0906233		0.218001
MAB_3551c	-0.149705		0.218001
MAB_1324	-0.178009		0.218001
MAB_1459c	-0.190141		0.217673
MAB_2824c	-0.0805906		0.217673
MAB_2040c	-0.284029		0.217673
MAB_4038c	0.285693		0.217646
MAB_3549c	0.183188		0.217646
MAB_3590c	0.123747		0.217646
MAB_0690	-0.115554		0.217646
MAB_2772c	-0.120163		0.217646
MAB_2431c	-0.139655		0.217646
MAB_3105c	-0.146723		0.217646
MAB_0524c	-0.149707		0.217646
MAB_3039c	-0.174084		0.217646
MAB_1855c	-0.194449		0.217646
MAB_4728c	-0.237969		0.217646
MAB_4050c	-0.26879		0.217646
MAB_1509	0.234503		0.217181
MAB_4068	-0.136882		0.217129
MAB_4438	-0.140238		0.217129
MAB_4592c	-0.144928		0.217129
MAB_4638	-0.204826		0.217129
MAB_0555	-0.221448		0.216832
MAB_1912c	-0.106293		0.215682
MAB_0626	-0.116277		0.215682
MAB_2723c	-0.100553		0.215603
MAB_3048c	0.125465		0.215543
MAB_3085c	0.113547		0.215543
MAB_1832	0.106746		0.215543
MAB_3667	-0.102979		0.215543
MAB_2644c	-0.120503		0.215543
MAB_4594c	-0.156165		0.215543
MAB_4829c	-0.157643		0.215543
MAB_2986c	-0.177859		0.215543
MAB_2539c	-0.503205		0.215533
MAB_0259c	-0.159132		0.214499
MAB_2942	-0.165468		0.213769
MAB_3111	-0.242849		0.213769
MAB_3130c	0.0948261		0.213601
MAB_2159	0.085243		0.213307
MAB_0925c	-0.158461		0.213307
MAB_4083c	-0.164086		0.213307
MAB_4920c	0.137013		0.212384
MAB_3488	0.0925957		0.212384
MAB_0253	-0.117831		0.212119
MAB_4919	-0.201862		0.212119
MAB_2951c	0.151582		0.211943
MAB_4094c	0.150716		0.211716
MAB_1284c	0.138754		0.211716
MAB_1709c	0.12308		0.211716
MAB_2407	-0.14094		0.211716
MAB_2566	-0.204649		0.211716
MAB_2130	-0.103382		0.211703
MAB_1725c	-0.865058		0.211473
MAB_1312	-0.103381		0.211472
MAB_0684c	0.150083		0.210782
MAB_1425	-0.230355		0.210782
MAB_2171	-0.224068		0.210508
MAB_4280c	-0.215898		0.210342
MAB_4452	-0.218513		0.210342
MAB_1413	-0.207234		0.210245
MAB_1254c	0.586054		0.210157
MAB_1979	0.154983		0.210157
MAB_4773	-0.189574		0.210157
MAB_4442c	0.140438		0.210128
MAB_2970c	0.115604		0.209345
MAB_3637c	-0.118289		0.209345
MAB_4734	0.127434		0.209191
MAB_1068c	-0.0831505		0.209191
MAB_4604c	-0.118449		0.209191
MAB_2913	-0.161683		0.209191
MAB_3072	0.184459		0.207898
MAB_3747c	-0.105885		0.207898
MAB_2888c	0.138972		0.206602
MAB_3324	0.175862		0.20659
MAB_4260c	0.115803		0.20659
MAB_0363c	-0.0864157		0.20659
MAB_1331	-0.100134		0.20659
MAB_3540c	-0.115026		0.20659
MAB_3104c	-0.119973		0.20659
MAB_0280	-0.120754		0.20659
MAB_1463	-0.12463		0.20659
MAB_1352	-0.139464		0.20659
MAB_2826c	-0.140826		0.20659
MAB_4865	-0.141339		0.20659
MAB_1289c	-0.142036		0.20659
MAB_3678c	-0.143676		0.20659
MAB_4717c	-0.174993		0.20659
MAB_3512	-0.265034		0.20659
MAB_1295c	0.192284		0.206543
MAB_4624	-0.115557		0.206543
MAB_1123	-0.141384		0.206543
MAB_3917c	-0.146422		0.206543
MAB_0799c	-0.257513		0.206543
MAB_2897c	0.0835876		0.206231
MAB_1365	-0.152882		0.206013
MAB_3602c	-0.162031		0.206003
MAB_1124c	0.131462		0.205636
MAB_4946	-0.100549		0.205636
MAB_1161c	-0.12548		0.205636
MAB_1515c	-0.153538		0.205636
MAB_2456	-0.393471		0.205636
MAB_2003	0.174652		0.20539
[truncated: 2,001 more rows]

## Sheet: Figure 3f
Time (h)	M. abscessus WT						M. abscessus ΔwhiB7			M. abscessus Δeis2
0.17	81.9421	87.4253	35.1738	92.1851	99.7715	104.274	0	5.60972	ND	0	0	0
0.5	253.27	123.699	277.939	275.393	306.685	239.371	0	7.8165	0	0	0	0
1	2433.12	537.102	1517.69	770.889	1312.96	993.648	0	0	0	0	0	0
2	8124.85	2136.28	5858.71	3929.44	4111.94	4525.55	8.60576	8.59444	6.66204	0	0	0
3	8509.59	2577.42	5229.53	5273.73	3522.23	4466.53	8.84364	13.7312	12.8824	5.99197	5.76375	6.96325
	FF-ac Limit of Quantification (LOQ): 4.9 nM
								ND= Not determined

## Sheet: Figure 3g
Time (h)	M. abscessus WT						M. abscessus ΔwhiB7			M. abscessus Δeis2
0.17	49.8893	21.533	0	34.7451	26.1633	34.9065	0	0	ND	0	0	0
0.5	76.0088	23.181	61.7971	46.2517	80.9267	67.7557	0	0	0	0	29.9035	25.0465
1	294.816	80.5419	212.185	109.816	188.292	124.312	0	0	0	0	0	0
2	969.013	259.402	608.938	424.572	463.246	481.642	0	0	0	0	0	0
3	1001.15	293.655	548.162	575.312	384.865	512.035	0	0	19.6327	0	0	0
	FF-NH2 Limit of Quantification (LOQ): 19.5 nM
								ND= Not determined
