# Supplementary material for: Prodrug florfenicol amine is activated by intrinsic resistance to target Mycobacterium abscessus
Source: Nat Microbiol. 2025 Oct 30;10(11):2875–91. doi: 10.1038/s41564-025-02147-9 (PMC12578646; doi:10.1038/s41564-025-02147-9)
Supplement: Supplementary file 11 — Statistical source data. [file 41564_2025_2147_MOESM11_ESM.xlsx]

## Sheet: Figure 5a
	IC50 (µg mL-1)													IC50 Ratio (Mab WT IC50/Mutant IC50)												L2FC IC50 Ratio (Mab WT IC50/Mutant IC50)
Compound	M. abscessus WT	M. abscessus ΔwhiB7	M. abscessus Δeis2	M. abscessus WhiB7 T70fs	M. abscessus WhiB7 F24fs	M. abscessus Eis2 T258R	M. abscessus WhiB7 R76del	M. abscessus WhiB7 L37P	M. abscessus WhiB7 A51T	M. abscessus Eis2 Y227D	M. abscessus Eis2 E120fs	M. abscessus Eis2 Y255*	M. abscessus Eis2 Y284*	M. abscessus ΔwhiB7	M. abscessus Δeis2	M. abscessus WhiB7 T70fs	M. abscessus WhiB7 F24fs	M. abscessus Eis2 T258R	M. abscessus WhiB7 R76del	M. abscessus WhiB7 L37P	M. abscessus WhiB7 A51T	M. abscessus Eis2 Y227D	M. abscessus Eis2 E120fs	M. abscessus Eis2 Y255*	M. abscessus Eis2 Y284*	M. abscessus ΔwhiB7	M. abscessus Δeis2	M. abscessus WhiB7 T70fs	M. abscessus WhiB7 F24fs	M. abscessus Eis2 T258R	M. abscessus WhiB7 R76del	M. abscessus WhiB7 L37P	M. abscessus WhiB7 A51T	M. abscessus Eis2 Y227D	M. abscessus Eis2 E120fs	M. abscessus Eis2 Y255*	M. abscessus Eis2 Y284*
Amikacin	1.013	0.2506	0.2585	0.2867	0.3173	0.3173	0.2899	0.2909	0.3172	0.4494	0.3088	0.2767	0.268	4.0423	3.91876	3.53331	3.19256	3.19256	3.49431	3.4823	3.19357	2.25412	3.28044	3.661	3.77985	2.01518	1.9704	1.82102	1.67471	1.67471	1.80501	1.80004	1.67517	1.17256	1.71389	1.87224	1.91833
Azithromycin	0.442	0.4744	0.602	0.3453	0.4589	0.5696	0.477	0.5054	0.5782	0.8724	0.9724	0.7471	0.8323	0.931703	0.734219	1.28005	0.963173	0.775983	0.926625	0.874555	0.764441	0.506648	0.454545	0.591621	0.531059	-0.102058	-0.445717	0.356196	-0.0541334	-0.365903	-0.109943	-0.193379	-0.387522	-0.980943	-1.1375	-0.757255	-0.913057
Capreomycin	61.52	3.567	3.595	3.705	3.488	3.66	3.514	3.51	3.396	3.377	3.529	3.554	3.515	17.247	17.1127	16.6046	17.6376	16.8087	17.5071	17.5271	18.1154	18.2174	17.4327	17.3101	17.5021	4.10827	4.09699	4.05351	4.14058	4.07114	4.12987	4.13151	4.17915	4.18724	4.12372	4.11354	4.12946
Cefoxitin	14.98	15.91	8.674	13.98	14.1	14.29	13.9	15.46	14.28	13.69	10.1	13.8	9.244	0.941546	1.727	1.07153	1.06241	1.04829	1.0777	0.968952	1.04902	1.09423	1.48317	1.08551	1.62051	-0.0868962	0.788268	0.0996733	0.0873425	0.0680317	0.107953	-0.0455027	0.0690416	0.129915	0.568682	0.118369	0.696448
Chloramphenicol	149.9	31.14	133.4	24.75	23.88	146.3	23.15	31.79	31.46	262.2	245.5	209.6	176.4	4.81374	1.12369	6.05657	6.27722	1.02461	6.47516	4.71532	4.76478	0.571701	0.610591	0.715172	0.849773	2.26716	0.168242	2.5985	2.65013	0.0350706	2.69492	2.23736	2.25241	-0.806667	-0.711723	-0.483638	-0.23485
Chloramphenicol Amine	141.9	422	1024	464	436.3	1024	393.9	250.6	1013	1024	1024	1024	1024	0.336256	0.138574	0.305819	0.325235	0.138574	0.360244	0.566241	0.140079	0.138574	0.138574	0.138574	0.138574	-1.57237	-2.85127	-1.70925	-1.62045	-2.85127	-1.47295	-0.820512	-2.83569	-2.85127	-2.85127	-2.85127	-2.85127
Clarithromycin	0.06359	0.06503	0.07075	0.05729	0.05825	0.07239	0.06065	0.06328	0.06264	0.09452	0.1117	0.08882	0.09624	0.977856	0.898799	1.10997	1.09167	0.878436	1.04847	1.0049	1.01517	0.672768	0.569293	0.715942	0.660744	-0.0323055	-0.15393	0.150517	0.126542	-0.186991	0.0682923	0.00705031	0.0217157	-0.57182	-0.812757	-0.482085	-0.597837
Clofazamine	0.2731	0.2712	0.2028	0.235	0.354	0.3409	0.2859	0.2334	0.2563	0.263	0.3533	0.2202	0.265	1.00701	1.34665	1.16213	0.771469	0.801115	0.955229	1.17009	1.06555	1.0384	0.772997	1.24024	1.03057	0.0100721	0.429372	0.216769	-0.37432	-0.319919	-0.0660813	0.226625	0.0915958	0.0543665	-0.371464	0.310615	0.043437
Eravacycline	0.3199	0.2308	0.2999	0.354	0.3294	0.3858	0.3437	0.3451	0.2298	0.4178	0.4173	0.441	0.4355	1.38605	1.06669	0.903672	0.97116	0.829186	0.930754	0.926978	1.39208	0.765677	0.766595	0.725397	0.734558	0.470978	0.0931395	-0.146128	-0.0422196	-0.270232	-0.103529	-0.109393	0.477242	-0.385191	-0.383464	-0.463158	-0.445052
Erythromcyin	0.6137	0.6646	0.65	0.5547	0.6385	0.8467	0.6084	0.7025	0.8908	1.459	1.629	1.148	1.339	0.923413	0.944154	1.10636	0.961159	0.724814	1.00871	0.873594	0.688931	0.420631	0.376734	0.534582	0.458327	-0.114953	-0.0829061	0.145826	-0.057153	-0.464317	0.0125134	-0.194965	-0.537568	-1.24937	-1.40838	-0.903517	-1.12555
Florfenicol	21.16	43.88	20.85	33.14	29.71	18.51	28.92	39.4	41.09	30.01	29.76	23.61	17.9	0.482224	1.01487	0.638503	0.712218	1.14317	0.731674	0.537056	0.514967	0.705098	0.711022	0.89623	1.18212	-1.05222	0.0212922	-0.647234	-0.489609	0.193035	-0.450728	-0.896856	-0.957448	-0.504104	-0.492035	-0.158058	0.24138
Florfenicol Amine	14.23	122	137.5	116	117.5	82.28	117.1	111.8	217.7	72.54	72.39	60.37	60.62	0.116639	0.103491	0.122672	0.121106	0.172946	0.12152	0.127281	0.0653652	0.196168	0.196574	0.235713	0.234741	-3.09987	-3.27242	-3.02712	-3.04565	-2.53161	-3.04073	-2.97391	-3.93533	-2.34984	-2.34685	-2.0849	-2.09086
Hygromycin B	120.9	7.095	14.27	8.04	8.026	14.28	8.029	7.973	13.22	14.32	14.54	14.67	14.39	17.0402	8.47232	15.0373	15.0635	8.46639	15.0579	15.1637	9.14523	8.44274	8.31499	8.24131	8.40167	4.09087	3.08276	3.91047	3.91299	3.08175	3.91245	3.92255	3.19302	3.07771	3.05572	3.04287	3.07068
Kanamycin A	0.9405	0.2668	0.4369	0.3159	0.4205	0.4497	0.4226	0.3142	0.4294	0.4682	0.5432	0.4902	0.4904	3.52511	2.15267	2.97721	2.23662	2.09139	2.22551	2.99332	2.19027	2.00876	1.73141	1.9186	1.91782	1.81767	1.10612	1.57396	1.16132	1.06447	1.15414	1.58174	1.13111	1.0063	0.791944	0.940057	0.939469
Kanamycin B	7.159	1.234	2.485	1.734	1.721	2.627	1.56	1.275	1.721	3.38	3.456	2.505	2.552	5.80146	2.88089	4.1286	4.15979	2.72516	4.5891	5.6149	4.15979	2.11805	2.07147	2.85788	2.80525	2.53642	1.52651	2.04565	2.05651	1.44634	2.19821	2.48926	2.05651	1.08273	1.05065	1.51495	1.48813
AmSPC2593	1.295	0.9541	1.807	0.958	0.935	1.206	0.9328	0.9329	1.152	1.491	1.752	1.579	1.796	1.3573	0.716657	1.35177	1.38503	1.0738	1.38829	1.38814	1.12413	0.868545	0.739155	0.820139	0.721047	0.44074	-0.480644	0.434855	0.469914	0.102722	0.473312	0.473158	0.168811	-0.203328	-0.436051	-0.286059	-0.471835
Linezolid	3.33	5.024	3.091	3.728	3.656	3.189	3.667	4.655	4.755	4.127	3.717	3.667	3.559	0.662818	1.07732	0.89324	0.910832	1.04421	0.908099	0.71536	0.700315	0.806882	0.895884	0.908099	0.935656	-0.593314	0.107449	-0.16288	-0.134744	0.0624181	-0.139078	-0.483259	-0.513923	-0.309571	-0.158617	-0.139078	-0.0959498
Omadacycline	0.8491	0.5568	0.8445	0.4973	0.476	0.9204	0.4817	0.5052	0.6096	0.8894	0.921	0.9085	1.011	1.52496	1.00545	1.70742	1.78382	0.922534	1.76272	1.68072	1.39288	0.954689	0.921933	0.934618	0.839862	0.608775	0.00783705	0.771818	0.834973	-0.116327	0.8178	0.74908	0.478072	-0.0668979	-0.117267	-0.097552	-0.251777
Spectinomycin	227.8	30.19	260.4	31.37	29.57	207.2	30.64	29.46	35.04	222.9	312	233.7	246.8	7.54554	0.874808	7.26172	7.70375	1.09942	7.43473	7.73252	6.50114	1.02198	0.730128	0.974754	0.923015	2.91563	-0.192962	2.86031	2.94556	0.136744	2.89428	2.95094	2.70069	0.0313711	-0.453778	-0.03689	-0.115575
Thiamphenicol	434.4	41.84	533.5	28.5	28.14	533.4	28.26	30.02	31.11	991.8	987.3	821.1	715.1	10.3824	0.814246	15.2421	15.4371	0.814398	15.3715	14.4704	13.9634	0.437992	0.439988	0.529046	0.607467	3.37607	-0.296464	3.92999	3.94833	-0.296194	3.94219	3.85503	3.80357	-1.19103	-1.18446	-0.918534	-0.719121
Thiamphenicol Amine	358.4	444.8	639.8	442.4	448.2	219.6	446.8	445.5	535.8	225.8	233.6	220.5	240	0.805755	0.560175	0.810127	0.799643	1.63206	0.802149	0.804489	0.668906	1.58725	1.53425	1.6254	1.49333	-0.311586	-0.83605	-0.303781	-0.322572	0.706693	-0.318059	-0.313855	-0.580124	0.666525	0.61753	0.700792	0.578536
Tigecycline	1.089	1.006	1.012	0.8984	0.8865	1.1	0.9172	0.9044	0.909	1.423	1.623	1.706	1.35	1.0825	1.07609	1.21215	1.22843	0.99	1.18731	1.20411	1.19802	0.765285	0.67098	0.638335	0.806667	0.114374	0.105795	0.277574	0.296811	-0.0144996	0.247696	0.267971	0.260652	-0.385932	-0.575659	-0.647614	-0.309955

## Sheet: Figure 5b
			Replicate A			Replicate B
Strain	Compound	Concentration (µg mL-1)	RawSignal	NormalizedSignal	NormalizedSignal (Max =100%)	RawSignal	NormalizedSignal	NormalizedSignal (Max =100%)
M. abscessus ATCC19977	Capreomycin	1024	20969	1.04377	1.04377	21613	2.54998	2.54998
M. abscessus ATCC19977	Capreomycin	512	21215	1.32348	1.32348	21033	1.89054	1.89054
M. abscessus ATCC19977	Capreomycin	256	22017	2.2354	2.2354	23668	4.88643	4.88643
M. abscessus ATCC19977	Capreomycin	128	25245	5.90583	5.90583	25267	6.70442	6.70442
M. abscessus ATCC19977	Capreomycin	64	56767	41.7482	41.7482	60173	46.3911	46.3911
M. abscessus ATCC19977	Capreomycin	32	138734	134.95	100	141585	138.953	100
M. abscessus ATCC19977	Capreomycin	16	137203	133.209	100	137957	134.828	100
M. abscessus ATCC19977	Capreomycin	8	136475	132.381	100	129383	125.08	100
M. abscessus ATCC19977	Capreomycin	4	131747	127.005	100	128795	124.411	100
M. abscessus ATCC19977	Capreomycin	2	128643	123.475	100	126879	122.233	100
M. abscessus ATCC19977	Capreomycin	1	122242	116.197	100	123632	118.541	100
M. abscessus ATCC19977	Capreomycin	0.5	113232	105.952	100	114400	108.045	100
M. abscessus ΔwhiB7	Capreomycin	1024	20513	-4.08496	-4.08496	20047	2.58026	2.58026
M. abscessus ΔwhiB7	Capreomycin	512	20287	-4.3848	-4.3848	20188	2.76564	2.76564
M. abscessus ΔwhiB7	Capreomycin	256	20043	-4.70852	-4.70852	19408	1.7401	1.7401
M. abscessus ΔwhiB7	Capreomycin	128	19929	-4.85976	-4.85976	19347	1.6599	1.6599
M. abscessus ΔwhiB7	Capreomycin	64	33730	13.4503	13.4503	19072	1.29833	1.29833
M. abscessus ΔwhiB7	Capreomycin	32	20503	-4.09823	-4.09823	18920	1.09848	1.09848
M. abscessus ΔwhiB7	Capreomycin	16	20700	-3.83686	-3.83686	19763	2.20686	2.20686
M. abscessus ΔwhiB7	Capreomycin	8	21031	-3.39772	-3.39772	20154	2.72094	2.72094
M. abscessus ΔwhiB7	Capreomycin	4	27624	5.34932	5.34932	23747	7.44501	7.44501
M. abscessus ΔwhiB7	Capreomycin	2	144200	160.013	100	131683	149.359	100
M. abscessus ΔwhiB7	Capreomycin	1	121366	129.718	100	122194	136.883	100
M. abscessus ΔwhiB7	Capreomycin	0.5	108776	113.015	100	101568	109.764	100
M. abscessus Δeis2	Capreomycin	1024	21079	0.690118	0.690118	21383	0.622768	0.622768
M. abscessus Δeis2	Capreomycin	512	20589	0.163627	0.163627	20848	0.0390509	0.0390509
M. abscessus Δeis2	Capreomycin	256	20169	-0.287651	-0.287651	20410	-0.438834	-0.438834
M. abscessus Δeis2	Capreomycin	128	24213	4.05751	4.05751	20171	-0.699597	-0.699597
M. abscessus Δeis2	Capreomycin	64	20016	-0.452045	-0.452045	20039	-0.843617	-0.843617
M. abscessus Δeis2	Capreomycin	32	20213	-0.240375	-0.240375	20548	-0.288267	-0.288267
M. abscessus Δeis2	Capreomycin	16	21147	0.763182	0.763182	20951	0.15143	0.15143
M. abscessus Δeis2	Capreomycin	8	24196	4.03924	4.03924	22046	1.34614	1.34614
M. abscessus Δeis2	Capreomycin	4	43536	24.8195	24.8195	45952	27.429	27.429
M. abscessus Δeis2	Capreomycin	2	146152	135.077	100	147559	138.288	100
M. abscessus Δeis2	Capreomycin	1	131731	119.583	100	128782	117.802	100
M. abscessus Δeis2	Capreomycin	0.5	117922	104.745	100	119463	107.634	100
M. abscessus WhiB7 T70fs	Capreomycin	1024	20532	-1.46098	-1.46098	21184	0.0726088	0.0726088
M. abscessus WhiB7 T70fs	Capreomycin	512	20314	-1.71037	-1.71037	23260	2.36953	2.36953
M. abscessus WhiB7 T70fs	Capreomycin	256	19617	-2.50774	-2.50774	20095	-1.13228	-1.13228
M. abscessus WhiB7 T70fs	Capreomycin	128	19255	-2.92187	-2.92187	20181	-1.03713	-1.03713
M. abscessus WhiB7 T70fs	Capreomycin	64	19209	-2.97449	-2.97449	20064	-1.16658	-1.16658
M. abscessus WhiB7 T70fs	Capreomycin	32	19683	-2.43224	-2.43224	19053	-2.28517	-2.28517
M. abscessus WhiB7 T70fs	Capreomycin	16	19238	-2.94132	-2.94132	19986	-1.25288	-1.25288
M. abscessus WhiB7 T70fs	Capreomycin	8	20612	-1.36946	-1.36946	20571	-0.605626	-0.605626
M. abscessus WhiB7 T70fs	Capreomycin	4	43397	24.6966	24.6966	33684	13.9028	13.9028
M. abscessus WhiB7 T70fs	Capreomycin	2	136851	131.608	100	136324	127.466	100
M. abscessus WhiB7 T70fs	Capreomycin	1	130893	124.792	100	121160	110.688	100
M. abscessus WhiB7 T70fs	Capreomycin	0.5	126237	119.465	100	122120	111.75	100
M. abscessus WhiB7 F24fs	Capreomycin	1024	21025	1.34718	1.34718	21368	1.8548	1.8548
M. abscessus WhiB7 F24fs	Capreomycin	512	20469	0.71133	0.71133	20712	1.11371	1.11371
M. abscessus WhiB7 F24fs	Capreomycin	256	20061	0.244734	0.244734	19866	0.157972	0.157972
M. abscessus WhiB7 F24fs	Capreomycin	128	20180	0.380825	0.380825	20409	0.771406	0.771406
M. abscessus WhiB7 F24fs	Capreomycin	64	20175	0.375107	0.375107	19890	0.185085	0.185085
M. abscessus WhiB7 F24fs	Capreomycin	32	20236	0.444867	0.444867	20758	1.16568	1.16568
M. abscessus WhiB7 F24fs	Capreomycin	16	20711	0.988086	0.988086	20902	1.32835	1.32835
M. abscessus WhiB7 F24fs	Capreomycin	8	21329	1.69484	1.69484	20840	1.25831	1.25831
M. abscessus WhiB7 F24fs	Capreomycin	4	29666	11.2292	11.2292	30049	11.6618	11.6618
M. abscessus WhiB7 F24fs	Capreomycin	2	138620	135.831	100	137777	133.364	100
M. abscessus WhiB7 F24fs	Capreomycin	1	126771	122.28	100	124726	118.62	100
M. abscessus WhiB7 F24fs	Capreomycin	0.5	123494	118.533	100	125605	119.613	100
M. abscessus Eis2 T258R	Capreomycin	1024	20651	0.511703	0.511703	20497	0.167992	0.167992
M. abscessus Eis2 T258R	Capreomycin	512	20346	0.181993	0.181993	20530	0.20534	0.20534
M. abscessus Eis2 T258R	Capreomycin	256	19853	-0.350949	-0.350949	19946	-0.455606	-0.455606
M. abscessus Eis2 T258R	Capreomycin	128	19706	-0.509859	-0.509859	19916	-0.489559	-0.489559
M. abscessus Eis2 T258R	Capreomycin	64	20063	-0.123936	-0.123936	19302	-1.18446	-1.18446
M. abscessus Eis2 T258R	Capreomycin	32	20187	0.0101107	0.0101107	19921	-0.4839	-0.4839
M. abscessus Eis2 T258R	Capreomycin	16	20289	0.120375	0.120375	20764	0.470171	0.470171
M. abscessus Eis2 T258R	Capreomycin	8	21652	1.5938	1.5938	21653	1.4763	1.4763
M. abscessus Eis2 T258R	Capreomycin	4	58476	41.4012	41.4012	35699	17.373	17.373
M. abscessus Eis2 T258R	Capreomycin	2	144470	134.362	100	139077	134.372	100
M. abscessus Eis2 T258R	Capreomycin	1	131190	120.006	100	125513	119.021	100
M. abscessus Eis2 T258R	Capreomycin	0.5	115661	103.219	100	128742	122.675	100
M. abscessus WhiB7 R76del	Capreomycin	1024	20400	0.264303	0.264303	21310	1.73616	1.73616
M. abscessus WhiB7 R76del	Capreomycin	512	20364	0.223004	0.223004	20739	1.11269	1.11269
M. abscessus WhiB7 R76del	Capreomycin	256	19682	-0.559381	-0.559381	19851	0.143084	0.143084
M. abscessus WhiB7 R76del	Capreomycin	128	19928	-0.277172	-0.277172	19164	-0.60705	-0.60705
M. abscessus WhiB7 R76del	Capreomycin	64	19784	-0.442367	-0.442367	20019	0.326523	0.326523
M. abscessus WhiB7 R76del	Capreomycin	32	19772	-0.456134	-0.456134	20373	0.713055	0.713055
M. abscessus WhiB7 R76del	Capreomycin	16	19171	-1.1456	-1.1456	20722	1.09413	1.09413
M. abscessus WhiB7 R76del	Capreomycin	8	20860	0.792012	0.792012	21279	1.70232	1.70232
M. abscessus WhiB7 R76del	Capreomycin	4	30725	12.1091	12.1091	33157	14.6719	14.6719
M. abscessus WhiB7 R76del	Capreomycin	2	140332	137.849	100	142565	134.134	100
M. abscessus WhiB7 R76del	Capreomycin	1	123269	118.275	100	124127	114.002	100
M. abscessus WhiB7 R76del	Capreomycin	0.5	122450	117.335	100	125206	115.18	100
M. abscessus WhiB7 L37P	Capreomycin	1024	19464	1.13665	1.13665	20637	1.06819	1.06819
M. abscessus WhiB7 L37P	Capreomycin	512	19403	1.06804	1.06804	20521	0.937985	0.937985
M. abscessus WhiB7 L37P	Capreomycin	256	18975	0.586651	0.586651	20021	0.376737	0.376737
M. abscessus WhiB7 L37P	Capreomycin	128	18311	-0.160183	-0.160183	19622	-0.0711381	-0.0711381
M. abscessus WhiB7 L37P	Capreomycin	64	18440	-0.0150904	-0.0150904	20046	0.4048	0.4048
M. abscessus WhiB7 L37P	Capreomycin	32	18792	0.380822	0.380822	19957	0.304898	0.304898
M. abscessus WhiB7 L37P	Capreomycin	16	19011	0.627142	0.627142	20338	0.732568	0.732568
M. abscessus WhiB7 L37P	Capreomycin	8	19719	1.42347	1.42347	20776	1.22422	1.22422
M. abscessus WhiB7 L37P	Capreomycin	4	29808	12.7711	12.7711	32046	13.8747	13.8747
M. abscessus WhiB7 L37P	Capreomycin	2	139292	135.913	100	141052	136.233	100
M. abscessus WhiB7 L37P	Capreomycin	1	129945	125.4	100	136782	131.44	100
M. abscessus WhiB7 L37P	Capreomycin	0.5	126529	121.558	100	113699	105.53	100
M. abscessus WhiB7 A51T	Capreomycin	1024	21268	2.02823	2.02823	21891	1.13518	1.13518
M. abscessus WhiB7 A51T	Capreomycin	512	20698	1.32249	1.32249	21628	0.814359	0.814359
M. abscessus WhiB7 A51T	Capreomycin	256	20160	0.656368	0.656368	20977	0.0202294	0.0202294
M. abscessus WhiB7 A51T	Capreomycin	128	19674	0.0546329	0.0546329	20889	-0.0871184	-0.0871184
M. abscessus WhiB7 A51T	Capreomycin	64	19925	0.365406	0.365406	20617	-0.418921	-0.418921
M. abscessus WhiB7 A51T	Capreomycin	32	20450	1.01543	1.01543	21090	0.158074	0.158074
M. abscessus WhiB7 A51T	Capreomycin	16	20408	0.963427	0.963427	21295	0.408145	0.408145
M. abscessus WhiB7 A51T	Capreomycin	8	21696	2.55815	2.55815	46114	30.6839	30.6839
M. abscessus WhiB7 A51T	Capreomycin	4	38318	23.1385	23.1385	33295	15.0465	15.0465
M. abscessus WhiB7 A51T	Capreomycin	2	139011	147.81	100	139445	144.535	100
M. abscessus WhiB7 A51T	Capreomycin	1	122981	127.963	100	115682	115.547	100
M. abscessus WhiB7 A51T	Capreomycin	0.5	110172	112.104	100	115393	115.195	100
M. abscessus Eis2 Y227D	Capreomycin	1024	21339	2.41026	2.41026	21665	2.89611	2.89611
M. abscessus Eis2 Y227D	Capreomycin	512	21044	2.05188	2.05188	21368	2.53702	2.53702
M. abscessus Eis2 Y227D	Capreomycin	256	20537	1.43595	1.43595	20787	1.83457	1.83457
M. abscessus Eis2 Y227D	Capreomycin	128	20351	1.20999	1.20999	20534	1.52868	1.52868
M. abscessus Eis2 Y227D	Capreomycin	64	20200	1.02655	1.02655	20627	1.64112	1.64112
M. abscessus Eis2 Y227D	Capreomycin	32	19881	0.63901	0.63901	20790	1.8382	1.8382
M. abscessus Eis2 Y227D	Capreomycin	16	20872	1.84292	1.84292	21007	2.10056	2.10056
M. abscessus Eis2 Y227D	Capreomycin	8	51369	38.8921	38.8921	23186	4.73506	4.73506
M. abscessus Eis2 Y227D	Capreomycin	4	34676	18.6127	18.6127	37331	21.8369	21.8369
M. abscessus Eis2 Y227D	Capreomycin	2	149385	157.967	100	136225	141.404	100
M. abscessus Eis2 Y227D	Capreomycin	1	120668	123.08	100	126707	129.896	100
M. abscessus Eis2 Y227D	Capreomycin	0.5	120671	123.083	100	122322	124.595	100
M. abscessus Eis2 E120fs	Capreomycin	1024	20844	1.01039	1.01039	21827	2.09319	2.09319
M. abscessus Eis2 E120fs	Capreomycin	512	20520	0.613302	0.613302	21238	1.36147	1.36147
M. abscessus Eis2 E120fs	Capreomycin	256	20677	0.805719	0.805719	20727	0.726648	0.726648
M. abscessus Eis2 E120fs	Capreomycin	128	19447	-0.701749	-0.701749	20652	0.633475	0.633475
M. abscessus Eis2 E120fs	Capreomycin	64	20679	0.80817	0.80817	20215	0.0905851	0.0905851
M. abscessus Eis2 E120fs	Capreomycin	32	20635	0.754244	0.754244	20945	0.997472	0.997472
M. abscessus Eis2 E120fs	Capreomycin	16	20752	0.897638	0.897638	21530	1.72422	1.72422
M. abscessus Eis2 E120fs	Capreomycin	8	23968	4.83911	4.83911	23868	4.62875	4.62875
M. abscessus Eis2 E120fs	Capreomycin	4	39631	24.0354	24.0354	38004	22.19	22.19
M. abscessus Eis2 E120fs	Capreomycin	2	131645	136.806	100	136172	144.145	100
M. abscessus Eis2 E120fs	Capreomycin	1	119651	122.107	100	125236	130.559	100
M. abscessus Eis2 E120fs	Capreomycin	0.5	114089	115.29	100	117336	120.745	100
M. abscessus Eis2 Y255*	Capreomycin	1024	20483	-1.49955	-1.49955	20887	1.08374	1.08374
M. abscessus Eis2 Y255*	Capreomycin	512	19993	-2.10564	-2.10564	20980	1.19461	1.19461
M. abscessus Eis2 Y255*	Capreomycin	256	19553	-2.64988	-2.64988	21000	1.21845	1.21845
M. abscessus Eis2 Y255*	Capreomycin	128	19296	-2.96777	-2.96777	20160	0.217026	0.217026
M. abscessus Eis2 Y255*	Capreomycin	64	19641	-2.54103	-2.54103	20326	0.414927	0.414927
M. abscessus Eis2 Y255*	Capreomycin	32	19654	-2.52495	-2.52495	20787	0.964519	0.964519
M. abscessus Eis2 Y255*	Capreomycin	16	19692	-2.47795	-2.47795	21223	1.48431	1.48431
M. abscessus Eis2 Y255*	Capreomycin	8	21184	-0.632476	-0.632476	21848	2.22942	2.22942
M. abscessus Eis2 Y255*	Capreomycin	4	33957	15.1666	15.1666	33533	16.16	16.16
M. abscessus Eis2 Y255*	Capreomycin	2	133593	138.408	100	143195	146.896	100
M. abscessus Eis2 Y255*	Capreomycin	1	124287	126.897	100	125266	125.522	100
M. abscessus Eis2 Y255*	Capreomycin	0.5	113816	113.945	100	115261	113.594	100
M. abscessus Eis2 Y284*	Capreomycin	1024	21665	1.27543	1.27543	21056	1.14825	1.14825
M. abscessus Eis2 Y284*	Capreomycin	512	21269	0.820207	0.820207	20100	0.0628244	0.0628244
M. abscessus Eis2 Y284*	Capreomycin	256	20915	0.413265	0.413265	20594	0.623703	0.623703
M. abscessus Eis2 Y284*	Capreomycin	128	19985	-0.655821	-0.655821	19792	-0.286873	-0.286873
M. abscessus Eis2 Y284*	Capreomycin	64	20329	-0.260374	-0.260374	19870	-0.198313	-0.198313
M. abscessus Eis2 Y284*	Capreomycin	32	20819	0.302908	0.302908	20220	0.19907	0.19907
M. abscessus Eis2 Y284*	Capreomycin	16	21165	0.700653	0.700653	21119	1.21978	1.21978
M. abscessus Eis2 Y284*	Capreomycin	8	22682	2.44453	2.44453	22913	3.25665	3.25665
M. abscessus Eis2 Y284*	Capreomycin	4	35698	17.4071	17.4071	36629	18.8295	18.8295
M. abscessus Eis2 Y284*	Capreomycin	2	138764	135.887	100	145737	142.709	100
M. abscessus Eis2 Y284*	Capreomycin	1	125704	120.874	100	127689	122.217	100
M. abscessus Eis2 Y284*	Capreomycin	0.5	128076	123.601	100	124793	118.929	100
M. abscessus ATCC19977	Florfenicol Amine	512	18874	-1.33837	-1.33837	19000	-0.420891	-0.420891
M. abscessus ATCC19977	Florfenicol Amine	256	18507	-1.75567	-1.75567	18689	-0.774485	-0.774485
M. abscessus ATCC19977	Florfenicol Amine	128	19601	-0.511731	-0.511731	21970	2.95587	2.95587
M. abscessus ATCC19977	Florfenicol Amine	64	23698	4.1468	4.1468	25848	7.365	7.365
M. abscessus ATCC19977	Florfenicol Amine	32	31179	12.6531	12.6531	27815	9.60139	9.60139
M. abscessus ATCC19977	Florfenicol Amine	16	61026	46.591	46.591	41612	25.288	25.288
M. abscessus ATCC19977	Florfenicol Amine	8	102602	93.8653	93.8653	103435	95.5781	95.5781
M. abscessus ATCC19977	Florfenicol Amine	4	126735	121.306	100	126646	121.968	100
M. abscessus ATCC19977	Florfenicol Amine	2	121712	115.595	100	122596	117.363	100
M. abscessus ATCC19977	Florfenicol Amine	1	114851	107.793	100	121867	116.535	100
M. abscessus ATCC19977	Florfenicol Amine	0.5	114392	107.271	100	114360	107.999	100
M. abscessus ATCC19977	Florfenicol Amine	0.25	110994	103.408	100	105667	98.1158	98.1158
M. abscessus ΔwhiB7	Florfenicol Amine	512	18878	-6.25414	-6.25414	19177	1.43638	1.43638
M. abscessus ΔwhiB7	Florfenicol Amine	256	19413	-5.54435	-5.54435	18043	-0.0545954	-0.0545954
M. abscessus ΔwhiB7	Florfenicol Amine	128	51542	37.0817	37.0817	34547	21.6448	21.6448
M. abscessus ΔwhiB7	Florfenicol Amine	64	131816	143.583	100	126150	142.084	100
M. abscessus ΔwhiB7	Florfenicol Amine	32	104066	106.766	100	103992	112.951	100
M. abscessus ΔwhiB7	Florfenicol Amine	16	94267	93.7657	93.7657	88619	92.7385	92.7385
M. abscessus ΔwhiB7	Florfenicol Amine	8	95838	95.85	95.85	93333	98.9365	98.9365
M. abscessus ΔwhiB7	Florfenicol Amine	4	104642	107.53	100	92490	97.8281	97.8281
M. abscessus ΔwhiB7	Florfenicol Amine	2	99285	100.423	100	104786	113.995	100
M. abscessus ΔwhiB7	Florfenicol Amine	1	100356	101.844	100	94229	100.115	100
M. abscessus ΔwhiB7	Florfenicol Amine	0.5	101208	102.974	100	98278	105.438	100
M. abscessus ΔwhiB7	Florfenicol Amine	0.25	97592	98.177	98.177	97354	104.223	100
M. abscessus Δeis2	Florfenicol Amine	512	28672	8.84858	8.84858	24074	3.55881	3.55881
M. abscessus Δeis2	Florfenicol Amine	256	45998	27.4649	27.4649	46150	27.6451	27.6451
M. abscessus Δeis2	Florfenicol Amine	128	62221	44.896	44.896	56599	39.0456	39.0456
M. abscessus Δeis2	Florfenicol Amine	64	127123	114.631	100	126111	114.887	100
M. abscessus Δeis2	Florfenicol Amine	32	125019	112.371	100	125920	114.679	100
M. abscessus Δeis2	Florfenicol Amine	16	115081	101.693	100	113819	101.476	100
M. abscessus Δeis2	Florfenicol Amine	8	110908	97.2088	97.2088	108283	95.436	95.436
M. abscessus Δeis2	Florfenicol Amine	4	109361	95.5466	95.5466	109642	96.9187	96.9187
M. abscessus Δeis2	Florfenicol Amine	2	108763	94.9041	94.9041	111925	99.4096	99.4096
M. abscessus Δeis2	Florfenicol Amine	1	111913	98.2886	98.2886	107625	94.718	94.718
M. abscessus Δeis2	Florfenicol Amine	0.5	111480	97.8234	97.8234	113127	100.721	100
M. abscessus Δeis2	Florfenicol Amine	0.25	109371	95.5573	95.5573	110862	98.2498	98.2498
M. abscessus WhiB7 T70fs	Florfenicol Amine	512	18367	-3.93774	-3.93774	18572	-2.81736	-2.81736
M. abscessus WhiB7 T70fs	Florfenicol Amine	256	17700	-4.70079	-4.70079	18233	-3.19243	-3.19243
M. abscessus WhiB7 T70fs	Florfenicol Amine	128	38313	18.8805	18.8805	31640	11.6413	11.6413
M. abscessus WhiB7 T70fs	Florfenicol Amine	64	129268	122.933	100	133828	124.704	100
M. abscessus WhiB7 T70fs	Florfenicol Amine	32	116132	107.905	100	118814	108.092	100
M. abscessus WhiB7 T70fs	Florfenicol Amine	16	108069	98.6813	98.6813	108058	96.1917	96.1917
M. abscessus WhiB7 T70fs	Florfenicol Amine	8	105366	95.589	95.589	110924	99.3627	99.3627
M. abscessus WhiB7 T70fs	Florfenicol Amine	4	108775	99.4889	99.4889	109707	98.0161	98.0161
M. abscessus WhiB7 T70fs	Florfenicol Amine	2	116520	108.349	100	116490	105.521	100
M. abscessus WhiB7 T70fs	Florfenicol Amine	1	105073	95.2538	95.2538	104449	92.1986	92.1986
M. abscessus WhiB7 T70fs	Florfenicol Amine	0.5	109556	100.382	100	112597	101.214	100
M. abscessus WhiB7 T70fs	Florfenicol Amine	0.25	114377	105.898	100	110326	98.701	98.701
M. abscessus WhiB7 F24fs	Florfenicol Amine	512	19061	-0.898884	-0.898884	19081	-0.728853	-0.728853
M. abscessus WhiB7 F24fs	Florfenicol Amine	256	18173	-1.91442	-1.91442	18784	-1.06438	-1.06438
M. abscessus WhiB7 F24fs	Florfenicol Amine	128	39285	22.2296	22.2296	32627	14.5742	14.5742
M. abscessus WhiB7 F24fs	Florfenicol Amine	64	127573	123.197	100	129614	124.142	100
M. abscessus WhiB7 F24fs	Florfenicol Amine	32	118467	112.784	100	116296	109.096	100
M. abscessus WhiB7 F24fs	Florfenicol Amine	16	108694	101.607	100	108883	100.722	100
M. abscessus WhiB7 F24fs	Florfenicol Amine	8	111497	104.813	100	112819	105.168	100
M. abscessus WhiB7 F24fs	Florfenicol Amine	4	113598	107.215	100	108021	99.7478	99.7478
M. abscessus WhiB7 F24fs	Florfenicol Amine	2	118078	112.339	100	114601	107.181	100
M. abscessus WhiB7 F24fs	Florfenicol Amine	1	112928	106.449	100	107496	99.1547	99.1547
M. abscessus WhiB7 F24fs	Florfenicol Amine	0.5	115505	109.396	100	112332	104.618	100
M. abscessus WhiB7 F24fs	Florfenicol Amine	0.25	114421	108.157	100	113340	105.757	100
M. abscessus Eis2 T258R	Florfenicol Amine	512	20841	0.717097	0.717097	21140	0.895712	0.895712
M. abscessus Eis2 T258R	Florfenicol Amine	256	29335	9.89927	9.89927	34369	15.8677	15.8677
M. abscessus Eis2 T258R	Florfenicol Amine	128	35020	16.0449	16.0449	40744	23.0827	23.0827
M. abscessus Eis2 T258R	Florfenicol Amine	64	76862	61.2768	61.2768	83182	71.1122	71.1122
M. abscessus Eis2 T258R	Florfenicol Amine	32	128498	117.096	100	123014	116.192	100
M. abscessus Eis2 T258R	Florfenicol Amine	16	114056	101.484	100	114194	106.21	100
M. abscessus Eis2 T258R	Florfenicol Amine	8	114503	101.967	100	115780	108.005	100
M. abscessus Eis2 T258R	Florfenicol Amine	4	114089	101.52	100	106134	97.0883	97.0883
M. abscessus Eis2 T258R	Florfenicol Amine	2	117194	104.876	100	114220	106.24	100
M. abscessus Eis2 T258R	Florfenicol Amine	1	115967	103.55	100	110300	101.803	100
M. abscessus Eis2 T258R	Florfenicol Amine	0.5	119418	107.281	100	117664	110.137	100
M. abscessus Eis2 T258R	Florfenicol Amine	0.25	109801	96.8845	96.8845	118468	111.047	100
M. abscessus WhiB7 R76del	Florfenicol Amine	512	18886	-1.47255	-1.47255	18964	-0.82543	-0.82543
M. abscessus WhiB7 R76del	Florfenicol Amine	256	18198	-2.26181	-2.26181	18577	-1.24799	-1.24799
M. abscessus WhiB7 R76del	Florfenicol Amine	128	33384	15.1594	15.1594	33205	14.7243	14.7243
M. abscessus WhiB7 R76del	Florfenicol Amine	64	128310	124.058	100	132701	123.364	100
M. abscessus WhiB7 R76del	Florfenicol Amine	32	119514	113.967	100	117349	106.601	100
M. abscessus WhiB7 R76del	Florfenicol Amine	16	109734	102.748	100	109722	98.2731	98.2731
M. abscessus WhiB7 R76del	Florfenicol Amine	8	110378	103.486	100	106827	95.1121	95.1121
M. abscessus WhiB7 R76del	Florfenicol Amine	4	116750	110.796	100	116682	105.873	100
M. abscessus WhiB7 R76del	Florfenicol Amine	2	109565	102.554	100	117821	107.116	100
M. abscessus WhiB7 R76del	Florfenicol Amine	1	110311	103.41	100	114865	103.889	100
M. abscessus WhiB7 R76del	Florfenicol Amine	0.5	116564	110.583	100	117104	106.334	100
M. abscessus WhiB7 R76del	Florfenicol Amine	0.25	111275	104.515	100	112344	101.136	100
M. abscessus WhiB7 L37P	Florfenicol Amine	512	17762	-0.777671	-0.777671	19064	-0.69749	-0.69749
M. abscessus WhiB7 L37P	Florfenicol Amine	256	17035	-1.59536	-1.59536	18052	-1.83345	-1.83345
M. abscessus WhiB7 L37P	Florfenicol Amine	128	25811	8.27544	8.27544	24695	5.62328	5.62328
M. abscessus WhiB7 L37P	Florfenicol Amine	64	129697	125.121	100	133414	127.66	100
M. abscessus WhiB7 L37P	Florfenicol Amine	32	121019	115.361	100	123715	116.773	100
M. abscessus WhiB7 L37P	Florfenicol Amine	16	121617	116.033	100	110755	102.225	100
M. abscessus WhiB7 L37P	Florfenicol Amine	8	115327	108.959	100	120852	113.559	100
M. abscessus WhiB7 L37P	Florfenicol Amine	4	110883	103.96	100	114113	105.994	100
M. abscessus WhiB7 L37P	Florfenicol Amine	2	117915	111.869	100	101324	91.6389	91.6389
M. abscessus WhiB7 L37P	Florfenicol Amine	1	117241	111.111	100	115115	107.119	100
M. abscessus WhiB7 L37P	Florfenicol Amine	0.5	122047	116.517	100	116909	109.133	100
M. abscessus WhiB7 L37P	Florfenicol Amine	0.25	109933	102.892	100	109825	101.181	100
M. abscessus WhiB7 A51T	Florfenicol Amine	512	19013	-0.763777	-0.763777	19178	-2.1743	-2.1743
M. abscessus WhiB7 A51T	Florfenicol Amine	256	20727	1.35839	1.35839	20919	-0.0505226	-0.0505226
M. abscessus WhiB7 A51T	Florfenicol Amine	128	119552	123.717	100	120804	121.795	100
M. abscessus WhiB7 A51T	Florfenicol Amine	64	123545	128.661	100	126733	129.028	100
M. abscessus WhiB7 A51T	Florfenicol Amine	32	115678	118.921	100	117095	117.271	100
M. abscessus WhiB7 A51T	Florfenicol Amine	16	109184	110.88	100	103588	100.794	100
M. abscessus WhiB7 A51T	Florfenicol Amine	8	104378	104.93	100	104011	101.31	100
M. abscessus WhiB7 A51T	Florfenicol Amine	4	109161	110.852	100	103373	100.532	100
M. abscessus WhiB7 A51T	Florfenicol Amine	2	109929	111.803	100	110408	109.114	100
M. abscessus WhiB7 A51T	Florfenicol Amine	1	99314	98.66	98.66	103765	101.01	100
M. abscessus WhiB7 A51T	Florfenicol Amine	0.5	95357	93.7607	93.7607	117254	117.465	100
M. abscessus WhiB7 A51T	Florfenicol Amine	0.25	107207	108.433	100	102822	99.8598	99.8598
M. abscessus Eis2 Y227D	Florfenicol Amine	512	21508	2.61557	2.61557	21863	3.1355	3.1355
M. abscessus Eis2 Y227D	Florfenicol Amine	256	29163	11.9152	11.9152	29339	12.1743	12.1743
M. abscessus Eis2 Y227D	Florfenicol Amine	128	32716	16.2316	16.2316	28240	10.8455	10.8455
M. abscessus Eis2 Y227D	Florfenicol Amine	64	64668	55.0484	55.0484	69509	60.7414	60.7414
M. abscessus Eis2 Y227D	Florfenicol Amine	32	124572	127.823	100	120641	122.562	100
M. abscessus Eis2 Y227D	Florfenicol Amine	16	116382	117.873	100	112318	112.499	100
M. abscessus Eis2 Y227D	Florfenicol Amine	8	113318	114.151	100	110177	109.911	100
M. abscessus Eis2 Y227D	Florfenicol Amine	4	111959	112.5	100	107392	106.544	100
M. abscessus Eis2 Y227D	Florfenicol Amine	2	97440	94.8613	94.8613	106087	104.966	100
M. abscessus Eis2 Y227D	Florfenicol Amine	1	102399	100.886	100	102884	101.093	100
M. abscessus Eis2 Y227D	Florfenicol Amine	0.5	106981	106.452	100	118432	119.891	100
M. abscessus Eis2 Y227D	Florfenicol Amine	0.25	116195	117.646	100	109505	109.098	100
M. abscessus Eis2 E120fs	Florfenicol Amine	512	23279	3.99469	3.99469	23428	4.08213	4.08213
M. abscessus Eis2 E120fs	Florfenicol Amine	256	28408	10.2807	10.2807	31680	14.3337	14.3337
M. abscessus Eis2 E120fs	Florfenicol Amine	128	28817	10.782	10.782	28240	10.0601	10.0601
M. abscessus Eis2 E120fs	Florfenicol Amine	64	55850	43.9132	43.9132	81650	76.4119	76.4119
M. abscessus Eis2 E120fs	Florfenicol Amine	32	120576	123.24	100	124815	130.036	100
M. abscessus Eis2 E120fs	Florfenicol Amine	16	105524	104.793	100	115277	118.187	100
M. abscessus Eis2 E120fs	Florfenicol Amine	8	106497	105.985	100	108224	109.425	100
M. abscessus Eis2 E120fs	Florfenicol Amine	4	106740	106.283	100	110187	111.864	100
M. abscessus Eis2 E120fs	Florfenicol Amine	2	103976	102.896	100	110222	111.907	100
M. abscessus Eis2 E120fs	Florfenicol Amine	1	104310	103.305	100	108531	109.806	100
M. abscessus Eis2 E120fs	Florfenicol Amine	0.5	112027	112.763	100	113012	115.373	100
M. abscessus Eis2 E120fs	Florfenicol Amine	0.25	104349	103.353	100	101395	100.941	100
M. abscessus Eis2 Y255*	Florfenicol Amine	512	21441	-0.314589	-0.314589	21894	2.28426	2.28426
M. abscessus Eis2 Y255*	Florfenicol Amine	256	24756	3.78578	3.78578	28177	9.77469	9.77469
M. abscessus Eis2 Y255*	Florfenicol Amine	128	25587	4.81366	4.81366	26652	7.95663	7.95663
M. abscessus Eis2 Y255*	Florfenicol Amine	64	43395	26.8406	26.8406	66725	55.7307	55.7307
M. abscessus Eis2 Y255*	Florfenicol Amine	32	119150	120.543	100	125573	125.888	100
M. abscessus Eis2 Y255*	Florfenicol Amine	16	113874	114.017	100	117857	116.689	100
M. abscessus Eis2 Y255*	Florfenicol Amine	8	107589	106.243	100	108575	105.623	100
M. abscessus Eis2 Y255*	Florfenicol Amine	4	106624	105.049	100	104649	100.943	100
M. abscessus Eis2 Y255*	Florfenicol Amine	2	110061	109.301	100	104665	100.962	100
M. abscessus Eis2 Y255*	Florfenicol Amine	1	108796	107.736	100	102912	98.8719	98.8719
M. abscessus Eis2 Y255*	Florfenicol Amine	0.5	104530	102.459	100	113873	111.939	100
M. abscessus Eis2 Y255*	Florfenicol Amine	0.25	108322	107.15	100	104501	100.766	100
M. abscessus Eis2 Y284*	Florfenicol Amine	512	21930	1.58006	1.58006	22487	2.77298	2.77298
M. abscessus Eis2 Y284*	Florfenicol Amine	256	29927	10.773	10.773	33430	15.1975	15.1975
M. abscessus Eis2 Y284*	Florfenicol Amine	128	30179	11.0627	11.0627	29051	10.2256	10.2256
M. abscessus Eis2 Y284*	Florfenicol Amine	64	50456	34.3722	34.3722	63367	49.1874	49.1874
M. abscessus Eis2 Y284*	Florfenicol Amine	32	124497	119.486	100	122533	116.363	100
M. abscessus Eis2 Y284*	Florfenicol Amine	16	116020	109.742	100	119800	113.26	100
M. abscessus Eis2 Y284*	Florfenicol Amine	8	111700	104.776	100	114381	107.108	100
M. abscessus Eis2 Y284*	Florfenicol Amine	4	108662	101.283	100	104199	95.5473	95.5473
M. abscessus Eis2 Y284*	Florfenicol Amine	2	109718	102.497	100	111483	103.817	100
M. abscessus Eis2 Y284*	Florfenicol Amine	1	105573	97.7322	97.7322	113427	106.025	100
M. abscessus Eis2 Y284*	Florfenicol Amine	0.5	108561	101.167	100	114665	107.43	100
M. abscessus Eis2 Y284*	Florfenicol Amine	0.25	111050	104.028	100	111044	103.319	100
M. abscessus ATCC19977	Spectinomycin	1024	22231	2.47874	2.47874	22516	3.57665	3.57665
M. abscessus ATCC19977	Spectinomycin	512	49964	34.0128	34.0128	32709	15.1657	15.1657
M. abscessus ATCC19977	Spectinomycin	256	38535	21.0173	21.0173	57238	43.0541	43.0541
M. abscessus ATCC19977	Spectinomycin	128	124348	118.592	100	120243	114.688	100
M. abscessus ATCC19977	Spectinomycin	64	126029	120.503	100	134553	130.958	100
M. abscessus ATCC19977	Spectinomycin	32	133218	128.678	100	138669	135.638	100
M. abscessus ATCC19977	Spectinomycin	16	130733	125.852	100	126342	121.622	100
M. abscessus ATCC19977	Spectinomycin	8	120725	114.472	100	116155	110.04	100
M. abscessus ATCC19977	Spectinomycin	4	121795	115.689	100	120197	114.636	100
M. abscessus ATCC19977	Spectinomycin	2	117110	110.362	100	107915	100.672	100
M. abscessus ATCC19977	Spectinomycin	1	120725	114.472	100	109096	102.014	100
M. abscessus ATCC19977	Spectinomycin	0.5	111340	103.801	100	99534	91.1429	91.1429
M. abscessus ΔwhiB7	Spectinomycin	1024	20962	-3.48926	-3.48926	20097	2.646	2.646
M. abscessus ΔwhiB7	Spectinomycin	512	19718	-5.1397	-5.1397	18912	1.08796	1.08796
M. abscessus ΔwhiB7	Spectinomycin	256	19834	-4.9858	-4.9858	18441	0.468694	0.468694
M. abscessus ΔwhiB7	Spectinomycin	128	19995	-4.7722	-4.7722	18815	0.960428	0.960428
M. abscessus ΔwhiB7	Spectinomycin	64	21265	-3.08727	-3.08727	18984	1.18263	1.18263
M. abscessus ΔwhiB7	Spectinomycin	32	49312	34.1232	34.1232	33993	20.9164	20.9164
M. abscessus ΔwhiB7	Spectinomycin	16	141179	156.005	100	130190	147.396	100
M. abscessus ΔwhiB7	Spectinomycin	8	140894	155.627	100	126609	142.688	100
M. abscessus ΔwhiB7	Spectinomycin	4	109211	113.592	100	113973	126.074	100
M. abscessus ΔwhiB7	Spectinomycin	2	110432	115.212	100	100724	108.654	100
M. abscessus ΔwhiB7	Spectinomycin	1	118588	126.033	100	100597	108.487	100
M. abscessus ΔwhiB7	Spectinomycin	0.5	106425	109.896	100	94742	100.789	100
M. abscessus Δeis2	Spectinomycin	1024	22226	1.92254	1.92254	22199	1.51307	1.51307
M. abscessus Δeis2	Spectinomycin	512	33860	14.4229	14.4229	27810	7.63502	7.63502
M. abscessus Δeis2	Spectinomycin	256	68261	51.3858	51.3858	64282	47.4282	47.4282
M. abscessus Δeis2	Spectinomycin	128	130401	118.153	100	138261	128.144	100
M. abscessus Δeis2	Spectinomycin	64	138510	126.866	100	129095	118.143	100
M. abscessus Δeis2	Spectinomycin	32	138677	127.046	100	132864	122.255	100
M. abscessus Δeis2	Spectinomycin	16	132643	120.562	100	121087	109.406	100
M. abscessus Δeis2	Spectinomycin	8	121484	108.572	100	120597	108.871	100
M. abscessus Δeis2	Spectinomycin	4	126531	113.995	100	122360	110.795	100
M. abscessus Δeis2	Spectinomycin	2	120920	107.966	100	115166	102.946	100
M. abscessus Δeis2	Spectinomycin	1	118558	105.428	100	117656	105.662	100
M. abscessus Δeis2	Spectinomycin	0.5	116779	103.517	100	107111	94.1572	94.1572
M. abscessus WhiB7 T70fs	Spectinomycin	1024	20129	-1.92201	-1.92201	21056	-0.0690129	-0.0690129
M. abscessus WhiB7 T70fs	Spectinomycin	512	19371	-2.78916	-2.78916	18632	-2.75097	-2.75097
M. abscessus WhiB7 T70fs	Spectinomycin	256	18956	-3.26392	-3.26392	19614	-1.66447	-1.66447
M. abscessus WhiB7 T70fs	Spectinomycin	128	19139	-3.05457	-3.05457	20898	-0.243827	-0.243827
M. abscessus WhiB7 T70fs	Spectinomycin	64	19454	-2.69421	-2.69421	20820	-0.330128	-0.330128
M. abscessus WhiB7 T70fs	Spectinomycin	32	55204	38.2038	38.2038	59332	42.2803	42.2803
M. abscessus WhiB7 T70fs	Spectinomycin	16	135460	130.017	100	136251	127.385	100
M. abscessus WhiB7 T70fs	Spectinomycin	8	134757	129.212	100	132667	123.42	100
M. abscessus WhiB7 T70fs	Spectinomycin	4	132820	126.996	100	128140	118.411	100
M. abscessus WhiB7 T70fs	Spectinomycin	2	112828	104.126	100	111723	100.247	100
M. abscessus WhiB7 T70fs	Spectinomycin	1	117790	109.802	100	121212	110.745	100
M. abscessus WhiB7 T70fs	Spectinomycin	0.5	108695	99.3974	99.3974	99316	86.5193	86.5193
M. abscessus WhiB7 F24fs	Spectinomycin	1024	20206	0.410559	0.410559	21437	1.93275	1.93275
M. abscessus WhiB7 F24fs	Spectinomycin	512	19307	-0.617554	-0.617554	19512	-0.241947	-0.241947
M. abscessus WhiB7 F24fs	Spectinomycin	256	18994	-0.975506	-0.975506	19026	-0.790988	-0.790988
M. abscessus WhiB7 F24fs	Spectinomycin	128	19433	-0.473458	-0.473458	21221	1.68873	1.68873
M. abscessus WhiB7 F24fs	Spectinomycin	64	22680	3.23987	3.23987	20214	0.551112	0.551112
M. abscessus WhiB7 F24fs	Spectinomycin	32	48056	32.2603	32.2603	50001	34.2019	34.2019
M. abscessus WhiB7 F24fs	Spectinomycin	16	141150	138.724	100	136298	131.693	100
M. abscessus WhiB7 F24fs	Spectinomycin	8	130710	126.785	100	136369	131.773	100
M. abscessus WhiB7 F24fs	Spectinomycin	4	127465	123.074	100	133929	129.016	100
M. abscessus WhiB7 F24fs	Spectinomycin	2	118979	113.369	100	116101	108.876	100
M. abscessus WhiB7 F24fs	Spectinomycin	1	120268	114.843	100	124011	117.812	100
M. abscessus WhiB7 F24fs	Spectinomycin	0.5	116292	110.296	100	99333	89.9329	89.9329
M. abscessus Eis2 T258R	Spectinomycin	1024	22104	2.08242	2.08242	21978	1.84412	1.84412
M. abscessus Eis2 T258R	Spectinomycin	512	34314	15.2817	15.2817	31070	12.1341	12.1341
M. abscessus Eis2 T258R	Spectinomycin	256	39185	20.5473	20.5473	48296	31.6297	31.6297
M. abscessus Eis2 T258R	Spectinomycin	128	97086	83.1394	83.1394	121340	114.298	100
M. abscessus Eis2 T258R	Spectinomycin	64	121003	108.994	100	126661	120.32	100
M. abscessus Eis2 T258R	Spectinomycin	32	125546	113.905	100	130549	124.72	100
M. abscessus Eis2 T258R	Spectinomycin	16	132037	120.922	100	123375	116.601	100
M. abscessus Eis2 T258R	Spectinomycin	8	107426	94.3171	94.3171	100620	90.8478	90.8478
M. abscessus Eis2 T258R	Spectinomycin	4	123537	111.733	100	121604	114.597	100
M. abscessus Eis2 T258R	Spectinomycin	2	110064	97.1688	97.1688	103023	93.5674	93.5674
M. abscessus Eis2 T258R	Spectinomycin	1	115545	103.094	100	117501	109.953	100
M. abscessus Eis2 T258R	Spectinomycin	0.5	107554	94.4555	94.4555	95496	85.0486	85.0486
M. abscessus WhiB7 R76del	Spectinomycin	1024	20580	0.470798	0.470798	21160	1.57238	1.57238
M. abscessus WhiB7 R76del	Spectinomycin	512	19393	-0.890919	-0.890919	16248	-3.79103	-3.79103
M. abscessus WhiB7 R76del	Spectinomycin	256	18998	-1.34406	-1.34406	19640	-0.0873064	-0.0873064
M. abscessus WhiB7 R76del	Spectinomycin	128	19350	-0.940249	-0.940249	22163	2.66755	2.66755
M. abscessus WhiB7 R76del	Spectinomycin	64	21122	1.09258	1.09258	21516	1.9611	1.9611
M. abscessus WhiB7 R76del	Spectinomycin	32	52485	37.072	37.072	61850	46.0017	46.0017
M. abscessus WhiB7 R76del	Spectinomycin	16	140037	137.511	100	144741	136.51	100
M. abscessus WhiB7 R76del	Spectinomycin	8	133304	129.787	100	140042	131.379	100
M. abscessus WhiB7 R76del	Spectinomycin	4	138480	135.725	100	133533	124.272	100
M. abscessus WhiB7 R76del	Spectinomycin	2	115926	109.851	100	120682	110.24	100
M. abscessus WhiB7 R76del	Spectinomycin	1	121770	116.555	100	123921	113.777	100
M. abscessus WhiB7 R76del	Spectinomycin	0.5	110778	103.945	100	109224	97.7294	97.7294
M. abscessus WhiB7 L37P	Spectinomycin	1024	19575	1.2615	1.2615	20461	0.870635	0.870635
M. abscessus WhiB7 L37P	Spectinomycin	512	18377	-0.0859497	-0.0859497	19600	-0.095833	-0.095833
M. abscessus WhiB7 L37P	Spectinomycin	256	18219	-0.26366	-0.26366	19772	0.0972361	0.0972361
M. abscessus WhiB7 L37P	Spectinomycin	128	18454	0.000656104	0.000656104	19583	-0.114915	-0.114915
M. abscessus WhiB7 L37P	Spectinomycin	64	19818	1.53482	1.53482	21855	2.43539	2.43539
M. abscessus WhiB7 L37P	Spectinomycin	32	46460	31.5004	31.5004	49378	33.3298	33.3298
M. abscessus WhiB7 L37P	Spectinomycin	16	142941	140.017	100	140051	135.11	100
M. abscessus WhiB7 L37P	Spectinomycin	8	135775	131.957	100	140686	135.823	100
M. abscessus WhiB7 L37P	Spectinomycin	4	136711	133.01	100	129511	123.279	100
M. abscessus WhiB7 L37P	Spectinomycin	2	110194	103.185	100	118880	111.345	100
M. abscessus WhiB7 L37P	Spectinomycin	1	118624	112.667	100	128617	122.275	100
M. abscessus WhiB7 L37P	Spectinomycin	0.5	110661	103.711	100	108269	99.4346	99.4346
M. abscessus WhiB7 A51T	Spectinomycin	1024	21812	2.70177	2.70177	21642	0.831437	0.831437
M. abscessus WhiB7 A51T	Spectinomycin	512	20704	1.32992	1.32992	20193	-0.936142	-0.936142
M. abscessus WhiB7 A51T	Spectinomycin	256	20153	0.647701	0.647701	20313	-0.789758	-0.789758
M. abscessus WhiB7 A51T	Spectinomycin	128	20471	1.04143	1.04143	20216	-0.908085	-0.908085
M. abscessus WhiB7 A51T	Spectinomycin	64	23299	4.54289	4.54289	23018	2.50997	2.50997
M. abscessus WhiB7 A51T	Spectinomycin	32	58121	47.6574	47.6574	84500	77.5095	77.5095
M. abscessus WhiB7 A51T	Spectinomycin	16	137657	146.134	100	136209	140.587	100
M. abscessus WhiB7 A51T	Spectinomycin	8	133424	140.893	100	131115	134.373	100
M. abscessus WhiB7 A51T	Spectinomycin	4	126046	131.758	100	126745	129.043	100
M. abscessus WhiB7 A51T	Spectinomycin	2	107541	108.846	100	107870	106.018	100
M. abscessus WhiB7 A51T	Spectinomycin	1	112173	114.581	100	118761	119.303	100
M. abscessus WhiB7 A51T	Spectinomycin	0.5	102556	102.674	100	92450	87.2074	87.2074
M. abscessus Eis2 Y227D	Spectinomycin	1024	24263	5.96247	5.96247	24407	6.21129	6.21129
M. abscessus Eis2 Y227D	Spectinomycin	512	37614	22.1819	22.1819	37541	22.0908	22.0908
M. abscessus Eis2 Y227D	Spectinomycin	256	42605	28.2452	28.2452	47090	33.636	33.636
M. abscessus Eis2 Y227D	Spectinomycin	128	96654	93.9065	93.9065	132794	137.256	100
M. abscessus Eis2 Y227D	Spectinomycin	64	126660	130.359	100	128925	132.578	100
M. abscessus Eis2 Y227D	Spectinomycin	32	130040	134.465	100	126074	129.131	100
M. abscessus Eis2 Y227D	Spectinomycin	16	121424	123.998	100	121478	123.574	100
M. abscessus Eis2 Y227D	Spectinomycin	8	117105	118.751	100	106898	105.946	100
M. abscessus Eis2 Y227D	Spectinomycin	4	112927	113.676	100	117605	118.891	100
M. abscessus Eis2 Y227D	Spectinomycin	2	103915	102.727	100	99925	97.5156	97.5156
M. abscessus Eis2 Y227D	Spectinomycin	1	105573	104.742	100	106830	105.864	100
M. abscessus Eis2 Y227D	Spectinomycin	0.5	103713	102.482	100	95104	91.6868	91.6868
M. abscessus Eis2 E120fs	Spectinomycin	1024	23956	4.82441	4.82441	24327	5.19897	5.19897
M. abscessus Eis2 E120fs	Spectinomycin	512	43349	28.5921	28.5921	36000	19.7005	19.7005
M. abscessus Eis2 E120fs	Spectinomycin	256	54730	42.5405	42.5405	78906	73.003	73.003
M. abscessus Eis2 E120fs	Spectinomycin	128	133291	138.824	100	123092	127.896	100
M. abscessus Eis2 E120fs	Spectinomycin	64	130993	136.007	100	132099	139.085	100
M. abscessus Eis2 E120fs	Spectinomycin	32	125439	129.2	100	128484	134.594	100
M. abscessus Eis2 E120fs	Spectinomycin	16	125198	128.905	100	124469	129.606	100
M. abscessus Eis2 E120fs	Spectinomycin	8	117820	119.863	100	114948	117.778	100
M. abscessus Eis2 E120fs	Spectinomycin	4	113837	114.981	100	117604	121.078	100
M. abscessus Eis2 E120fs	Spectinomycin	2	109920	110.18	100	98921	97.8679	97.8679
M. abscessus Eis2 E120fs	Spectinomycin	1	115300	116.774	100	122529	127.196	100
M. abscessus Eis2 E120fs	Spectinomycin	0.5	100186	98.2506	98.2506	95523	93.6465	93.6465
M. abscessus Eis2 Y255*	Spectinomycin	1024	22099	0.499301	0.499301	23822	4.58277	4.58277
M. abscessus Eis2 Y255*	Spectinomycin	512	35454	17.0183	17.0183	36375	19.5481	19.5481
M. abscessus Eis2 Y255*	Spectinomycin	256	44660	28.4053	28.4053	57019	44.1594	44.1594
M. abscessus Eis2 Y255*	Spectinomycin	128	117848	118.933	100	117028	115.701	100
M. abscessus Eis2 Y255*	Spectinomycin	64	131970	136.4	100	135694	137.954	100
M. abscessus Eis2 Y255*	Spectinomycin	32	124180	126.765	100	128142	128.95	100
M. abscessus Eis2 Y255*	Spectinomycin	16	126122	129.167	100	124708	124.857	100
M. abscessus Eis2 Y255*	Spectinomycin	8	107928	106.662	100	109590	106.833	100
M. abscessus Eis2 Y255*	Spectinomycin	4	121619	123.597	100	125205	125.449	100
M. abscessus Eis2 Y255*	Spectinomycin	2	111195	110.703	100	95930	90.5481	90.5481
M. abscessus Eis2 Y255*	Spectinomycin	1	108738	107.664	100	110766	108.235	100
M. abscessus Eis2 Y255*	Spectinomycin	0.5	97325	93.5474	93.5474	95304	89.8018	89.8018
M. abscessus Eis2 Y284*	Spectinomycin	1024	22899	2.69398	2.69398	23225	3.61089	3.61089
M. abscessus Eis2 Y284*	Spectinomycin	512	39918	22.2582	22.2582	17862	-2.47816	-2.47816
M. abscessus Eis2 Y284*	Spectinomycin	256	61561	47.138	47.138	61852	47.4673	47.4673
M. abscessus Eis2 Y284*	Spectinomycin	128	125237	120.337	100	85779	74.6335	74.6335
M. abscessus Eis2 Y284*	Spectinomycin	64	132495	128.681	100	133877	129.243	100
M. abscessus Eis2 Y284*	Spectinomycin	32	130736	126.658	100	129471	124.241	100
M. abscessus Eis2 Y284*	Spectinomycin	16	126418	121.695	100	130262	125.139	100
M. abscessus Eis2 Y284*	Spectinomycin	8	115171	108.766	100	117789	110.977	100
M. abscessus Eis2 Y284*	Spectinomycin	4	116031	109.754	100	122825	116.695	100
M. abscessus Eis2 Y284*	Spectinomycin	2	109378	102.106	100	107067	98.8035	98.8035
M. abscessus Eis2 Y284*	Spectinomycin	1	110613	103.526	100	118650	111.955	100
M. abscessus Eis2 Y284*	Spectinomycin	0.5	93837	84.2411	84.2411	97139	87.5315	87.5315

## Sheet: Figure 5c
Antimicrobial Partner	kappa	Upper Llimit	Lower Limit
AmSPC2593	-0.284	-0.204	-0.36
AMK	-0.688	-0.548	-0.824
AZITH	1.225	1.344	1.083
CEFOX	-0.814	-0.726	-0.868
CLO	0.157	0.324	0.025
CLR	0.846	0.981	0.694
ERAV	0.554	0.719	0.402
LZD	2.158	2.295	2.001

## Sheet: Figure 5d
Compound 1	Compound 1 Concentration (µg mL-1)	Compound 2	Compound 2 Concentration (µg mL-1)	Raw Signal	replicate	% Activity (replicate)	% Activity (Average)	Bliss Synergy (Average)
Florfenicol Amine	0	Clarithromycin	2	12742	1	103.498	103.113	0
Florfenicol Amine	0.241504	Clarithromycin	2	12418	1	103.843	103.427	0.460144
Florfenicol Amine	0.483008	Clarithromycin	2	12560	1	103.692	103.701	0.623715
Florfenicol Amine	0.966016	Clarithromycin	2	12544	1	103.709	103.249	-0.00961937
Florfenicol Amine	1.93203	Clarithromycin	2	12507	1	103.748	103.714	0.336586
Florfenicol Amine	3.86406	Clarithromycin	2	11440	1	104.886	102.85	-0.603027
Florfenicol Amine	7.72813	Clarithromycin	2	11913	1	104.382	104.468	1.07905
Florfenicol Amine	15.4563	Clarithromycin	2	11255	1	105.083	104.849	3.49814
Florfenicol Amine	30.9125	Clarithromycin	2	11829	1	104.471	105.128	4.74511
Florfenicol Amine	61.825	Clarithromycin	2	12133	1	104.147	104.565	4.40621
Florfenicol Amine	123.65	Clarithromycin	2	12637	1	103.61	103.762	3.75204
Florfenicol Amine	0	Clarithromycin	1	13010	1	103.212	102.911	0
Florfenicol Amine	0.241504	Clarithromycin	1	12507	1	103.748	103.34	0.565097
Florfenicol Amine	0.483008	Clarithromycin	1	12650	1	103.596	103.572	0.694271
Florfenicol Amine	0.966016	Clarithromycin	1	13085	1	103.132	102.907	-0.140246
Florfenicol Amine	1.93203	Clarithromycin	1	12694	1	103.549	103.521	0.362616
Florfenicol Amine	3.86406	Clarithromycin	1	11875	1	104.422	104.189	0.960069
Florfenicol Amine	7.72813	Clarithromycin	1	11894	1	104.402	104.409	1.23981
Florfenicol Amine	15.4563	Clarithromycin	1	11652	1	104.66	104.678	3.41481
Florfenicol Amine	30.9125	Clarithromycin	1	11682	1	104.628	104.864	4.50554
Florfenicol Amine	61.825	Clarithromycin	1	12016	1	104.272	104.396	4.24769
Florfenicol Amine	123.65	Clarithromycin	1	12766	1	103.472	103.72	3.71041
Florfenicol Amine	0	Clarithromycin	0.5	14206	1	101.937	101.772	0
Florfenicol Amine	0.241504	Clarithromycin	0.5	14345	1	101.789	101.692	0.0033296
Florfenicol Amine	0.483008	Clarithromycin	0.5	13402	1	102.794	102.558	0.806025
Florfenicol Amine	0.966016	Clarithromycin	0.5	14348	1	101.785	101.423	-0.431573
Florfenicol Amine	1.93203	Clarithromycin	0.5	13681	1	102.497	102.385	0.461845
Florfenicol Amine	3.86406	Clarithromycin	0.5	25229	1	90.1839	98.9049	-3.061
Florfenicol Amine	7.72813	Clarithromycin	0.5	12294	1	103.976	103.917	1.9879
Florfenicol Amine	15.4563	Clarithromycin	0.5	11711	1	104.597	104.505	3.73614
Florfenicol Amine	30.9125	Clarithromycin	0.5	11695	1	104.614	104.686	4.46774
Florfenicol Amine	61.825	Clarithromycin	0.5	12018	1	104.27	104.475	4.38438
Florfenicol Amine	123.65	Clarithromycin	0.5	12691	1	103.552	103.936	3.93024
Florfenicol Amine	0	Clarithromycin	0.25	21142	1	94.5416	96.9797	0
Florfenicol Amine	0.241504	Clarithromycin	0.25	17100	1	98.8512	98.2701	1.14853
Florfenicol Amine	0.483008	Clarithromycin	0.25	16183	1	99.829	98.0125	0.99836
Florfenicol Amine	0.966016	Clarithromycin	0.25	18406	1	97.4587	96.9022	0.0632213
Florfenicol Amine	1.93203	Clarithromycin	0.25	16585	1	99.4003	98.4933	1.7702
Florfenicol Amine	3.86406	Clarithromycin	0.25	14777	1	101.328	101.17	4.51978
Florfenicol Amine	7.72813	Clarithromycin	0.25	21179	1	94.5021	99.9473	3.23518
Florfenicol Amine	15.4563	Clarithromycin	0.25	12215	1	104.06	102.793	4.10438
Florfenicol Amine	30.9125	Clarithromycin	0.25	11760	1	104.545	104.827	5.1993
Florfenicol Amine	61.825	Clarithromycin	0.25	17882	1	98.0174	102.439	2.59325
Florfenicol Amine	123.65	Clarithromycin	0.25	12683	1	103.561	103.94	3.94987
Florfenicol Amine	0	Clarithromycin	0.125	40952	1	73.4197	69.3844	0
Florfenicol Amine	0.241504	Clarithromycin	0.125	42363	1	71.9152	69.1082	-1.71503
Florfenicol Amine	0.483008	Clarithromycin	0.125	32293	1	82.6521	80.4368	10.7032
Florfenicol Amine	0.966016	Clarithromycin	0.125	29284	1	85.8604	83.3391	15.3809
Florfenicol Amine	1.93203	Clarithromycin	0.125	20268	1	95.4734	95.343	28.5588
Florfenicol Amine	3.86406	Clarithromycin	0.125	16346	1	99.6552	99.2966	33.2559
Florfenicol Amine	7.72813	Clarithromycin	0.125	14520	1	101.602	101.644	34.9711
Florfenicol Amine	15.4563	Clarithromycin	0.125	13005	1	103.217	103.491	16.7797
Florfenicol Amine	30.9125	Clarithromycin	0.125	11664	1	104.647	104.846	8.61519
Florfenicol Amine	61.825	Clarithromycin	0.125	11437	1	104.889	105.207	6.76975
Florfenicol Amine	123.65	Clarithromycin	0.125	12173	1	104.105	104.592	4.69259
Florfenicol Amine	0	Clarithromycin	0.0625	116411	1	-7.03645	-10.2397	0
Florfenicol Amine	0.241504	Clarithromycin	0.0625	117066	1	-7.73483	-10.9527	-5.89402
Florfenicol Amine	0.483008	Clarithromycin	0.0625	108702	1	1.18306	5.2603	14.2425
Florfenicol Amine	0.966016	Clarithromycin	0.0625	98330	1	12.2419	11.7131	27.0883
Florfenicol Amine	1.93203	Clarithromycin	0.0625	62279	1	50.6803	49.7972	69.3995
Florfenicol Amine	3.86406	Clarithromycin	0.0625	45772	1	68.2805	70.6269	92.9068
Florfenicol Amine	7.72813	Clarithromycin	0.0625	20511	1	95.2143	95.2833	115.288
Florfenicol Amine	15.4563	Clarithromycin	0.0625	16430	1	99.5656	99.2134	47.0625
Florfenicol Amine	30.9125	Clarithromycin	0.0625	13685	1	102.492	102.83	16.4033
Florfenicol Amine	61.825	Clarithromycin	0.0625	12050	1	104.236	104.597	10.2239
Florfenicol Amine	123.65	Clarithromycin	0.0625	12255	1	104.017	104.517	4.87923
Florfenicol Amine	0	Clarithromycin	0.03125	127332	1	-18.6807	-17.3582	0
Florfenicol Amine	0.241504	Clarithromycin	0.03125	128273	1	-19.684	-19.829	-7.98642
Florfenicol Amine	0.483008	Clarithromycin	0.03125	123535	1	-14.6322	-15.0495	0.969941
Florfenicol Amine	0.966016	Clarithromycin	0.03125	128330	1	-19.7448	-22.7593	0.0659043
Florfenicol Amine	1.93203	Clarithromycin	0.03125	115161	1	-5.70367	-7.81017	19.5152
Florfenicol Amine	3.86406	Clarithromycin	0.03125	102919	1	7.34903	14.9782	45.154
Florfenicol Amine	7.72813	Clarithromycin	0.03125	63213	1	49.6845	55.7662	83.5195
Florfenicol Amine	15.4563	Clarithromycin	0.03125	23737	1	91.7747	92.4781	43.4169
Florfenicol Amine	30.9125	Clarithromycin	0.03125	19036	1	96.787	97.0682	11.5183
Florfenicol Amine	61.825	Clarithromycin	0.03125	16453	1	99.5411	100.687	6.67741
Florfenicol Amine	123.65	Clarithromycin	0.03125	12602	1	103.647	103.881	4.26641
Florfenicol Amine	0	Clarithromycin	0.015625	119176	1	-9.98456	-12.2819	0
Florfenicol Amine	0.241504	Clarithromycin	0.015625	115120	1	-5.65996	-8.913	-1.90814
Florfenicol Amine	0.483008	Clarithromycin	0.015625	116630	1	-7.26995	-9.11878	1.88225
Florfenicol Amine	0.966016	Clarithromycin	0.015625	131040	1	-22.6342	-24.4205	-6.90803
Florfenicol Amine	1.93203	Clarithromycin	0.015625	117616	1	-8.32125	-13.2117	8.60626
Florfenicol Amine	3.86406	Clarithromycin	0.015625	116019	1	-6.61849	-5.44316	19.1019
Florfenicol Amine	7.72813	Clarithromycin	0.015625	82946	1	28.6447	31.7439	53.9712
Florfenicol Amine	15.4563	Clarithromycin	0.015625	29186	1	85.9649	87.1544	35.8899
Florfenicol Amine	30.9125	Clarithromycin	0.015625	21977	1	93.6513	93.6466	7.47173
Florfenicol Amine	61.825	Clarithromycin	0.015625	20579	1	95.1418	95.9077	1.63913
Florfenicol Amine	123.65	Clarithromycin	0.015625	13847	1	102.32	102.839	3.20734
Florfenicol Amine	0	Clarithromycin	0.007812	116448	1	-7.0759	-3.35443	0
Florfenicol Amine	0.241504	Clarithromycin	0.007812	100961	1	9.4367	8.8915	7.38845
Florfenicol Amine	0.483008	Clarithromycin	0.007812	108381	1	1.52532	4.0967	6.27209
Florfenicol Amine	0.966016	Clarithromycin	0.007812	125690	1	-16.9299	-19.175	-11.0059
Florfenicol Amine	1.93203	Clarithromycin	0.007812	123096	1	-14.1642	-16.0311	-3.89888
Florfenicol Amine	3.86406	Clarithromycin	0.007812	118905	1	-9.69561	-7.39008	7.25248
Florfenicol Amine	7.72813	Clarithromycin	0.007812	111833	1	-2.15528	10.7105	23.2196
Florfenicol Amine	15.4563	Clarithromycin	0.007812	32459	1	82.4751	84.465	29.3256
Florfenicol Amine	30.9125	Clarithromycin	0.007812	23811	1	91.6958	92.0196	4.74544
Florfenicol Amine	61.825	Clarithromycin	0.007812	22465	1	93.1309	93.7241	-1.0002
Florfenicol Amine	123.65	Clarithromycin	0.007812	15929	1	100.1	101.034	1.37328
Florfenicol Amine	0	Clarithromycin	0.003906	105510	1	4.58645	5.3257	0
Florfenicol Amine	0.241504	Clarithromycin	0.003906	88384	1	22.8466	17.6989	7.92364
Florfenicol Amine	0.483008	Clarithromycin	0.003906	93962	1	16.8992	11.3698	4.96405
Florfenicol Amine	0.966016	Clarithromycin	0.003906	124142	1	-15.2794	-17.0824	-17.9978
Florfenicol Amine	1.93203	Clarithromycin	0.003906	124245	1	-15.3892	-17.7833	-15.0684
Florfenicol Amine	3.86406	Clarithromycin	0.003906	118771	1	-9.55274	-11.5999	-6.58547
Florfenicol Amine	7.72813	Clarithromycin	0.003906	119929	1	-10.7874	-6.88434	-3.8242
Florfenicol Amine	15.4563	Clarithromycin	0.003906	45424	1	68.6515	72.389	13.482
Florfenicol Amine	30.9125	Clarithromycin	0.003906	24135	1	91.3504	90.8727	2.52978
Florfenicol Amine	61.825	Clarithromycin	0.003906	21120	1	94.565	95.2222	0.054772
Florfenicol Amine	123.65	Clarithromycin	0.003906	16804	1	99.1668	100.221	0.531985
Florfenicol Amine	0	Clarithromycin	0	0	1	0	0	0
Florfenicol Amine	0.241504	Clarithromycin	0	104090	1	6.10048	4.69982	0
Florfenicol Amine	0.483008	Clarithromycin	0	110480	1	-0.712681	1.14077	0
Florfenicol Amine	0.966016	Clarithromycin	0	109072	1	0.788561	-4.65842	0
Florfenicol Amine	1.93203	Clarithromycin	0	120765	1	-11.6788	-8.49291	0
Florfenicol Amine	3.86406	Clarithromycin	0	121096	1	-12.0317	-10.9218	0
Florfenicol Amine	7.72813	Clarithromycin	0	119151	1	-9.9579	-8.85756	0
Florfenicol Amine	15.4563	Clarithromycin	0	45359	1	68.7208	56.5954	0
Florfenicol Amine	30.9125	Clarithromycin	0	28408	1	86.7944	87.6872	0
Florfenicol Amine	61.825	Clarithromycin	0	19992	1	95.7677	94.8955	0
Florfenicol Amine	123.65	Clarithromycin	0	16014	1	100.009	99.6719	0
Florfenicol Amine	0	Clarithromycin	2	13272	2	102.933	103.113	0
Florfenicol Amine	0.241504	Clarithromycin	2	13013	2	103.209	103.427	0.460144
Florfenicol Amine	0.483008	Clarithromycin	2	12670	2	103.575	103.701	0.623715
Florfenicol Amine	0.966016	Clarithromycin	2	13120	2	103.095	103.249	-0.00961937
Florfenicol Amine	1.93203	Clarithromycin	2	12368	2	103.897	103.714	0.336586
Florfenicol Amine	3.86406	Clarithromycin	2	12578	2	103.673	102.85	-0.603027
Florfenicol Amine	7.72813	Clarithromycin	2	11751	2	104.554	104.468	1.07905
Florfenicol Amine	15.4563	Clarithromycin	2	11585	2	104.731	104.849	3.49814
Florfenicol Amine	30.9125	Clarithromycin	2	10720	2	105.654	105.128	4.74511
Florfenicol Amine	61.825	Clarithromycin	2	11135	2	105.211	104.565	4.40621
Florfenicol Amine	123.65	Clarithromycin	2	12563	2	103.689	103.762	3.75204
Florfenicol Amine	0	Clarithromycin	1	13288	2	102.916	102.911	0
Florfenicol Amine	0.241504	Clarithromycin	1	13059	2	103.16	103.34	0.565097
Florfenicol Amine	0.483008	Clarithromycin	1	12737	2	103.503	103.572	0.694271
Florfenicol Amine	0.966016	Clarithromycin	1	13199	2	103.011	102.907	-0.140246
Florfenicol Amine	1.93203	Clarithromycin	1	12665	2	103.58	103.521	0.362616
Florfenicol Amine	3.86406	Clarithromycin	1	12097	2	104.186	104.189	0.960069
Florfenicol Amine	7.72813	Clarithromycin	1	11795	2	104.508	104.409	1.23981
Florfenicol Amine	15.4563	Clarithromycin	1	11661	2	104.65	104.678	3.41481
Florfenicol Amine	30.9125	Clarithromycin	1	11352	2	104.98	104.864	4.50554
Florfenicol Amine	61.825	Clarithromycin	1	11966	2	104.325	104.396	4.24769
Florfenicol Amine	123.65	Clarithromycin	1	12557	2	103.695	103.72	3.71041
Florfenicol Amine	0	Clarithromycin	0.5	14299	2	101.838	101.772	0
Florfenicol Amine	0.241504	Clarithromycin	0.5	14338	2	101.796	101.692	0.0033296
Florfenicol Amine	0.483008	Clarithromycin	0.5	13677	2	102.501	102.558	0.806025
Florfenicol Amine	0.966016	Clarithromycin	0.5	14525	2	101.597	101.423	-0.431573
Florfenicol Amine	1.93203	Clarithromycin	0.5	13675	2	102.503	102.385	0.461845
Florfenicol Amine	3.86406	Clarithromycin	0.5	12955	2	103.271	98.9049	-3.061
Florfenicol Amine	7.72813	Clarithromycin	0.5	12418	2	103.843	103.917	1.9879
Florfenicol Amine	15.4563	Clarithromycin	0.5	11667	2	104.644	104.505	3.73614
Florfenicol Amine	30.9125	Clarithromycin	0.5	11499	2	104.823	104.686	4.46774
Florfenicol Amine	61.825	Clarithromycin	0.5	11515	2	104.806	104.475	4.38438
Florfenicol Amine	123.65	Clarithromycin	0.5	12321	2	103.947	103.936	3.93024
Florfenicol Amine	0	Clarithromycin	0.25	17888	2	98.011	96.9797	0
Florfenicol Amine	0.241504	Clarithromycin	0.25	17503	2	98.4215	98.2701	1.14853
Florfenicol Amine	0.483008	Clarithromycin	0.25	21013	2	94.6791	98.0125	0.99836
Florfenicol Amine	0.966016	Clarithromycin	0.25	19049	2	96.7732	96.9022	0.0632213
Florfenicol Amine	1.93203	Clarithromycin	0.25	17167	2	98.7798	98.4933	1.7702
Florfenicol Amine	3.86406	Clarithromycin	0.25	14932	2	101.163	101.17	4.51978
Florfenicol Amine	7.72813	Clarithromycin	0.25	13615	2	102.567	99.9473	3.23518
Florfenicol Amine	15.4563	Clarithromycin	0.25	15950	2	100.077	102.793	4.10438
Florfenicol Amine	30.9125	Clarithromycin	0.25	11213	2	105.128	104.827	5.1993
Florfenicol Amine	61.825	Clarithromycin	0.25	11552	2	104.767	102.439	2.59325
Florfenicol Amine	123.65	Clarithromycin	0.25	12391	2	103.872	103.94	3.94987
Florfenicol Amine	0	Clarithromycin	0.125	45633	2	68.4287	69.3844	0
Florfenicol Amine	0.241504	Clarithromycin	0.125	44715	2	69.4075	69.1082	-1.71503
Florfenicol Amine	0.483008	Clarithromycin	0.125	35415	2	79.3234	80.4368	10.7032
Florfenicol Amine	0.966016	Clarithromycin	0.125	31338	2	83.6703	83.3391	15.3809
Florfenicol Amine	1.93203	Clarithromycin	0.125	20109	2	95.643	95.343	28.5588
Florfenicol Amine	3.86406	Clarithromycin	0.125	16356	2	99.6445	99.2966	33.2559
Florfenicol Amine	7.72813	Clarithromycin	0.125	14652	2	101.461	101.644	34.9711
Florfenicol Amine	15.4563	Clarithromycin	0.125	12499	2	103.757	103.491	16.7797
Florfenicol Amine	30.9125	Clarithromycin	0.125	11025	2	105.329	104.846	8.61519
Florfenicol Amine	61.825	Clarithromycin	0.125	11037	2	105.316	105.207	6.76975
Florfenicol Amine	123.65	Clarithromycin	0.125	11560	2	104.758	104.592	4.69259
Florfenicol Amine	0	Clarithromycin	0.0625	120237	2	-11.1158	-10.2397	0
Florfenicol Amine	0.241504	Clarithromycin	0.0625	120852	2	-11.7715	-10.9527	-5.89402
Florfenicol Amine	0.483008	Clarithromycin	0.0625	101945	2	8.38753	5.2603	14.2425
Florfenicol Amine	0.966016	Clarithromycin	0.0625	100717	2	9.69685	11.7131	27.0883
Florfenicol Amine	1.93203	Clarithromycin	0.0625	66022	2	46.6895	49.7972	69.3995
Florfenicol Amine	3.86406	Clarithromycin	0.0625	45241	2	68.8466	70.6269	92.9068
Florfenicol Amine	7.72813	Clarithromycin	0.0625	20567	2	95.1546	95.2833	115.288
Florfenicol Amine	15.4563	Clarithromycin	0.0625	16121	2	99.8951	99.2134	47.0625
Florfenicol Amine	30.9125	Clarithromycin	0.0625	12601	2	103.648	102.83	16.4033
Florfenicol Amine	61.825	Clarithromycin	0.0625	11861	2	104.437	104.597	10.2239
Florfenicol Amine	123.65	Clarithromycin	0.0625	11756	2	104.549	104.517	4.87923
Florfenicol Amine	0	Clarithromycin	0.03125	127778	2	-19.1562	-17.3582	0
Florfenicol Amine	0.241504	Clarithromycin	0.03125	127440	2	-18.7958	-19.829	-7.98642
Florfenicol Amine	0.483008	Clarithromycin	0.03125	123218	2	-14.2942	-15.0495	0.969941
Florfenicol Amine	0.966016	Clarithromycin	0.03125	132615	2	-24.3135	-22.7593	0.0659043
Florfenicol Amine	1.93203	Clarithromycin	0.03125	116921	2	-7.58022	-7.81017	19.5152
Florfenicol Amine	3.86406	Clarithromycin	0.03125	94716	2	16.0953	14.9782	45.154
Florfenicol Amine	7.72813	Clarithromycin	0.03125	61452	2	51.5621	55.7662	83.5195
Florfenicol Amine	15.4563	Clarithromycin	0.03125	22877	2	92.6917	92.4781	43.4169
Florfenicol Amine	30.9125	Clarithromycin	0.03125	18758	2	97.0834	97.0682	11.5183
Florfenicol Amine	61.825	Clarithromycin	0.03125	14702	2	101.408	100.687	6.67741
Florfenicol Amine	123.65	Clarithromycin	0.03125	12545	2	103.708	103.881	4.26641
Florfenicol Amine	0	Clarithromycin	0.015625	123815	2	-14.9308	-12.2819	0
Florfenicol Amine	0.241504	Clarithromycin	0.015625	119823	2	-10.6744	-8.913	-1.90814
Florfenicol Amine	0.483008	Clarithromycin	0.015625	118018	2	-8.74987	-9.11878	1.88225
Florfenicol Amine	0.966016	Clarithromycin	0.015625	132867	2	-24.5822	-24.4205	-6.90803
Florfenicol Amine	1.93203	Clarithromycin	0.015625	122689	2	-13.7302	-13.2117	8.60626
Florfenicol Amine	3.86406	Clarithromycin	0.015625	115511	2	-6.07685	-5.44316	19.1019
Florfenicol Amine	7.72813	Clarithromycin	0.015625	87056	2	24.2625	31.7439	53.9712
Florfenicol Amine	15.4563	Clarithromycin	0.015625	27133	2	88.1538	87.1544	35.8899
Florfenicol Amine	30.9125	Clarithromycin	0.015625	21748	2	93.8954	93.6466	7.47173
Florfenicol Amine	61.825	Clarithromycin	0.015625	18782	2	97.0578	95.9077	1.63913
Florfenicol Amine	123.65	Clarithromycin	0.015625	13559	2	102.627	102.839	3.20734
Florfenicol Amine	0	Clarithromycin	0.007812	119431	2	-10.2564	-3.35443	0
Florfenicol Amine	0.241504	Clarithromycin	0.007812	100653	2	9.76509	8.8915	7.38845
Florfenicol Amine	0.483008	Clarithromycin	0.007812	109696	2	0.123238	4.0967	6.27209
Florfenicol Amine	0.966016	Clarithromycin	0.007812	125007	2	-16.2017	-19.175	-11.0059
Florfenicol Amine	1.93203	Clarithromycin	0.007812	126210	2	-17.4844	-16.0311	-3.89888
Florfenicol Amine	3.86406	Clarithromycin	0.007812	117382	2	-8.07175	-7.39008	7.25248
Florfenicol Amine	7.72813	Clarithromycin	0.007812	102243	2	8.0698	10.7105	23.2196
Florfenicol Amine	15.4563	Clarithromycin	0.007812	29123	2	86.032	84.465	29.3256
Florfenicol Amine	30.9125	Clarithromycin	0.007812	22933	2	92.632	92.0196	4.74544
Florfenicol Amine	61.825	Clarithromycin	0.007812	22141	2	93.4764	93.7241	-1.0002
Florfenicol Amine	123.65	Clarithromycin	0.007812	15362	2	100.704	101.034	1.37328
Florfenicol Amine	0	Clarithromycin	0.003906	104630	2	5.52472	5.3257	0
Florfenicol Amine	0.241504	Clarithromycin	0.003906	100565	2	9.85892	17.6989	7.92364
Florfenicol Amine	0.483008	Clarithromycin	0.003906	106665	2	3.35496	11.3698	4.96405
Florfenicol Amine	0.966016	Clarithromycin	0.003906	122913	2	-13.969	-17.0824	-17.9978
Florfenicol Amine	1.93203	Clarithromycin	0.003906	125575	2	-16.8073	-17.7833	-15.0684
Florfenicol Amine	3.86406	Clarithromycin	0.003906	121553	2	-12.519	-11.5999	-6.58547
Florfenicol Amine	7.72813	Clarithromycin	0.003906	116704	2	-7.34885	-6.88434	-3.8242
Florfenicol Amine	15.4563	Clarithromycin	0.003906	36411	2	78.2614	72.389	13.482
Florfenicol Amine	30.9125	Clarithromycin	0.003906	24701	2	90.7469	90.8727	2.52978
Florfenicol Amine	61.825	Clarithromycin	0.003906	20408	2	95.3242	95.2222	0.054772
Florfenicol Amine	123.65	Clarithromycin	0.003906	15995	2	100.029	100.221	0.531985
Florfenicol Amine	0	Clarithromycin	0	0	2	0	0	0
Florfenicol Amine	0.241504	Clarithromycin	0	112718	2	-3.09889	4.69982	0
Florfenicol Amine	0.483008	Clarithromycin	0	105861	2	4.2122	1.14077	0
Florfenicol Amine	0.966016	Clarithromycin	0	121373	2	-12.327	-4.65842	0
Florfenicol Amine	1.93203	Clarithromycin	0	117060	2	-7.72843	-8.49291	0
Florfenicol Amine	3.86406	Clarithromycin	0	120629	2	-11.5338	-10.9218	0
Florfenicol Amine	7.72813	Clarithromycin	0	115799	2	-6.38392	-8.85756	0
Florfenicol Amine	15.4563	Clarithromycin	0	60045	2	53.0623	56.5954	0
Florfenicol Amine	30.9125	Clarithromycin	0	26936	2	88.3639	87.6872	0
Florfenicol Amine	61.825	Clarithromycin	0	20930	2	94.7676	94.8955	0
Florfenicol Amine	123.65	Clarithromycin	0	16187	2	99.8247	99.6719	0
Florfenicol Amine	0	Clarithromycin	2	13294	3	102.909	103.113	0
Florfenicol Amine	0.241504	Clarithromycin	2	12994	3	103.229	103.427	0.460144
Florfenicol Amine	0.483008	Clarithromycin	2	12423	3	103.838	103.701	0.623715
Florfenicol Amine	0.966016	Clarithromycin	2	13263	3	102.942	103.249	-0.00961937
Florfenicol Amine	1.93203	Clarithromycin	2	12742	3	103.498	103.714	0.336586
Florfenicol Amine	3.86406	Clarithromycin	2	16030	3	99.9921	102.85	-0.603027
Florfenicol Amine	7.72813	Clarithromycin	2	11832	3	104.468	104.468	1.07905
Florfenicol Amine	15.4563	Clarithromycin	2	11583	3	104.734	104.849	3.49814
Florfenicol Amine	30.9125	Clarithromycin	2	11089	3	105.26	105.128	4.74511
Florfenicol Amine	61.825	Clarithromycin	2	11955	3	104.337	104.565	4.40621
Florfenicol Amine	123.65	Clarithromycin	2	12282	3	103.988	103.762	3.75204
Florfenicol Amine	0	Clarithromycin	1	13578	3	102.606	102.911	0
Florfenicol Amine	0.241504	Clarithromycin	1	13105	3	103.111	103.34	0.565097
Florfenicol Amine	0.483008	Clarithromycin	1	12629	3	103.618	103.572	0.694271
Florfenicol Amine	0.966016	Clarithromycin	1	13605	3	102.578	102.907	-0.140246
Florfenicol Amine	1.93203	Clarithromycin	1	12801	3	103.435	103.521	0.362616
Florfenicol Amine	3.86406	Clarithromycin	1	12308	3	103.961	104.189	0.960069
Florfenicol Amine	7.72813	Clarithromycin	1	11973	3	104.318	104.409	1.23981
Florfenicol Amine	15.4563	Clarithromycin	1	11591	3	104.725	104.678	3.41481
Florfenicol Amine	30.9125	Clarithromycin	1	11348	3	104.984	104.864	4.50554
Florfenicol Amine	61.825	Clarithromycin	1	11716	3	104.592	104.396	4.24769
Florfenicol Amine	123.65	Clarithromycin	1	12278	3	103.993	103.72	3.71041
Florfenicol Amine	0	Clarithromycin	0.5	14576	3	101.542	101.772	0
Florfenicol Amine	0.241504	Clarithromycin	0.5	14623	3	101.492	101.692	0.0033296
Florfenicol Amine	0.483008	Clarithromycin	0.5	13791	3	102.379	102.558	0.806025
Florfenicol Amine	0.966016	Clarithromycin	0.5	15190	3	100.888	101.423	-0.431573
Florfenicol Amine	1.93203	Clarithromycin	0.5	14002	3	102.154	102.385	0.461845
Florfenicol Amine	3.86406	Clarithromycin	0.5	12965	3	103.26	98.9049	-3.061
Florfenicol Amine	7.72813	Clarithromycin	0.5	12334	3	103.933	103.917	1.9879
Florfenicol Amine	15.4563	Clarithromycin	0.5	12013	3	104.275	104.505	3.73614
Florfenicol Amine	30.9125	Clarithromycin	0.5	11689	3	104.621	104.686	4.46774
Florfenicol Amine	61.825	Clarithromycin	0.5	11944	3	104.349	104.475	4.38438
Florfenicol Amine	123.65	Clarithromycin	0.5	11981	3	104.309	103.936	3.93024
Florfenicol Amine	0	Clarithromycin	0.25	17536	3	98.3864	96.9797	0
Florfenicol Amine	0.241504	Clarithromycin	0.25	18332	3	97.5376	98.2701	1.14853
Florfenicol Amine	0.483008	Clarithromycin	0.25	16464	3	99.5294	98.0125	0.99836
Florfenicol Amine	0.966016	Clarithromycin	0.25	19329	3	96.4746	96.9022	0.0632213
Florfenicol Amine	1.93203	Clarithromycin	0.25	18555	3	97.2999	98.4933	1.7702
Florfenicol Amine	3.86406	Clarithromycin	0.25	15068	3	101.018	101.17	4.51978
Florfenicol Amine	7.72813	Clarithromycin	0.25	13422	3	102.773	99.9473	3.23518
Florfenicol Amine	15.4563	Clarithromycin	0.25	12043	3	104.243	102.793	4.10438
Florfenicol Amine	30.9125	Clarithromycin	0.25	11512	3	104.809	104.827	5.1993
Florfenicol Amine	61.825	Clarithromycin	0.25	11771	3	104.533	102.439	2.59325
Florfenicol Amine	123.65	Clarithromycin	0.25	11908	3	104.387	103.94	3.94987
Florfenicol Amine	0	Clarithromycin	0.125	47625	3	66.3048	69.3844	0
Florfenicol Amine	0.241504	Clarithromycin	0.125	47909	3	66.002	69.1082	-1.71503
Florfenicol Amine	0.483008	Clarithromycin	0.125	35404	3	79.3351	80.4368	10.7032
Florfenicol Amine	0.966016	Clarithromycin	0.125	34324	3	80.4866	83.3391	15.3809
Florfenicol Amine	1.93203	Clarithromycin	0.125	20794	3	94.9126	95.343	28.5588
Florfenicol Amine	3.86406	Clarithromycin	0.125	17345	3	98.59	99.2966	33.2559
Florfenicol Amine	7.72813	Clarithromycin	0.125	14271	3	101.868	101.644	34.9711
Florfenicol Amine	15.4563	Clarithromycin	0.125	12741	3	103.499	103.491	16.7797
Florfenicol Amine	30.9125	Clarithromycin	0.125	11745	3	104.561	104.846	8.61519
Florfenicol Amine	61.825	Clarithromycin	0.125	10943	3	105.416	105.207	6.76975
Florfenicol Amine	123.65	Clarithromycin	0.125	11414	3	104.914	104.592	4.69259
Florfenicol Amine	0	Clarithromycin	0.0625	121598	3	-12.5669	-10.2397	0
Florfenicol Amine	0.241504	Clarithromycin	0.0625	122334	3	-13.3517	-10.9527	-5.89402
Florfenicol Amine	0.483008	Clarithromycin	0.0625	103987	3	6.21031	5.2603	14.2425
Florfenicol Amine	0.966016	Clarithromycin	0.0625	97431	3	13.2005	11.7131	27.0883
Florfenicol Amine	1.93203	Clarithromycin	0.0625	61021	3	52.0216	49.7972	69.3995
Florfenicol Amine	3.86406	Clarithromycin	0.0625	39701	3	74.7535	70.6269	92.9068
Florfenicol Amine	7.72813	Clarithromycin	0.0625	20261	3	95.4809	95.2833	115.288
Florfenicol Amine	15.4563	Clarithromycin	0.0625	17730	3	98.1795	99.2134	47.0625
Florfenicol Amine	30.9125	Clarithromycin	0.0625	13820	3	102.348	102.83	16.4033
Florfenicol Amine	61.825	Clarithromycin	0.0625	11223	3	105.117	104.597	10.2239
Florfenicol Amine	123.65	Clarithromycin	0.0625	11346	3	104.986	104.517	4.87923
Florfenicol Amine	0	Clarithromycin	0.03125	123165	3	-14.2377	-17.3582	0
Florfenicol Amine	0.241504	Clarithromycin	0.03125	129514	3	-21.0072	-19.829	-7.98642
Florfenicol Amine	0.483008	Clarithromycin	0.03125	125026	3	-16.222	-15.0495	0.969941
Florfenicol Amine	0.966016	Clarithromycin	0.03125	132527	3	-24.2197	-22.7593	0.0659043
Florfenicol Amine	1.93203	Clarithromycin	0.03125	119328	3	-10.1466	-7.81017	19.5152
Florfenicol Amine	3.86406	Clarithromycin	0.03125	89656	3	21.4903	14.9782	45.154
Florfenicol Amine	7.72813	Clarithromycin	0.03125	47862	3	66.0521	55.7662	83.5195
Florfenicol Amine	15.4563	Clarithromycin	0.03125	22618	3	92.9678	92.4781	43.4169
Florfenicol Amine	30.9125	Clarithromycin	0.03125	18523	3	97.334	97.0682	11.5183
Florfenicol Amine	61.825	Clarithromycin	0.03125	14980	3	101.112	100.687	6.67741
Florfenicol Amine	123.65	Clarithromycin	0.03125	12000	3	104.289	103.881	4.26641
Florfenicol Amine	0	Clarithromycin	0.015625	121001	3	-11.9304	-12.2819	0
Florfenicol Amine	0.241504	Clarithromycin	0.015625	119570	3	-10.4046	-8.913	-1.90814
Florfenicol Amine	0.483008	Clarithromycin	0.015625	120444	3	-11.3365	-9.11878	1.88225
Florfenicol Amine	0.966016	Clarithromycin	0.015625	134239	3	-26.0451	-24.4205	-6.90803
Florfenicol Amine	1.93203	Clarithromycin	0.015625	126303	3	-17.5835	-13.2117	8.60626
Florfenicol Amine	3.86406	Clarithromycin	0.015625	113220	3	-3.63413	-5.44316	19.1019
Florfenicol Amine	7.72813	Clarithromycin	0.015625	70116	3	42.3243	31.7439	53.9712
Florfenicol Amine	15.4563	Clarithromycin	0.015625	27892	3	87.3446	87.1544	35.8899
Florfenicol Amine	30.9125	Clarithromycin	0.015625	22219	3	93.3932	93.6466	7.47173
Florfenicol Amine	61.825	Clarithromycin	0.015625	20221	3	95.5236	95.9077	1.63913
Florfenicol Amine	123.65	Clarithromycin	0.015625	12674	3	103.57	102.839	3.20734
Florfenicol Amine	0	Clarithromycin	0.007812	102994	3	7.26906	-3.35443	0
Florfenicol Amine	0.241504	Clarithromycin	0.007812	102803	3	7.47271	8.8915	7.38845
Florfenicol Amine	0.483008	Clarithromycin	0.007812	99831	3	10.6415	4.0967	6.27209
Florfenicol Amine	0.966016	Clarithromycin	0.007812	132690	3	-24.3935	-19.175	-11.0059
Florfenicol Amine	1.93203	Clarithromycin	0.007812	125235	3	-16.4448	-16.0311	-3.89888
Florfenicol Amine	3.86406	Clarithromycin	0.007812	113941	3	-4.40288	-7.39008	7.25248
Florfenicol Amine	7.72813	Clarithromycin	0.007812	85223	3	26.2169	10.7105	23.2196
Florfenicol Amine	15.4563	Clarithromycin	0.007812	30196	3	84.888	84.465	29.3256
Florfenicol Amine	30.9125	Clarithromycin	0.007812	23778	3	91.731	92.0196	4.74544
Florfenicol Amine	61.825	Clarithromycin	0.007812	21120	3	94.565	93.7241	-1.0002
Florfenicol Amine	123.65	Clarithromycin	0.007812	13867	3	102.298	101.034	1.37328
Florfenicol Amine	0	Clarithromycin	0.003906	104310	3	5.86592	5.3257	0
Florfenicol Amine	0.241504	Clarithromycin	0.003906	90687	3	20.3911	17.6989	7.92364
Florfenicol Amine	0.483008	Clarithromycin	0.003906	96817	3	13.8551	11.3698	4.96405
Florfenicol Amine	0.966016	Clarithromycin	0.003906	130444	3	-21.9988	-17.0824	-17.9978
Florfenicol Amine	1.93203	Clarithromycin	0.003906	129651	3	-21.1532	-17.7833	-15.0684
Florfenicol Amine	3.86406	Clarithromycin	0.003906	121749	3	-12.7279	-11.5999	-6.58547
Florfenicol Amine	7.72813	Clarithromycin	0.003906	112172	3	-2.51673	-6.88434	-3.8242
Florfenicol Amine	15.4563	Clarithromycin	0.003906	43921	3	70.2541	72.389	13.482
Florfenicol Amine	30.9125	Clarithromycin	0.003906	24913	3	90.5208	90.8727	2.52978
Florfenicol Amine	61.825	Clarithromycin	0.003906	19983	3	95.7773	95.2222	0.054772
Florfenicol Amine	123.65	Clarithromycin	0.003906	14646	3	101.468	100.221	0.531985
Florfenicol Amine	0	Clarithromycin	0	0	3	0	0	0
Florfenicol Amine	0.241504	Clarithromycin	0	99403	3	11.0979	4.69982	0
Florfenicol Amine	0.483008	Clarithromycin	0	109884	3	-0.0772123	1.14077	0
Florfenicol Amine	0.966016	Clarithromycin	0	112097	3	-2.43676	-4.65842	0
Florfenicol Amine	1.93203	Clarithromycin	0	115506	3	-6.07152	-8.49291	0
Florfenicol Amine	3.86406	Clarithromycin	0	118440	3	-9.19982	-10.9218	0
Florfenicol Amine	7.72813	Clarithromycin	0	119407	3	-10.2309	-8.85756	0
Florfenicol Amine	15.4563	Clarithromycin	0	64790	3	48.0031	56.5954	0
Florfenicol Amine	30.9125	Clarithromycin	0	27368	3	87.9033	87.6872	0
Florfenicol Amine	61.825	Clarithromycin	0	21508	3	94.1513	94.8955	0
Florfenicol Amine	123.65	Clarithromycin	0	16790	3	99.1818	99.6719	0
Florfenicol Amine	0	Linezolid	64	12748	1	104.155	103.834	0
Florfenicol Amine	0.241504	Linezolid	64	12616	1	104.297	103.864	-0.186139
Florfenicol Amine	0.483008	Linezolid	64	12792	1	104.107	104.331	0.417737
Florfenicol Amine	0.966016	Linezolid	64	12610	1	104.304	103.859	-0.145511
Florfenicol Amine	1.93203	Linezolid	64	12446	1	104.481	104.457	0.177574
Florfenicol Amine	3.86406	Linezolid	64	11746	1	105.236	105.158	0.845707
Florfenicol Amine	7.72813	Linezolid	64	12157	1	104.793	104.921	0.69102
Florfenicol Amine	15.4563	Linezolid	64	11871	1	105.102	102.669	0.954812
Florfenicol Amine	30.9125	Linezolid	64	12259	1	104.683	105.367	4.94948
Florfenicol Amine	61.825	Linezolid	64	12424	1	104.505	104.663	4.44292
Florfenicol Amine	123.65	Linezolid	64	12979	1	103.905	104.333	4.36812
Florfenicol Amine	0	Linezolid	32	12792	1	104.107	103.83	0
Florfenicol Amine	0.241504	Linezolid	32	12673	1	104.236	103.962	-0.0833274
Florfenicol Amine	0.483008	Linezolid	32	12471	1	104.454	104.454	0.54485
Florfenicol Amine	0.966016	Linezolid	32	13046	1	103.833	103.567	-0.432438
Florfenicol Amine	1.93203	Linezolid	32	15044	1	101.676	103.377	-0.896659
Florfenicol Amine	3.86406	Linezolid	32	14387	1	102.386	103.994	-0.312683
Florfenicol Amine	7.72813	Linezolid	32	12100	1	104.854	104.886	0.661638
Florfenicol Amine	15.4563	Linezolid	32	12041	1	104.918	104.933	3.22124
Florfenicol Amine	30.9125	Linezolid	32	12345	1	104.59	104.912	4.4941
Florfenicol Amine	61.825	Linezolid	32	12336	1	104.6	104.654	4.43419
Florfenicol Amine	123.65	Linezolid	32	13130	1	103.742	104.076	4.11189
Florfenicol Amine	0	Linezolid	16	19367	1	97.0099	101.074	0
Florfenicol Amine	0.241504	Linezolid	16	13268	1	103.594	103.218	2.08327
Florfenicol Amine	0.483008	Linezolid	16	13176	1	103.693	103.815	2.71845
Florfenicol Amine	0.966016	Linezolid	16	13785	1	103.035	102.381	1.25877
Florfenicol Amine	1.93203	Linezolid	16	13084	1	103.792	103.518	2.31849
Florfenicol Amine	3.86406	Linezolid	16	12519	1	104.402	103.656	2.44773
Florfenicol Amine	7.72813	Linezolid	16	12546	1	104.373	104.352	3.16708
Florfenicol Amine	15.4563	Linezolid	16	12273	1	104.668	104.601	4.12025
Florfenicol Amine	30.9125	Linezolid	16	12394	1	104.537	104.8	4.68286
Florfenicol Amine	61.825	Linezolid	16	12543	1	104.376	104.513	4.45156
Florfenicol Amine	123.65	Linezolid	16	13085	1	103.791	103.89	3.90032
Florfenicol Amine	0	Linezolid	8	16805	1	99.7755	100.054	0
Florfenicol Amine	0.241504	Linezolid	8	14515	1	102.247	102.009	1.95221
Florfenicol Amine	0.483008	Linezolid	8	13899	1	102.912	103.102	3.0469
Florfenicol Amine	0.966016	Linezolid	8	14823	1	101.915	101.336	1.27963
Florfenicol Amine	1.93203	Linezolid	8	14155	1	102.636	102.556	2.49555
Florfenicol Amine	3.86406	Linezolid	8	13142	1	103.73	103.555	3.49466
Florfenicol Amine	7.72813	Linezolid	8	14540	1	102.22	103.481	3.42098
Florfenicol Amine	15.4563	Linezolid	8	12900	1	103.991	103.07	3.04548
Florfenicol Amine	30.9125	Linezolid	8	12424	1	104.505	104.477	4.47097
Florfenicol Amine	61.825	Linezolid	8	12422	1	104.507	104.54	4.53709
Florfenicol Amine	123.65	Linezolid	8	13051	1	103.828	104.008	4.00851
Florfenicol Amine	0	Linezolid	4	50981	1	62.884	47.5	0
Florfenicol Amine	0.241504	Linezolid	4	32642	1	82.6802	79.3839	34.8415
Florfenicol Amine	0.483008	Linezolid	4	21633	1	94.5639	97.4431	51.0321
Florfenicol Amine	0.966016	Linezolid	4	15683	1	100.987	99.6801	54.5124
Florfenicol Amine	1.93203	Linezolid	4	14012	1	102.79	102.449	61.0408
Florfenicol Amine	3.86406	Linezolid	4	13438	1	103.41	103.629	62.6746
Florfenicol Amine	7.72813	Linezolid	4	13187	1	103.681	103.864	61.7809
Florfenicol Amine	15.4563	Linezolid	4	12346	1	104.589	104.53	28.0034
Florfenicol Amine	30.9125	Linezolid	4	12203	1	104.743	105.018	10.7405
Florfenicol Amine	61.825	Linezolid	4	11786	1	105.193	105.257	8.26919
Florfenicol Amine	123.65	Linezolid	4	12243	1	104.7	105.043	4.55604
Florfenicol Amine	0	Linezolid	2	118940	1	-10.4746	-13.0545	0
Florfenicol Amine	0.241504	Linezolid	2	118830	1	-10.3558	-12.9015	6.52194
Florfenicol Amine	0.483008	Linezolid	2	94628	1	15.7691	14.3489	29.7484
Florfenicol Amine	0.966016	Linezolid	2	48303	1	65.7748	64.0117	82.0887
Florfenicol Amine	1.93203	Linezolid	2	21430	1	94.783	93.6244	119.797
Florfenicol Amine	3.86406	Linezolid	2	18335	1	98.1239	97.5075	124.658
Florfenicol Amine	7.72813	Linezolid	2	25532	1	90.3551	96.2183	120.938
Florfenicol Amine	15.4563	Linezolid	2	16858	1	99.7183	99.2631	49.8109
Florfenicol Amine	30.9125	Linezolid	2	16273	1	100.35	100.574	12.8965
Florfenicol Amine	61.825	Linezolid	2	12590	1	104.325	104.507	10.9926
Florfenicol Amine	123.65	Linezolid	2	12649	1	104.262	104.846	3.79809
Florfenicol Amine	0	Linezolid	1	120455	1	-12.1099	-13.7227	0
Florfenicol Amine	0.241504	Linezolid	1	109963	1	-0.784313	-7.23657	12.8927
Florfenicol Amine	0.483008	Linezolid	1	120036	1	-11.6577	-11.5814	4.50018
Florfenicol Amine	0.966016	Linezolid	1	123311	1	-15.1929	-21.5228	-2.74791
Florfenicol Amine	1.93203	Linezolid	1	99534	1	10.4733	11.6604	38.579
Florfenicol Amine	3.86406	Linezolid	1	64521	1	48.2682	50.6366	78.5385
Florfenicol Amine	7.72813	Linezolid	1	26577	1	89.227	89.4196	114.877
Florfenicol Amine	15.4563	Linezolid	1	26347	1	89.4753	88.6715	39.518
Florfenicol Amine	30.9125	Linezolid	1	26919	1	88.8579	88.7287	1.12443
Florfenicol Amine	61.825	Linezolid	1	20560	1	95.7221	95.3727	1.89694
Florfenicol Amine	123.65	Linezolid	1	14085	1	102.712	103.12	2.06585
Florfenicol Amine	0	Linezolid	0.5	111284	1	-2.21027	-4.32564	0
Florfenicol Amine	0.241504	Linezolid	0.5	107889	1	1.45447	-0.260058	9.94285
Florfenicol Amine	0.483008	Linezolid	0.5	106515	1	2.93764	0.812919	7.30255
Florfenicol Amine	0.966016	Linezolid	0.5	127448	1	-19.6586	-23.8778	-14.9174
Florfenicol Amine	1.93203	Linezolid	0.5	120135	1	-11.7645	-10.5681	5.86313
Florfenicol Amine	3.86406	Linezolid	0.5	109972	1	-0.794028	-0.658737	16.6746
Florfenicol Amine	7.72813	Linezolid	0.5	70860	1	41.4256	41.3946	56.485
Florfenicol Amine	15.4563	Linezolid	0.5	26465	1	89.3479	89.5178	36.1628
Florfenicol Amine	30.9125	Linezolid	0.5	24435	1	91.5392	91.844	3.21547
Florfenicol Amine	61.825	Linezolid	0.5	22430	1	93.7035	93.311	-0.703919
Florfenicol Amine	123.65	Linezolid	0.5	15690	1	100.979	101.514	0.546754
Florfenicol Amine	0	Linezolid	0.25	110159	1	-0.995886	-3.87911	0
Florfenicol Amine	0.241504	Linezolid	0.25	101171	1	8.70625	7.44077	17.172
Florfenicol Amine	0.483008	Linezolid	0.25	103532	1	6.15766	8.01756	14.0514
Florfenicol Amine	0.966016	Linezolid	0.25	123061	1	-14.923	-19.4175	-10.9235
Florfenicol Amine	1.93203	Linezolid	0.25	122390	1	-14.1987	-16.8059	-0.873021
Florfenicol Amine	3.86406	Linezolid	0.25	114860	1	-6.0704	-5.94266	10.8884
Florfenicol Amine	7.72813	Linezolid	0.25	100415	1	9.52231	11.7823	26.3801
Florfenicol Amine	15.4563	Linezolid	0.25	28531	1	87.1178	86.3928	32.8381
Florfenicol Amine	30.9125	Linezolid	0.25	24210	1	91.7821	91.7886	3.11138
Florfenicol Amine	61.825	Linezolid	0.25	22747	1	93.3614	92.7435	-1.29697
Florfenicol Amine	123.65	Linezolid	0.25	15965	1	100.682	100.882	-0.0813061
Florfenicol Amine	0	Linezolid	0.125	98754	1	11.3153	4.14339	0
Florfenicol Amine	0.241504	Linezolid	0.125	94988	1	15.3805	12.7855	14.0423
Florfenicol Amine	0.483008	Linezolid	0.125	99704	1	10.2898	9.77527	7.62019
Florfenicol Amine	0.966016	Linezolid	0.125	124658	1	-16.6469	-18.5485	-18.4334
Florfenicol Amine	1.93203	Linezolid	0.125	123153	1	-15.0223	-17.1971	-10.2176
Florfenicol Amine	3.86406	Linezolid	0.125	116350	1	-7.67879	-8.6395	-0.831183
Florfenicol Amine	7.72813	Linezolid	0.125	115288	1	-6.53241	-5.00534	0.742146
Florfenicol Amine	15.4563	Linezolid	0.125	42112	1	72.4577	73.4393	16.2977
Florfenicol Amine	30.9125	Linezolid	0.125	24796	1	91.1496	91.1715	1.61984
Florfenicol Amine	61.825	Linezolid	0.125	22070	1	94.0921	94.0587	-0.442081
Florfenicol Amine	123.65	Linezolid	0.125	16455	1	100.153	100.432	-0.45705
Florfenicol Amine	0	Linezolid	0	0	1	0	0	0
Florfenicol Amine	0.241504	Linezolid	0	115273	1	-6.51621	-5.63358	0
Florfenicol Amine	0.483008	Linezolid	0	107889	1	1.45447	-2.07426	0
Florfenicol Amine	0.966016	Linezolid	0	113920	1	-5.05571	-4.44258	0
Florfenicol Amine	1.93203	Linezolid	0	116904	1	-8.2768	-11.6037	0
Florfenicol Amine	3.86406	Linezolid	0	119397	1	-10.9679	-12.4683	0
Florfenicol Amine	7.72813	Linezolid	0	115468	1	-6.72671	-10.3184	0
Florfenicol Amine	15.4563	Linezolid	0	59384	1	53.8134	55.289	0
Florfenicol Amine	30.9125	Linezolid	0	26263	1	89.566	89.1	0
Florfenicol Amine	61.825	Linezolid	0	21365	1	94.8532	94.2631	0
Florfenicol Amine	123.65	Linezolid	0	15228	1	101.478	100.927	0
Florfenicol Amine	0	Linezolid	64	13125	2	103.748	103.834	0
Florfenicol Amine	0.241504	Linezolid	64	12772	2	104.129	103.864	-0.186139
Florfenicol Amine	0.483008	Linezolid	64	12669	2	104.24	104.331	0.417737
Florfenicol Amine	0.966016	Linezolid	64	13072	2	103.805	103.859	-0.145511
Florfenicol Amine	1.93203	Linezolid	64	12278	2	104.662	104.457	0.177574
Florfenicol Amine	3.86406	Linezolid	64	11666	2	105.323	105.158	0.845707
Florfenicol Amine	7.72813	Linezolid	64	12073	2	104.883	104.921	0.69102
Florfenicol Amine	15.4563	Linezolid	64	11908	2	105.062	102.669	0.954812
Florfenicol Amine	30.9125	Linezolid	64	11490	2	105.513	105.367	4.94948
Florfenicol Amine	61.825	Linezolid	64	12192	2	104.755	104.663	4.44292
Florfenicol Amine	123.65	Linezolid	64	12362	2	104.571	104.333	4.36812
Florfenicol Amine	0	Linezolid	32	13269	2	103.592	103.83	0
Florfenicol Amine	0.241504	Linezolid	32	12960	2	103.926	103.962	-0.0833274
Florfenicol Amine	0.483008	Linezolid	32	12433	2	104.495	104.454	0.54485
Florfenicol Amine	0.966016	Linezolid	32	13247	2	103.616	103.567	-0.432438
Florfenicol Amine	1.93203	Linezolid	32	12575	2	104.342	103.377	-0.896659
Florfenicol Amine	3.86406	Linezolid	32	12046	2	104.913	103.994	-0.312683
Florfenicol Amine	7.72813	Linezolid	32	12128	2	104.824	104.886	0.661638
Florfenicol Amine	15.4563	Linezolid	32	11971	2	104.994	104.933	3.22124
Florfenicol Amine	30.9125	Linezolid	32	11783	2	105.196	104.912	4.4941
Florfenicol Amine	61.825	Linezolid	32	12358	2	104.576	104.654	4.43419
Florfenicol Amine	123.65	Linezolid	32	12794	2	104.105	104.076	4.11189
Florfenicol Amine	0	Linezolid	16	13699	2	103.128	101.074	0
Florfenicol Amine	0.241504	Linezolid	16	13771	2	103.051	103.218	2.08327
Florfenicol Amine	0.483008	Linezolid	16	12932	2	103.956	103.815	2.71845
Florfenicol Amine	0.966016	Linezolid	16	14521	2	102.241	102.381	1.25877
Florfenicol Amine	1.93203	Linezolid	16	13454	2	103.393	103.518	2.31849
Florfenicol Amine	3.86406	Linezolid	16	13866	2	102.948	103.656	2.44773
Florfenicol Amine	7.72813	Linezolid	16	12949	2	103.938	104.352	3.16708
Florfenicol Amine	15.4563	Linezolid	16	12103	2	104.851	104.601	4.12025
Florfenicol Amine	30.9125	Linezolid	16	12134	2	104.818	104.8	4.68286
Florfenicol Amine	61.825	Linezolid	16	12383	2	104.549	104.513	4.45156
Florfenicol Amine	123.65	Linezolid	16	12800	2	104.099	103.89	3.90032
Florfenicol Amine	0	Linezolid	8	15654	2	101.018	100.054	0
Florfenicol Amine	0.241504	Linezolid	8	14695	2	102.053	102.009	1.95221
Florfenicol Amine	0.483008	Linezolid	8	13450	2	103.397	103.102	3.0469
Florfenicol Amine	0.966016	Linezolid	8	15704	2	100.964	101.336	1.27963
Florfenicol Amine	1.93203	Linezolid	8	14119	2	102.675	102.556	2.49555
Florfenicol Amine	3.86406	Linezolid	8	13176	2	103.693	103.555	3.49466
Florfenicol Amine	7.72813	Linezolid	8	12733	2	104.171	103.481	3.42098
Florfenicol Amine	15.4563	Linezolid	8	12635	2	104.277	103.07	3.04548
Florfenicol Amine	30.9125	Linezolid	8	12466	2	104.459	104.477	4.47097
Florfenicol Amine	61.825	Linezolid	8	12311	2	104.627	104.54	4.53709
Florfenicol Amine	123.65	Linezolid	8	12725	2	104.18	104.008	4.00851
Florfenicol Amine	0	Linezolid	4	62601	2	50.3408	47.5	0
Florfenicol Amine	0.241504	Linezolid	4	35284	2	79.8282	79.3839	34.8415
Florfenicol Amine	0.483008	Linezolid	4	16427	2	100.184	97.4431	51.0321
Florfenicol Amine	0.966016	Linezolid	4	16432	2	100.178	99.6801	54.5124
Florfenicol Amine	1.93203	Linezolid	4	14671	2	102.079	102.449	61.0408
Florfenicol Amine	3.86406	Linezolid	4	13064	2	103.814	103.629	62.6746
Florfenicol Amine	7.72813	Linezolid	4	13054	2	103.825	103.864	61.7809
Florfenicol Amine	15.4563	Linezolid	4	12463	2	104.462	104.53	28.0034
Florfenicol Amine	30.9125	Linezolid	4	11868	2	105.105	105.018	10.7405
Florfenicol Amine	61.825	Linezolid	4	11694	2	105.293	105.257	8.26919
Florfenicol Amine	123.65	Linezolid	4	11921	2	105.048	105.043	4.55604
Florfenicol Amine	0	Linezolid	2	121370	2	-13.0976	-13.0545	0
Florfenicol Amine	0.241504	Linezolid	2	119436	2	-11.01	-12.9015	6.52194
Florfenicol Amine	0.483008	Linezolid	2	98478	2	11.6132	14.3489	29.7484
Florfenicol Amine	0.966016	Linezolid	2	48313	2	65.764	64.0117	82.0887
Florfenicol Amine	1.93203	Linezolid	2	23703	2	92.3294	93.6244	119.797
Florfenicol Amine	3.86406	Linezolid	2	19174	2	97.2182	97.5075	124.658
Florfenicol Amine	7.72813	Linezolid	2	17777	2	98.7262	96.2183	120.938
Florfenicol Amine	15.4563	Linezolid	2	17267	2	99.2768	99.2631	49.8109
Florfenicol Amine	30.9125	Linezolid	2	16088	2	100.549	100.574	12.8965
Florfenicol Amine	61.825	Linezolid	2	12191	2	104.756	104.507	10.9926
Florfenicol Amine	123.65	Linezolid	2	11838	2	105.137	104.846	3.79809
Florfenicol Amine	0	Linezolid	1	121368	2	-13.0955	-13.7227	0
Florfenicol Amine	0.241504	Linezolid	1	117770	2	-9.21161	-7.23657	12.8927
Florfenicol Amine	0.483008	Linezolid	1	118488	2	-9.98666	-11.5814	4.50018
Florfenicol Amine	0.966016	Linezolid	1	129465	2	-21.8358	-21.5228	-2.74791
Florfenicol Amine	1.93203	Linezolid	1	98932	2	11.1231	11.6604	38.579
Florfenicol Amine	3.86406	Linezolid	1	62024	2	50.9636	50.6366	78.5385
Florfenicol Amine	7.72813	Linezolid	1	26715	2	89.0781	89.4196	114.877
Florfenicol Amine	15.4563	Linezolid	1	26771	2	89.0176	88.6715	39.518
Florfenicol Amine	30.9125	Linezolid	1	26953	2	88.8212	88.7287	1.12443
Florfenicol Amine	61.825	Linezolid	1	20909	2	95.3454	95.3727	1.89694
Florfenicol Amine	123.65	Linezolid	1	13741	2	103.083	103.12	2.06585
Florfenicol Amine	0	Linezolid	0.5	112673	2	-3.70963	-4.32564	0
Florfenicol Amine	0.241504	Linezolid	0.5	113666	2	-4.78153	-0.260058	9.94285
Florfenicol Amine	0.483008	Linezolid	0.5	107738	2	1.61747	0.812919	7.30255
Florfenicol Amine	0.966016	Linezolid	0.5	134168	2	-26.9125	-23.8778	-14.9174
Florfenicol Amine	1.93203	Linezolid	0.5	115911	2	-7.20491	-10.5681	5.86313
Florfenicol Amine	3.86406	Linezolid	0.5	111664	2	-2.62046	-0.658737	16.6746
Florfenicol Amine	7.72813	Linezolid	0.5	74417	2	37.586	41.3946	56.485
Florfenicol Amine	15.4563	Linezolid	0.5	26009	2	89.8402	89.5178	36.1628
Florfenicol Amine	30.9125	Linezolid	0.5	24323	2	91.6601	91.844	3.21547
Florfenicol Amine	61.825	Linezolid	0.5	22814	2	93.289	93.311	-0.703919
Florfenicol Amine	123.65	Linezolid	0.5	15149	2	101.563	101.514	0.546754
Florfenicol Amine	0	Linezolid	0.25	115880	2	-7.17144	-3.87911	0
Florfenicol Amine	0.241504	Linezolid	0.25	96983	2	13.227	7.44077	17.172
Florfenicol Amine	0.483008	Linezolid	0.25	103320	2	6.3865	8.01756	14.0514
Florfenicol Amine	0.966016	Linezolid	0.25	127802	2	-20.0407	-19.4175	-10.9235
Florfenicol Amine	1.93203	Linezolid	0.25	125385	2	-17.4317	-16.8059	-0.873021
Florfenicol Amine	3.86406	Linezolid	0.25	117510	2	-8.93095	-5.94266	10.8884
Florfenicol Amine	7.72813	Linezolid	0.25	97836	2	12.3062	11.7823	26.3801
Florfenicol Amine	15.4563	Linezolid	0.25	29806	2	85.7415	86.3928	32.8381
Florfenicol Amine	30.9125	Linezolid	0.25	24430	2	91.5446	91.7886	3.11138
Florfenicol Amine	61.825	Linezolid	0.25	24358	2	91.6224	92.7435	-1.29697
Florfenicol Amine	123.65	Linezolid	0.25	15880	2	100.774	100.882	-0.0813061
Florfenicol Amine	0	Linezolid	0.125	111514	2	-2.45855	4.14339	0
Florfenicol Amine	0.241504	Linezolid	0.125	95231	2	15.1182	12.7855	14.0423
Florfenicol Amine	0.483008	Linezolid	0.125	104364	2	5.25955	9.77527	7.62019
Florfenicol Amine	0.966016	Linezolid	0.125	126164	2	-18.2725	-18.5485	-18.4334
Florfenicol Amine	1.93203	Linezolid	0.125	123332	2	-15.2155	-17.1971	-10.2176
Florfenicol Amine	3.86406	Linezolid	0.125	116418	2	-7.75219	-8.6395	-0.831183
Florfenicol Amine	7.72813	Linezolid	0.125	114830	2	-6.03802	-5.00534	0.742146
Florfenicol Amine	15.4563	Linezolid	0.125	39864	2	74.8843	73.4393	16.2977
Florfenicol Amine	30.9125	Linezolid	0.125	24252	2	91.7368	91.1715	1.61984
Florfenicol Amine	61.825	Linezolid	0.125	22024	2	94.1418	94.0587	-0.442081
Florfenicol Amine	123.65	Linezolid	0.125	16197	2	100.432	100.432	-0.45705
Florfenicol Amine	0	Linezolid	0	0	2	0	0	0
Florfenicol Amine	0.241504	Linezolid	0	117601	2	-9.02918	-5.63358	0
Florfenicol Amine	0.483008	Linezolid	0	116630	2	-7.98103	-2.07426	0
Florfenicol Amine	0.966016	Linezolid	0	111631	2	-2.58484	-4.44258	0
Florfenicol Amine	1.93203	Linezolid	0	122910	2	-14.76	-11.6037	0
Florfenicol Amine	3.86406	Linezolid	0	121173	2	-12.885	-12.4683	0
Florfenicol Amine	7.72813	Linezolid	0	119692	2	-11.2863	-10.3184	0
Florfenicol Amine	15.4563	Linezolid	0	53556	2	60.1045	55.289	0
Florfenicol Amine	30.9125	Linezolid	0	26803	2	88.9831	89.1	0
Florfenicol Amine	61.825	Linezolid	0	21474	2	94.7355	94.2631	0
Florfenicol Amine	123.65	Linezolid	0	16110	2	100.526	100.927	0
Florfenicol Amine	0	Linezolid	64	13262	3	103.6	103.834	0
Florfenicol Amine	0.241504	Linezolid	64	13664	3	103.166	103.864	-0.186139
Florfenicol Amine	0.483008	Linezolid	64	12292	3	104.647	104.331	0.417737
Florfenicol Amine	0.966016	Linezolid	64	13384	3	103.468	103.859	-0.145511
Florfenicol Amine	1.93203	Linezolid	64	12681	3	104.227	104.457	0.177574
Florfenicol Amine	3.86406	Linezolid	64	12044	3	104.915	105.158	0.845707
Florfenicol Amine	7.72813	Linezolid	64	11885	3	105.086	104.921	0.69102
Florfenicol Amine	15.4563	Linezolid	64	18594	3	97.8443	102.669	0.954812
Florfenicol Amine	30.9125	Linezolid	64	11125	3	105.907	105.367	4.94948
Florfenicol Amine	61.825	Linezolid	64	12216	3	104.729	104.663	4.44292
Florfenicol Amine	123.65	Linezolid	64	12409	3	104.521	104.333	4.36812
Florfenicol Amine	0	Linezolid	32	13087	3	103.789	103.83	0
Florfenicol Amine	0.241504	Linezolid	32	13147	3	103.724	103.962	-0.0833274
Florfenicol Amine	0.483008	Linezolid	32	12509	3	104.413	104.454	0.54485
Florfenicol Amine	0.966016	Linezolid	32	13584	3	103.252	103.567	-0.432438
Florfenicol Amine	1.93203	Linezolid	32	12786	3	104.114	103.377	-0.896659
Florfenicol Amine	3.86406	Linezolid	32	12257	3	104.685	103.994	-0.312683
Florfenicol Amine	7.72813	Linezolid	32	11983	3	104.981	104.886	0.661638
Florfenicol Amine	15.4563	Linezolid	32	12068	3	104.889	104.933	3.22124
Florfenicol Amine	30.9125	Linezolid	32	12013	3	104.948	104.912	4.4941
Florfenicol Amine	61.825	Linezolid	32	12163	3	104.786	104.654	4.43419
Florfenicol Amine	123.65	Linezolid	32	12538	3	104.382	104.076	4.11189
Florfenicol Amine	0	Linezolid	16	13739	3	103.085	101.074	0
Florfenicol Amine	0.241504	Linezolid	16	13808	3	103.011	103.218	2.08327
Florfenicol Amine	0.483008	Linezolid	16	13080	3	103.796	103.815	2.71845
Florfenicol Amine	0.966016	Linezolid	16	14868	3	101.866	102.381	1.25877
Florfenicol Amine	1.93203	Linezolid	16	13477	3	103.368	103.518	2.31849
Florfenicol Amine	3.86406	Linezolid	16	13245	3	103.618	103.656	2.44773
Florfenicol Amine	7.72813	Linezolid	16	12200	3	104.746	104.352	3.16708
Florfenicol Amine	15.4563	Linezolid	16	12629	3	104.283	104.601	4.12025
Florfenicol Amine	30.9125	Linezolid	16	11923	3	105.045	104.8	4.68286
Florfenicol Amine	61.825	Linezolid	16	12322	3	104.615	104.513	4.45156
Florfenicol Amine	123.65	Linezolid	16	13094	3	103.781	103.89	3.90032
Florfenicol Amine	0	Linezolid	8	17182	3	99.3685	100.054	0
Florfenicol Amine	0.241504	Linezolid	8	14997	3	101.727	102.009	1.95221
Florfenicol Amine	0.483008	Linezolid	8	13821	3	102.997	103.102	3.0469
Florfenicol Amine	0.966016	Linezolid	8	15551	3	101.129	101.336	1.27963
Florfenicol Amine	1.93203	Linezolid	8	14414	3	102.356	102.556	2.49555
Florfenicol Amine	3.86406	Linezolid	8	13592	3	103.244	103.555	3.49466
Florfenicol Amine	7.72813	Linezolid	8	12845	3	104.05	103.481	3.42098
Florfenicol Amine	15.4563	Linezolid	8	15725	3	100.941	103.07	3.04548
Florfenicol Amine	30.9125	Linezolid	8	12459	3	104.467	104.477	4.47097
Florfenicol Amine	61.825	Linezolid	8	12440	3	104.487	104.54	4.53709
Florfenicol Amine	123.65	Linezolid	8	12876	3	104.017	104.008	4.00851
Florfenicol Amine	0	Linezolid	4	82116	3	29.2752	47.5	0
Florfenicol Amine	0.241504	Linezolid	4	39161	3	75.6432	79.3839	34.8415
Florfenicol Amine	0.483008	Linezolid	4	18837	3	97.582	97.4431	51.0321
Florfenicol Amine	0.966016	Linezolid	4	18565	3	97.8756	99.6801	54.5124
Florfenicol Amine	1.93203	Linezolid	4	14302	3	102.477	102.449	61.0408
Florfenicol Amine	3.86406	Linezolid	4	13204	3	103.663	103.629	62.6746
Florfenicol Amine	7.72813	Linezolid	4	12812	3	104.086	103.864	61.7809
Florfenicol Amine	15.4563	Linezolid	4	12392	3	104.539	104.53	28.0034
Florfenicol Amine	30.9125	Linezolid	4	11774	3	105.206	105.018	10.7405
Florfenicol Amine	61.825	Linezolid	4	11700	3	105.286	105.257	8.26919
Florfenicol Amine	123.65	Linezolid	4	11612	3	105.381	105.043	4.55604
Florfenicol Amine	0	Linezolid	2	123680	3	-15.5912	-13.0545	0
Florfenicol Amine	0.241504	Linezolid	2	125299	3	-17.3388	-12.9015	6.52194
Florfenicol Amine	0.483008	Linezolid	2	94725	3	15.6644	14.3489	29.7484
Florfenicol Amine	0.966016	Linezolid	2	53193	3	60.4963	64.0117	82.0887
Florfenicol Amine	1.93203	Linezolid	2	22377	3	93.7608	93.6244	119.797
Florfenicol Amine	3.86406	Linezolid	2	19209	3	97.1805	97.5075	124.658
Florfenicol Amine	7.72813	Linezolid	2	16992	3	99.5736	96.2183	120.938
Florfenicol Amine	15.4563	Linezolid	2	17714	3	98.7942	99.2631	49.8109
Florfenicol Amine	30.9125	Linezolid	2	15836	3	100.821	100.574	12.8965
Florfenicol Amine	61.825	Linezolid	2	12485	3	104.439	104.507	10.9926
Florfenicol Amine	123.65	Linezolid	2	11835	3	105.14	104.846	3.79809
Florfenicol Amine	0	Linezolid	1	124024	3	-15.9625	-13.7227	0
Florfenicol Amine	0.241504	Linezolid	1	120088	3	-11.7138	-7.23657	12.8927
Florfenicol Amine	0.483008	Linezolid	1	121372	3	-13.0998	-11.5814	4.50018
Florfenicol Amine	0.966016	Linezolid	1	134749	3	-27.5397	-21.5228	-2.74791
Florfenicol Amine	1.93203	Linezolid	1	96837	3	13.3846	11.6604	38.579
Florfenicol Amine	3.86406	Linezolid	1	60436	3	52.6778	50.6366	78.5385
Florfenicol Amine	7.72813	Linezolid	1	25904	3	89.9535	89.4196	114.877
Florfenicol Amine	15.4563	Linezolid	1	28157	3	87.5215	88.6715	39.518
Florfenicol Amine	30.9125	Linezolid	1	27244	3	88.5071	88.7287	1.12443
Florfenicol Amine	61.825	Linezolid	1	21182	3	95.0507	95.3727	1.89694
Florfenicol Amine	123.65	Linezolid	1	13293	3	103.567	103.12	2.06585
Florfenicol Amine	0	Linezolid	0.5	115774	3	-7.05702	-4.32564	0
Florfenicol Amine	0.241504	Linezolid	0.5	106877	3	2.54688	-0.260058	9.94285
Florfenicol Amine	0.483008	Linezolid	0.5	111197	3	-2.11636	0.812919	7.30255
Florfenicol Amine	0.966016	Linezolid	0.5	132454	3	-25.0623	-23.8778	-14.9174
Florfenicol Amine	1.93203	Linezolid	0.5	121034	3	-12.7349	-10.5681	5.86313
Florfenicol Amine	3.86406	Linezolid	0.5	107904	3	1.43828	-0.658737	16.6746
Florfenicol Amine	7.72813	Linezolid	0.5	67389	3	45.1724	41.3946	56.485
Florfenicol Amine	15.4563	Linezolid	0.5	26449	3	89.3652	89.5178	36.1628
Florfenicol Amine	30.9125	Linezolid	0.5	23700	3	92.3326	91.844	3.21547
Florfenicol Amine	61.825	Linezolid	0.5	23137	3	92.9404	93.311	-0.703919
Florfenicol Amine	123.65	Linezolid	0.5	14744	3	102	101.514	0.546754
Florfenicol Amine	0	Linezolid	0.25	112451	3	-3.47	-3.87911	0
Florfenicol Amine	0.241504	Linezolid	0.25	108876	3	0.389053	7.44077	17.172
Florfenicol Amine	0.483008	Linezolid	0.25	98575	3	11.5085	8.01756	14.0514
Florfenicol Amine	0.966016	Linezolid	0.25	130811	3	-23.2888	-19.4175	-10.9235
Florfenicol Amine	1.93203	Linezolid	0.25	126641	3	-18.7874	-16.8059	-0.873021
Florfenicol Amine	3.86406	Linezolid	0.25	111855	3	-2.82664	-5.94266	10.8884
Florfenicol Amine	7.72813	Linezolid	0.25	96713	3	13.5185	11.7823	26.3801
Florfenicol Amine	15.4563	Linezolid	0.25	29271	3	86.319	86.3928	32.8381
Florfenicol Amine	30.9125	Linezolid	0.25	23972	3	92.039	91.7886	3.11138
Florfenicol Amine	61.825	Linezolid	0.25	22853	3	93.2469	92.7435	-1.29697
Florfenicol Amine	123.65	Linezolid	0.25	15495	3	101.19	100.882	-0.0813061
Florfenicol Amine	0	Linezolid	0.125	105926	3	3.57344	4.14339	0
Florfenicol Amine	0.241504	Linezolid	0.125	101957	3	7.8578	12.7855	14.0423
Florfenicol Amine	0.483008	Linezolid	0.125	96474	3	13.7764	9.77527	7.62019
Florfenicol Amine	0.966016	Linezolid	0.125	128437	3	-20.7261	-18.5485	-18.4334
Florfenicol Amine	1.93203	Linezolid	0.125	129018	3	-21.3533	-17.1971	-10.2176
Florfenicol Amine	3.86406	Linezolid	0.125	118952	3	-10.4875	-8.6395	-0.831183
Florfenicol Amine	7.72813	Linezolid	0.125	111502	3	-2.44559	-5.00534	0.742146
Florfenicol Amine	15.4563	Linezolid	0.125	41632	3	72.9759	73.4393	16.2977
Florfenicol Amine	30.9125	Linezolid	0.125	25279	3	90.6282	91.1715	1.61984
Florfenicol Amine	61.825	Linezolid	0.125	22209	3	93.9421	94.0587	-0.442081
Florfenicol Amine	123.65	Linezolid	0.125	15939	3	100.71	100.432	-0.45705
Florfenicol Amine	0	Linezolid	0	0	3	0	0	0
Florfenicol Amine	0.241504	Linezolid	0	110492	3	-1.35534	-5.63358	0
Florfenicol Amine	0.483008	Linezolid	0	108955	3	0.303776	-2.07426	0
Florfenicol Amine	0.966016	Linezolid	0	114505	3	-5.68719	-4.44258	0
Florfenicol Amine	1.93203	Linezolid	0	120144	3	-11.7742	-11.6037	0
Florfenicol Amine	3.86406	Linezolid	0	121791	3	-13.5521	-12.4683	0
Florfenicol Amine	7.72813	Linezolid	0	121226	3	-12.9422	-10.3184	0
Florfenicol Amine	15.4563	Linezolid	0	61111	3	51.9492	55.289	0
Florfenicol Amine	30.9125	Linezolid	0	27018	3	88.751	89.1	0
Florfenicol Amine	61.825	Linezolid	0	22896	3	93.2005	94.2631	0
Florfenicol Amine	123.65	Linezolid	0	15876	3	100.778	100.927	0
