# Supplementary material for: Prodrug florfenicol amine is activated by intrinsic resistance to target Mycobacterium abscessus
Source: Nat Microbiol. 2025 Oct 30;10(11):2875–91. doi: 10.1038/s41564-025-02147-9 (PMC12578646; doi:10.1038/s41564-025-02147-9)
Supplement: Supplementary file 12 — Statistical source data. [file 41564_2025_2147_MOESM12_ESM.xlsx]

## Sheet: Extended Data Figure S1a
	AMK
Concentration (µg mL-1)	M. abscessus WT			M. abscessus ΔwhiB7			M. abscessus Δcat
64	10.3269	7.24948	14.0925	2.85301	4.52691	2.81385	0.815792	0.382181	1.62502
32	4.20251	0.716305	-1.87952	-1.85533	1.26257	-0.23006	-1.68269	-2.56132	-1.00307
16	8.05844	-1.76708	-1.20168	-3.35938	-3.2467	-2.03848	-2.6584	-3.1267	-2.16426
8	0.957607	-3.22118	-3.72452	-4.18024	-1.9373	-3.38819	-3.36133	-3.62809	-3.05948
4	-0.45519	-4.45359	-4.36238	-4.46504	-2.2248	-4.21028	-3.6775	-3.83496	-3.65142
2	-0.54208	-5.17038	-4.63941	-4.61218	-3.45404	-4.97386	-3.80838	-4.05673	-3.58899
1	58.0702	36.9027	17.3226	-4.53044	-3.90358	-5.30798	32.5475	22.0762	22.3983
0.5	81.1368	67.7023	65.8478	-4.77222	-4.1388	-5.28721	47.5332	54.7755	60.3835
0.25	93.9578	80.3985	75.328	-1.98009	31.9258	46.4981	55.6992	98.6466	68.1664
0.125	106.173	101.546	86.7789	84.058	85.0953	87.666	71.2136	96.9846	85.2477

## Sheet: Extended Data Figure S1b
		-Log10(FDR)
Gene	L2FC	WhiB7 Genes	All Others
whiB7	9.46543	9.83287
MAB_3509c	7.7128	9.69965
MAB_3786c	6.5825	8.56517
MAB_2956	6.43044	6.79712
MAB_3424c	6.15177	9.41414
MAB_2273	6.0229	9.83287
MAB_0677c	5.77012	9.18348
MAB_2297	5.76103	7.95671
MAB_1125c	5.66449	7.68668
MAB_2177	5.02511	7.06538
MAB_2903	4.94998	4.53756
tap	4.87384	8.85774
MAB_0766	4.72341	8.60755
MAB_0800	4.68063	5.87859
tetV	4.65505	8.56517
MAB_1344c	4.59336	7.76458
MAB_4820	4.58629	7.11495
MAB_4324c	4.58203	7.5969
MAB_1296	4.55878	5.51685
MAB_1201c	4.54917	7.09658
MAB_2355c	4.54297	8.85774
MAB_3762	4.46946	8.85774
MAB_2845	4.34205	8.75735
eis2	4.20607	8.56517
MAB_4837c	4.08921	6.96186
MAB_3913	4.00861	7.51325
MAB_0857	3.99633	7.4227
MAB_0404c	3.94575	8.21584
MAB_2396	3.76025	7.21802
MAB_0732c	3.74351	8.53652
MAB_0163c	3.68094	8.18777
MAB_0357c	3.62955	7.19553
MAB_1846	3.5138	7.32636
MAB_0733	3.51124	7.98791
MAB_1297c	3.50659	6.93433
MAB_3507	3.43492	8.56517
MAB_4621c	3.37798	8.02139
MAB_0801	3.31829	7.06538
MAB_2670c	3.26536	6.33025
MAB_3211c	3.22	4.53756
MAB_1118c	3.1935	8.06282
MAB_4294	3.18004	8.67397
MAB_3544	3.07512	5.01947
MAB_1950	3.01663	6.88602
MAB_1970	2.92563	5.38398
MAB_1343	2.81941	5.24992
MAB_2958	2.81939	7.87383
MAB_3180	2.81341	6.35738
cat	2.77198	6.24045
MAB_0159	2.70293	5.95196
MAB_3408c	2.67491	5.78302
MAB_3131c	2.49405	7.6469
MAB_4053c	2.4214	4.02516
MAB_1395	2.39711	6.98426
MAB_4323	2.39517	5.69754
MAB_0880	2.36775	7.22871
MAB_0767c	2.33299	5.11442
MAB_1124c	2.3257	6.16487
MAB_4620c	2.31474	5.50705
MAB_4295c	2.26506	6.24352
MAB_3017	2.26264	4.65834
MAB_1458	2.2604	5.74664
MAB_4921c	2.22551	6.25018
MAB_2450	2.15489	5.98518
MAB_0032	2.13819	6.51733
MAB_2298	2.12293	5.75118
MAB_4054c	2.11904	4.76183
MAB_0097	2.11063	6.19467
MAB_1397c	2.11045	2.9911
MAB_2329c	2.08149	5.66376
MAB_0856c	2.07599	3.71047
MAB_0345	2.02906	3.70745
MAB_0881	2.01531	5.33702
MAB_2957c	2.00516	6.73305
MAB_4784	-2.29457	3.36624
MAB_3210c	1.91679		3.73761
MAB_4509c	1.8868		5.6138
MAB_1971c	1.83646		3.34471
MAB_1341	1.82587		5.36134
MAB_0343	1.80869		6.36346
MAB_3785c	1.78946		6.21118
MAB_2337	1.74377		4.86807
MAB_1433	1.73892		6.48068
MAB_2692c	1.73518		5.89911
MAB_2892c	1.69444		6.29778
MAB_4783	1.64025		3.77088
MAB_3914c	1.62523		5.6401
MAB_2959	1.62029		5.71073
MAB_2310	1.59786		3.61838
MAB_2091	1.59012		5.54608
MAB_1847	1.55565		3.30024
MAB_3683c	1.54964		5.94949
MAB_0162c	1.52784		5.34325
MAB_1987	1.51829		6.64447
MAB_3042c	1.51814		5.77692
MAB_3084c	1.49141		5.59659
MAB_2904	1.45279		2.83227
MAB_3668	1.43325		4.7965
MAB_3543c	1.42745		4.76464
MAB_2305c	1.42089		4.70659
MAB_2691c	1.38017		5.56466
MAB_0153	1.37453		5.76944
MAB_2891c	1.3652		5.96817
MAB_3166	1.30787		3.95857
MAB_3130c	1.29653		5.8121
MAB_1584	1.26793		4.1777
MAB_2669c	1.25852		5.32464
MAB_3645	1.24691		4.76203
MAB_1340	1.24626		4.68328
MAB_4369c	1.11887		2.34272
MAB_2647c	1.04351		4.41704
MAB_1669	1.02911		2.61774
MAB_3083c	1.02158		4.73492
MAB_0154	1.00408		4.10236
MAB_3763	0.996632		4.2025
MAB_3873c	0.911173		2.66088
MAB_2354	0.896249		3.84235
MAB_3407	0.893951		3.13631
MAB_1102	0.878558		2.35096
MAB_4368c	0.861628		2.85867
MAB_3423	0.837603		4.369
MAB_2132	0.802159		3.0122
MAB_3953	0.794773		2.53978
MAB_2779c	0.783597		3.76248
MAB_3465	0.729433		2.61594
MAB_1951c	0.704214		3.31852
MAB_4657c	0.635098		2.96197
MAB_1988c	0.633631		2.65852
MAB_2646c	0.617875		2.02924
MAB_3041	0.558068		2.40528
MAB_4730	0.521849		2.43119
MAB_1603	0.50761		2.65852
MAB_3043c	0.507013		2.49683
MAB_2705c	0.486955		2.63153
MAB_4531	0.40509		2.09893
MAB_2089	-0.67984		2.59541
MAB_2840c	-0.76961		2.72433
MAB_0311c	-0.78281		3.56255
MAB_2274c	-0.87446		3.32121
MAB_4394	-1.02153		4.05729
MAB_4393	-1.02835		4.3198
MAB_4395	-1.03518		3.45289
MAB_1604	-1.04163		4.25435
MAB_2778c	-1.38061		5.64391
MAB_2666c	-1.39402		3.78804
MAB_1999	-1.54897		5.49538
MAB_3113	-1.56724		3.21485
MAB_0691	-1.7172		4.9095
MAB_1435	-1.77891		5.32454
MAB_1436	-1.93005		6.65328
MAB_4530	0.382612		1.98207
MAB_2890c	0.603648		1.96441
MAB_2429c	0.375867		1.94859
MAB_2850c	0.421608		1.80173
MAB_3682c	0.702369		1.71998
MAB_3705	0.518683		1.41587
MAB_3464	0.378991		1.4002
MAB_3764	0.341539		1.32115
MAB_4139	0.716173		1.25024
MAB_0344	0.72425		1.11164
MAB_1668	0.250484		0.882319
MAB_2092	0.29862		0.876142
MAB_3129c	0.234795		0.848203
MAB_1848	0.507858		0.785089
MAB_3466c	0.237019		0.686045
MAB_1583	0.148445		0.555186
MAB_2131	0.220403		0.479957
MAB_2846	0.145094		0.416573
MAB_4792	0.272176		0.415569
MAB_1459c	-0.14209		0.394193
MAB_2133	-0.19807		0.393536
MAB_2905c	-0.1773		0.31881
MAB_4932c	0.273306		0.285179
MAB_1396	-0.15808		0.267478
MAB_1434	0.095875		0.246485
MAB_4396c	0.090586		0.213081
MAB_4785	0.118348		0.116269
MAB_3463	-0.01502		0.022233
MAB_2667c	-0.0059		0.010805
MAB_0873	6.24781		9.56475
MAB_3281	5.91145		6.26417
MAB_3822	5.88109		4.77019
MAB_3004	5.78243		6.5723
MAB_3593	5.68301		8.46828
MAB_1805	5.50727		6.5976
MAB_3594c	5.4871		8.28253
MAB_1246c	5.32394		3.21976
MAB_1597	5.2722		4.00922
MAB_3804c	5.17181		5.91339
MAB_1611	5.14949		5.19033
MAB_4856c	5.06911		3.59494
MAB_t5015	5.04469		3.30632
MAB_3876c	4.99172		9.23808
MAB_4897c	4.96797		8.39771
MAB_3552	4.88786		3.81417
MAB_0057	4.84452		6.7433
MAB_2717c	4.79206		8.79404
MAB_3877c	4.7091		9.41414
MAB_4526	4.57149		8.4439
MAB_0335	4.38769		5.77699
MAB_4898c	4.35922		9.05667
MAB_1429	4.33006		7.4227
MAB_4896c	4.30041		8.41905
MAB_3194c	4.28817		6.5681
MAB_4843	4.25906		2.8892
MAB_0872	4.22351		7.99197
MAB_1264	4.20836		4.12404
MAB_4955c	4.20763		6.01982
MAB_2323	4.1776		8.20311
MAB_3796c	4.15585		6.28159
MAB_0182c	4.13532		6.03817
MAB_3280	4.11854		8.46474
MAB_t5042c	4.10387		5.75174
MAB_1925	4.05578		6.08199
MAB_4079	4.0459		6.39424
MAB_4899c	4.01666		8.56517
MAB_3819c	3.93921		8.56517
MAB_2885	3.91896		8.85739
MAB_3427	3.88921		6.42561
MAB_1083c	3.88149		7.00234
MAB_3815c	3.84832		5.83087
MAB_4954c	3.83831		8.39475
MAB_1617c	3.80641		6.52435
MAB_3795c	3.79204		6.84821
MAB_3001	3.74413		5.49423
MAB_1873c	3.67612		7.11719
MAB_1142c	3.66834		6.04085
MAB_0978	3.65179		7.06154
MAB_3197	3.644		4.4462
MAB_4952c	3.64212		6.51656
MAB_3817c	3.63465		7.79116
MAB_0077	3.61886		4.43205
MAB_0498c	3.61132		3.98722
MAB_0403	3.5854		6.11764
MAB_1026c	3.58269		5.617
MAB_4716c	3.57681		7.65017
MAB_4228c	3.56888		5.45915
MAB_1958c	3.5415		8.2142
MAB_4855c	3.52653		2.5553
MAB_1143c	3.51779		7.72842
MAB_3875	3.49752		6.7031
MAB_3751c	3.47146		8.24075
MAB_4776c	3.43309		5.3399
MAB_3805c	3.43052		8.39501
MAB_3752c	3.41359		8.67397
MAB_1614	3.36443		7.53654
MAB_3108c	3.35484		7.60814
MAB_1946	3.35464		3.05112
MAB_3000	3.3501		5.49344
MAB_3224c	3.34389		8.42729
MAB_3807c	3.33154		8.75735
MAB_1516	3.32723		5.6401
MAB_t5035c	3.32268		2.11406
MAB_0765	3.3109		5.85166
MAB_3045c	3.29247		3.42118
MAB_2321	3.27733		8.46474
MAB_1020	3.27366		7.10636
MAB_3193c	3.27244		4.53252
MAB_1890c	3.27194		6.03401
MAB_3806c	3.27017		8.28253
MAB_1075	3.2597		6.88853
MAB_3107c	3.25307		8.24679
MAB_4471	3.24618		5.02371
MAB_0268	3.242		5.70712
MAB_1350	3.23648		7.31965
MAB_3323c	3.22997		8.18777
MAB_1610	3.22259		7.7357
MAB_t5016c	3.2012		4.23301
MAB_1044c	3.19744		3.34877
MAB_4059c	3.18557		8.02679
MAB_1351c	3.1838		6.79712
MAB_1612	3.17127		8.56517
MAB_2113	3.16522		5.80381
MAB_4527	3.13047		6.98155
MAB_3531	3.12855		6.64972
MAB_3750c	3.10858		7.09658
MAB_3431c	3.10673		2.46706
MAB_3820c	3.09669		8.46474
MAB_4528c	3.09294		6.55615
MAB_1152	3.08041		7.59427
MAB_1150	3.0688		4.8843
MAB_0284c	3.06177		3.25223
MAB_0321c	3.05418		3.71125
MAB_3697	3.05151		4.47325
MAB_3904	3.04983		3.73615
MAB_3818c	3.043		7.75306
MAB_2740c	3.02219		7.31324
MAB_0734	2.98886		5.41379
MAB_4803	2.92995		2.9419
MAB_3015	2.92909		6.51121
MAB_3106c	2.92725		7.15163
MAB_1857c	2.92336		3.13634
MAB_4443	2.91893		6.74722
MAB_1803	2.91714		3.41753
MAB_1380	2.89915		5.15045
MAB_3223c	2.89616		6.70167
MAB_4018	2.89612		3.11975
MAB_2487	2.89609		6.79572
MAB_0975c	2.89467		4.88462
MAB_3794c	2.89452		6.61017
MAB_1091	2.89401		4.02077
MAB_t5032	2.88325		4.4508
MAB_4448	2.86808		5.4504
MAB_p16c	2.86246		5.529
MAB_4005c	2.85285		6.83881
MAB_3322c	2.82513		6.90752
MAB_3540c	2.82323		7.95605
MAB_4080c	2.8181		6.96186
MAB_4078c	2.81725		4.36758
MAB_0336	2.81487		5.71829
MAB_2158c	2.81298		7.5969
MAB_3851c	2.81206		6.82528
MAB_0269c	2.802		4.62495
MAB_1441	2.78902		5.83004
MAB_2693	2.78324		6.04089
MAB_0688c	2.77682		3.88735
MAB_4233c	2.77493		5.24966
MAB_4951c	2.77291		6.90323
MAB_4442c	2.76221		7.06538
MAB_0958c	2.75922		5.3488
MAB_1182	2.75723		5.2783
MAB_0566c	2.74703		5.56591
MAB_2694	2.73804		6.25159
MAB_4234c	2.73511		6.64599
MAB_p06	2.7311		4.14602
MAB_3003c	2.71712		7.47414
MAB_4062c	2.69471		5.77626
MAB_2190	2.69462		5.82475
MAB_3605	2.69307		7.11719
MAB_3016c	2.69159		6.87643
MAB_0458	2.6721		3.86237
MAB_3814c	2.67192		7.10103
MAB_1430c	2.66251		4.92076
MAB_3801c	2.65485		5.75936
MAB_0728	2.65213		5.12458
MAB_t5044c	2.64897		2.50012
MAB_2324	2.6487		6.25159
MAB_1164	2.64861		4.72639
MAB_4913c	2.6433		5.57788
MAB_1528c	2.64096		6.19019
MAB_4320c	2.64068		3.79645
MAB_4871	2.6354		3.08074
MAB_1303c	2.63321		4.29783
MAB_3793c	2.6286		7.46957
MAB_0461	2.62034		2.5823
MAB_3821c	2.60277		7.01491
MAB_3225	2.60161		6.96501
MAB_1456c	2.59983		6.00846
MAB_0432	2.59845		6.06292
MAB_0383c	2.59649		6.93853
MAB_0144c	2.59538		5.19033
MAB_t5039c	2.5919		4.56607
MAB_1926	2.5907		6.87771
MAB_2328c	2.59018		4.25367
MAB_3925	2.5852		2.63105
MAB_0115c	2.57924		7.19553
MAB_2322	2.57127		6.88602
MAB_t5005	2.57101		6.34689
MAB_5000c	2.5681		6.21885
MAB_4250	2.55923		4.15459
MAB_t5014	2.5591		3.30113
MAB_4908c	2.5556		6.64599
MAB_0725c	2.54786		3.28202
MAB_0028c	2.5474		6.1129
MAB_0482c	2.53714		6.79
MAB_2464	2.53505		4.56607
MAB_1855c	2.53284		3.4957
MAB_2886c	2.53127		6.95552
MAB_1339	2.52794		4.83507
MAB_0292c	2.52174		4.74527
MAB_3264c	2.52135		5.60906
MAB_3173c	2.50975		3.13794
MAB_3363c	2.49464		5.3068
MAB_2336	2.4866		5.67379
MAB_1439c	2.4847		5.66869
MAB_0356c	2.48466		6.85649
MAB_2432c	2.4759		5.2193
MAB_3797c	2.47554		8.1907
MAB_4253	2.47516		7.14478
MAB_0224	2.47454		4.08686
MAB_1634c	2.47281		5.85457
MAB_0287	2.47097		2.0407
MAB_4870c	2.46943		4.90714
MAB_4732c	2.46141		3.65241
MAB_4083c	2.45677		4.47238
MAB_4144	2.45373		3.34082
MAB_1801	2.45201		3.36299
MAB_2716c	2.45189		6.55301
MAB_4063c	2.44602		4.97417
MAB_2326c	2.44549		4.23895
MAB_2765	2.44501		3.79802
MAB_3227c	2.44032		8.02679
MAB_1874	2.43299		4.6889
MAB_1276c	2.43218		4.4607
MAB_4247	2.42779		5.24928
MAB_1544c	2.42777		6.5439
MAB_p19c	2.42297		6.96501
MAB_3895c	2.4137		6.93433
MAB_0402	2.40937		4.12253
MAB_0980	2.40773		4.20581
MAB_0355	2.40265		6.42561
MAB_1789	2.39848		2.50312
MAB_1461	2.39787		3.82115
MAB_0968c	2.39375		5.40337
MAB_3894c	2.3916		7.14478
MAB_3816c	2.38978		7.40141
MAB_1493c	2.38428		5.55651
MAB_2010	2.37854		4.63452
MAB_0646c	2.37458		5.79628
MAB_1535c	2.37406		6.05498
MAB_3030c	2.37288		6.02045
MAB_0393	2.36801		4.14972
MAB_3292c	2.35748		8.24098
MAB_4840c	2.35386		6.03395
MAB_t5022c	2.35124		3.27759
MAB_0183c	2.35034		7.06538
MAB_4296c	2.34858		7.23628
MAB_0821	2.34419		6.6685
MAB_t5011	2.33824		2.29226
MAB_3926	2.3371		3.0782
MAB_3231	2.33426		2.45531
MAB_3901	2.32736		3.52208
MAB_1665	2.32419		5.80225
MAB_1390c	2.31912		2.8029
MAB_2061c	2.31321		2.79343
MAB_4219	2.31249		3.16924
MAB_2973c	2.31241		6.06114
MAB_3005c	2.30919		5.21778
MAB_4455c	2.30826		5.24601
MAB_0850	2.30163		5.34386
MAB_3362c	2.29745		6.03401
MAB_1979	2.29689		3.46495
MAB_3414c	2.28906		7.07564
MAB_3195c	2.28441		6.73305
MAB_2428	2.28431		5.63997
MAB_2941	2.28085		3.85511
MAB_3037c	2.27728		5.92178
MAB_2114c	2.27696		6.24699
MAB_1939	2.27317		3.72955
MAB_0022c	2.27282		6.24429
MAB_2115	2.26963		4.52649
MAB_0683c	2.26206		5.71153
MAB_3138	2.25554		3.38399
MAB_0085c	2.25201		2.84305
MAB_3387	2.25097		6.07069
MAB_3726	2.24697		4.35398
MAB_3798c	2.23581		6.88415
MAB_3604c	2.22486		5.00203
MAB_2972	2.22455		6.04057
MAB_0066c	2.21999		2.96774
MAB_0433	2.21833		4.38251
MAB_4006	2.21831		3.52503
MAB_3229c	2.21675		7.14478
MAB_0095	2.21037		2.20713
MAB_2325	2.19965		6.24126
MAB_0967	2.19219		4.19942
MAB_0337c	2.1917		6.59292
MAB_2884c	2.18749		6.57752
MAB_0512	2.18348		4.75448
MAB_4407c	2.18224		6.24688
MAB_0294	2.18192		4.68582
MAB_1418	2.18155		5.67454
MAB_4654	2.18112		2.57251
MAB_0030	2.17894		4.92403
MAB_0424	2.17726		7.54835
MAB_0464	2.17432		2.2093
MAB_1299c	2.17174		5.78225
MAB_4852c	2.16985		3.89431
MAB_0023	2.16968		6.0983
MAB_4387	2.1678		4.68968
MAB_2313	2.16442		6.83184
MAB_1255c	2.16325		4.85351
MAB_3226c	2.16296		7.19241
MAB_4311c	2.16187		3.42118
MAB_0473	2.16082		2.03905
MAB_4541	2.15796		5.38398
MAB_3587c	2.15759		5.76106
MAB_0485	2.15045		6.43137
MAB_2236c	2.14543		2.97197
MAB_0266c	2.14515		5.3488
MAB_0031	2.14338		4.91633
MAB_4195c	2.14034		6.67172
MAB_3059c	2.13769		5.53428
MAB_4501c	2.13695		3.21463
MAB_0718c	2.13214		5.71533
MAB_3228c	2.12993		2.80818
MAB_2009	2.12838		5.19033
MAB_0979	2.11374		4.32514
MAB_2756c	2.10922		3.03812
MAB_3137	2.1086		3.05515
MAB_4861c	2.10831		3.34471
MAB_1381	2.10748		4.76561
MAB_0096	2.09831		4.78388
MAB_4329c	2.09473		5.64611
MAB_t5007	2.09358		2.8029
MAB_3538	2.08627		5.22248
MAB_1616	2.08303		5.98518
MAB_0584	2.08275		5.96817
MAB_1179c	2.0826		6.43885
MAB_2312	2.07666		5.29623
MAB_4453c	2.06897		3.18689
MAB_3978c	2.06884		4.31189
MAB_4449c	2.06819		5.72686
MAB_2557c	2.06576		4.68582
MAB_0969	2.0656		6.33025
MAB_3850c	2.06463		7.19637
MAB_2983c	2.06415		4.84746
MAB_3375	2.05764		3.89708
MAB_4904	2.05453		6.06244
MAB_2683c	2.05171		3.41734
MAB_1389c	2.04856		5.54355
MAB_0460	2.03539		2.9517
MAB_4444	2.03312		6.00525
MAB_1247c	2.03159		6.32453
MAB_4525	2.03145		5.32225
MAB_4076	2.02866		3.05565
MAB_0496c	2.02838		6.12256
MAB_3899c	2.02742		6.0805
MAB_3416	2.02404		5.31964
MAB_2735c	2.02312		2.35989
MAB_4777c	2.01651		6.11151
MAB_4230c	2.01484		6.01705
MAB_0771c	2.01143		4.45938
MAB_2768	2.0107		3.54939
MAB_4447	2.00902		3.58921
MAB_1788	2.00834		2.21056
MAB_4953c	2.00702		5.15045
MAB_3036c	2.00692		5.97278
MAB_0869c	2.00577		5.1134
MAB_3311c	2.00199		4.54212
MAB_0217c	-2.00191		6.86344
MAB_2007	-2.00447		4.98439
MAB_4051c	-2.00624		4.76561
MAB_1357c	-2.01444		5.52951
MAB_1770	-2.01551		5.01947
MAB_0010c	-2.0162		5.27062
MAB_4270c	-2.0162		5.55651
MAB_2895c	-2.01768		5.51512
MAB_2040c	-2.01825		4.85746
MAB_2248	-2.01853		5.82823
MAB_4038c	-2.01885		2.95076
MAB_2631	-2.01951		5.76106
MAB_0721	-2.02063		5.26354
MAB_3399	-2.02375		6.02045
MAB_1291	-2.02943		5.68925
MAB_3635c	-2.02964		5.19919
MAB_3230c	-2.0297		5.12329
MAB_1692	-2.0303		4.5225
MAB_3366	-2.03186		5.97985
MAB_4153c	-2.04471		6.43885
MAB_0281	-2.05229		6.70274
MAB_4108c	-2.05323		5.65605
MAB_2347c	-2.05473		5.92011
MAB_3610c	-2.0592		3.9331
MAB_1424c	-2.05927		4.05429
MAB_0837c	-2.06008		3.8674
MAB_3634c	-2.06339		6.11764
MAB_2261c	-2.06439		6.45229
MAB_1555	-2.06442		6.17721
MAB_2426	-2.06633		3.91019
MAB_1911c	-2.06697		4.42326
MAB_3260c	-2.0686		5.29286
MAB_0141c	-2.06884		5.32181
MAB_1032c	-2.07055		6.26417
MAB_3700c	-2.07212		3.56412
MAB_0328	-2.07218		6.07705
MAB_2946c	-2.07243		3.34971
MAB_3832c	-2.07313		6.79185
MAB_1312	-2.07328		6.64447
MAB_1625	-2.07786		5.43788
MAB_3857c	-2.07941		4.57661
MAB_0372	-2.08101		4.49039
MAB_0385	-2.08131		5.30103
MAB_1414c	-2.0837		6.06363
MAB_1225	-2.08446		5.25687
MAB_1649c	-2.08539		3.41707
MAB_3629c	-2.08607		5.28498
MAB_4824c	-2.09329		4.11021
MAB_0782	-2.09567		5.28964
MAB_2361	-2.09755		5.00378
MAB_4484	-2.09995		5.69714
MAB_2665c	-2.11006		5.74688
MAB_4292	-2.1135		5.02034
MAB_1760	-2.11636		4.18344
MAB_4668c	-2.12451		5.89729
MAB_4282c	-2.13174		6.03174
MAB_4364c	-2.13398		4.53756
MAB_1724c	-2.1385		5.92453
MAB_0190c	-2.14049		6.32717
MAB_0907	-2.14096		6.06244
MAB_1895c	-2.14357		6.34255
MAB_4023c	-2.14371		4.19286
MAB_2908c	-2.14374		5.28498
MAB_1646c	-2.14561		5.71637
MAB_0632c	-2.14854		3.05645
MAB_4336	-2.15086		6.24106
MAB_3975c	-2.15133		5.57702
MAB_3732c	-2.15199		6.64447
MAB_3627c	-2.1524		6.10773
MAB_2104c	-2.15241		5.96817
MAB_4879c	-2.15277		3.12976
MAB_3275	-2.15766		4.13716
MAB_0365c	-2.16064		5.46504
MAB_1636	-2.16088		6.14823
MAB_1605	-2.16772		5.07566
MAB_0230	-2.16986		3.29116
MAB_4030	-2.1778		5.5272
MAB_2167	-2.17965		4.47356
MAB_1506c	-2.18208		6.38056
MAB_1823c	-2.1854		4.44161
MAB_2776	-2.18655		5.75351
MAB_1541	-2.19099		5.79688
MAB_2586	-2.19362		5.7583
MAB_2281	-2.2011		2.42143
MAB_2120c	-2.2107		5.44438
MAB_1503	-2.21496		4.56229
MAB_3740c	-2.21849		7.0593
MAB_1215c	-2.2202		5.66421
MAB_2150c	-2.22204		6.34689
MAB_3848c	-2.22289		7.41438
MAB_4205	-2.22429		6.59292
MAB_0631c	-2.22461		2.8715
MAB_4672c	-2.22846		4.39945
MAB_4520c	-2.22969		5.77661
MAB_1041	-2.22992		4.33246
MAB_2000	-2.23497		7.10655
MAB_1325c	-2.23917		6.58407
MAB_0252	-2.24189		5.47181
MAB_4040c	-2.24515		3.42282
MAB_1917	-2.24561		7.18256
MAB_4538c	-2.24587		6.82209
MAB_0651c	-2.24631		5.71006
MAB_3831c	-2.24768		7.09658
MAB_4039c	-2.25087		5.27536
MAB_1069c	-2.25667		4.00012
MAB_2258	-2.25967		6.07416
MAB_3907c	-2.26016		6.91726
MAB_4212c	-2.26255		6.93853
MAB_0398c	-2.26636		3.32121
MAB_4050c	-2.26657		5.46436
MAB_1690	-2.26809		2.96329
MAB_3589c	-2.27777		6.64447
MAB_3570c	-2.27787		2.67308
MAB_3878	-2.27895		7.10103
MAB_4892c	-2.29407		5.5792
MAB_4569c	-2.30251		7.13183
MAB_1553c	-2.30609		5.84095
MAB_4671c	-2.30757		5.90394
MAB_1134c	-2.30839		7.11495
MAB_1732	-2.31086		3.45161
MAB_0271	-2.31155		5.70555
MAB_4041c	-2.31853		2.09403
MAB_0896c	-2.31892		5.4288
MAB_4700c	-2.32059		6.00854
MAB_1371	-2.32465		5.88813
MAB_3278c	-2.33103		7.11918
MAB_4272c	-2.33613		5.09814
MAB_2023c	-2.33866		6.95716
MAB_0185c	-2.34337		6.97311
MAB_0542	-2.34598		5.19657
MAB_2233c	-2.34651		5.45595
MAB_1161c	-2.34713		6.64261
MAB_0173	-2.34743		6.32554
MAB_0716c	-2.34827		4.76894
MAB_2860c	-2.35153		6.32554
MAB_0200c	-2.35222		6.24429
MAB_2538c	-2.36419		5.55026
MAB_1864	-2.36462		6.63615
MAB_2878c	-2.36498		7.52701
MAB_2947c	-2.36714		5.12329
MAB_1284c	-2.36911		5.89849
MAB_2249	-2.36934		6.25924
MAB_2660	-2.36982		6.55344
MAB_1952c	-2.37172		5.94731
MAB_2259	-2.37288		3.9377
MAB_2340	-2.3766		6.0926
MAB_2633	-2.37955		4.09022
MAB_3156c	-2.38479		5.67325
MAB_0397c	-2.38915		4.71019
MAB_3259c	-2.39121		5.29623
MAB_2197	-2.39141		6.07126
MAB_0708	-2.39156		6.64261
MAB_1450	-2.39489		5.90664
MAB_0777	-2.3964		2.6464
MAB_1274	-2.39708		6.86908
MAB_0615	-2.40051		6.01982
MAB_0690	-2.40078		6.49674
MAB_3733c	-2.40428		5.53493
MAB_3568c	-2.40589		4.48712
MAB_2718c	-2.41539		6.67461
MAB_1637	-2.41667		5.84973
MAB_2609	-2.4228		3.28156
MAB_2119c	-2.42415		6.29294
MAB_3735c	-2.42519		3.99143
MAB_2264c	-2.43328		6.55615
MAB_3957	-2.43396		4.92382
MAB_3808c	-2.43612		6.31471
MAB_0835c	-2.43617		4.52989
MAB_1529c	-2.43841		5.29623
MAB_3493	-2.43845		5.72724
MAB_3729c	-2.43911		6.01705
MAB_4377c	-2.44152		6.73305
MAB_4670c	-2.4431		3.60078
MAB_2389	-2.44671		7.10651
MAB_2473c	-2.44799		7.40141
MAB_0658	-2.45285		5.61855
MAB_2121c	-2.45288		4.96305
MAB_2856c	-2.45471		5.78302
MAB_2229c	-2.45616		5.18196
MAB_2817c	-2.45646		4.67866
MAB_1482	-2.45773		6.08559
MAB_1374	-2.45906		6.51733
MAB_2632	-2.48106		6.02045
MAB_0181	-2.48668		7.48419
MAB_0665	-2.48733		4.62053
MAB_4402	-2.48887		4.56607
MAB_2224c	-2.49184		3.91539
MAB_1413	-2.49582		6.07416
MAB_1411	-2.5021		6.34641
MAB_3909	-2.50436		6.34689
MAB_2925c	-2.50529		7.21802
MAB_4105c	-2.50661		5.8972
MAB_1700	-2.51088		3.06544
MAB_3601c	-2.52333		6.86215
MAB_3087c	-2.53153		6.64447
MAB_0667	-2.53283		4.69426
MAB_1821	-2.53508		6.13317
MAB_4704c	-2.5402		6.61058
MAB_2625c	-2.54331		6.19444
MAB_1300c	-2.54481		6.32554
MAB_1694	-2.55113		3.32449
MAB_1010c	-2.5541		7.11883
MAB_1769	-2.55577		5.99103
MAB_1012c	-2.57547		7.03383
MAB_4806c	-2.57672		5.83763
MAB_1467c	-2.5867		6.94196
MAB_4403c	-2.59634		5.93664
MAB_0895c	-2.59671		6.36001
MAB_4271c	-2.59831		7.4821
MAB_0100	-2.60928		5.21866
MAB_2213	-2.61018		7.21373
MAB_2470c	-2.61642		8.2142
MAB_0781	-2.6199		5.00281
MAB_3755c	-2.62011		6.95927
MAB_0657	-2.62214		5.89729
MAB_0855	-2.62236		5.88112
MAB_4036	-2.62686		5.10088
MAB_1232c	-2.6302		7.10655
MAB_4695c	-2.6362		6.6685
MAB_4307	-2.63721		7.81939
MAB_1095	-2.63825		5.89849
MAB_2038	-2.64073		4.74369
MAB_0203c	-2.6528		6.67059
MAB_0937c	-2.65732		7.7114
MAB_3842	-2.67509		8.08001
MAB_2135	-2.68066		6.42719
MAB_1221	-2.68113		5.30066
MAB_4584c	-2.68968		6.17667
MAB_0140c	-2.6931		6.52409
MAB_3082	-2.6948		6.91726
MAB_2303	-2.6987		6.95581
MAB_4273c	-2.7047		8.21584
MAB_4815	-2.70604		5.93012
MAB_2211c	-2.70858		6.11151
MAB_4694c	-2.713		6.46567
MAB_1227	-2.71303		4.59001
MAB_4240c	-2.71459		7.97997
MAB_1222	-2.71686		6.75054
MAB_1449	-2.71747		7.40061
MAB_3649	-2.71838		8.39771
MAB_4266c	-2.7212		7.03112
MAB_0139c	-2.725		5.03929
MAB_0150c	-2.72824		6.2569
MAB_4223	-2.74022		6.70772
MAB_2826c	-2.74141		5.30016
MAB_2745c	-2.74575		6.31471
MAB_2907	-2.74846		3.56235
MAB_1013	-2.75432		7.07108
MAB_2777c	-2.7616		6.92081
MAB_1132c	-2.76742		7.62361
MAB_4338c	-2.7717		6.97311
MAB_1071c	-2.78097		5.93647
MAB_4696c	-2.78371		5.7583
MAB_0666	-2.78761		5.44428
MAB_0829	-2.79506		4.24389
MAB_4900c	-2.80055		7.40061
MAB_3600c	-2.80083		6.9462
MAB_1437	-2.80089		6.76875
MAB_0035c	-2.80244		6.96557
MAB_0535	-2.80655		6.89632
MAB_1686	-2.80915		3.9543
MAB_3146c	-2.81791		4.95017
MAB_0373	-2.81884		6.73977
MAB_4467	-2.81888		5.86049
MAB_4510c	-2.82165		2.49776
MAB_0429	-2.8224		7.11719
MAB_0036c	-2.83046		7.50673
MAB_0101	-2.83224		4.9554
MAB_1213c	-2.83784		3.42183
MAB_1099c	-2.83991		6.06958
MAB_4107c	-2.84187		7.11673
MAB_0428	-2.84273		7.03924
MAB_0911	-2.8435		6.13317
MAB_2301	-2.84983		6.79713
MAB_1226	-2.85688		7.31324
MAB_4697	-2.85733		6.59161
MAB_0426	-2.86277		6.97311
MAB_1211c	-2.8672		6.53235
MAB_3558	-2.86981		5.54697
MAB_0231	-2.88491		4.76667
MAB_4491c	-2.88537		3.01853
MAB_4602c	-2.88578		7.07962
MAB_3050	-2.89105		6.06244
MAB_4035	-2.89643		5.79958
MAB_0374c	-2.89895		7.02678
MAB_0538	-2.9004		3.71047
MAB_4519c	-2.9123		5.92453
MAB_1376	-2.91821		5.53428
MAB_0662	-2.92066		4.56458
MAB_3974c	-2.92197		7.31847
MAB_1065	-2.93397		7.11883
MAB_4110c	-2.93985		6.83881
MAB_4109c	-2.95239		6.12336
MAB_2122	-2.95269		7.7189
MAB_4116c	-2.95623		6.93853
MAB_0949c	-2.9618		6.79
MAB_2263c	-2.97738		7.22766
MAB_1223	-2.99065		6.64599
MAB_2829c	-2.99124		5.80004
MAB_3829c	-2.99262		7.09855
MAB_3053	-2.99586		6.20472
MAB_2124	-2.99885		7.35249
MAB_4421	-3.00945		7.35249
MAB_3276	-3.01624		5.50257
MAB_1691	-3.02049		3.23799
MAB_2228c	-3.02535		4.76666
MAB_0656	-3.02573		6.33025
MAB_3834c	-3.02692		7.72842
MAB_4466	-3.02853		4.9225
MAB_3730c	-3.04831		6.25811
MAB_0527c	-3.04847		6.40865
MAB_1748	-3.0543		3.96621
MAB_3367	-3.07801		7.53984
MAB_4698	-3.08028		5.86049
MAB_0263	-3.09847		5.15068
MAB_1375	-3.10351		6.89513
MAB_3115	-3.10507		5.72021
MAB_2614	-3.12604		7.26642
MAB_4152c	-3.13033		6.64447
MAB_1966c	-3.13715		7.59155
MAB_4103c	-3.1388		6.86344
MAB_4523	-3.1421		7.40141
MAB_0664	-3.1493		3.70815
MAB_0616	-3.16594		6.81387
MAB_1865	-3.17078		6.58476
MAB_0389c	-3.18095		5.9332
MAB_4702c	-3.20301		6.59292
MAB_3145	-3.23926		6.65249
MAB_4034	-3.24033		6.02045
MAB_2828c	-3.24839		7.16998
MAB_0950c	-3.261		6.84962
MAB_4225c	-3.26404		7.35004
MAB_1448	-3.28315		6.84962
MAB_4874c	-3.28426		7.68668
MAB_0663	-3.32033		7.79415
MAB_3051	-3.3209		6.29294
MAB_1313	-3.3336		6.27165
MAB_0618	-3.34314		6.76616
MAB_0008	-3.3546		2.79917
MAB_1214c	-3.39254		6.75112
MAB_0655	-3.39675		5.02034
MAB_2642c	-3.40587		7.40141
MAB_2710c	-3.41107		6.96501
MAB_0633c	-3.43016		6.32502
MAB_0537	-3.44397		5.23921
MAB_1070c	-3.44625		7.97445
MAB_2924c	-3.45996		4.67211
MAB_0174	-3.498		8.56517
MAB_0654	-3.58078		5.78589
MAB_0635c	-3.58485		4.29601
MAB_0509c	-3.60115		8.02679
MAB_1451	-3.60592		8.46474
MAB_4224	-3.62219		8.42162
MAB_3583c	-3.65592		8.39771
MAB_4598c	-3.66599		8.46474
MAB_0526c	-3.66799		7.53654
MAB_4703c	-3.66956		7.11495
MAB_3843	-3.67529		8.60522
MAB_3830c	-3.68242		7.52559
MAB_1830	-3.69199		6.50966
MAB_2212	-3.71984		8.90253
MAB_1513	-3.7309		7.07564
MAB_2250	-3.74563		5.23921
MAB_4568c	-3.74806		8.38927
MAB_0201c	-3.75094		6.9462
MAB_2894c	-3.75199		7.23628
MAB_1212c	-3.75283		5.54697
MAB_1831	-3.771		5.03313
MAB_0399c	-3.78875		5.58244
MAB_2226c	-3.80599		7.77892
MAB_4106c	-3.81294		7.08451
MAB_0634c	-3.81349		7.59155
MAB_1098	-3.83581		7.48784
MAB_1909c	-3.86664		6.26216
MAB_1096	-3.87619		7.50673
MAB_2893c	-3.88186		5.87859
MAB_2761	-3.88442		7.94527
MAB_1833	-3.8904		6.03401
MAB_0894c	-3.9065		5.69726
MAB_2624c	-3.91696		8.2142
MAB_1228	-3.92292		7.27961
MAB_4151c	-3.94443		7.33127
MAB_4099c	-3.97615		8.85774
MAB_0629	-3.99699		5.83199
MAB_4032	-4.00673		5.52164
MAB_2210c	-4.02022		8.28253
MAB_1725c	-4.04563		7.29673
MAB_1454	-4.05755		7.19553
MAB_0444	-4.06351		4.98724
MAB_4563c	-4.06988		8.75735
MAB_4376c	-4.07618		8.1134
MAB_2209c	-4.09043		7.31965
MAB_1453	-4.09492		8.56517
MAB_4206	-4.10267		8.32094
MAB_1455	-4.19876		7.09965
MAB_3636c	-4.25581		8.09622
MAB_4037	-4.26673		6.93433
MAB_2136	-4.26731		6.74621
MAB_2827c	-4.27238		8.85774
MAB_1894c	-4.30114		6.95927
MAB_3155c	-4.31699		7.41559
MAB_3637c	-4.31973		7.97445
MAB_2123	-4.3761		8.21584
MAB_4150c	-4.40632		7.35249
MAB_4689c	-4.40811		7.6707
MAB_2622c	-4.40842		7.89395
MAB_0536	-4.43164		6.29294
MAB_2232c	-4.43478		8.75735
MAB_0617	-4.44872		5.77692
MAB_1832	-4.45193		7.48419
MAB_0630	-4.45785		8.46474
MAB_3584	-4.54834		8.49843
MAB_1452	-4.58009		8.85774
MAB_3277c	-4.59263		7.32744
MAB_4597c	-4.60137		8.49843
MAB_2763	-4.65221		8.02139
MAB_1097	-4.65555		7.66894
MAB_2138	-4.71013		7.5969
MAB_4148c	-4.71481		8.22984
MAB_3052	-4.82517		7.01533
MAB_2147	-4.85514		9.10002
MAB_4424	-4.93455		6.74722
MAB_2762	-4.99102		8.52308
MAB_2230c	-5.04814		8.19313
MAB_4691c	-5.05634		9.70684
MAB_2225c	-5.0595		8.1361
MAB_4033	-5.0606		6.42561
MAB_4149c	-5.09626		8.13138
MAB_4422	-5.1115		8.53652
MAB_4115c	-5.11822		8.85774
MAB_2623c	-5.16247		7.53654
MAB_2137	-5.21245		8.53652
MAB_1007c	-5.31762		8.93658
MAB_1005c	-5.32067		8.67397
MAB_4596c	-5.36225		8.46474
MAB_4595c	-5.47464		9.05667
MAB_4564c	-5.53174		8.67397
MAB_4690c	-5.60452		9.69965
MAB_4566c	-5.61183		8.53652
MAB_4594c	-5.65091		9.18348
MAB_1006c	-5.67694		8.16381
MAB_4565c	-5.68953		7.79415
MAB_2146	-5.80964		8.67397
MAB_1009c	-5.81393		8.56517
MAB_2227c	-5.85401		8.53652
MAB_2145	-5.94596		9.18348
MAB_4567c	-5.94813		8.30867
MAB_4098c	-6.02432		9.83287
MAB_2140	-6.05439		8.5569
MAB_1008c	-6.13392		8.44139
MAB_4423	-6.46273		8.42658
MAB_2143	-7.03639		8.22984
MAB_2139	-7.05115		8.46474
MAB_2142	-7.05369		7.79415
MAB_2144	-7.18235		7.19553
MAB_2141	-7.88242		8.56517
MAB_0841	1.99885		3.10342
MAB_2819	1.9968		5.24672
MAB_3812c	1.99655		6.16912
MAB_4091	1.98863		3.06525
MAB_3295	1.98672		3.90768
MAB_1590c	1.98403		2.72081
MAB_4186c	1.97978		6.17982
MAB_0297	1.97177		2.8109
MAB_0994	1.97032		3.75998
MAB_1463	1.9677		5.92178
MAB_2887	1.95779		5.72723
MAB_4791c	1.95596		5.88477
MAB_4632	1.95539		4.14012
MAB_3191	1.95516		3.34255
MAB_3696c	1.95406		4.70293
MAB_3663	1.95275		4.24638
MAB_3370	1.95243		3.16355
MAB_1499	1.95065		2.52018
MAB_0145c	1.94838		5.7583
MAB_1574	1.94728		4.46471
MAB_4441	1.94684		5.7827
MAB_1916c	1.94554		6.54093
MAB_1002	1.94491		4.62158
MAB_4371	1.94315		2.18453
MAB_0094c	1.94309		4.94955
MAB_1183	1.94226		4.66364
MAB_3532	1.94009		4.01187
MAB_3282c	1.93657		6.15434
MAB_1666	1.93478		3.63642
MAB_1267	1.93371		4.32504
MAB_0488	1.93321		6.26785
MAB_3579c	1.9326		3.69997
MAB_1913	1.93254		3.34313
MAB_3952	1.93148		4.34618
MAB_3415c	1.93059		6.11538
MAB_4064	1.92953		3.46043
MAB_3426c	1.92889		4.97199
MAB_4804	1.92857		3.45749
MAB_1613	1.9284		5.75174
MAB_3022c	1.92723		7.09965
MAB_2014c	1.92605		2.45829
MAB_3343	1.92376		3.95751
MAB_3377	1.92074		5.74767
MAB_4591	1.91633		4.59122
MAB_0029c	1.90765		5.3488
MAB_3685	1.90731		6.00951
MAB_2883c	1.9048		5.10618
MAB_0039c	1.9008		7.12522
MAB_1872c	1.89548		5.4397
MAB_1189c	1.89429		6.49342
MAB_4093	1.88724		5.5759
MAB_2899c	1.88456		4.11134
MAB_1615	1.88145		6.22433
MAB_2237c	1.87884		4.56458
MAB_t5029	1.87615		2.18177
MAB_4542c	1.87234		4.25393
MAB_4844c	1.86726		4.42206
MAB_0874c	1.86307		5.27323
MAB_p15c	1.86097		6.08904
MAB_t5004	1.85875		4.49574
MAB_0932c	1.85024		6.36707
MAB_4388	1.84871		5.27683
MAB_3188c	1.84494		6.08466
MAB_1975	1.84451		3.48983
MAB_0405c	1.84386		5.53327
MAB_0093	1.84322		5.95178
MAB_0549c	1.84226		4.66182
MAB_4252c	1.8414		4.06456
MAB_1151	1.83763		5.25154
MAB_2556c	1.83535		5.73063
MAB_0083	1.83509		2.90749
MAB_1144c	1.83495		5.22082
MAB_2565c	1.8338		3.60842
MAB_0317	1.83235		5.93647
MAB_4185c	1.82465		6.58113
MAB_2448	1.82396		4.63632
MAB_0565c	1.81871		5.14146
MAB_3898c	1.81796		6.34255
MAB_0729c	1.81623		4.9507
MAB_0177	1.81002		7.59155
MAB_1956	1.80687		3.44848
MAB_1025	1.80686		5.46618
MAB_3917c	1.80459		3.40443
MAB_2521c	1.80422		2.14676
MAB_0741c	1.80386		4.17815
MAB_2684c	1.80188		5.96115
MAB_4400c	1.79902		3.60113
MAB_0067	1.79638		4.08048
MAB_4802	1.79439		5.45853
MAB_4251	1.79303		3.85901
MAB_0160	1.78486		4.01724
MAB_3951	1.78295		3.84373
MAB_0562c	1.77545		6.68745
MAB_1457	1.77435		4.76561
MAB_4551c	1.77087		4.23301
MAB_3947	1.76502		5.30566
MAB_0267	1.76454		5.30677
MAB_3885	1.76354		3.06827
MAB_2736c	1.75809		5.43531
MAB_1419c	1.75804		4.44855
MAB_4841	1.75703		2.19824
MAB_1037	1.75592		5.00281
MAB_0125c	1.7542		5.70712
MAB_1058	1.75183		3.14935
MAB_2481	1.75051		4.75674
MAB_4934c	1.74754		5.53493
MAB_1947	1.74463		4.4932
MAB_4410c	1.74171		5.7583
MAB_2436	1.74017		4.38251
MAB_1870	1.73528		3.65824
MAB_2541c	1.73268		4.53619
MAB_1348	1.73166		3.84175
MAB_p05c	1.7279		3.83133
MAB_1442	1.72315		6.40286
MAB_0175	1.72248		6.78843
MAB_0091	1.71718		6.34689
MAB_4004c	1.71637		6.00484
MAB_4401	1.71316		4.16203
MAB_1029c	1.7122		4.15603
MAB_3497	1.71094		5.56045
MAB_4950c	1.71058		6.00951
MAB_3417c	1.7105		4.62667
MAB_4534c	1.71009		4.15745
MAB_1957	1.70903		5.78302
MAB_3143c	1.70869		5.10095
MAB_0959	1.70777		3.48648
MAB_2561c	1.70569		5.38421
MAB_0859	1.70428		4.33509
MAB_1258c	1.70377		4.79308
MAB_0470c	1.70344		4.35569
MAB_2178	1.70306		3.12994
MAB_3214c	1.69937		2.80567
MAB_3397	1.69839		2.55767
MAB_0116	1.69629		4.24438
MAB_0438c	1.69311		5.73632
MAB_0579c	1.69101		5.31677
MAB_1148c	1.68932		4.29783
MAB_2559c	1.68836		3.43897
MAB_1871	1.68606		4.17725
MAB_0301	1.68451		4.29772
MAB_0187	1.68361		2.62975
MAB_0754c	1.68352		5.92017
MAB_1192c	1.68328		3.95274
MAB_3774c	1.67996		5.17068
MAB_4480c	1.67944		5.50303
MAB_2012	1.67683		4.39471
MAB_4290c	1.67632		4.1633
MAB_1652	1.66845		5.29222
MAB_0367c	1.66588		4.2754
MAB_0714c	1.66467		3.49512
MAB_1253c	1.66303		3.52076
MAB_2161c	1.66186		5.65391
MAB_0572	1.66186		4.64971
MAB_3212c	1.66178		2.97498
MAB_4003c	1.65911		5.99213
MAB_2028	1.65807		3.40988
MAB_3294c	1.65398		5.79958
MAB_3355	1.65329		4.73207
MAB_2564	1.65235		4.93824
MAB_4002c	1.6521		5.28498
MAB_4361	1.65149		3.83901
MAB_1117c	1.64898		6.24472
MAB_3727c	1.64798		4.31822
MAB_0511c	1.64504		5.11442
MAB_4074c	1.64459		2.65351
MAB_p07	1.6432		3.06438
MAB_0463c	1.64312		4.56348
MAB_1959	1.64186		5.10016
MAB_1080	1.64005		5.55651
MAB_4939	1.63987		4.43745
MAB_2314c	1.63608		5.46335
MAB_3357c	1.63603		5.78119
MAB_0058c	1.63385		5.82606
MAB_0731	1.63288		5.31679
MAB_2962	1.63134		6.34856
MAB_1302	1.63081		5.36894
MAB_4446	1.6306		3.7851
MAB_4929	1.62733		3.83927
MAB_2671	1.62385		4.41243
MAB_0928c	1.62297		3.82388
MAB_4094c	1.62031		6.36952
MAB_3713c	1.62027		2.43315
MAB_3432c	1.61885		3.74516
MAB_2027	1.61593		2.2129
MAB_0111c	1.61554		3.69876
MAB_2327c	1.61378		5.10949
MAB_1366c	1.61234		4.26731
MAB_4733	1.61181		4.43642
MAB_1266	1.60983		3.62169
MAB_2488c	1.60599		6.06292
MAB_2843c	1.60372		3.74191
MAB_1675	1.60035		4.47615
MAB_1120c	1.5975		4.23438
MAB_3542c	1.59585		4.7965
MAB_2995	1.59483		4.44108
MAB_2407	1.58957		5.71126
MAB_4846	1.58904		2.48253
MAB_3395	1.58481		2.0534
MAB_0990c	1.58477		4.72375
MAB_0462c	1.58392		2.87093
MAB_1948c	1.58378		4.47377
MAB_0567c	1.5836		4.3043
MAB_3520c	1.58274		4.64421
MAB_3639	1.58066		5.31511
MAB_2874	1.58011		4.34187
MAB_4325c	1.57968		4.3562
MAB_3549c	1.57414		4.83568
MAB_2708	1.57176		3.87015
MAB_3039c	1.5711		5.35739
MAB_4715c	1.56786		5.28306
MAB_0098	1.56771		4.39751
MAB_3340	1.56694		4.15612
MAB_0769c	1.56494		3.00404
MAB_3369	1.56423		4.76561
MAB_4633	1.55945		3.88706
MAB_3354	1.55918		3.77593
MAB_3541c	1.55655		3.98841
MAB_0422c	1.55617		5.66386
MAB_3995	1.55471		4.14222
MAB_1155	1.55403		4.20241
MAB_4903	1.55192		2.92443
MAB_p18c	1.55137		3.50613
MAB_1048c	1.54933		4.57458
MAB_0988c	1.54603		4.25286
MAB_4264c	1.54412		4.35926
MAB_0265	1.54396		5.49641
MAB_3429	1.54287		4.95995
MAB_3721c	1.54276		5.09934
MAB_0179	1.54156		5.90394
MAB_4321	1.54061		4.53917
MAB_1973	1.53985		4.53756
MAB_2283	1.53973		5.24348
MAB_0877c	1.53725		3.82883
MAB_4744c	1.53646		2.35019
MAB_0774c	1.53388		3.81393
MAB_2480	1.53243		4.77682
MAB_4933	1.52888		3.44848
MAB_0842	1.52745		2.39679
MAB_4001c	1.52682		5.55651
MAB_3021c	1.52431		5.4304
MAB_2834c	1.52335		4.38251
MAB_3386c	1.52303		4.75674
MAB_3031c	1.52227		4.76561
MAB_3772c	1.51957		5.28703
MAB_3185	1.51753		5.42822
MAB_0612c	1.51403		3.53044
MAB_0169c	1.50912		3.77341
MAB_3934c	1.50575		2.98907
MAB_3581c	1.50436		2.20186
MAB_1765	1.50135		2.2544
MAB_3213c	1.501		3.69375
MAB_3931c	1.50097		2.24457
MAB_1200	1.4972		5.08996
MAB_4044c	1.49631		2.33499
MAB_4017c	1.4949		2.66137
MAB_3320c	1.49133		2.48617
MAB_0942	1.49109		4.96691
MAB_2015c	1.48843		2.34103
MAB_1165	1.48825		5.18936
MAB_2200c	1.48594		2.86184
MAB_1308	1.4849		2.65055
MAB_3971	1.48377		3.52974
MAB_3539	1.48306		4.87072
MAB_3012	1.48142		3.73495
MAB_4229c	1.48027		4.37366
MAB_3674	1.47943		4.87754
MAB_1089	1.47897		5.55651
MAB_4912c	1.47797		4.31361
MAB_3887	1.47772		4.34602
MAB_1572	1.47663		5.37798
MAB_4726	1.47611		4.2754
MAB_1588c	1.47463		3.92746
MAB_2563	1.4741		4.7635
MAB_2235	1.47407		2.45381
MAB_4925	1.47405		3.65064
MAB_3491	1.47271		4.09836
MAB_1596	1.47158		3.22
MAB_2414c	1.47064		3.46334
MAB_0918c	1.46945		3.12914
MAB_3982	1.4681		4.59122
MAB_1031c	1.46023		5.08471
MAB_1298c	1.45974		4.85668
MAB_1531c	1.45831		3.56524
MAB_0188c	1.4575		2.28175
MAB_0497	1.45598		5.2132
MAB_0318c	1.45482		4.39922
MAB_3921c	1.45414		3.67319
MAB_4907	1.45413		6.18818
MAB_3172c	1.45244		4.39891
MAB_0168c	1.45009		5.181
MAB_3283c	1.44591		3.65793
MAB_3472	1.44504		4.5225
MAB_2078	1.44424		6.01982
MAB_2486c	1.44359		5.47577
MAB_4095c	1.44185		7.08451
MAB_4718	1.44154		4.91627
MAB_0104	1.4414		3.09673
MAB_0002	1.4407		5.04264
MAB_4895c	1.439		5.38253
MAB_2977	1.4387		3.05454
MAB_1997	1.43805		3.86237
MAB_0957	1.4334		4.67554
MAB_4906	1.43315		5.35739
MAB_0108c	1.42927		2.72743
MAB_3724c	1.42865		4.90714
MAB_0773	1.42694		2.66137
MAB_2733c	1.42531		3.89164
MAB_4711	1.42459		4.64361
MAB_2415c	1.42382		3.54022
MAB_0809c	1.42243		2.95076
MAB_2175	1.42044		3.0616
MAB_3092c	1.42039		4.01659
MAB_4940	1.41952		5.97984
MAB_1043c	1.41922		3.97402
MAB_2921	1.41679		3.82115
MAB_2562c	1.41644		2.98645
MAB_3884	1.41521		5.15002
MAB_1573c	1.41279		5.14942
MAB_4209c	1.40907		4.47265
MAB_3380c	1.40697		3.17187
MAB_3512	1.40691		4.49466
MAB_0678	1.40473		2.82803
MAB_4710c	1.40463		2.20186
MAB_0811	1.40114		2.01155
MAB_4665c	1.39963		5.71006
MAB_0078	1.39533		2.77504
MAB_1236	1.39487		3.59244
MAB_t5021	1.39457		2.07435
MAB_4924	1.39227		5.3488
MAB_1116	1.39208		5.30066
MAB_2356	1.39127		4.16536
MAB_3364	1.39032		4.84746
MAB_4077	1.39004		4.85792
MAB_2383	1.38789		4.09405
MAB_3217	1.38261		3.32121
MAB_1019c	1.38088		3.70627
MAB_1533c	1.38027		4.49902
MAB_4686	1.37973		2.94828
MAB_0838c	1.3778		3.00262
MAB_0071c	1.37757		3.34661
MAB_0147c	1.37677		3.23461
MAB_2447c	1.3721		3.42118
MAB_3979c	1.37176		2.71484
MAB_1154	1.37143		3.8034
MAB_2376c	1.37055		3.89782
MAB_1092	1.37012		3.7791
MAB_2406	1.36861		5.99298
MAB_4719c	1.36727		3.43925
MAB_0107c	1.36598		3.208
MAB_2489	1.36571		4.10928
MAB_4756c	1.36543		4.51358
MAB_2569c	1.36493		3.86524
MAB_4330	1.36434		4.79308
MAB_0574c	1.36085		3.537
MAB_4862	1.35894		3.65852
MAB_3025	1.35812		5.7059
MAB_2851c	1.35647		5.78228
MAB_1335c	1.35538		3.39035
MAB_2466c	1.35182		2.26546
MAB_4248c	1.35055		3.88846
MAB_4159	1.34876		2.80294
MAB_4842	1.34703		2.91585
MAB_1575	1.33967		3.66153
MAB_2271c	1.33827		4.42091
MAB_1869c	1.33552		5.24672
MAB_1156c	1.33428		3.95274
MAB_1861c	1.33416		2.51799
MAB_4451c	1.33076		3.58302
MAB_0178	1.32945		5.19176
MAB_3024	1.32891		5.23082
MAB_0133	1.32846		3.66604
MAB_4780	1.32724		5.07786
MAB_1465	1.32723		2.89757
MAB_1180c	1.32648		5.1244
MAB_0126c	1.32593		2.84574
MAB_0711	1.32511		2.735
MAB_1444	1.3229		2.92433
MAB_3018	1.32209		3.27663
MAB_0770	1.32117		3.40519
MAB_2182c	1.31626		3.30874
MAB_2452	1.31458		2.97221
MAB_0582c	1.31156		4.04456
MAB_2163	1.30894		4.82601
MAB_0601	1.30814		2.69039
MAB_1169	1.30743		3.6231
MAB_3963c	1.30686		2.05578
MAB_0983c	1.30511		2.9517
MAB_0459c	1.30488		3.44908
MAB_1076	1.30432		4.65367
MAB_4729c	1.30116		4.35569
MAB_3938	1.29848		4.41047
MAB_2685	1.29781		3.23434
MAB_3803c	1.29366		3.83133
MAB_4587c	1.29068		4.56607
MAB_2148	1.28948		5.16311
MAB_3811c	1.28785		4.11086
MAB_0816	1.28776		3.81417
MAB_3358c	1.28527		2.19553
MAB_0325c	1.28315		2.35192
MAB_4656	1.28297		3.3163
MAB_t5030c	1.28218		2.49346
MAB_2558	1.27892		2.44047
MAB_2352	1.27849		2.4974
MAB_4409	1.27674		4.37514
MAB_1705c	1.27351		2.91955
MAB_0149c	1.27046		4.2345
MAB_3422c	1.26964		3.52881
MAB_1940c	1.26759		4.21645
MAB_0194	1.26736		3.60078
MAB_0038c	1.26686		5.09934
MAB_2870	1.26644		4.341
MAB_3020c	1.26461		2.75672
MAB_0072c	1.26406		2.30663
MAB_0354c	1.26345		4.81532
MAB_3883c	1.26333		4.16999
MAB_3056c	1.26326		2.98311
MAB_3783c	1.25985		3.51142
MAB_t5013	1.25661		3.12108
MAB_1517c	1.25603		4.71057
MAB_1602	1.25572		5.1663
MAB_4408c	1.2543		4.2754
MAB_3673	1.2534		5.33743
MAB_3232c	1.25332		2.55186
MAB_0606c	1.25024		2.60338
MAB_0416c	1.24828		5.36394
MAB_4935	1.2482		2.43878
MAB_p22c	1.24778		2.58399
MAB_3948	1.24598		4.23514
MAB_1153	1.24482		3.5978
MAB_0554	1.24266		2.83583
MAB_1243c	1.24236		3.71839
MAB_0581c	1.24191		3.10922
MAB_2645c	1.23571		4.80529
MAB_0289	1.22912		2.21085
MAB_p20c	1.22645		4.7163
MAB_3723c	1.22637		4.33439
MAB_2680c	1.22499		2.71344
MAB_2971c	1.22495		3.89708
MAB_4479	1.2229		3.84438
MAB_3492c	1.22066		4.37227
MAB_0884c	1.2181		3.62315
MAB_4497	1.21765		4.49196
MAB_0883c	1.2171		4.09759
MAB_1114	1.21581		3.98282
MAB_3033	1.2149		5.36254
MAB_0901c	1.21057		2.87085
MAB_4173	1.20948		4.85677
MAB_2208c	1.20944		5.40642
MAB_1310	1.20824		5.39772
MAB_3444c	1.20749		2.45626
MAB_2560	1.20472		4.98409
MAB_2188	1.20375		4.44015
MAB_4765	1.20172		3.30583
MAB_3428c	1.198		3.12979
MAB_4428	1.19671		4.11815
MAB_3486	1.19611		3.3954
MAB_3060c	1.19565		4.70139
MAB_3972c	1.19327		4.2205
MAB_0436	1.19303		2.3568
MAB_0295	1.1923		2.02648
MAB_4864	1.19092		2.65706
MAB_1935	1.19064		2.54851
MAB_0013c	1.18837		3.83255
MAB_4232c	1.18799		3.65432
MAB_4540c	1.18767		5.3488
MAB_3617	1.18678		3.18322
MAB_4575	1.18671		4.67722
MAB_2357	1.18624		3.07076
MAB_2681	1.18594		3.49777
MAB_2704	1.18564		4.76667
MAB_4770c	1.18563		2.9875
MAB_0827	1.18557		4.01187
MAB_0415	1.18547		4.68298
MAB_0647	1.18469		2.16768
MAB_4437	1.18458		5.95871
MAB_0539	1.18093		3.81889
MAB_3078	1.18016		3.05987
MAB_0515	1.17963		3.59688
MAB_0879	1.17712		2.53376
MAB_4413c	1.17647		3.77236
MAB_1488c	1.17334		3.02899
MAB_2207	1.17329		4.05275
MAB_1338	1.16933		3.03812
MAB_1580	1.16926		5.00346
MAB_0024c	1.16825		3.35777
MAB_2155c	1.16824		3.56169
MAB_2287	1.16779		3.11096
MAB_3019	1.16713		3.8674
MAB_3765	1.16623		3.56255
MAB_4825c	1.16617		2.50091
MAB_0047	1.16453		2.45976
MAB_2413c	1.1639		3.84984
MAB_2272c	1.16227		4.26286
MAB_3237c	1.16005		4.12475
MAB_1548c	1.15937		3.71749
MAB_2900	1.15932		2.81609
MAB_0530	1.15754		3.33693
MAB_3548c	1.15666		4.87196
MAB_3988c	1.15624		3.13662
MAB_0090c	1.15555		3.59894
MAB_2868c	1.15549		3.95995
MAB_1387	1.1552		4.42438
MAB_4728c	1.15502		4.10617
MAB_1678c	1.15219		4.12492
MAB_3284c	1.15162		3.77571
MAB_0347	1.15117		4.24609
MAB_3058	1.15067		4.3868
MAB_4506	1.14681		4.2175
MAB_0146	1.14676		2.88986
MAB_0974	1.14582		4.42091
MAB_2079	1.14316		3.98491
MAB_3852c	1.1408		3.4081
MAB_2888c	1.14038		4.47281
MAB_0414	1.13942		3.68276
MAB_3537c	1.13883		3.58021
MAB_2758c	1.13836		4.76561
MAB_3134c	1.13828		2.18569
MAB_4735	1.13812		2.80405
MAB_0148c	1.13759		5.0851
MAB_2994	1.13685		3.12652
MAB_1047c	1.13453		3.53138
MAB_1849	1.13433		3.56026
MAB_0304	1.13244		2.37591
MAB_1391	1.13105		4.08279
MAB_0985	1.13039		5.66421
MAB_2610	1.12986		2.16532
MAB_0746	1.12905		3.0874
MAB_4713	1.12748		4.26073
MAB_0068	1.12707		3.99754
MAB_3813c	1.12703		4.34244
MAB_4165	1.12575		2.53386
MAB_4681c	1.12537		3.2528
MAB_4462c	1.12506		2.21416
MAB_4243c	1.12486		4.31361
MAB_p17	1.12332		3.08915
MAB_2187	1.12295		3.82966
MAB_3775c	1.1218		3.10396
MAB_3215c	1.11911		3.38399
MAB_4547	1.11904		4.08596
MAB_4007c	1.11831		4.12475
MAB_1252	1.11635		2.89327
MAB_1104c	1.11493		2.50312
MAB_1839	1.11453		3.80689
MAB_3187c	1.11327		3.82371
MAB_0519	1.11303		2.42194
MAB_1388c	1.11159		5.15302
MAB_1046c	1.11084		3.40869
MAB_0220c	1.11078		3.25499
MAB_0761c	1.11013		3.13139
MAB_2358	1.10839		2.22078
MAB_3647c	1.10536		4.53252
MAB_4008c	1.10285		2.81374
MAB_0571	1.10225		4.70102
MAB_3055c	1.09973		3.70059
MAB_1656	1.09962		3.72968
MAB_0870c	1.09912		3.2851
MAB_0925c	1.09827		3.13152
MAB_4945c	1.09583		3.33539
MAB_0283c	1.09577		2.3132
MAB_3342c	1.09566		2.5768
MAB_0517	1.09546		4.2071
MAB_3297	1.09532		3.04211
MAB_4553	1.09465		4.15867
MAB_4640c	1.09432		2.63393
MAB_0676c	1.09213		4.2261
MAB_4235c	1.08824		2.65515
MAB_4664	1.08715		4.19945
MAB_3196c	1.08707		4.24389
MAB_4869	1.08284		2.26456
MAB_0483c	1.08053		2.89197
MAB_4249c	1.08044		4.90225
MAB_0198	1.0797		3.12026
MAB_1618	1.07804		4.3562
MAB_3330	1.07666		3.73497
MAB_1194	1.07375		4.21255
MAB_1962	1.07247		3.81393
MAB_1202c	1.07234		2.97793
MAB_0499	1.071		2.00715
MAB_3824	1.06975		3.64427
MAB_0524c	1.06883		2.31038
MAB_2822c	1.06812		4.3562
MAB_1663	1.06712		2.43522
MAB_3105c	1.06574		3.93617
MAB_0430	1.0614		4.22921
MAB_3771c	1.06097		4.20049
MAB_2021c	1.0606		2.35736
MAB_3958	1.05814		3.4921
MAB_0682	1.05783		3.61017
MAB_3361	1.05728		4.01765
MAB_2100	1.05663		3.27458
MAB_4500	1.05623		2.72084
MAB_0112	1.05596		3.49732
MAB_4298c	1.05512		4.0441
MAB_1067	1.05433		3.82362
MAB_3002c	1.04992		4.7372
MAB_3949c	1.04913		3.52864
MAB_0131c	1.04822		2.83346
MAB_2668c	1.04488		4.3444
MAB_0070	1.04153		2.94502
MAB_4774c	1.04058		2.54801
MAB_3072	1.04038		3.75692
MAB_4663	1.03945		2.80294
MAB_3643	1.03928		3.20345
MAB_3761c	1.03781		4.06292
MAB_4795c	1.03704		2.18704
MAB_0739c	1.03702		3.95077
MAB_0157	1.03553		3.00863
MAB_4626c	1.03435		4.06013
MAB_3527	1.03391		4.83551
MAB_0694	1.03269		2.94219
MAB_0742c	1.03247		3.28834
MAB_0018c	1.03205		2.69063
MAB_4156c	1.03167		4.20479
MAB_2602c	1.02928		3.3055
MAB_2882c	1.02886		3.49865
MAB_2617c	1.02814		4.13504
MAB_0756c	1.02811		3.55675
MAB_4947	1.02605		3.29205
MAB_4374	1.02528		3.36682
MAB_1589	1.02463		2.30813
MAB_3955	1.02418		2.3721
MAB_1368	1.02397		3.67498
MAB_3008	1.02193		3.7874
MAB_4254c	1.02138		4.56857
MAB_4183c	1.01937		4.47678
MAB_4801	1.01919		3.58491
MAB_4773	1.01649		2.87565
MAB_2051	1.01498		2.94919
MAB_2881c	1.01473		3.59024
MAB_3992c	1.01411		4.37055
MAB_4373	1.01309		2.27944
MAB_4306	1.0127		2.4869
MAB_3488	1.0114		3.44078
MAB_0296	1.01126		2.21273
MAB_1879c	1.00564		3.98342
MAB_2832c	1.00562		3.38755
MAB_1820c	1.00505		2.95247
MAB_0965	1.00344		4.12883
MAB_t5017	0.999447		2.37547
MAB_3879	0.999347		4.09405
MAB_2409c	0.999082		4.9421
MAB_4430c	0.998987		4.48391
MAB_1203	0.996745		2.89518
MAB_0902	0.996658		2.3299
MAB_2542	0.995018		2.94029
MAB_2835	0.993597		2.94692
MAB_3291	0.992766		3.08354
MAB_3174	0.988033		4.05075
MAB_4207	0.980305		3.95246
MAB_0069	0.978342		4.51059
MAB_2639c	0.977725		4.00137
MAB_3329c	0.977569		2.05118
MAB_1534	0.977275		3.60174
MAB_3198c	0.976277		2.48617
MAB_3023c	0.974876		2.04824
MAB_4096c	0.971221		3.71819
MAB_4949c	0.970328		3.92906
MAB_3378c	0.964965		3.81085
MAB_2672c	0.962587		4.48944
MAB_4546c	0.959545		3.27458
MAB_0882	0.9591		4.17118
MAB_3331c	0.958143		3.02639
MAB_3135c	0.957785		3.83819
MAB_3950c	0.956177		3.44078
MAB_2810c	0.952439		2.00103
MAB_4472	0.951733		3.62916
MAB_2049c	0.951658		2.86829
MAB_3929	0.951223		2.0151
MAB_4789c	0.949209		2.35619
MAB_1934	0.948742		3.65374
MAB_1287	0.946709		4.09132
MAB_3722	0.94299		3.60648
MAB_0622c	0.942362		3.39295
MAB_3258c	0.942114		3.98651
MAB_2823c	0.941034		3.6086
MAB_0583c	0.937714		3.38234
MAB_0525c	0.936456		2.79095
MAB_2088	0.934356		2.84669
MAB_0760c	0.9339		4.10884
MAB_0452c	0.931712		3.23495
MAB_0964	0.931233		2.07183
MAB_0207c	0.930301		3.23495
MAB_1085c	0.92929		2.56555
MAB_3687	0.928686		3.8789
MAB_4545	0.927122		3.88156
MAB_3034	0.925882		3.81085
MAB_1119	0.925856		3.19859
MAB_3240c	0.924916		3.51412
MAB_0602c	0.924377		2.92837
MAB_4592c	0.924317		2.56195
MAB_4301c	0.923764		3.28685
MAB_1347c	0.923044		2.89358
MAB_1059c	0.92304		2.30082
MAB_1606	0.922688		2.66144
MAB_1486c	0.921024		3.35799
MAB_1518	0.92102		2.97432
MAB_1237	0.91819		4.08824
MAB_3455c	0.916116		3.41912
MAB_0219	0.912359		2.78105
MAB_2943c	0.912195		2.29903
MAB_3029	0.911497		3.77147
MAB_1263	0.909044		2.10763
MAB_0214c	0.908078		2.88442
MAB_0302	0.9069		2.65935
MAB_3189c	0.906321		3.07709
MAB_2374c	0.905304		3.34082
MAB_4274c	0.904343		2.93938
MAB_4714c	0.899321		3.82488
MAB_0110c	0.893661		2.85638
MAB_2706c	0.893263		4.54621
MAB_4180	0.889342		3.09284
MAB_4845	0.887776		2.24411
MAB_1712	0.887017		2.53425
MAB_2687c	0.886982		3.43455
MAB_3430c	0.886562		3.15488
MAB_2159	0.8854		3.03741
MAB_3271	0.885228		3.03918
MAB_0822	0.883867		3.03502
MAB_0752c	0.8836		3.59116
MAB_3882c	0.883004		2.35499
MAB_0757	0.882043		3.25499
MAB_0963c	0.881278		4.1927
MAB_3064	0.880729		3.25499
MAB_3257c	0.879355		4.4681
MAB_1256c	0.877484		2.81237
MAB_4174	0.8751		3.58341
MAB_4649c	0.873928		2.11157
MAB_4720c	0.871978		2.56763
MAB_0648	0.8706		3.0646
MAB_3598c	0.870205		4.33246
MAB_4931	0.869202		2.00873
MAB_0531c	0.866665		3.05124
MAB_0590c	0.864831		3.91381
MAB_4411c	0.864479		3.06609
MAB_4261c	0.862752		3.1564
MAB_4533	0.861716		3.05801
MAB_3136c	0.861561		3.19515
MAB_1251c	0.86087		3.09088
MAB_1639c	0.859525		2.73911
MAB_0413	0.85708		3.0929
MAB_1679c	0.856407		3.3055
MAB_3856c	0.856291		2.58113
MAB_0114	0.85475		3.52545
MAB_3048c	0.852681		4.01765
MAB_4769c	0.847956		2.31201
MAB_3823	0.847708		2.93858
MAB_3304c	0.846351		3.72968
MAB_3303c	0.843885		4.35904
MAB_1271c	0.843734		2.14333
MAB_2017	0.842789		4.06897
MAB_3759c	0.839762		3.83756
MAB_0569	0.838779		2.05306
MAB_0369	0.838548		3.01883
MAB_0358	0.838497		2.54591
MAB_3959c	0.835867		2.94692
MAB_3991c	0.83553		3.17844
MAB_4284c	0.833193		2.86829
MAB_2734c	0.832857		3.05029
MAB_0868c	0.832601		2.33924
MAB_3773c	0.831434		3.0982
MAB_4535c	0.831196		2.28072
MAB_2005	0.830595		4.2721
MAB_2318c	0.83024		3.71889
MAB_0743c	0.828218		3.54254
MAB_1443	0.824964		3.17774
MAB_0122	0.824685		3.65787
MAB_0730c	0.824079		2.73813
MAB_4087	0.823606		2.37895
MAB_1036	0.823265		3.32467
MAB_3606c	0.818992		3.83984
MAB_4049c	0.81623		3.57931
MAB_0640c	0.815631		2.10929
MAB_4550c	0.815355		2.35782
MAB_3454	0.815326		3.62543
MAB_4429	0.814954		2.2488
MAB_1342	0.810073		3.80692
MAB_3624c	0.808332		2.11666
MAB_1147c	0.807851		2.89032
MAB_2309c	0.804826		2.03903
MAB_3179c	0.803127		2.60033
MAB_4790	0.799245		3.06608
MAB_0503	0.795891		2.44327
MAB_0320	0.794028		3.44935
MAB_0933	0.793969		3.18226
MAB_3254c	0.79119		3.49963
MAB_1579	0.790898		2.75388
MAB_3100	0.788672		4.40944
MAB_2754	0.788232		2.15911
MAB_3912	0.787834		2.96353
MAB_2676	0.78767		2.93973
MAB_0545	0.786831		2.69778
MAB_0927	0.783273		2.30173
MAB_0945	0.782148		3.41996
MAB_3098	0.782124		3.53011
MAB_3585c	0.781778		2.36301
MAB_4285	0.78087		2.1322
MAB_0481c	0.780791		2.91388
MAB_3944	0.779125		3.98841
MAB_1850c	0.777774		2.32792
MAB_3321c	0.777266		3.17844
MAB_4126c	0.777178		2.77066
MAB_2577	0.777082		2.14238
MAB_3102c	0.775593		3.22253
MAB_3596c	0.775447		3.4152
MAB_3071c	0.774885		2.64712
MAB_4280c	0.774732		3.03582
MAB_4683c	0.772141		2.81139
MAB_3451c	0.771895		2.00064
MAB_2320c	0.770708		2.61269
MAB_1257	0.770276		3.00108
MAB_2618	0.769628		2.69173
MAB_3920c	0.768895		2.15574
MAB_4524	0.767158		2.21273
MAB_2738c	0.76651		3.30423
MAB_0929	0.765128		3.57254
MAB_4203	0.764715		4.50663
MAB_4884c	0.764226		2.62892
MAB_3996	0.761137		2.81537
MAB_0785	0.761038		2.73494
MAB_2375	0.760998		3.41734
MAB_0560	0.75955		3.6907
MAB_t5043c	0.759443		2.21273
MAB_3860c	0.759202		4.01985
MAB_3026c	0.758584		2.34819
MAB_1510	0.756894		2.69203
MAB_0860c	0.756386		2.77263
MAB_0409	0.755193		2.53312
MAB_2833	0.755152		2.94898
MAB_1386	0.754655		2.94483
MAB_1530	0.752971		3.42546
MAB_2408c	0.752717		3.01894
MAB_4299c	0.751834		3.49773
MAB_1402c	0.751667		2.5022
MAB_1146	0.75007		2.13783
MAB_2993c	0.749424		3.00926
MAB_3760	0.746017		3.40822
MAB_4813c	0.745994		2.97325
MAB_4868c	0.745624		3.27663
MAB_3757	0.745316		2.42175
MAB_4210	0.744537		2.47132
MAB_1566c	0.743328		2.33146
MAB_4724	0.74142		2.63069
MAB_3591c	0.741318		3.09109
MAB_4644c	0.740492		2.73214
MAB_3675	0.739743		4.15052
MAB_2270c	0.7397		3.1113
MAB_1888	0.739472		2.72744
MAB_3076	0.735824		2.40976
MAB_1428	0.735821		3.3623
MAB_1363	0.735502		2.12552
MAB_3519c	0.735221		2.70465
MAB_3615	0.732861		3.17844
MAB_3930c	0.731369		2.69923
MAB_2975c	0.730237		2.52866
MAB_4417c	0.727621		2.61645
MAB_0401	0.725677		2.94079
MAB_3612c	0.723759		2.2404
MAB_2836c	0.723184		2.4281
MAB_4360c	0.721939		2.5602
MAB_3855c	0.721612		2.57455
MAB_3216c	0.721265		3.13101
MAB_3945	0.720536		2.69767
MAB_4128c	0.720487		2.93585
MAB_3595c	0.718761		3.90684
MAB_0113	0.718656		3.09605
MAB_2619	0.718034		2.22246
MAB_0805	0.715325		2.33735
MAB_4158	0.715189		2.81175
MAB_2865c	0.713585		3.14285
MAB_2047c	0.711338		3.89917
MAB_3389c	0.706219		3.95937
MAB_3273c	0.705939		2.34111
MAB_3586c	0.705909		2.35681
MAB_1141c	0.704307		3.27417
MAB_2775c	0.699911		2.06594
MAB_3719c	0.69966		3.84373
MAB_4605c	0.699488		3.82115
MAB_2013c	0.699322		2.62587
MAB_2221	0.698133		2.38803
MAB_3681	0.697972		2.44983
MAB_3356c	0.697714		2.40261
MAB_0900c	0.697036		2.38153
MAB_2942	0.696745		2.72433
MAB_0451c	0.696151		2.53533
MAB_3142c	0.693314		3.31595
MAB_3989c	0.69196		3.05391
MAB_1140	0.691789		3.70485
MAB_4942	0.690462		3.03812
MAB_3085c	0.688455		2.1706
MAB_1641	0.683974		3.57196
MAB_3614	0.68394		3.4921
MAB_0753c	0.6826		2.98907
MAB_3038	0.67996		3.15488
MAB_3006	0.676774		2.22656
MAB_3077c	0.673288		2.44374
MAB_3286c	0.667803		2.03059
MAB_3743c	0.665663		3.59689
MAB_0641	0.662613		2.22168
MAB_0309	0.661747		3.09662
MAB_2288	0.66139		2.34111
MAB_3175c	0.661237		2.53486
MAB_0209	0.661013		2.51723
MAB_4208	0.660207		2.70775
MAB_4260c	0.658603		2.40616
MAB_0999	0.653777		2.13437
MAB_1062	0.652296		3.158
MAB_3379	0.646635		2.81423
MAB_3469	0.642905		2.19207
MAB_4246	0.642883		2.93986
MAB_2451c	0.642824		2.05557
MAB_2824c	0.638281		2.4564
MAB_1438	0.638195		3.49777
MAB_3659c	0.636915		2.69352
MAB_0138	0.634466		2.18973
MAB_2048c	0.633145		2.90152
MAB_3388c	0.63182		2.29511
MAB_1961	0.631428		3.53498
MAB_3141	0.62937		2.38196
MAB_1030	0.627732		2.67502
MAB_2651c	0.626107		2.41018
MAB_3893c	0.625917		3.32037
MAB_0476c	0.624537		2.17815
MAB_0589	0.624536		3.09211
MAB_3261c	0.622805		2.18712
MAB_4752	0.620593		2.07756
MAB_4452	0.620024		2.29917
MAB_3916c	0.61991		2.5412
MAB_4255	0.618223		2.4012
MAB_3977c	0.61783		2.1605
MAB_3580c	0.616892		2.81423
MAB_2917	0.616518		2.87569
MAB_0561	0.615552		3.56868
MAB_2739c	0.609466		2.29772
MAB_1851	0.609182		2.45116
MAB_2987	0.608707		3.00398
MAB_2380c	0.606667		2.46695
MAB_2743	0.605824		2.2507
MAB_4297c	0.60314		2.7636
MAB_4761	0.601087		2.58582
MAB_3993c	0.599112		2.30041
MAB_3720c	0.598155		2.52866
MAB_0580	0.595963		2.49374
MAB_2499c	0.59542		2.30008
MAB_4788c	0.594811		2.05423
MAB_1560	0.594188		2.90881
MAB_4184c	0.592627		2.8615
MAB_3095c	0.59111		2.05274
MAB_3487	0.587048		2.18262
MAB_4863	0.5819		2.34044
MAB_3067c	0.581181		2.73553
MAB_2674c	0.578335		2.91063
MAB_3792	0.576649		2.35089
MAB_0669	0.575479		2.00715
MAB_2446c	0.574804		2.35546
MAB_1840c	0.572169		2.41785
MAB_1927	0.570989		2.11965
MAB_3836c	0.570858		2.8826
MAB_3749	0.568136		2.15008
MAB_1662c	0.568088		2.73676
MAB_3849c	0.567525		2.70283
MAB_1061	0.567271		2.3393
MAB_4293	0.564858		3.10396
MAB_3341c	0.564203		3.00819
MAB_0740c	0.561448		2.08759
MAB_1711c	0.560896		2.34604
MAB_4537c	0.560679		2.34517
MAB_1319	0.557977		3.2247
MAB_0966	0.551125		2.01573
MAB_0551	0.549919		2.87423
MAB_3101c	0.545768		2.17954
MAB_4775c	0.540062		2.82419
MAB_2160c	0.539599		2.03371
MAB_2960	0.537695		2.95076
MAB_1483	0.536049		2.22625
MAB_0876	0.53576		2.08832
MAB_0440	0.52277		2.22965
MAB_3618c	0.521394		2.17504
MAB_4571	0.520885		2.05578
MAB_4457	0.520312		2.21416
MAB_1727c	0.51992		2.0534
MAB_0319	0.517788		2.06166
MAB_3784c	0.516248		2.89197
MAB_1892	0.515115		2.07332
MAB_2126	0.514629		2.29063
MAB_0165	0.51356		2.69903
MAB_2873c	0.506064		2.49672
MAB_1086	0.503209		2.21273
MAB_3545c	0.494644		2.04206
MAB_3299c	0.491043		2.24973
MAB_0368	0.48777		2.01799
MAB_0851	0.486789		2.5768
MAB_4061c	0.484467		2.29329
MAB_4438	0.482676		2.13228
MAB_1403	0.476057		2.11386
MAB_2997c	0.475568		2.03043
MAB_1195	0.458556		2.38319
MAB_1594	0.45429		2.76504
MAB_2330	0.453041		2.23653
MAB_3718c	0.44858		2.30419
MAB_1174c	0.421857		2.00196
MAB_4623c	0.403132		2.41842
MAB_0546	0.400354		2.56282
MAB_2730	0.385088		2.71724
MAB_2679	-0.40512		2.05755
MAB_1969c	-0.42911		2.14187
MAB_3028	-0.45034		2.42634
MAB_3641	-0.47321		2.17274
MAB_3513c	-0.47491		2.0658
MAB_4160	-0.47576		2.11421
MAB_1643	-0.4759		2.38537
MAB_1171c	-0.48341		2.10352
MAB_3872c	-0.48503		2.56282
[truncated: 2,866 more rows]
