# Supplementary material for: Prodrug florfenicol amine is activated by intrinsic resistance to target Mycobacterium abscessus
Source: Nat Microbiol. 2025 Oct 30;10(11):2875–91. doi: 10.1038/s41564-025-02147-9 (PMC12578646; doi:10.1038/s41564-025-02147-9)
Supplement: Supplementary file 13 — Statistical source data. [file 41564_2025_2147_MOESM13_ESM.xlsx]

## Sheet: Extended Data Figure S3a
Clarithromycin (CLR)													Linezolid (LZD)
Concentration (μg mL-1)	M. abscessus Δeis2 pOLYG-aac(3)IV			M. abscessus Δeis2 pOLYG-aac(3)IV-eis2			M. abscessus Eis2 T258R pOLYG-aac(3)IV			M. abscessus Eis2 T258R pOLYG-aac(3)IV-eis2			Concentration (μg mL-1)	M. abscessus Δeis2 pOLYG-aac(3)IV			M. abscessus Δeis2 pOLYG-aac(3)IV-eis2			M. abscessus Eis2 T258R pOLYG-aac(3)IV			M. abscessus Eis2 T258R pOLYG-aac(3)IV-eis2
8	-2.55651	-2.4241	-2.8093	-1.66334	-2.57173	-2.50735	6.71015	3.70207	8.60043	0.665207	5.19042	5.64108	32	-2.38469	-2.63761	-2.88273	-0.77547	-3.18491	-0.0774	1.91115	-1.43233	2.45651	-4.32088	-0.364868	1.94998
4	-3.53279	-3.73223	-4.49012	-2.63919	-3.69794	-3.9123	1.28331	-1.34496	2.06391	-4.293	0.0679342	1.80744	16	-2.88115	-2.53906	-2.65437	-1.56326	-3.34579	-3.37312	-1.66521	-3.05021	0.150804	-6.43447	-4.63657	0.676059
2	-3.94453	-4.38917	-4.38441	-2.81031	-4.0074	-3.88481	-1.01376	-2.45921	0.258884	-5.55165	-2.0111	0.103933	8	-2.64519	-3.1804	-0.04156	-1.16856	-3.35564	-3.26318	-1.2243	-2.8303	-0.711064	-6.59451	-2.70279	0.576085
1	-3.69432	-4.41052	-1.14865	-2.7635	-4.19209	-4.20573	-2.35442	-3.26029	-0.999277	-6.71222	-2.63264	-0.488979	4	5.96479	3.30768	0.369167	1.00511	-1.37821	-1.54055	15.009	8.38782	1.21036	-5.39471	-0.687	0.701794
0.5	-2.27384	-3.74701	-3.80908	-2.1888	-3.76935	-3.65039	-2.78022	-3.8562	-1.88701	-7.83664	-2.90734	-1.94701	2	49.0789	44.5971	37.1334	24.143	22.7713	22.0153	53.3708	52.4366	35.953	16.5022	17.1073	38.0662
0.25	4.31469	9.13718	2.98844	1.29972	-0.06567	-0.39751	0.552551	-2.24618	1.82558	-6.61619	-1.8698	1.05814	1	83.5204	75.1693	69.2917	64.3474	61.843	59.1468	72.6499	83.8487	69.2185	65.0424	67.2353	76.1046
0.125	41.514	42.6977	30.118	22.9234	12.7347	19.1609	29.1804	9.15258	18.8948	-3.22227	5.42856	14.7703	0.5	95.7734	98.8051	99.7772	107.373	91.9904	105.46	96.0331	95.3476	88.7708	84.8556	92.5602	84.6172
0.0625	96.0228	99.5105	86.1095	68.0248	51.57	61.6245	57.9753	73.5799	62.9923	21.3447	33.2159	43.9497	0.25	90.4106	99.2912	96.2267	108.428	102.42	110.94	94.1317	99.8135	87.9089	93.0271	87.4437	93.405
0.03125	99.5178	106.483	104.92	88.6524	86.8716	86.3476	83.4536	74.596	82.2888	49.1735	49.3906	55.0933	0.125	91.6157	94.5317	95.5021	97.2785	103.803	105.81	92.0838	92.7451	94.1443	89.2532	98.3813	92.9793
0.015625	94.3513	98.9923	97.0514	93.1442	92.3615	89.7476	76.9372	82.9593	80.274	60.5499	61.9933	60.6651	0.0625	86.64	99.5203	96.4051	98.5037	106.422	102.589	96.6015	90.5941	97.7488	86.2413	94.8339	96.126
0.007813	109.513	104.119	115.029	99.6241	99.8263	97.1223	86.2831	90.4852	103.401	65.5349	67.5851	70.8565	0.03125	105.308	102.177	108.385	99.0591	104.021	102.865	96.3419	100.662	87.2965	101.178	92.5276	90.8086

## Sheet: Extended Data Figure S3b
Clarithromycin (CLR)													Linezolid (LZD)
Concentration (μg mL-1)	M. abscessus ΔwhiB7 pOLYG-aac(3)IV			M. abscessus ΔwhiB7 pOLYG-aac(3)IV-eis2			M. abscessus WhiB7 A51T pOLYG-aac(3)IV			M. abscessus WhiB7 A51T pOLYG-aac(3)IV-eis2			Concentration (μg mL-1)	M. abscessus ΔwhiB7 pOLYG-aac(3)IV			M. abscessus ΔwhiB7 pOLYG-aac(3)IV-eis2			M. abscessus WhiB7 A51T pOLYG-aac(3)IV			M. abscessus WhiB7 A51T pOLYG-aac(3)IV-eis2
8	3.45851	6.10502	3.58882	1.20505	2.12487	2.30918	6.0092	3.0081	3.0464	0.0929973	7.50579	3.52095	32	-2.5772	-0.253783	-1.49621	3.32248	-2.25885	-1.80894	-0.695166	-3.82934	-2.02282	-3.52091	0.887657	-3.13856
4	-1.05656	1.11997	-0.877354	-2.50191	-1.42868	-1.35834	-1.30465	-1.83161	-2.65333	-4.20872	-0.589134	0.930142	16	-3.21511	-1.49836	-3.10755	-4.62712	-3.53723	-3.16353	-3.66267	-7.55516	-5.25671	-6.0835	-2.51002	-2.58716
2	-2.90811	-0.394533	-2.80633	-3.32297	-2.92142	-2.32604	-1.93213	-4.29908	-4.89326	-5.98918	-2.31171	-2.77134	8	-2.94063	-1.10792	-2.53407	-3.8606	-3.04712	-2.97805	-3.80056	-5.05452	-5.62217	-6.28169	-2.80116	-2.82187
1	-4.17531	-1.72876	-3.93494	-4.24143	-4.11503	-3.52232	-4.12429	-6.50012	-5.56594	-6.48411	-4.20833	-4.18971	4	3.29688	16.7798	21.5926	8.87026	1.50517	2.33447	1.59191	-0.896411	1.40887	-2.24174	8.84967	1.65674
0.5	-4.87921	-2.70148	-4.50552	-5.13846	-4.34401	-3.78275	-4.53194	-7.83016	-5.95249	-7.0458	-5.61128	-5.39584	2	76.1921	62.8985	76.8067	62.7994	75.1203	56.8536	49.9883	45.3425	43.315	57.7248	40.7347	58.9555
0.25	-4.53109	-3.66841	-3.8828	-4.55895	-3.87436	-3.24971	-5.06649	-7.0255	-4.32098	-5.67442	-5.01529	-6.43239	1	78.4396	78.6306	79.6963	79.5051	76.6627	92.7878	62.9304	66.9259	75.9993	70.1266	79.2768	85.3039
0.125	-5.78012	-3.72722	-4.51324	-4.55602	-4.58663	-4.04786	-6.02669	-7.94251	-5.52076	-6.01038	-6.18723	-5.72601	0.5	90.512	93.6581	98.2571	95.4325	93.384	93.1438	92.7613	91.5514	98.9568	100.757	98.109	109.6
0.0625	-3.88936	-3.30882	-2.63061	-4.7664	-3.59667	-3.49609	-5.48614	-8.27207	-5.55088	-5.69562	-5.20622	-6.44137	0.25	95.225	93.9646	87.0106	97.3639	98.4605	95.6047	97.8141	105.075	99.3203	104.271	97.9107	106.082
0.03125	31.0281	35.0464	13.9375	26.8742	12.8167	24.3967	9.77004	-2.09377	17.9187	3.97186	24.1946	1.87236	0.125	88.824	93.9887	90.3926	94.1323	99.2721	94.6089	104.142	100.582	100.63	102.84	92.8253	101.64
0.015625	65.8154	66.5965	69.9057	67.7823	58.2499	59.5178	40.7111	42.6535	49.5789	56.7932	51.0216	56.1615	0.0625	98.3543	100.232	98.6983	96.128	98.3689	101.609	95.8387	103.661	108.154	98.6436	104.247	101.274
0.007813	83.4118	87.8806	88.4414	87.2053	77.4442	73.3101	79.7233	69.6405	85.4881	62.7419	74.2694	74.962	0.03125	103.24	96.1675	95.5104	95.4608	113.417	95.0248	107.358	103.316	100.571	96.5982	94.3685	93.5626
