# Supplementary material for: Prodrug florfenicol amine is activated by intrinsic resistance to target Mycobacterium abscessus
Source: Nat Microbiol. 2025 Oct 30;10(11):2875–91. doi: 10.1038/s41564-025-02147-9 (PMC12578646; doi:10.1038/s41564-025-02147-9)
Supplement: Supplementary file 14 — Statistical source data. [file 41564_2025_2147_MOESM14_ESM.xlsx]

## Sheet: Extended Data Figure S4a
Compound (μM)	Chloramphenicol-NH2			Chloramphenicol
2500	0.14998	0.146136	0.14038	0.000322	0.002014	0.002533
1250	0.161306	0.158699	0.160684	0.000824	0.000657	0.001275
625	0.073981	0.068957	0.075074	0.001202	-9.3e-05	0.000806
312.5	0.052487	0.045013	0.050524	-0.00021	-0.00011	2.69e-05
156.25	0.022455	0.020133	0.022727	-0.00014	-0.00059	0.000126
78.125	0.015441	0.014702	0.016088	-0.00065	-0.00013	-0.00017
39.0625	0.008829	0.008447	0.00828	0.000157	-0.00108	0.00018
19.5312	0.005828	0.006067	0.005739	-0.00037	-0.00065	-6.8e-05
9.76562	0.003001	0.002367	0.003165	-0.00067	-0.00098	8.28e-06
4.88281	0.001578	0.001111	0.001903	0.000141	-0.00035	-0.00017
2.44141	0.00139	0.00102	-5e-05	-5.4e-05	-0.00032	-0.00046
1.2207	0.001128	0.000737	-0.00046	-8.9e-05	-0.00075	0.000174
0.610352	0.00131	0.000568	0.000502	-0.00041	-0.0005	0.000334
0.305176	0.001095	0.000295	0.000213	-0.00043	-0.00038	-0.00029
0.152588	0.001122	0.000235	-0.00031	-4.3e-05	-0.00089	-0.00013
0.076294	0.000651	-0.00019	-2.7e-05	2.28e-05	-0.00058	-3.5e-05
0.038147	-0.0005	-0.00057	-0.00075	-0.00031	-0.00091	-1.4e-05
0.019073	-0.00025	-0.00042	-0.00051	9.91e-05	-0.00024	-0.0002
0.009537	0.00055	-0.00036	-0.0006	0.000221	-0.00078	-0.00121
0.004768	0.000285	-0.00021	-0.00123	9.5e-05	-0.00059	-2e-06
0.002384	-0.00011	-0.00071	-0.00095	0.000382	-0.00049	-9.1e-05
0.001192	-0.00055	-0.00038	-0.00058	-0.00018	-0.00081	-0.00015
0.000596	0.000205	-0.00107	-0.00049	0.000159	-0.00054	-0.00082
0	-0.00063	-0.00065	-0.00033	-0.0005	-0.00061	-0.00019

## Sheet: Extended Data Figure S4b
Compound (μM)	Thiamphenicol-NH2			Thiamphenicol
2500	0.118948	0.111243	0.118142	0.001448	0.001469	0.001531
1250	0.154768	0.147918	0.153531	0.000572	0.000659	0.000965
625	0.120787	0.116232	0.11871	0.0002	-0.00016	0.000219
312.5	0.069277	0.061481	0.063559	-0.00018	0.001078	0.000729
156.25	0.040067	0.041381	0.041708	-0.00015	-0.00017	0.000252
78.125	0.018476	0.019511	0.018993	-0.00043	-0.00042	0.000151
39.0625	0.010895	0.011143	0.010794	0.000107	-0.00015	0.00026
19.5312	0.006553	0.007385	0.00659	-2.5e-05	1.05e-05	-0.00015
9.76562	0.003014	0.00258	0.002783	-0.00038	-0.00065	-0.00075
4.88281	0.002446	0.001229	0.001366	-0.00021	-0.00037	-6.4e-05
2.44141	0.00112	0.000488	0.000382	-0.00033	-0.00045	-0.00041
1.2207	0.001527	0.00031	-0.0004	-5.4e-05	-0.00031	-0.00051
0.610352	0.000312	0.000198	0.000516	0.000169	-0.00058	0.000312
0.305176	0.000959	0.000213	0.000165	0.000634	-0.00045	0.000706
0.152588	-0.00755	-3.1e-05	-0.00033	0.000118	-0.00058	-0.00139
0.076294	0.000227	-0.00017	0.000147	0.000258	-0.00038	-1.7e-05
0.038147	-0.00022	-0.00072	-0.00015	-0.00061	-0.00113	-0.00079
0.019073	0.000229	-0.00031	-8.7e-05	8.31e-06	-0.00073	0.000231
0.009537	0.000101	-0.00051	-0.00051	0.00018	-0.00051	-0.00011
0.004768	0.000252	-0.00052	-0.0006	6.61e-05	-0.00055	-0.00066
0.002384	-0.00021	-0.00099	-0.00018	-0.00034	-0.00098	-0.00021
0.001192	6.23e-06	-0.00048	-0.00035	0.000169	-0.00051	-0.0004
0.000596	1.85e-05	-0.00095	-0.00036	-8.5e-05	-0.00032	-0.00084
0	-0.00048	-0.00076	-0.00043	-0.00048	-0.00085	-0.00031

## Sheet: Extended Data Figure S4c
Compound (μM)	Hygromycin B
2500	0.119572	ND	ND
1250	0.157143	0.104534	0.115903
625	0.164958	0.122442	0.129551
312.5	0.134746	0.113329	0.114422
156.25	0.065072	0.059626	0.064274
78.125	0.028594	0.023787	0.020574
39.0625	0.014149	0.011073	0.00843
19.5312	0.007382	0.003737	0.003782
9.76562	0.004283	0.002597	0.001891
4.88281	0.002096	0.000934	0.000501
2.44141	0.002096	0.00123	0.000501
1.2207	0.001367	ND	-9.1e-05
0.610352	0.0018	0.001071	-0.00073
0.305176	0.000592	0.000524	-0.0003
0.152588	0.001025	0.000615	-0.00018
0.076294	0.000889	0.001025	-0.00071
0.038147	0.001435	0.000547	0.000228
0.019073	0.001162	0.001367	-0.0003
0.009537	0.00221	0.001458	-2.3e-05
0.004768	0.002187	0.001321	0.000342
0.002384	0.002005	0.00164	-0.00034
0.001192	0.001868	0.002165	0.000273
0.000596	0.002461	0.001572	0.000159
0	0.001777	0.001367	0.00098
