# Supplementary material for: Prodrug florfenicol amine is activated by intrinsic resistance to target Mycobacterium abscessus
Source: Nat Microbiol. 2025 Oct 30;10(11):2875–91. doi: 10.1038/s41564-025-02147-9 (PMC12578646; doi:10.1038/s41564-025-02147-9)
Supplement: Supplementary file 15 — Statistical source data. [file 41564_2025_2147_MOESM15_ESM.xlsx]

## Sheet: Extended Data Figure S5a
	0.5 hour (circles)			3 hour (triangles)
		-Log10(FDR)			-Log10(FDR)
Gene	L2FC	WhiB7 Target DEG	All Others	L2FC	WhiB7 Target DEG	All Others
MAB_3786c	4.70383	7.01519		5.6083	6.74593
whiB7	4.67176	7.01519		5.25115	7.14748
MAB_1125c	4.64255	7.01519		4.60257	5.66448
MAB_2956	4.55448	4.88673		4.42337	4.47739
MAB_1409c	4.16627	7.21626		4.38264	7.14748
MAB_2903	4.08931	4.01627		4.0164	4.51944
MAB_2297	4.04223	6.26318		4.04146	5.57498
MAB_2273	3.81589	7.51312		4.36276	7.14748
MAB_1344c	3.78088	6.43937		4.58318	5.57498
MAB_0357c	3.74101	6.43937		4.52912	5.72781
MAB_0766	3.65658	6.8351		3.67223	6.74593
MAB_3424c	3.54731	6.5238		3.69997	6.3544
MAB_2355c	3.43428	7.01519		4.16496	6.74593
MAB_3509c	3.36851	6.1506		3.69468	6.94995
MAB_0800	3.3239	4.85223		3.26198	5.26134
MAB_2780c	3.27491	6.91579		3.34838	5.43402
MAB_0677c	3.1863	6.41496		3.00103	5.97539
MAB_0404c	3.1134	6.2075		3.58401	6.43183
MAB_4324c	2.7728	5.45379		3.53432	5.51746
MAB_0163c	2.73892	5.95839		2.79741	5.56957
MAB_3408c	2.70702	5.05669		1.9603		3.77416
MAB_2396	2.6768	5.45379		2.02893	4.89819
MAB_2177	2.67613	4.10568		2.86031	4.95435
MAB_2845	2.67179	6.34943		2.51298	5.92131
MAB_4837c	2.64102	4.56145		3.12982	4.67565
MAB_3913	2.58763	5.33573		2.36444	4.54106
MAB_0801	2.58535	4.7192		2.90861	5.58291
MAB_1296	2.57892	3.58366		2.18844	4.05987
MAB_3762	2.55551	6.36864		2.59824	5.92131
MAB_4621c	2.5484	6.03168		2.50237	5.57498
MAB_0345	2.52104	3.95445		2.51741	3.88938
eis2	2.51278	7.01519		3.28809	6.73062
MAB_4820	2.43259	4.42031		3.2415	5.35431
MAB_3544	2.3754	3.46686		2.65618	4.07022
MAB_0767c	2.27871	3.97659		2.89547	5.57498
MAB_4295c	2.2663	5.05669		2.33178	5.78744
MAB_1970	2.24587	4.67579		1.68539		2.74851
MAB_1950	2.24002	5.93273		1.81917		5.48871
MAB_2670c	2.18512	4.63893		1.94101		4.62803
MAB_1397c	2.17217	2.59096		1.34946		2.29132
MAB_1846	2.1184	3.70225		2.82498	4.72726
MAB_1343	2.11636	3.62599		2.36078	4.55364
MAB_0857	2.10043	4.34047		3.54084	5.57498
MAB_3017	2.06435	3.3893		2.06371	4.63376
MAB_4620c	2.03246	4.6011		2.17462	4.07165
MAB_1297c	2.02323	4.44082		1.36307		3.37977
MAB_4323	2.01892	5.30533		2.57398	5.48871
MAB_1201c	1.99327		4.01858	1.7723		3.37977
MAB_4053c	1.88233		3.20071	2.49372	3.13264
MAB_0881	1.86694		4.34047	1.78033		4.51944
MAB_0880	1.78244		5.45379	1.92515		5.57498
MAB_1124c	1.77887		4.56145	1.83633		5.43402
MAB_0733	1.71834		4.53359	2.24401	4.63376
MAB_0732c	1.6905		5.14433	2.33775	4.77107
MAB_3180	1.66698		3.73173	2.06576	4.56505
MAB_4921c	1.62867		4.85926	1.18883		3.84145
MAB_4294	1.59406		5.06051	1.99141		5.59458
MAB_1395	1.59094		4.85926	2.28168	4.93336
MAB_2989	1.57348		3.54568	1.97519		4.05473
MAB_3131c	1.56035		4.42116	1.62376		4.05952
MAB_3785c	1.55216		4.64494	1.72753		5.29696
MAB_1458	1.49232		3.87506	1.41342		4.49297
MAB_1971c	1.41749		2.70972	1.21414		2.707
MAB_4054c	1.4152		3.18848	1.61106		3.63462
MAB_0032	1.3967		4.18276	0.887842		3.44302
MAB_1341	1.38381		3.37034	1.55704		4.35271
MAB_0159	1.3572		2.59096	1.94587		4.09923
MAB_3042c	1.32574		4.63806	1.45524		4.91739
MAB_3130c	1.3137		4.21242	1.46791		3.42616
MAB_2337	1.30678		3.19419	0.992069		3.01232
MAB_0162c	1.29893		3.94936	1.49898		4.58212
MAB_3129c	1.29325		4.1009	1.17764		3.84382
MAB_2958	1.26388		4.10568	0.619595		2.47727
MAB_2310	1.20707		2.41635	0.362088		0.834464
MAB_2891c	1.16109		4.1009	1.41182		4.82393
MAB_2959	1.14391		3.65707	0.99907		3.88938
MAB_3668	1.1188		3.46957	0.952563		3.73735
MAB_3914c	1.11874		3.74662	1.18596		4.36896
MAB_0097	1.08977		3.18433	1.47609		4.07165
MAB_1669	1.08953		2.62759	0.746193		2.25356
MAB_1433	1.06807		3.72669	0.690456		3.44982
MAB_3507	1.06445		3.95853	1.14254		4.05499
MAB_2957c	1.04103		3.81188	1.40318		4.56505
MAB_2450	1.01011		2.92969	1.4756		4.67633
MAB_2354	1.00284		3.57226	1.27733		4.57486
MAB_2890c	0.984993		3.43316	1.01127		3.50095
MAB_1340	0.968792		3.49331	0.891932		2.17524
MAB_3683c	0.96731		3.23434	1.0822		3.93669
MAB_2669c	0.94226		3.50795	1.66714		5.48871
MAB_3645	0.922327		3.09994	0.330621		1.5294
MAB_1584	0.904528		2.94399	0.66602		2.06727
MAB_3407	0.89689		2.39388	0.920934		2.37529
MAB_2329c	0.894425		2.4771	1.53375		3.5722
MAB_2298	0.884886		2.43405	0.837089		2.07987
MAB_2132	0.867238		2.9307	0.670359		3.43732
MAB_2646c	0.862875		2.74861	0.754604		3.03961
MAB_0343	0.829029		2.97954	1.1255		4.43333
MAB_2667c	0.78935		3.14765	1.35021		4.62803
MAB_2691c	0.748239		2.73102	0.83131		3.51012
MAB_1118c	0.74294		2.69114	1.70072		4.38285
MAB_4783	0.737617		2.35244	0.565026		2.61543
MAB_1988c	0.684621		2.7244	0.73454		3.48197
MAB_1951c	0.655402		2.47317	0.909659		3.84382
MAB_0154	0.649456		2.65228	0.483341		2.42605
MAB_2133	0.644822		2.25901	0.446162		1.71951
MAB_1987	0.613874		2.73716	0.862594		4.0378
MAB_1434	0.586746		2.04613	0.473124		2.28945
MAB_0153	0.573388		2.35911	0.456377		2.53771
MAB_3083c	0.566791		2.277	0.851132		3.82517
MAB_2892c	0.55184		2.18547	0.956416		4.05473
MAB_1436	0.517775		2.29962	0.44931		2.42868
MAB_2647c	0.481447		2.04588	0.589883		2.25972
MAB_4395	-0.75294		2.36361	0.643715		1.98417
MAB_2092	-0.76912		2.51421	0.257998		0.619628
MAB_2274c	-0.93216		3.23434	0.139133		0.498873
MAB_0311c	-1.03299		4.1009	0.070481		0.305275
MAB_1847	1.10253		1.99362	1.48151		2.41676
MAB_2779c	0.480037		1.94879	0.576132		2.69023
MAB_3873c	0.818057		1.94229	0.396832		1.11816
MAB_2429c	-0.46234		1.8805	0.583625		3.05013
MAB_2904	0.761173		1.87737	1.43339		3.41957
MAB_3705	0.607212		1.77767	0.036722		0.083569
MAB_1583	-0.40987		1.77716	-0.09548		0.473936
MAB_4368c	0.643857		1.77395	0.558706		1.93163
MAB_1668	-0.40866		1.76118	0.412514		2.36723
MAB_4509c	0.546337		1.74117	-0.88789		2.28956
MAB_3084c	0.453913		1.71678	0.702681		3.16747
MAB_3423	-0.39907		1.71602	0.621857		2.96747
MAB_4785	0.755308		1.67921	1.8108		5.25113
MAB_3464	-0.43615		1.65308	0.829953		2.36723
MAB_2850c	0.517395		1.62964	0.816702		3.1452
MAB_4393	-0.37073		1.60622	0.012839		0.023765
MAB_3041	0.406125		1.53144	0.589454		2.16567
MAB_1396	0.529404		1.52225	1.09554		1.84869
MAB_3543c	-0.46721		1.47661	1.10985		3.22837
MAB_1999	-0.37384		1.45867	0.01403		0.038188
MAB_4530	0.315276		1.24926	0.620071		2.78997
MAB_3113	-0.66719		1.16657	-0.32617		0.45493
MAB_4369c	0.643431		1.15092	0.46398		1.24865
MAB_3466c	-0.42427		1.13524	0.945489		3.68818
MAB_4657c	-0.38302		1.132	0.302769		1.2246
MAB_1848	0.605042		1.1318	-0.04661		0.068234
MAB_3211c	0.702425		1.11445	2.08823	2.5711
MAB_2840c	0.32414		1.06729	0.193198		0.853944
MAB_3682c	0.528246		1.02174	0.801936		1.56191
MAB_1604	0.253759		0.924191	0.697832		3.11928
MAB_3210c	0.628264		0.895894	1.27396		2.22988
MAB_0856c	0.675763		0.851891	0.972244		1.88359
MAB_2692c	0.28553		0.781949	0.810836		3.12429
MAB_2905c	-0.3561		0.732771	0.477534		0.984184
MAB_2846	-0.22652		0.68896	0.252283		1.09873
MAB_4394	-0.29313		0.688362	0.307469		0.500659
MAB_3953	0.310316		0.686724	0.067513		0.169153
MAB_0344	0.483069		0.658947	0.855642		3.54733
MAB_1459c	0.216972		0.613516	0.248666		1.00921
MAB_4784	-0.35708		0.572886	0.803415		0.987193
MAB_0691	-0.20895		0.568633	-0.35176		1.37625
MAB_2305c	0.242543		0.561953	0.88858		2.51366
MAB_2131	0.27351		0.531061	0.613342		1.77378
MAB_4531	0.147743		0.527455	0.669746		3.09735
MAB_3465	-0.17667		0.470301	0.989912		2.66623
MAB_4396c	-0.15164		0.381751	1.11622		3.44982
MAB_2778c	0.120209		0.36081	-0.30425		1.97622
MAB_3764	0.127973		0.353378	0.734739		3.32388
MAB_1603	0.11977		0.349083	0.673357		3.38138
MAB_3043c	0.103085		0.34164	0.241574		1.11121
MAB_2091	0.130423		0.338999	0.636694		2.65611
MAB_4730	-0.11799		0.335737	0.20469		0.784723
MAB_4139	0.199016		0.26695	1.02069		2.67417
MAB_3763	0.082101		0.231157	1.05957		3.88938
MAB_3463	-0.10511		0.143849	-0.27989		0.529975
MAB_2705c	-0.03641		0.093567	0.422062		2.35508
MAB_3166	-0.05604		0.080698	0.159948		0.32876
MAB_1435	0.038886		0.07508	0.26882		0.672062
MAB_2089	-0.03892		0.065475	-0.14835		0.609893
MAB_2666c	0.017578		0.037504	0.661395		1.98747
MAB_4932c	-0.03898		0.033175	0.557947		1.31902
MAB_4792	-0.02188		0.019705	0.046752		0.062245
MAB_1102	0.007042		0.008161	0.145302		0.22146
MAB_1597	4.05616		3.04422	2.12668		1.86118
MAB_4776c	3.27529		4.23484	1.72361		3.27715
MAB_4843	3.22629		3.43316	1.39745		2.50258
MAB_3822	3.12533		2.88874	1.99392		3.23329
MAB_0057	3.05903		3.81359	0.942327		1.57394
MAB_1611	3.03078		3.74662	2.36812		4.0275
MAB_3804c	2.86042		3.37806	2.19874		3.4441
MAB_3281	2.73739		4.00245	1.9933		2.87397
MAB_3194c	2.73713		4.05363	2.49385		2.88318
MAB_0873	2.67839		5.67514	1.62521		4.82393
MAB_3004	2.64968		4.63806	2.3738		4.78979
MAB_0498c	2.59036		3.49619	2.01111		3.07244
MAB_0975c	2.58824		4.07638	1.43517		2.66623
MAB_0688c	2.54559		4.00898	1.25171		2.90373
MAB_3815c	2.52307		3.75502	2.10787		3.00025
MAB_0403	2.52147		4.0697	3.07949		4.76858
MAB_3986c	2.50173		2.55485	0.584936		1.01465
MAB_4501c	2.43701		3.24464	1.71859		3.44215
MAB_3197	2.42573		3.2316	2.08232		3.65791
MAB_1975	2.39194		3.50576	1.66663		3.59261
MAB_3001	2.38836		3.89367	2.04508		3.67086
MAB_1946	2.27432		2.02912	1.64439		2.17316
MAB_1083c	2.26792		4.78416	2.26689		4.63376
MAB_4526	2.2462		5.01973	1.64186		4.63376
MAB_2323	2.24335		5.10534	1.72367		4.63376
MAB_3594c	2.22771		4.85926	1.37079		3.53024
MAB_3796c	2.16642		3.28235	1.8495		2.90373
MAB_1617c	2.14327		4.27243	2.19477		4.67633
MAB_3795c	2.12144		4.34047	1.58762		3.52806
MAB_0335	2.10611		3.08898	1.91249		2.80006
MAB_3926	2.08371		2.85572	2.5495		2.51954
MAB_3138	2.05617		3.3893	0.751865		1.78017
MAB_4209c	2.05337		4.69512	1.41462		3.39569
MAB_1979	2.04073		3.10297	0.490469		0.611558
MAB_1429	2.02705		4.33097	2.48853		4.62789
MAB_3045c	2.00771		2.60772	0.533977		0.793711
MAB_1182	2.00329		3.37784	1.68956		3.22837
MAB_0268	1.96089		3.34293	0.708539		1.7605
MAB_4247	1.94497		3.40874	1.25674		2.81381
MAB_4228c	1.8975		2.85572	1.85242		3.05571
MAB_1913	1.89727		3.05076	0.7089		1.30586
MAB_3593	1.88258		4.91494	1.55417		3.54875
MAB_3814c	1.88022		4.85926	1.78105		4.54106
MAB_3817c	1.86089		4.2858	1.74624		5.26134
MAB_2680c	1.85754		3.4293	0.96074		3.29181
MAB_2113	1.84526		3.5472	1.68126		3.25663
MAB_1142c	1.83186		3.15597	1.67854		3.19185
MAB_3280	1.82503		4.34047	1.22148		3.68393
MAB_3264c	1.77449		3.60039	0.937024		2.32576
MAB_0978	1.76994		3.99775	0.992055		2.69167
MAB_0958c	1.76429		3.33954	1.40511		2.68344
MAB_0402	1.76282		2.97708	1.14215		1.61322
MAB_p19c	1.76265		5.04579	1.62199		4.9462
MAB_1939	1.7599		2.93534	1.6039		3.68818
MAB_4219	1.758		2.42937	0.595663		0.681867
MAB_3323c	1.75328		5.05669	1.59774		4.93336
MAB_0734	1.74958		2.83241	2.77393		5.26035
MAB_0356c	1.74112		4.85926	2.02191		4.64891
MAB_0077	1.73862		2.51993	1.25285		2.42103
MAB_2983c	1.72696		3.51563	0.945907		2.78231
MAB_1164	1.72248		3.01864	0.768024		1.99407
MAB_0355	1.71235		4.72185	1.37919		4.32231
MAB_3000	1.71225		3.24713	2.0336		3.93582
MAB_0458	1.70845		2.28475	0.741378		1.1154
MAB_1805	1.7044		2.07723	1.30829		1.92894
MAB_2336	1.69677		4.64533	1.14737		3.35137
MAB_1612	1.69149		4.85926	1.24404		4.91739
MAB_4005c	1.68627		4.3803	1.22954		4.23767
MAB_3106c	1.68375		4.72185	0.687916		3.50509
MAB_4059c	1.67527		4.63806	1.43178		4.05473
MAB_1298c	1.65792		4.30546	0.749185		2.16817
MAB_0464	1.65277		2.39712	1.14418		1.41748
MAB_4732c	1.63573		2.11151	1.79202		2.253
MAB_3794c	1.6251		3.08898	1.18561		2.47952
MAB_3819c	1.6107		4.08437	1.56432		4.63376
MAB_0714c	1.60477		3.03303	1.36902		2.8981
MAB_0031	1.60266		3.84867	0.56838		1.71355
MAB_3173c	1.59898		2.09305	0.627376		0.858066
MAB_3801c	1.59695		3.38744	0.986483		2.97675
MAB_1183	1.58458		2.99404	1.23317		3.37977
MAB_p16c	1.57202		3.09994	1.3385		3.04217
MAB_4955c	1.56655		2.29897	0.658717		1.08592
MAB_1075	1.56186		2.94589	1.0656		2.83145
MAB_3472	1.559		4.34129	1.57047		3.67821
MAB_2055	1.55498		2.24121	0.236769		0.274624
MAB_1613	1.54043		4.08386	0.740348		1.93166
MAB_1430c	1.53979		2.13687	0.952476		2.30572
MAB_2357	1.53127		3.29298	0.703649		1.46551
MAB_0030	1.53007		3.37187	-0.06144		0.073158
MAB_0549c	1.52573		3.3106	0.112343		0.193836
MAB_3322c	1.51814		3.41744	1.59833		4.05103
MAB_2487	1.51774		3.88203	2.13104		4.95435
MAB_4471	1.51553		3.08443	0.359087		1.11472
MAB_3876c	1.513		4.18471	1.84234		5.29696
MAB_0172	1.51152		2.04359	0.931276		1.56841
MAB_2115	1.50973		2.99214	0.670023		1.54383
MAB_0728	1.50781		2.59376	0.575159		1.05379
MAB_3644	1.50629		2.97195	0.634827		1.86202
MAB_2848c	1.50618		2.58681	0.841017		2.30823
MAB_1026c	1.5045		2.6324	0.764156		1.5715
MAB_1267	1.50392		3.11631	0.89652		2.44791
MAB_3604c	1.49384		3.16169	0.395313		0.632413
MAB_0683c	1.48669		3.75519	0.874758		2.08222
MAB_1925	1.48155		2.88874	-0.17211		0.250257
MAB_1516	1.47897		2.83905	1.08376		2.50258
MAB_3978c	1.47822		2.66927	0.517809		0.69658
MAB_4248c	1.47696		3.53787	0.805031		2.47727
MAB_3191	1.46987		2.39982	0.744924		1.18722
MAB_t5005	1.46347		3.62444	0.741541		1.6659
MAB_3380c	1.4576		2.9342	0.879749		1.6659
MAB_2428	1.45124		3.34327	2.33319		4.29046
MAB_1874	1.44573		2.75358	0.573095		1.61016
MAB_p06	1.43759		2.71157	1.29074		2.66433
MAB_2756c	1.4374		2.10034	0.474674		0.486646
MAB_4253	1.43481		4.64494	0.737513		3.05583
MAB_2324	1.43398		3.32614	0.945075		2.7671
MAB_4006	1.42995		2.0276	0.326832		0.674349
MAB_3793c	1.42844		4.23484	1.11017		3.59035
MAB_2995	1.42501		3.87506	0.592979		2.15319
MAB_2010	1.42365		2.7244	0.713596		1.94786
MAB_4000	1.41546		2.02205	0.639703		1.53579
MAB_0188c	1.41228		2.07257	1.39808		2.80317
MAB_0182c	1.40586		2.70564	2.06817		5.26596
MAB_3532	1.40458		2.46522	0.570893		1.01367
MAB_0859	1.39944		3.49619	0.768044		2.3468
MAB_3427	1.39651		3.10418	1.85193		3.21913
MAB_2740c	1.39557		4.2858	1.28074		3.73254
MAB_1873c	1.38711		3.17364	1.60532		3.73706
MAB_1150	1.38645		2.52125	1.52121		3.21193
MAB_0980	1.38196		2.7244	1.06416		3.04217
MAB_4897c	1.37858		3.61425	1.15742		3.34212
MAB_1626	1.37812		3.0066	0.8423		1.74883
MAB_3751c	1.3741		4.40371	1.14779		3.6422
MAB_1947	1.36448		3.28002	0.805188		1.78583
MAB_4442c	1.35811		3.75502	0.817282		3.11883
MAB_2977	1.358		2.72116	0.130361		0.197024
MAB_1192c	1.35509		3.23889	0.487778		1.18493
MAB_1574	1.35497		2.72791	0.418198		1.55791
MAB_4448	1.35495		2.4712	1.1099		2.1927
MAB_3750c	1.35458		4.00613	0.90256		2.94174
MAB_3752c	1.35254		4.2758	0.767218		3.34934
MAB_3816c	1.34612		4.81426	1.21053		4.52205
MAB_2200c	1.34474		2.60138	0.860915		1.65387
MAB_4952c	1.34286		2.90494	0.801591		2.18174
MAB_1167	1.34261		2.6334	0.744519		1.43771
MAB_3885	1.34117		2.20804	1.09787		1.54801
MAB_2998	1.3357		2.59643	0.557294		0.549767
MAB_4252c	1.33018		2.77774	0.45358		1.08556
MAB_4896c	1.32995		3.52374	1.07114		3.05938
MAB_3837	1.32702		3.51236	0.636886		2.12216
MAB_1143c	1.3268		4.10568	1.59861		4.56505
MAB_4079	1.32639		2.49004	0.956637		1.70174
MAB_3805c	1.32443		3.81434	1.31705		4.80785
MAB_1666	1.32245		2.40931	0.896016		1.84487
MAB_1058	1.32234		2.13685	0.733539		2.35679
MAB_2810c	1.31851		2.83905	0.700094		1.36436
MAB_0572	1.31845		3.34891	0.774031		2.49922
MAB_2559c	1.31375		3.30752	0.405436		0.665448
MAB_0731	1.31353		3.72669	0.406592		1.7385
MAB_2558	1.30494		2.55485	0.793073		2.47494
MAB_0336	1.30071		2.37109	1.3783		3.59261
MAB_3153c	1.29972		2.0755	0.241878		0.253526
MAB_3108c	1.29727		3.11762	0.669119		0.990333
MAB_3812c	1.28501		2.55438	1.80641		4.91043
MAB_4245c	1.28479		2.43405	0.409279		0.969815
MAB_4802	1.28427		3.51563	0.262473		0.848154
MAB_1663	1.28029		2.69222	0.407138		1.05317
MAB_0765	1.27902		2.39664	0.198119		0.183054
MAB_2943c	1.27876		3.05055	0.798449		2.13813
MAB_3783c	1.27439		3.0637	0.33063		1.33538
MAB_1002	1.27202		2.92145	0.880848		2.60148
MAB_0096	1.27192		3.32399	0.467227		2.02865
MAB_4933	1.27165		2.54941	0.555096		1.5443
MAB_1303c	1.27157		2.07516	0.40905		0.815785
MAB_3234	1.26812		2.46742	0.149619		0.225416
MAB_3224c	1.25994		4.04456	1.02731		4.05727
MAB_3355	1.25937		3.73274	1.14185		3.49322
MAB_2736c	1.25929		3.51256	0.410424		2.20774
MAB_3283c	1.25283		3.10418	0.672395		1.4347
MAB_1870	1.25115		2.23041	0.304172		0.564388
MAB_4534c	1.24841		2.6779	0.655497		2.32933
MAB_1558c	1.24373		3.20029	0.103155		0.154639
MAB_4716c	1.23769		3.40228	1.58356		4.1851
MAB_3811c	1.23728		2.57599	1.36824		2.925
MAB_1606	1.23382		3.18848	0.731021		2.74452
MAB_2565c	1.23147		2.16772	0.652428		1.64643
MAB_1418	1.22647		2.90171	0.908438		2.2145
MAB_3105c	1.22609		3.62444	0.827563		3.53762
MAB_1461	1.22497		2.02944	1.10038		2.7824
MAB_0146	1.22445		2.82232	1.25308		2.8981
MAB_1456c	1.22078		3.2141	0.79888		2.51453
MAB_4078c	1.21346		2.11537	0.54087		2.04638
MAB_1308	1.20471		2.36101	0.42485		0.632586
MAB_3331c	1.20454		3.29181	0.532963		1.72938
MAB_3343	1.19958		2.78416	0.366284		1.00817
MAB_2328c	1.19339		2.41438	0.528814		1.15206
MAB_2701	1.19226		2.09305	0.406464		0.798094
MAB_2668c	1.1899		4.10568	1.52025		4.95435
MAB_0147c	1.18921		2.39838	0.868953		2.08398
MAB_1953c	1.18898		2.15149	0.741632		2.16207
MAB_4541	1.18861		2.61302	0.41192		1.14347
MAB_3662c	1.18785		2.37472	0.090658		0.204102
MAB_3632	1.18611		2.00495	-0.01363		0.02486
MAB_3851c	1.18366		3.44515	0.653086		2.66139
MAB_0422c	1.18258		3.74375	0.690685		2.77672
MAB_0967	1.17809		2.39165	0.981522		3.29257
MAB_1596	1.17657		2.42937	0.868374		2.67458
MAB_1575	1.16951		2.84048	0.402272		1.04638
MAB_2708	1.16757		2.64342	0.622961		1.72395
MAB_1386	1.16663		3.62444	-0.04049		0.111521
MAB_0746	1.16661		2.78416	0.984027		2.81188
MAB_4400c	1.16549		2.24822	0.043788		0.067602
MAB_5000c	1.16396		3.06118	0.609891		2.03857
MAB_3643	1.16349		3.10418	-0.09048		0.233277
MAB_4528c	1.16291		3.40321	0.656874		1.93817
MAB_0983c	1.15684		2.277	0.49236		1.0223
MAB_2899c	1.15483		2.62739	0.488216		1.9803
MAB_0877c	1.15339		2.60079	0.484734		1.15195
MAB_3195c	1.1497		3.66945	0.777528		2.48349
MAB_0266c	1.14947		3.08997	0.49456		1.70828
MAB_2685	1.14892		2.84398	0.152839		0.227866
MAB_4551c	1.14728		2.42833	0.315996		0.910706
MAB_4527	1.14562		2.73102	0.749284		2.09046
MAB_2717c	1.14457		3.37557	1.31852		3.84382
MAB_4524	1.14383		3.59385	0.12458		0.411341
MAB_2716c	1.14175		3.34327	0.651925		2.93397
MAB_3182c	1.13927		2.06047	0.747978		1.91712
MAB_3531	1.13636		3.20029	0.669112		3.22199
MAB_1658c	1.13368		2.2863	0.491235		0.748729
MAB_3143c	1.13223		3.36367	0.378644		1.56218
MAB_4929	1.1313		2.65921	0.415562		1.17555
MAB_3934c	1.13068		2.66903	0.121014		0.18842
MAB_4165	1.13031		2.25346	0.414902		0.632413
MAB_4931	1.12905		2.73146	0.296626		0.97161
MAB_2843c	1.12892		2.64347	0.669157		1.57452
MAB_0466	1.12745		2.02218	0.224282		0.37455
MAB_2436	1.12574		3.08898	0.631847		1.91857
MAB_3098	1.12492		3.77915	0.390293		2.23739
MAB_4296c	1.12435		4.18471	1.08359		4.0378
MAB_4954c	1.1234		3.7264	0.548061		1.76587
MAB_1614	1.1205		2.78416	1.09792		1.98633
MAB_1652	1.1183		3.23765	1.19737		3.8996
MAB_1253c	1.11755		2.38146	0.340129		0.898708
MAB_1339	1.11709		2.59806	1.61466		3.28113
MAB_1570	1.11436		3.30752	0.808437		3.29538
MAB_3107c	1.11239		3.49619	0.632129		2.90373
MAB_3015	1.11071		2.58864	1.85156		4.4696
MAB_1958c	1.11039		3.51563	1.48097		4.38285
MAB_4925	1.10573		2.69644	0.260098		0.51928
MAB_1063	1.08823		2.6746	0.618871		1.77714
MAB_3362c	1.08492		2.84957	0.808919		2.18174
MAB_0512	1.08403		2.43544	0.25722		0.827768
MAB_4591	1.08353		2.58681	0.248303		0.764232
MAB_1335c	1.08262		2.43328	0.415393		1.04823
MAB_3387	1.07885		3.55753	0.779024		3.31777
MAB_4844c	1.07652		2.82373	0.691265		2.43969
MAB_2325	1.07506		3.26762	0.694802		2.57415
MAB_1255c	1.07105		2.37369	0.508883		1.25574
MAB_3813c	1.07012		4.34047	1.02161		4.54106
MAB_2062c	1.06479		2.01329	0.645006		1.33278
MAB_0928c	1.06444		2.45442	0.498228		0.878497
MAB_3018	1.06206		2.33587	0.539935		1.36274
MAB_2885	1.0619		3.33954	1.20861		3.64292
MAB_2598	1.0616		2.05362	0.037163		0.075877
MAB_1610	1.05863		3.28002	0.875321		2.82533
MAB_1493c	1.05386		2.25482	0.454359		1.61065
MAB_2973c	1.0535		2.78852	0.853842		2.84578
MAB_4062c	1.05291		2.25409	0.102676		0.170376
MAB_0968c	1.05175		2.18192	1.05412		2.11563
MAB_1935	1.04933		2.62759	0.509313		1.15389
MAB_0566c	1.04733		2.11905	0.300066		0.974512
MAB_0869c	1.04391		2.69047	-0.02405		0.059233
MAB_0108c	1.04116		2.0581	0.360851		0.757636
MAB_0116	1.04035		2.4712	0.771142		1.76243
MAB_2321	1.03075		3.28839	0.635755		3.35462
MAB_1876c	1.03017		2.03671	0.122247		0.165888
MAB_3538	1.02728		2.44864	0.253058		0.881303
MAB_0872	1.02344		3.03303	0.688597		2.4952
MAB_1890c	1.02342		2.22559	0.466042		1.60143
MAB_1609c	1.02113		2.02679	1.25726		3.16747
MAB_3225	1.0201		3.11751	0.706092		2.08398
MAB_0574c	1.01913		2.55485	-0.01792		0.037529
MAB_3990c	1.01695		2.87774	0.581642		2.15186
MAB_0098	1.01613		2.40168	1.06034		3.22891
MAB_3807c	1.01275		3.68972	1.10835		4.31759
MAB_0405c	1.01148		3.8335	0.965738		4.05103
MAB_3602c	1.01124		2.70972	0.223146		0.495871
MAB_3995	1.00541		2.61738	0.234367		0.390219
MAB_3877c	1.00206		3.38947	1.14865		4.28349
MAB_3019	0.999206		2.88363	0.695594		2.22685
MAB_1944c	0.998729		2.26612	0.679954		1.16402
MAB_2385	0.997574		2.22559	-0.42042		1.36283
MAB_3818c	0.995422		2.6292	1.17375		3.29257
MAB_4083c	0.992553		2.01329	0.187432		0.554549
MAB_0684c	0.988333		2.48643	-0.01021		0.018365
MAB_0519	0.984042		2.26101	0.585626		1.18303
MAB_3422c	0.981895		2.73596	0.054132		0.066518
MAB_3031c	0.981791		3.20228	0.390333		1.56016
MAB_4777c	0.978923		3.08443	0.126078		0.453141
MAB_2752	0.977149		3.10023	0.489633		1.91857
MAB_4914c	0.977102		2.7264	0.219452		0.520911
MAB_1165	0.975897		2.98796	0.38436		1.01686
MAB_0482c	0.973831		3.58366	1.02985		3.63462
MAB_2427	0.971564		2.35583	0.831712		2.16567
MAB_2418	0.970835		3.14194	0.214845		0.429046
MAB_3799c	0.968393		2.43405	0.555621		1.75293
MAB_1025	0.968208		2.83121	0.317653		0.771518
MAB_2671	0.961891		2.09305	1.14921		3.04217
MAB_0283c	0.960004		2.02935	0.285226		0.632586
MAB_2887	0.959551		2.74171	1.2741		3.60272
MAB_0565c	0.958286		2.42155	-0.12293		0.237835
MAB_2376c	0.953939		2.88053	0.413906		1.39387
MAB_1315	0.953159		2.97195	0.101039		0.354632
MAB_4443	0.952123		3.08443	0.562439		2.89047
MAB_2356	0.95002		2.55725	0.598996		2.09131
MAB_0265	0.948992		2.89048	0.316548		1.11925
MAB_1634c	0.948342		3.20029	1.01003		3.50893
MAB_0879	0.946496		2.40931	0.147803		0.425422
MAB_3820c	0.945979		3.38194	1.06187		3.12915
MAB_3663	0.945886		2.07767	1.05503		2.25601
MAB_1166	0.943427		2.63626	0.236854		0.831062
MAB_1055c	0.940441		2.41438	-0.14031		0.62159
MAB_3416	0.939454		2.36216	0.052834		0.082673
MAB_0022c	0.9381		2.7844	0.459697		1.85335
MAB_0739c	0.937182		2.82232	0.206385		0.570945
MAB_1351c	0.934897		2.60292	0.529245		1.3894
MAB_2413c	0.930996		2.87989	0.211312		0.745578
MAB_1119	0.928958		2.61344	0.075121		0.229512
MAB_1977	0.927437		2.17377	0.742792		2.05662
MAB_2874	0.923173		2.35671	0.451729		1.37767
MAB_4575	0.922533		3.28839	0.153078		0.598523
MAB_2268c	0.922218		2.49014	0.347123		0.73605
MAB_3991c	0.921913		3.14765	0.089139		0.483736
MAB_0530	0.920316		2.76709	0.074847		0.187647
MAB_2972	0.919516		2.32195	0.418099		1.41868
MAB_2414c	0.916522		2.28472	0.547164		1.00965
MAB_1316	0.915982		2.22678	0.433285		1.41101
MAB_2556c	0.914169		2.91344	0.929167		3.07989
MAB_2733c	0.913963		2.19512	0.754398		2.4984
MAB_1037	0.910119		2.61738	0.528856		2.29834
MAB_3030c	0.910094		2.82792	1.03899		3.84382
MAB_0145c	0.909702		2.84048	0.229899		0.732406
MAB_1544c	0.909065		2.74351	0.719756		2.65764
MAB_3982	0.908953		2.14033	0.469621		0.695106
MAB_4724	0.908659		2.76073	-0.83224		3.28733
MAB_3491	0.907232		2.35769	0.509295		1.54665
MAB_2877c	0.905301		2.42656	0.42747		1.91991
MAB_1976	0.903154		2.79473	0.192037		0.474042
MAB_2865c	0.901614		3.1417	-0.12617		0.495847
MAB_2712c	0.895138		2.59096	-0.01613		0.027497
MAB_4126c	0.892395		2.77466	0.175986		0.627044
MAB_2109	0.889011		2.15482	0.155788		0.463603
MAB_2216	0.888513		2.12319	-0.38542		1.06788
MAB_0111c	0.887923		2.07682	0.01386		0.022252
MAB_1535c	0.88468		2.46101	0.243189		0.404158
MAB_0463c	0.881928		2.51993	0.532954		1.33229
MAB_1148c	0.87757		2.39712	0.159906		0.444948
MAB_1366c	0.875072		2.30619	0.559104		1.68767
MAB_3428c	0.874532		2.3249	0.346854		0.616559
MAB_1548c	0.873868		2.43544	0.294466		1.2757
MAB_3971	0.873353		2.04156	0.530423		0.912013
MAB_0071c	0.872712		2.62794	0.672683		1.83845
MAB_1674c	0.872263		2.14317	0.199029		0.369874
MAB_1350	0.870589		2.51915	0.436083		1.87903
MAB_4441	0.867908		2.89148	1.14599		3.6422
MAB_1387	0.86321		2.95165	0.5981		2.72892
MAB_0548c	0.862387		2.32736	-0.29493		1.30439
MAB_2412c	0.861338		2.46833	0.238499		0.684265
MAB_0323c	0.861011		2.56407	-0.1		0.342263
MAB_0028c	0.859035		2.05384	0.927545		2.24207
MAB_0682	0.85434		2.87847	0.135115		0.547544
MAB_3992c	0.849726		3.20071	0.108887		0.375097
MAB_1962	0.848967		2.19273	0.271125		0.963598
MAB_4155c	0.848705		2.29897	0.137466		0.391764
MAB_0640c	0.848444		2.38146	0.109851		0.15532
MAB_1258c	0.847628		2.60292	0.426494		1.05834
MAB_0175	0.845085		3.47625	0.680538		3.06062
MAB_2464	0.843602		2.14351	0.16246		0.360229
MAB_3775c	0.843043		2.38517	0.349433		0.649526
MAB_0738	0.840879		2.09305	0.129383		0.50219
MAB_3287c	0.83951		2.62794	0.320897		1.37593
MAB_1179c	0.839141		2.43051	0.622665		2.06725
MAB_4444	0.834328		2.09107	0.501557		1.25118
MAB_3768c	0.834061		2.56656	0.847418		3.28885
MAB_1139	0.832794		2.00772	-0.13998		0.397632
MAB_3429	0.828415		3.08443	0.550063		1.90887
MAB_2813c	0.824725		2.63792	0.222397		0.927593
MAB_3665	0.824052		2.46439	0.831433		2.3125
MAB_4865	0.822829		2.43491	0.381184		1.52345
MAB_3128c	0.822194		2.68377	0.914352		3.06483
MAB_0942	0.821813		2.36319	-0.07117		0.153797
MAB_4898c	0.818491		2.83292	0.490521		2.36818
MAB_1328	0.815955		2.36461	-0.05089		0.130589
MAB_1236	0.814271		2.2998	0.308308		0.862467
MAB_0220c	0.813155		2.41004	0.254971		0.634893
MAB_0091	0.810099		3.02223	0.593346		2.2075
MAB_3958	0.806708		2.22559	0.125547		0.334835
MAB_0189c	0.805901		2.87661	0.332809		1.48566
MAB_1439c	0.805538		2.3249	1.48173		2.91722
MAB_1419c	0.805431		2.03062	0.475207		2.03689
MAB_4755c	0.804361		2.77085	-0.16439		0.594989
MAB_3933c	0.802924		2.47727	0.040716		0.082688
MAB_4298c	0.801885		2.73102	0.46844		1.99689
MAB_3782c	0.797436		2.62759	0.272377		1.0872
MAB_3270c	0.796817		2.60281	0.087735		0.176905
MAB_0317	0.792797		2.59803	0.510907		2.23849
MAB_3012	0.790892		2.32275	0.20078		0.792719
MAB_4475	0.790496		2.68732	-0.07435		0.256134
MAB_3769c	0.789766		2.60292	0.820994		2.95792
MAB_4260c	0.787934		2.52839	0.041614		0.109417
MAB_2088	0.786314		2.23935	0.046577		0.072755
MAB_3286c	0.782569		2.24121	0.546235		2.41748
MAB_0267	0.777478		2.27147	-0.07877		0.169412
MAB_1868c	0.776582		2.07723	-0.29885		0.374239
MAB_1712	0.775432		2.36748	0.063825		0.104653
MAB_0110c	0.77393		2.34607	0.008237		0.014618
MAB_4077	0.773005		2.59803	0.049222		0.145614
MAB_3223c	0.772506		2.62759	0.45007		1.71515
MAB_0821	0.768991		2.30507	0.444414		1.78155
MAB_3357c	0.7689		2.82792	0.345376		1.3328
MAB_4232c	0.767374		2.06447	0.829899		2.2145
MAB_3142c	0.766529		3.21905	-0.42418		2.253
MAB_3806c	0.766072		2.28104	1.10824		3.66803
MAB_3720c	0.764478		2.89419	0.338127		1.86194
MAB_2684c	0.76377		2.48699	0.108121		0.469595
MAB_2645c	0.763325		2.60772	0.040049		0.110672
MAB_1665	0.761314		2.76073	0.580287		1.47375
MAB_4801	0.759296		2.20694	-0.31766		1.20557
MAB_3947	0.758417		2.18543	0.099803		0.169412
MAB_4183c	0.754164		3.14765	0.461551		2.36142
MAB_0112	0.753371		2.52839	0.348864		1.98746
MAB_0866	0.753222		2.13943	0.160618		0.252723
MAB_0451c	0.752876		2.39761	-0.10659		0.373488
MAB_2880c	0.752838		2.6512	0.009601		0.022641
MAB_4208	0.752591		2.89148	0.013192		0.023765
MAB_4003c	0.750397		2.75032	0.164852		0.814712
MAB_3549c	0.74965		2.72427	0.278612		1.50634
MAB_3757	0.744657		2.29477	0.115716		0.235173
MAB_0483c	0.742496		2.01903	0.018226		0.027758
MAB_2882c	0.74073		2.22368	0.238571		0.888503
MAB_4004c	0.736846		2.65228	0.317076		1.22531
MAB_0179	0.732883		3.14765	-0.21197		1.2246
MAB_1639c	0.732641		2.45792	0.656628		2.4746
MAB_1549c	0.73173		2.97708	0.298824		1.45214
MAB_4934c	0.731573		2.24714	0.505164		1.52683
MAB_2185	0.725854		2.34785	0.127007		0.532572
MAB_3255c	0.72579		2.05091	0.4948		2.33739
MAB_3350	0.7228		2.1656	0.053973		0.14298
MAB_4280c	0.720806		2.40377	0.496082		1.87809
MAB_2155c	0.71965		2.17073	0.097816		0.217862
MAB_4904	0.716696		2.25901	0.366912		1.30868
MAB_2619	0.716543		2.20473	0.353071		1.3377
MAB_0359	0.716166		2.27674	0.27048		0.681876
MAB_4765	0.716152		2.09334	-0.04981		0.116158
MAB_2199c	0.715231		2.09305	0.214625		0.547341
MAB_0414	0.714412		2.13674	0.078478		0.189029
MAB_4604c	0.71229		2.70972	0.22397		0.62159
MAB_3071c	0.710932		2.15443	-0.12549		0.354386
MAB_2198c	0.710711		2.4537	0.118781		0.306909
MAB_3227c	0.708604		3.14712	0.626657		2.71001
MAB_1528c	0.707688		2.18863	1.00299		4.06781
MAB_1363	0.70707		2.01995	0.674638		1.73371
MAB_1229	0.704115		2.61302	0.207106		0.506107
MAB_3721c	0.70315		2.32275	0.514782		2.24207
MAB_3388c	0.702052		2.19518	0.298385		1.38702
MAB_3356c	0.701187		2.09276	0.491192		2.4137
MAB_4506	0.699525		2.82792	0.02449		0.061436
MAB_0753c	0.697917		2.94589	0.119207		0.508299
MAB_2687c	0.697665		2.4529	0.01857		0.039485
MAB_4010c	0.697138		2.09107	0.076043		0.095506
MAB_1385	0.696674		2.4656	-0.17073		0.470904
MAB_1840c	0.696372		2.7844	0.120387		0.507226
MAB_1510	0.695562		2.0817	-0.06634		0.152566
MAB_0206	0.693341		2.20632	-0.05002		0.067602
MAB_0511c	0.690024		2.14228	0.4931		2.08589
MAB_0562c	0.689518		2.88874	0.554111		2.95669
MAB_4562	0.689219		2.1057	-0.43417		1.60171
MAB_0744	0.683838		2.14557	0.050427		0.067602
MAB_2939	0.682314		2.18064	0.332347		1.20466
MAB_4927	0.681712		2.09107	-0.26002		1.31017
MAB_1062	0.681141		2.91035	-0.05801		0.196139
MAB_2486c	0.680962		2.62922	0.924314		3.56452
MAB_4125	0.679642		2.00947	0.136622		0.411708
MAB_0320	0.679452		2.6001	-0.08945		0.272825
MAB_1940c	0.67844		2.76383	0.418364		1.41976
MAB_3894c	0.675971		2.47529	0.437318		2.23603
MAB_2993c	0.674814		2.72104	-0.2235		1.13103
MAB_3852c	0.674596		2.28921	0.354121		1.01268
MAB_3102c	0.671129		2.60292	0.386723		2.01382
MAB_3615	0.670439		2.51641	0.495498		2.41219
MAB_3006	0.669953		2.09545	0.19207		0.708251
MAB_0109c	0.668964		2.76194	-0.16439		0.688629
MAB_3723c	0.668458		2.6001	0.344596		1.94016
MAB_3658c	0.666656		2.28851	0.313872		0.965919
MAB_0186c	0.663892		2.17844	-0.14082		0.347999
MAB_1654	0.663765		2.08811	0.602069		2.28885
MAB_4187	0.662734		2.32152	-0.27331		1.3673
MAB_1428	0.654943		2.28621	-0.15775		0.585309
MAB_4545	0.654584		2.35244	0.381058		1.86485
MAB_0882	0.65309		2.58991	0.815002		3.43728
MAB_3850c	0.652464		2.65427	0.378248		1.42338
MAB_2725c	0.65126		2.14228	0.134744		0.549498
MAB_1653	0.648898		2.27709	0.490558		2.28503
MAB_1152	0.648708		2.44686	0.494569		2.27711
MAB_1159	0.644984		2.64594	-0.11315		0.466671
MAB_3993c	0.644766		2.27709	0.047687		0.142292
MAB_3823	0.643285		2.05376	0.102112		0.337881
MAB_1871	0.642615		2.41774	0.834928		2.22412
MAB_2875	0.642254		2.17697	0.298407		1.4776
MAB_3095c	0.64192		2.1039	0.149242		0.613654
MAB_2686c	0.639084		2.13036	0.220529		0.600239
MAB_1260c	0.637614		2.2863	0.016726		0.028166
MAB_4001c	0.637491		2.42232	0.312668		1.16081
MAB_0531c	0.632835		2.05869	-0.03045		0.08634
MAB_2836c	0.632503		2.08081	0.404631		1.45484
MAB_3758	0.632227		2.0494	0.385243		1.41088
MAB_3379	0.631013		2.46833	0.045258		0.15825
MAB_2751	0.628453		2.277	0.176532		0.62159
MAB_2407	0.628112		2.3431	0.341064		1.13707
MAB_2758c	0.625662		2.61344	0.463014		2.16567
MAB_3977c	0.625211		2.19512	0.237044		0.798094
MAB_2676	0.625083		2.25186	-0.00893		0.018956
MAB_1986	0.622319		2.06443	0.210704		0.67509
MAB_0957	0.620212		2.02345	0.225975		0.82748
MAB_1342	0.61877		2.57567	1.06326		3.90299
MAB_0551	0.61632		2.73716	0.044367		0.167016
MAB_4718	0.614442		2.01898	0.166467		0.455831
MAB_3430c	0.614137		2.09348	0.364338		1.01716
MAB_3361	0.612318		2.08472	0.010669		0.026512
MAB_3540c	0.610987		2.4808	0.403832		2.00922
MAB_2839	0.610626		2.14611	0.111137		0.357335
MAB_1703	0.610385		2.55485	0.372625		1.62053
MAB_2488c	0.608516		2.76336	0.920892		3.56452
MAB_1146	0.607439		2.07178	0.400347		1.19538
MAB_2408c	0.607148		2.05158	0.226029		1.2766
MAB_4715c	0.603594		2.17073	0.609589		2.34065
MAB_3972c	0.601637		2.25216	0.039331		0.110527
MAB_0752c	0.600565		2.17144	-0.14318		0.627674
MAB_4713	0.591651		2.16678	0.26161		0.99012
MAB_2808c	0.59055		2.24573	0.247339		1.24255
MAB_2006	0.590516		2.32783	0.371264		2.03284
MAB_3797c	0.589165		2.35174	0.852815		3.88601
MAB_0974	0.582941		2.07723	0.462751		2.00638
MAB_1717c	0.582496		2.03743	0.187873		0.440796
MAB_1927	0.582326		2.29897	-0.63877		3.01376
MAB_3271	0.580994		2.01046	0.035624		0.085446
MAB_2942	0.574352		2.277	-0.03827		0.091115
MAB_3141	0.572185		2.00442	-0.06131		0.132737
MAB_3003c	0.571854		2.08881	0.389241		1.72576
MAB_1537c	0.570689		2.00535	0.007165		0.012695
MAB_3898c	0.56454		2.19005	0.386125		1.86512
MAB_2004	0.560712		2.17915	0.195231		0.915108
MAB_4249c	0.560338		2.52112	0.197475		1.06182
MAB_p15c	0.558091		2.39964	0.78173		3.43643
MAB_4547	0.554493		2.04359	0.203194		0.942854
MAB_0940	0.548445		2.17172	-0.32416		1.53884
MAB_3724c	0.547052		2.01329	0.545763		2.48349
MAB_3760	0.544657		2.2279	0.077424		0.224101
MAB_1869c	0.542662		2.12441	-0.05053		0.08986
MAB_0416c	0.536727		2.21015	-0.39198		1.18532
MAB_3717	0.535961		2.09506	0.017548		0.041614
MAB_0497	0.533831		2.08294	0.01847		0.031069
MAB_0578c	0.509854		2.13583	0.20153		1.08884
MAB_1580	0.506578		2.08138	0.248957		1.29624
MAB_1195	0.50621		2.30527	0.173391		0.690934
MAB_3303c	0.505685		2.11587	0.568514		1.96602
MAB_3332c	0.502094		2.06121	0.060928		0.19654
MAB_1141c	0.496786		2.01468	0.097151		0.265742
MAB_3321c	0.493449		2.11151	0.790784		3.79518
MAB_0309	0.489156		2.05768	0.00944		0.030347
MAB_3341c	0.486203		2.28851	0.067665		0.219654
MAB_1960c	0.443365		2.01605	-0.16584		0.713779
MAB_2806	-0.3928		2.01903	-0.42429		2.51453
MAB_3649	-0.39986		2.16308	-0.34809		2.29877
MAB_0118c	-0.4239		2.07827	-0.1534		1.04643
MAB_2000	-0.43911		2.01737	-0.18372		1.25658
MAB_1917	-0.43923		2.0276	-0.06374		0.243462
MAB_3278c	-0.45321		2.29897	-0.3591		2.3713
MAB_2827c	-0.45712		2.22789	-0.12632		0.614748
MAB_2183	-0.45933		2.18565	-0.22592		1.52683
MAB_1393c	-0.46125		2.38487	0.019227		0.064393
MAB_0851	-0.48203		2.31303	0.08679		0.52711
MAB_3981c	-0.4831		2.12123	-0.2653		1.33602
MAB_4240c	-0.49125		2.34977	-0.30709		1.78243
MAB_3941c	-0.49964		2.07723	0.004448		0.010195
MAB_1620	-0.50294		2.05168	-0.00759		0.017447
MAB_0628	-0.50499		2.25482	-0.11911		0.704765
MAB_4377c	-0.50511		2.09107	-0.82109		3.29538
MAB_1963	-0.50734		2.46648	-0.54012		2.2307
MAB_4742c	-0.51598		2.06185	-0.38197		1.86983
MAB_0938c	-0.51829		2.2863	-0.56102		2.87756
MAB_4579c	-0.52044		2.14033	0.33336		1.22984
MAB_1632c	-0.52103		2.06185	-0.36717		1.70818
MAB_1364	-0.52146		2.53401	-0.09463		0.547492
MAB_1452	-0.52184		2.40446	-0.30452		1.86194
MAB_4225c	-0.52192		2.04845	-0.33813		0.985134
MAB_4487c	-0.52723		2.11397	-0.11322		0.523777
MAB_1561	-0.52732		2.80289	-0.2905		1.84906
MAB_2855c	-0.52935		2.13199	-0.24881		1.16611
MAB_2431c	-0.52956		2.06443	-0.13615		0.751072
MAB_3596c	-0.53228		2.36748	0.652643		2.55428
MAB_0151c	-0.5335		2.47683	-0.80332		4.0378
MAB_3035	-0.53562		2.2863	-0.26479		1.72833
MAB_2262c	-0.53649		2.1376	-0.69492		3.26756
MAB_1462c	-0.5373		2.2751	-0.70063		2.30572
MAB_2129	-0.53815		2.69942	-0.2138		1.4513
MAB_0750	-0.54621		2.18064	-0.10592		0.398143
MAB_2122	-0.54896		2.46816	-0.64585		3.2351
MAB_3825	-0.54981		2.00748	-0.23473		1.16237
MAB_4739	-0.55073		2.41726	-0.66695		3.09735
MAB_2624c	-0.55189		2.30507	-0.46794		2.29548
MAB_2266c	-0.57109		2.30619	-0.39414		1.62971
MAB_3859c	-0.57347		2.32863	0.220069		1.29721
MAB_3256c	-0.57422		2.01267	0.014252		0.030347
MAB_2731	-0.57687		2.12596	0.869134		2.52523
MAB_3809c	-0.58303		2.6292	-0.2779		1.22784
MAB_0546	-0.58408		2.82792	0.050972		0.265828
MAB_1936	-0.58435		2.42681	-0.05863		0.139683
MAB_3498c	-0.5851		2.55598	-0.40269		2.253
MAB_4677c	-0.58533		2.43901	-0.12699		0.48963
MAB_3290	-0.58566		2.55641	-0.23605		1.34939
MAB_2347c	-0.59205		2.08881	-0.94314		2.34778
MAB_0501c	-0.59205		2.04598	-0.64128		2.57874
MAB_3525c	-0.59235		2.63943	0.426946		2.37552
MAB_1211c	-0.59323		2.06047	-0.47169		2.24844
MAB_3449c	-0.59397		2.18813	0.231228		1.05136
MAB_3655c	-0.59632		2.8262	0.440973		1.90346
MAB_3789c	-0.59829		2.13694	0.017189		0.05655
MAB_4714c	-0.59849		2.49014	0.960112		3.31117
MAB_2140	-0.59905		2.19512	-0.3381		1.32266
MAB_4699c	-0.59907		2.277	-1.05979		3.49322
MAB_2749c	-0.59912		2.41735	0.202914		1.17579
MAB_4704c	-0.60252		2.05048	-0.7932		2.20005
MAB_3779	-0.60294		2.36419	-0.53208		2.18491
MAB_1414c	-0.60436		2.22869	-0.07666		0.256925
MAB_3159c	-0.60498		3.07395	0.070957		0.208403
MAB_0379	-0.6051		2.25335	-0.24813		1.23422
MAB_2065c	-0.6064		2.77905	-0.22081		1.28222
MAB_0993c	-0.60831		2.2472	0.073467		0.205915
MAB_4609c	-0.60966		2.03496	-0.0477		0.166792
MAB_2150c	-0.61201		2.3249	-0.63941		2.4015
MAB_4701	-0.6154		2.24526	-0.99614		3.79019
MAB_4822	-0.61545		2.15719	-0.39802		1.85307
MAB_3703c	-0.62093		2.1171	-0.10732		0.367932
MAB_0378	-0.62291		2.14351	-0.1216		0.598886
MAB_0140c	-0.62299		2.25871	-0.37657		1.74198
MAB_2969	-0.6238		2.04424	-0.41802		1.75673
MAB_2101	-0.62525		2.40168	0.0313		0.080357
MAB_1989c	-0.62697		2.39493	-0.45597		1.82351
MAB_0255	-0.62758		2.13674	-0.6725		2.2145
MAB_0535	-0.62861		2.19512	0.090339		0.322248
MAB_0016	-0.62955		2.26171	-0.31169		1.00796
MAB_0017	-0.63203		2.03661	0.05499		0.135078
MAB_2245	-0.63232		2.51553	-0.72908		2.88415
MAB_0894c	-0.63237		2.20584	-0.59569		2.48628
MAB_3499c	-0.63557		2.24716	-0.60044		2.08687
MAB_2047c	-0.63622		2.64347	0.195266		0.809402
MAB_0509c	-0.6364		2.75032	-0.41602		1.75769
MAB_4568c	-0.64012		2.48983	-0.52775		2.89697
MAB_4574c	-0.64026		2.47317	-0.50644		2.47494
MAB_1331	-0.64029		2.55725	-0.3708		2.40119
MAB_4212c	-0.64125		2.82232	-0.96219		3.59881
MAB_0929	-0.64541		2.62739	0.09292		0.425422
MAB_4662c	-0.64693		2.51421	0.199839		0.83282
MAB_1864	-0.64811		2.39712	-0.22948		0.857658
MAB_1994c	-0.64894		2.16772	-0.48249		1.20315
MAB_3641	-0.64952		2.55598	-0.31424		1.72691
MAB_3693c	-0.64961		2.86571	-0.23496		1.37188
MAB_2123	-0.64981		2.74351	-0.74582		3.6422
MAB_1134c	-0.65093		2.77284	-0.54529		2.52555
MAB_2925c	-0.65257		2.6292	0.002921		0.006368
MAB_1133c	-0.65263		2.08675	-0.57219		2.2126
MAB_3327c	-0.65265		2.18064	-0.06087		0.162485
MAB_0382	-0.65286		2.36318	0.007242		0.020294
MAB_4874c	-0.65423		2.60453	-0.37968		1.9956
MAB_1895c	-0.65579		2.40168	-0.38136		1.78243
MAB_4379c	-0.65586		2.001	-0.80924		2.65139
MAB_4116c	-0.65599		2.58505	-0.77368		3.17713
MAB_3115	-0.65704		2.16516	-0.7063		1.97799
MAB_2043	-0.65777		2.01903	-0.08313		0.22949
MAB_1100c	-0.65797		2.28516	-0.44507		2.07192
MAB_4814	-0.65812		2.67227	-0.49047		2.38312
MAB_4694c	-0.6588		2.28915	-0.43069		2.17993
MAB_2225c	-0.65923		2.74564	-0.94876		3.84314
MAB_0625	-0.65963		2.06443	-0.22428		0.628716
MAB_3447c	-0.66063		2.07735	-1.09014		0.547484
MAB_3748	-0.66109		2.00712	-0.09868		0.289524
MAB_1362	-0.66119		2.90549	0.822091		2.34426
MAB_0912	-0.66138		2.28921	-0.25733		1.20141
MAB_0431c	-0.66205		2.03661	-0.86908		2.95669
MAB_3471	-0.66265		2.82792	-0.41393		2.45334
MAB_3731c	-0.66294		2.49997	0.361022		2.253
MAB_1357c	-0.66356		2.06443	-0.59395		2.4015
MAB_0527c	-0.66469		2.16772	-0.817		2.6481
MAB_1636	-0.6652		2.40451	-0.07627		0.14247
MAB_0727	-0.66538		2.05048	-0.74706		2.48349
MAB_3118c	-0.66777		2.04156	-0.48744		1.82338
MAB_3828c	-0.66886		2.66352	0.038928		0.130026
MAB_0280	-0.66996		2.79473	-0.34434		1.7317
MAB_4779	-0.67029		2.02474	-0.38957		1.11736
MAB_1582	-0.67103		2.99214	-0.23371		0.808142
MAB_2513c	-0.67417		2.18192	-0.15726		0.666601
MAB_4150c	-0.67614		2.41438	-0.15376		0.737176
MAB_2046	-0.67674		2.46101	-0.17546		0.688629
MAB_2232c	-0.67804		2.98161	-0.66169		3.68519
MAB_4807	-0.6784		2.14379	0.091419		0.32883
MAB_0371	-0.67843		2.22869	-0.3909		0.873803
MAB_3063	-0.68181		2.57324	-0.74277		2.6481
MAB_0103	-0.68254		2.71157	-0.26756		1.21072
MAB_2796c	-0.68383		2.56575	0.120782		0.632586
MAB_1489	-0.68563		3.03064	-0.14972		0.86981
MAB_4019c	-0.68876		2.19095	-0.46415		1.64075
MAB_2763	-0.68919		2.66494	-0.31591		1.30424
MAB_4613	-0.68975		2.00748	-0.35158		1.13964
MAB_2026	-0.69045		2.05869	-0.07715		0.219654
MAB_4705c	-0.69045		2.04845	-0.85696		1.46701
MAB_4503c	-0.69141		2.01329	-0.49027		1.41088
MAB_3944	-0.69306		2.21896	0.744603		2.17316
MAB_2311	-0.69543		2.31344	-0.38777		1.5882
MAB_2135	-0.69551		2.62794	-0.76936		3.29538
MAB_1478	-0.69799		2.38517	-0.27319		1.04368
MAB_4902c	-0.70219		2.02266	-0.44833		1.18548
MAB_1204	-0.70253		2.1502	-0.42867		0.793135
MAB_2622c	-0.70458		2.60079	-0.36632		1.43732
MAB_4721	-0.70566		2.0755	-0.49258		0.968491
MAB_0396c	-0.70616		2.30135	-0.73866		2.11826
MAB_1132c	-0.70671		3.24464	-0.69674		3.39342
MAB_4569c	-0.70961		3.10418	-0.34494		1.93945
MAB_4680c	-0.71025		2.20476	0.275797		0.542185
MAB_2381	-0.7117		2.11744	-0.2835		1.24573
MAB_3909	-0.71249		2.49993	-0.46018		2.01543
MAB_4265c	-0.71352		2.7077	0.230877		1.05458
MAB_2747c	-0.71363		2.33748	0.048327		0.096762
MAB_0652	-0.71368		2.30507	-0.42962		1.56276
MAB_0935c	-0.71573		2.48069	-0.47512		1.36077
MAB_1158	-0.71636		2.6292	-0.17748		0.826846
MAB_1555	-0.721		2.25409	-0.30311		0.951061
MAB_2168	-0.72363		2.13539	-0.10982		0.349213
MAB_3438	-0.72678		2.10768	-0.52813		1.51345
MAB_0201c	-0.72747		2.15503	-0.85732		3.05392
MAB_2927c	-0.72782		2.6292	-0.38085		1.0951
MAB_2817c	-0.72794		2.14379	-0.30351		0.873803
MAB_2069	-0.73246		2.14033	-0.60742		2.00926
MAB_2382	-0.73301		2.2751	-0.51632		1.92517
MAB_4420	-0.73308		2.03633	-0.78437		2.71534
MAB_3484c	-0.73342		2.58505	-0.43395		1.7605
MAB_4213c	-0.73364		2.34541	-0.94058		2.32832
MAB_3164c	-0.73398		2.16516	-0.47621		1.24398
MAB_4118	-0.73418		2.88168	0.282342		1.20354
MAB_1013	-0.73506		2.82232	-0.48436		2.36723
MAB_2910c	-0.73526		2.34676	-0.10573		0.309493
MAB_0827	-0.73557		2.04845	0.826401		2.50258
MAB_2730	-0.73645		3.31922	0.83335		2.86056
MAB_3399	-0.73719		2.50212	-0.76721		2.42488
MAB_2449	-0.7379		2.53802	-0.11667		0.495653
MAB_1172c	-0.73893		2.71413	0.02666		0.075218
MAB_4196	-0.73898		2.49675	-0.70307		2.39772
MAB_4684	-0.73934		2.01492	-0.48599		1.5882
MAB_1040	-0.7395		2.75358	-0.45786		2.39156
MAB_2696c	-0.74128		3.03786	-0.63121		3.41542
MAB_2211c	-0.74274		2.6779	-0.96538		2.8981
MAB_2212	-0.74308		3.3731	-0.51834		2.41424
MAB_4639	-0.74351		2.12417	-0.35302		1.26689
MAB_2650	-0.74366		2.9047	-0.3111		1.25799
MAB_0529c	-0.745		2.31473	-0.54362		2.21835
MAB_4598c	-0.74524		3.34293	-0.33944		1.78081
MAB_0006	-0.74654		2.97746	0.005634		0.015536
MAB_2258	-0.75026		2.74005	-0.52498		2.32933
MAB_4564c	-0.75074		3.10418	-0.52142		2.8798
MAB_2583c	-0.75168		2.78468	-0.1526		0.37526
MAB_0516c	-0.75228		2.59096	0.265314		0.969815
MAB_0855	-0.75326		2.4912	-0.35102		1.54801
MAB_2315	-0.75492		3.32727	-0.30333		2.00156
MAB_1239	-0.7556		3.2307	0.220269		1.14501
MAB_2095	-0.7563		2.61344	-0.49571		2.03284
MAB_1292c	-0.75822		2.25216	-0.61235		1.88016
MAB_3830c	-0.76039		3.05455	-0.14197		0.507443
MAB_0585	-0.76126		2.28921	-0.40488		1.03416
MAB_1819c	-0.76155		2.14377	-0.5502		1.19445
MAB_1284c	-0.76358		2.2472	-0.49412		1.57491
MAB_2582	-0.76383		2.46816	0.214885		1.13282
MAB_2571c	-0.76401		2.35876	-0.64925		2.57415
MAB_4102c	-0.76634		2.11591	-1.08756		2.4015
MAB_3653	-0.76651		2.60223	0.213433		0.546566
MAB_2394	-0.76692		2.44102	-0.42711		1.74308
MAB_2234c	-0.76721		2.57599	-0.89519		3.29538
MAB_4700c	-0.76828		2.49014	-0.70741		2.8148
MAB_2762	-0.76956		2.66615	-0.31177		1.08872
MAB_0250	-0.76995		3.14765	-0.18914		0.752109
MAB_3206c	-0.77146		2.72379	0.06933		0.160079
MAB_4014	-0.77413		2.20476	-0.38653		0.931299
MAB_4146c	-0.77474		2.21896	-0.17287		0.378908
MAB_3701c	-0.77791		2.63788	-0.33608		0.952411
MAB_1417	-0.77901		2.12756	-0.20495		0.567298
MAB_2630	-0.77966		2.03254	-0.55747		1.40513
MAB_2932c	-0.78001		2.45215	-0.23432		0.534718
MAB_1416	-0.78119		2.18724	-0.64616		1.79335
MAB_1440c	-0.78196		3.01864	-0.39488		1.9609
MAB_2044	-0.7823		2.17073	-0.25746		0.741183
MAB_0203c	-0.78249		2.59806	-0.58452		2.2713
MAB_1024	-0.78302		2.58155	-0.3199		1.4493
MAB_1325c	-0.78469		2.62794	-0.36242		1.86274
MAB_3878	-0.7853		3.0066	-0.53976		2.84256
MAB_1138c	-0.78552		2.277	-0.04298		0.099462
MAB_4911c	-0.78569		2.21896	-0.17986		0.511448
MAB_2967c	-0.78794		2.35808	-0.3094		1.2602
MAB_0907	-0.7882		2.76073	-0.30045		0.93934
MAB_2301	-0.78878		2.84048	-0.81408		3.21324
MAB_0923c	-0.79		2.10034	0.041343		0.097832
MAB_1503	-0.79076		2.06644	-0.64163		1.86049
MAB_3686c	-0.79113		2.97195	-0.0721		0.274263
MAB_4119	-0.79246		2.70785	-0.16424		0.630035
MAB_4120c	-0.79306		2.7713	-0.5016		1.39807
MAB_2761	-0.79316		3.37806	-0.19546		1.03532
MAB_4763c	-0.79674		2.22559	-0.55794		1.77979
MAB_2818c	-0.79742		2.16487	-0.85191		2.41143
MAB_0615	-0.79906		2.60079	-0.36727		1.04695
MAB_0009	-0.80169		2.43405	-0.28354		0.62159
MAB_3425c	-0.80347		2.96754	-0.43398		2.1313
MAB_0252	-0.8048		2.76383	-0.2258		1.06112
MAB_1480	-0.80509		3.20029	-0.24929		1.41088
MAB_4421	-0.8054		2.64342	-1.2094		2.93188
MAB_3506c	-0.80622		2.0735	-0.76345		1.68465
MAB_1495	-0.80715		2.61344	-0.47533		2.10691
MAB_3277c	-0.8073		3.08997	-0.47664		1.72987
MAB_2511	-0.8089		2.06447	-0.17237		0.404268
MAB_0389c	-0.80964		2.4095	-0.48412		2.03617
MAB_0246	-0.81049		2.70972	-0.08338		0.254705
MAB_0121	-0.81057		2.76073	0.003902		0.00599
MAB_4149c	-0.81079		3.11762	-0.40529		2.21611
MAB_0906	-0.81135		2.42681	-0.00391		0.010355
MAB_2949c	-0.81211		2.2313	-0.21932		0.443566
MAB_1230c	-0.815		2.7244	-0.28349		1.15638
MAB_0911	-0.81627		2.55762	-0.30589		1.08061
MAB_1005c	-0.81638		3.20849	-0.28902		1.06216
MAB_2226c	-0.81723		3.08898	-0.71523		2.4015
MAB_2922c	-0.81922		2.88874	-0.41365		1.48056
MAB_2344	-0.82056		2.45215	-0.24244		0.741754
MAB_2284	-0.82101		2.40275	-0.35034		1.10189
MAB_0310c	-0.82121		3.3337	0.151468		0.731326
MAB_2786	-0.82254		2.4095	-0.17085		0.373488
MAB_2230c	-0.82294		3.31502	-0.71117		3.28733
MAB_3413c	-0.82315		2.38677	-0.35505		1.16884
MAB_2290	-0.8242		3.49601	-0.02801		0.073035
MAB_4661	-0.82823		2.84048	0.42288		1.50634
MAB_2124	-0.8289		3.31905	-0.54684		2.63269
MAB_1637	-0.82946		2.79473	-0.30646		1.21348
MAB_4114	-0.82995		2.72427	-0.60798		1.36274
MAB_3147c	-0.83186		2.18141	-0.17383		0.454233
MAB_3091c	-0.83224		3.1988	-0.22744		1.31105
MAB_1174c	-0.83616		3.45164	0.507482		2.06727
MAB_4110c	-0.83644		3.10096	-0.62528		2.71027
MAB_1222	-0.83852		2.7264	-0.18681		0.583767
MAB_1761	-0.84039		2.45472	-0.24448		0.991398
MAB_2080	-0.84142		2.24716	-0.18883		0.347638
MAB_0623	-0.84301		2.54941	0.168305		0.440668
MAB_2493c	-0.84303		2.65393	-0.69415		2.6481
MAB_3385	-0.84426		2.17021	-0.52138		0.857546
MAB_1821	-0.84705		2.4886	-0.42112		1.62053
MAB_4738c	-0.84796		2.9216	0.083871		0.375008
MAB_3808c	-0.84807		2.59428	-0.32961		1.94552
MAB_0666	-0.84884		2.01518	-0.00131		0.002273
MAB_1285c	-0.84903		2.68732	-0.40764		1.22019
MAB_1312	-0.85419		3.50576	-0.45952		2.24345
MAB_2860c	-0.85983		3.08916	-0.74941		2.08564
MAB_4042c	-0.85995		2.09305	-0.54369		1.81424
MAB_2660	-0.86002		2.94589	-0.57365		1.71446
MAB_4695c	-0.86065		2.64607	-0.59894		2.39078
MAB_2551	-0.86086		2.58505	-0.25641		0.291662
MAB_4331c	-0.861		2.37472	-0.21179		0.802722
MAB_2953	-0.8615		2.27674	-0.06907		0.113808
MAB_2082	-0.86155		2.34214	-0.31889		0.822933
MAB_2405	-0.86175		2.82232	-0.24435		0.685628
MAB_4584c	-0.87012		2.7244	-0.48861		1.95612
MAB_2422c	-0.87239		2.60218	-0.21162		0.52861
MAB_2275	-0.87287		2.60138	0.344072		1.75673
MAB_0950c	-0.87358		2.86234	-0.31035		0.994124
MAB_2264c	-0.87369		3.18433	-1.09311		3.67971
MAB_3028	-0.87385		3.28051	1.02887		3.4129
MAB_3477c	-0.87643		2.92547	-0.1912		0.469736
MAB_3090c	-0.87646		2.92549	-0.03916		0.113808
MAB_1225	-0.87653		2.18912	-1.17359		2.07199
MAB_2332c	-0.87775		2.31603	-0.26111		0.656743
MAB_2470c	-0.87915		3.3337	-0.0179		0.05655
MAB_4523	-0.88038		3.20896	-0.61642		2.16207
MAB_1214c	-0.88068		3.05966	-0.26338		1.26919
MAB_1098	-0.88074		2.91225	-0.48836		2.25434
MAB_3111	-0.88305		2.71022	-0.50588		1.58676
MAB_3998	-0.88378		2.9087	-0.84201		2.06727
MAB_1568	-0.89112		2.0755	-0.25822		0.256925
MAB_3404c	-0.89167		2.0134	-0.74464		1.75902
MAB_2023c	-0.89211		3.61524	-0.45078		2.40248
MAB_3401	-0.89313		2.09305	0.157077		0.45493
MAB_1004c	-0.89407		2.89048	-0.38223		1.96547
MAB_3679c	-0.89686		2.63568	-0.79963		2.64941
MAB_4422	-0.89745		2.76073	-0.63009		2.94021
MAB_1129	-0.89808		3.32614	-0.29094		1.15748
MAB_0542	-0.89905		2.64928	-0.54765		1.25796
MAB_3480	-0.89973		2.20728	-0.97104		2.47799
MAB_4894c	-0.90535		2.66051	-0.18549		0.518883
MAB_4496c	-0.90816		2.84048	-0.69716		2.53023
MAB_1009c	-0.90915		3.23889	-0.68411		3.27004
MAB_1581	-0.90927		3.10418	-0.02133		0.052259
MAB_2629	-0.91102		2.78468	-0.98673		2.24137
MAB_3080	-0.91114		2.9576	-0.45883		1.41817
MAB_3845c	-0.91274		2.50009	-0.65829		2.49922
MAB_1096	-0.91463		3.73274	-0.21564		1.33619
MAB_1413	-0.91567		3.07717	0.353057		0.823319
MAB_4023c	-0.91718		2.09569	-0.60572		0.982969
MAB_0426	-0.91827		2.88874	-0.95704		3.1556
MAB_4376c	-0.91907		3.43839	-0.74646		2.87871
MAB_1757	-0.91925		2.4086	-0.55298		2.02118
MAB_2072	-0.91989		2.58033	-0.39631		1.50105
MAB_2291	-0.91994		2.80841	0.192868		0.929567
MAB_4555c	-0.92013		2.18813	-0.38364		0.536679
MAB_0373	-0.9211		3.1097	-0.29537		0.83309
MAB_4469c	-0.92147		3.45381	-0.46581		2.47813
MAB_1885	-0.92157		2.42411	-0.25823		0.736043
MAB_1972c	-0.92501		2.10034	-0.735		1.52532
MAB_1464	-0.92949		2.12319	-0.43004		1.70174
MAB_4097c	-0.93017		3.16222	-0.77882		3.05392
MAB_0429	-0.9328		3.23889	-0.27691		1.0872
MAB_2395	-0.93543		3.25214	-0.34626		1.5086
MAB_3636c	-0.93656		2.8377	-0.5911		2.15308
MAB_2049c	-0.93666		2.43405	0.179147		0.540238
MAB_4424	-0.93666		2.65586	-0.52044		2.42103
MAB_2981c	-0.93708		2.25482	-0.32148		0.488867
MAB_2523c	-0.93758		3.08346	-0.41501		1.3436
MAB_0243	-0.93935		2.29897	-0.95613		2.10073
MAB_4129c	-0.93943		2.18064	-0.38145		0.830522
MAB_1736	-0.94043		2.01995	-0.7145		2.02589
MAB_2908c	-0.94056		3.05966	-0.07187		0.138902
MAB_3610c	-0.94215		2.09107	-0.2538		0.655129
MAB_3629c	-0.94284		2.74171	-0.66298		0.970521
MAB_3400	-0.94324		3.50576	-0.01065		0.038181
MAB_2286	-0.94477		2.20768	-0.44526		1.15934
MAB_3496	-0.94606		2.84699	-0.34117		0.9106
MAB_4696c	-0.9467		2.34212	-0.89111		2.02197
MAB_1424c	-0.94771		2.7352	-0.85464		1.67326
MAB_4117c	-0.94938		2.13674	-1.03128		1.54102
MAB_4891c	-0.95151		2.50265	-0.52523		1.17492
MAB_3829c	-0.95258		3.46091	-0.61437		2.83796
MAB_1212c	-0.95528		2.47563	-0.40569		1.29318
MAB_2581	-0.95593		2.63568	-0.15848		0.254634
MAB_2504c	-0.95612		2.0633	-0.01413		0.016786
MAB_3120	-0.95694		3.17364	-0.31044		1.17809
MAB_0244	-0.95954		2.18273	-0.77416		1.33602
MAB_4271c	-0.96021		3.25214	0.351526		2.24978
MAB_2473c	-0.96048		3.4255	-0.57713		3.21613
MAB_0213c	-0.96126		3.0115	-0.56569		2.14432
MAB_2210c	-0.96512		3.40515	-0.94703		3.94118
MAB_0272	-0.96673		3.17439	-0.99734		2.52771
MAB_4597c	-0.96689		3.55118	-0.3463		1.89458
MAB_0657	-0.96831		3.14973	-0.38864		1.61943
MAB_4892c	-0.96832		2.74171	-0.82439		2.53771
MAB_2773c	-0.96836		2.24716	-0.26681		0.30104
MAB_1233c	-0.96896		2.20632	-0.83834		2.08398
MAB_0568	-0.96922		2.36748	-0.62385		1.28039
MAB_1135c	-0.96959		2.49797	-0.74234		1.78827
MAB_4163c	-0.97292		2.78756	-0.02686		0.072755
MAB_2948c	-0.97295		2.02408	-0.38584		0.590516
MAB_3192c	-0.97314		2.95388	-0.16456		0.441488
MAB_4595c	-0.97483		3.7498	-0.27049		1.25574
MAB_4223	-0.97494		3.32247	-0.57211		2.64999
MAB_2929c	-0.97514		3.29706	-0.24802		0.779185
MAB_2947c	-0.97546		2.86862	-0.61941		1.46209
MAB_2847c	-0.9779		2.65159	-0.01729		0.044761
MAB_0447c	-0.98087		2.56655	-0.27793		0.501744
MAB_4113	-0.98117		2.83241	-0.66227		2.62732
MAB_1099c	-0.9817		2.29477	-0.87243		1.92392
MAB_3275	-0.98195		2.15149	-0.64699		1.19561
MAB_1909c	-0.98214		2.52365	-0.73702		2.45643
MAB_1282	-0.98746		2.65318	-0.5042		0.971882
MAB_3068c	-0.98756		3.03944	0.437128		1.56841
MAB_0897c	-0.98802		3.14695	-0.13539		0.355919
MAB_2016	-0.98865		2.22759	-1.03746		1.86983
MAB_2653c	-0.99052		2.58505	-0.20104		0.552416
MAB_1896c	-0.99149		3.11754	-0.03015		0.059882
MAB_2157	-0.99231		3.4812	-0.89182		3.22199
MAB_4815	-0.99395		2.84358	-0.70989		2.91051
MAB_3230c	-0.994		2.90949	-1.21409		3.21613
MAB_0445	-0.99456		2.88874	-0.53324		1.28243
MAB_4277	-0.99521		2.81979	-0.57867		1.51437
MAB_2588	-0.99632		3.26959	-1.12366		3.84382
MAB_3260c	-0.99719		3.10297	-0.8766		2.4015
MAB_1411	-0.99744		2.69644	-0.32354		0.561267
MAB_4750	-0.99824		2.16487	-0.37697		0.611797
MAB_1725c	-1.00115		2.76336	-0.80807		3.16429
MAB_3839c	-1.00218		2.87159	-0.50817		1.66563
MAB_3861	-1.00541		2.94589	-0.24486		0.882161
MAB_4191	-1.00625		2.71464	-0.41736		1.64567
MAB_4885	-1.007		3.0347	-0.60582		2.22945
MAB_3627c	-1.00816		3.34424	-0.36819		1.83405
MAB_2308	-1.00875		3.48247	-0.2686		1.23514
MAB_1812c	-1.01049		3.38194	-0.08362		0.12501
MAB_3728c	-1.01145		2.34541	-0.7548		1.50413
MAB_4051c	-1.01267		2.88057	-0.37315		1.13582
MAB_0629	-1.01285		2.16772	-0.82615		1.33098
MAB_1664c	-1.01442		2.29724	-0.72575		1.32996
MAB_4099c	-1.01757		4.2758	-0.61767		3.54733
MAB_4580c	-1.01854		3.3337	-0.51602		2.25182
MAB_3393	-1.02146		2.4384	-0.7828		2.47494
MAB_2048c	-1.02179		3.34891	0.228627		1.50634
MAB_0242	-1.02299		2.76073	-0.74917		1.32631
MAB_0374c	-1.02386		3.39507	-0.40197		2.04395
MAB_4106c	-1.02557		2.89419	-0.82989		2.49922
MAB_3054c	-1.02579		2.47683	0.332797		0.870734
MAB_2147	-1.02746		4.10568	-0.79653		3.91279
MAB_3442	-1.02915		2.06172	-0.57837		1.33182
MAB_2073	-1.03107		2.70928	-0.49778		1.46842
MAB_4893c	-1.03131		3.24464	-0.53837		1.64643
MAB_0559	-1.03586		2.4514	-0.80037		1.7385
MAB_2718c	-1.03666		3.45738	-0.42924		1.78017
MAB_4039c	-1.03699		2.98796	-0.54273		1.41101
MAB_4105c	-1.04136		2.94589	-1.09404		2.90672
MAB_4036	-1.04141		2.43544	-0.49614		1.56191
MAB_3962	-1.04197		2.1856	-0.27186		0.278135
MAB_3493	-1.04351		2.05644	-0.97043		1.5594
MAB_1894c	-1.04447		3.08997	-0.46124		1.99851
MAB_1106c	-1.04587		2.58155	0.049725		0.063219
MAB_0197	-1.04781		2.70938	-0.98948		2.30572
MAB_1822	-1.05171		2.2751	-0.74633		1.74932
MAB_4799c	-1.05539		3.08898	-0.60862		2.08401
MAB_2260	-1.05616		2.3866	-0.50423		1.38702
MAB_1998	-1.06139		3.37034	-0.11984		0.262212
MAB_1300c	-1.06303		3.41709	-0.25947		0.967546
MAB_4563c	-1.06482		3.61524	-0.41332		2.32505
MAB_3495	-1.06508		2.67596	-0.2663		0.917446
MAB_4266c	-1.06723		3.10023	-0.9013		2.8386
MAB_2623c	-1.06831		3.56813	-0.42028		1.6143
MAB_3740c	-1.07068		3.95853	-0.37996		1.91645
MAB_4427c	-1.07089		2.46521	-0.66358		1.43638
MAB_2477c	-1.083		2.4771	-0.81629		2.22085
MAB_4107c	-1.08635		2.83292	-0.6984		1.60654
MAB_3597c	-1.08834		2.83121	0.393989		1.33526
MAB_2162	-1.09		4.21242	0.017737		0.045144
MAB_2213	-1.09068		3.68568	-0.44487		1.2587
MAB_4805	-1.09267		2.71614	-0.42946		1.12753
MAB_4037	-1.09457		3.48247	-0.5422		2.38312
MAB_0830	-1.09627		2.82666	0.044112		0.06214
MAB_2930c	-1.09649		3.39181	-0.43323		1.44531
MAB_2227c	-1.09742		3.78963	-0.50573		2.29877
MAB_1723	-1.09961		2.65014	-0.31485		0.690372
MAB_2982c	-1.09983		2.08881	-0.63399		0.859419
MAB_4703c	-1.10038		3.36485	-0.53905		2.17548
MAB_2505c	-1.10137		2.31344	0.254691		0.793868
MAB_4115c	-1.10282		3.91672	-0.72757		2.95669
MAB_4816c	-1.10375		3.99801	-0.36465		1.4244
MAB_3732c	-1.10929		4.34047	-0.54358		1.98747
MAB_1371	-1.10985		3.57226	-0.46304		1.02061
MAB_4314	-1.11085		2.17915	-0.57977		0.956209
MAB_4566c	-1.11135		3.80031	-0.47464		2.1019
MAB_3119c	-1.11452		2.3866	-0.33973		0.837163
MAB_4702c	-1.11452		3.3893	-0.40856		1.31736
MAB_1833	-1.11863		2.98161	-0.59377		1.3839
MAB_1831	-1.119		2.61302	-0.40037		0.608188
MAB_3558	-1.12044		2.65544	-0.6088		1.05294
MAB_2250	-1.12438		2.32195	-1.02508		1.52836
MAB_4596c	-1.12612		3.87506	-0.5914		3.00667
MAB_1562	-1.12617		3.0115	-0.50069		1.44186
MAB_1232c	-1.13032		3.34424	-0.56368		2.05949
MAB_3314	-1.13169		2.14033	-0.66228		1.6004
MAB_4033	-1.13245		3.01428	-0.65923		2.74692
MAB_1541	-1.13558		3.44439	0.348768		1.23921
MAB_1095	-1.13688		3.02557	-0.53179		1.27189
MAB_4423	-1.1414		3.73274	-0.64737		2.6253
MAB_3259c	-1.14207		2.55725	-0.84243		2.03397
MAB_1281c	-1.14208		2.41438	-0.72416		1.29239
MAB_0231	-1.14563		2.37943	-0.62436		0.7299
MAB_4034	-1.14589		3.0066	-0.7141		2.87871
MAB_0617	-1.15036		2.49874	-0.70247		1.0942
MAB_1529c	-1.15464		2.23128	-1.28255		2.26368
MAB_2137	-1.15687		3.84299	-0.57497		2.77064
MAB_0276	-1.1595		4.10568	0.071051		0.217745
MAB_1828	-1.15955		2.10473	-0.59805		0.650476
MAB_2614	-1.16062		3.77915	-0.56747		2.925
MAB_4035	-1.16236		3.4797	-0.73602		2.98483
MAB_0536	-1.16253		2.45453	-0.60322		0.727087
MAB_0351	-1.16499		3.34424	0.068653		0.165356
MAB_1213c	-1.16574		2.04845	0.536097		0.822933
MAB_4691c	-1.16667		5.05669	-0.59984		3.46514
MAB_0781	-1.17133		2.35492	-1.11138		1.92481
MAB_2304c	-1.17564		2.81979	-1.03745		2.88738
MAB_4594c	-1.1776		4.23484	-0.60639		2.783
MAB_2121c	-1.18046		2.43405	-1.45437		3.39863
MAB_1771	-1.18081		2.78468	-0.60972		1.85295
MAB_3461c	-1.18353		2.49338	0.260626		0.55436
MAB_3221c	-1.18373		2.42937	-0.80304		1.3244
MAB_3276	-1.18815		3.0115	-0.55183		1.21072
MAB_2966c	-1.18974		2.14861	0.075705		0.106109
MAB_1226	-1.1913		4.01858	-0.80069		3.43573
MAB_1932c	-1.19236		4.1009	-0.38862		1.72566
MAB_1686	-1.19502		2.07666	-0.36769		0.766813
MAB_1228	-1.1973		3.87355	-0.85826		3.52995
MAB_0619	-1.2029		2.11591	-0.79523		1.12849
MAB_1760	-1.20304		2.74005	-0.64173		1.41088
MAB_0211	-1.20366		2.61302	-0.75307		0.907641
MAB_2816c	-1.20765		2.89048	-0.45049		1.04638
MAB_0658	-1.21019		3.28002	-0.63158		1.88016
MAB_3146c	-1.21145		2.60422	-0.59753		1.00796
MAB_1832	-1.21183		3.39507	-0.14851		0.34804
MAB_1762	-1.21494		2.8303	-0.29215		0.645692
MAB_0673	-1.21563		3.38878	0.361911		1.52115
MAB_1221	-1.21733		3.02046	-0.23985		0.334839
MAB_3467c	-1.21753		4.94066	-0.1483		0.422105
MAB_4032	-1.2197		2.49014	-1.03476		1.90113
MAB_4147c	-1.22099		2.32444	-0.256		0.57532
MAB_4352c	-1.22162		3.2141	-0.44437		2.06483
MAB_4689c	-1.2262		3.97659	-0.75879		2.94859
MAB_1313	-1.23011		2.89849	-0.6234		1.22798
MAB_0443	-1.23434		3.50576	-0.64566		1.98103
MAB_2167	-1.23661		3.16965	-0.14605		0.421816
MAB_4307	-1.24362		4.30685	-0.5605		3.22199
MAB_1007c	-1.2442		3.99775	-0.60289		1.99072
MAB_4108c	-1.25076		2.86359	-0.97224		2.2307
MAB_4098c	-1.25502		5.064	-0.70961		4.09206
MAB_2038	-1.25581		2.6512	-0.87964		1.44589
MAB_2916	-1.26063		3.94134	0.08878		0.252935
MAB_0397c	-1.26175		2.277	-1.04677		1.93029
MAB_1766	-1.26329		3.14479	-0.38564		1.42701
MAB_1724c	-1.26378		3.61299	-0.44259		1.32418
MAB_4466	-1.27018		2.69119	-0.60539		1.1199
MAB_3637c	-1.27181		3.30374	-0.69828		1.40565
MAB_1041	-1.27438		2.63943	-0.88256		1.62565
MAB_4890	-1.27774		2.14033	-0.49964		1.35333
MAB_1032c	-1.27828		3.99844	-0.34231		1.4493
MAB_1008c	-1.27928		4.19388	-0.64613		2.90672
MAB_0716c	-1.2803		2.98849	-0.91666		2.32933
MAB_3863	-1.28186		2.24644	-0.414		0.682921
MAB_0271	-1.29736		3.22916	-1.03838		2.53727
MAB_0127c	-1.30745		2.60772	-0.781		1.98747
MAB_1506c	-1.3146		4.11981	-0.45637		1.33173
MAB_2252	-1.31962		2.1806	-0.70043		1.71517
MAB_4103c	-1.32368		3.73945	-1.40245		3.10663
MAB_1732	-1.32998		2.63407	-0.44344		0.661577
MAB_4109c	-1.33216		3.63769	-0.75085		2.38492
MAB_1759	-1.33299		3.38194	-0.56137		1.01517
MAB_2918c	-1.3358		2.51421	-0.44846		1.08471
MAB_2074	-1.33698		2.90171	-0.6333		0.902225
MAB_3049c	-1.34398		3.0041	-0.18465		0.34376
MAB_1097	-1.34881		3.28002	-0.63041		1.15786
MAB_3729c	-1.35099		3.51563	-0.69641		1.24236
MAB_1770	-1.35696		3.14282	-0.42681		0.990333
MAB_0782	-1.36129		2.95165	-0.77566		1.24808
MAB_2265c	-1.36198		3.54568	-0.98558		2.34544
MAB_3730c	-1.36906		3.23639	-0.43825		0.610694
MAB_1823c	-1.37078		2.66436	-0.91927		1.41088
MAB_4381c	-1.37529		3.25214	-0.62508		1.86291
MAB_2259	-1.38582		2.92547	-0.79673		1.85307
MAB_2083	-1.39195		2.5481	-0.75036		1.28871
MAB_2136	-1.42386		3.51563	-0.91059		3.10968
MAB_2138	-1.42561		4.17536	-0.46772		2.33978
MAB_2145	-1.42947		4.51207	-0.87534		2.60773
MAB_2139	-1.43321		4.3803	-0.67773		3.34934
MAB_4778c	-1.44805		2.89357	-0.78659		1.09852
MAB_2144	-1.4513		3.66194	-0.66599		2.253
MAB_2146	-1.45429		4.18276	-1.00702		3.4059
MAB_4806c	-1.46058		3.43316	-0.48064		1.68549
MAB_1768	-1.4652		3.08898	-0.85658		1.62565
MAB_3957	-1.46981		2.38487	-0.9415		1.30294
MAB_3583c	-1.47132		4.40371	-0.78907		2.85123
MAB_1752	-1.47223		2.3358	-0.51023		0.604268
MAB_2143	-1.4964		3.91672	-0.96608		2.60952
MAB_4567c	-1.50306		3.43316	-0.83137		1.75673
MAB_4100c	-1.50319		3.59104	-0.76024		1.37255
MAB_4766	-1.50868		4.35562	0.171022		0.366481
MAB_2141	-1.5115		5.05669	-0.77079		3.00667
MAB_4722	-1.51675		3.37806	-0.6664		1.29404
MAB_1006c	-1.52778		3.85736	-0.57913		2.12714
MAB_4565c	-1.53827		4.10568	-0.66331		2.36723
MAB_4273c	-1.55383		4.94066	0.169729		0.921571
MAB_2586	-1.55829		3.62818	-0.64696		1.41088
MAB_3700c	-1.5603		2.4771	-0.02072		0.013605
MAB_4690c	-1.60556		5.32037	-0.88149		3.56452
MAB_2142	-1.62729		4.34047	-0.50946		2.08389
MAB_2607	-1.64662		2.23053	0.204606		0.329431
MAB_1767	-1.67953		3.55753	-0.51083		1.63032
MAB_1769	-1.82006		3.38519	-0.81526		1.15613
MAB_4403c	-1.82436		4.21259	-0.45991		1.16611
MAB_2251	-1.84316		2.58943	-0.58681		0.990333
MAB_3584	-1.88221		5.10322	-0.96901		3.81726
MAB_0444	-2.13482		3.08997	-0.80018		1.20659
MAB_1835c	-0.62988		1.99987	-0.43415		1.23798
MAB_4935	0.935183		1.99987	0.350145		0.882502
MAB_1926	0.538991		1.99931	-0.67049		2.57415
MAB_4315c	-1.0108		1.99931	-0.56667		0.95675
MAB_4264c	0.668425		1.99931	-0.14909		0.477753
MAB_2432c	0.833855		1.9988	0.929632		2.61543
MAB_2171	-0.77423		1.99845	0.163429		0.392002
MAB_3704	-0.76743		1.99845	-0.81467		2.08297
MAB_3089c	-0.56343		1.99284	-0.04007		0.067909
MAB_2664c	0.86664		1.99186	0.881398		2.82559
MAB_2009	0.778964		1.98963	0.45638		1.31503
MAB_4492c	-0.86223		1.9881	-0.10047		0.156075
MAB_2616c	-0.82927		1.9843	-0.48863		0.971056
MAB_0432	0.809198		1.98371	0.162532		0.407654
MAB_4821c	-0.76207		1.98367	0.064311		0.177721
MAB_4748c	-0.61468		1.98367	0.068178		0.151335
MAB_0011c	-0.78315		1.97924	-0.25213		0.561867
MAB_2553	0.618787		1.97497	-0.19077		0.432021
MAB_4251	1.02653		1.97481	0.525774		1.86118
MAB_1250c	0.44272		1.97481	0.053661		0.234957
MAB_4389	-0.71106		1.97437	-0.32139		1.07364
MAB_3566c	-0.77086		1.97437	-0.33441		0.705998
MAB_1051c	-0.45643		1.97406	-0.34602		1.41172
MAB_4817	-0.6223		1.97149	-0.82358		2.76559
MAB_1492	-0.50013		1.97034	-0.09233		0.383652
MAB_4939	0.760401		1.96888	0.389261		0.955373
MAB_0367c	1.01233		1.96831	0.414347		0.602466
MAB_1675	0.752996		1.96831	0.688072		1.54808
MAB_2764c	-0.49643		1.96831	-0.4857		2.4984
MAB_2253	-0.69579		1.96777	-0.22349		0.667711
MAB_3320c	1.22769		1.96328	0.511046		0.780905
MAB_3059c	0.751685		1.96317	0.765854		2.21762
MAB_3363c	0.960521		1.96317	0.76848		3.3644
MAB_3050	-0.62547		1.96223	-0.97185		3.41618
MAB_3284c	0.644214		1.96223	0.380704		1.92517
MAB_0887c	0.803515		1.96155	-0.17598		0.418773
MAB_1677	-0.56246		1.96032	0.158459		0.603876
MAB_1454	-0.82469		1.96032	-0.74463		1.57049
MAB_0207c	0.588155		1.95854	0.498482		1.85447
MAB_4809c	-0.70734		1.95854	-0.4099		0.700965
MAB_1954c	0.591343		1.95428	0.418608		1.75769
MAB_2161c	0.59134		1.9528	0.41997		1.81786
MAB_4627	-1.13419		1.9528	-0.95431		1.0814
MAB_0056c	0.494473		1.9528	0.154184		0.585969
MAB_3556	-0.66389		1.95253	-0.06248		0.139683
MAB_0358	0.799544		1.95251	-0.19124		0.52075
MAB_4101	-0.6949		1.94686	-0.5733		1.82722
MAB_1160	0.598602		1.94686	0.019089		0.036646
MAB_1982	-0.47888		1.94686	-0.10119		0.357972
MAB_0582c	0.735624		1.94639	0.132752		0.288363
MAB_4678	-1.14743		1.94551	-1.01531		2.30572
MAB_0401	0.558361		1.94527	-0.42333		2.08401
MAB_4224	-0.41354		1.94447	-0.50723		2.7076
MAB_4089c	-0.8501		1.94338	-0.36119		0.418952
MAB_1553c	-0.67477		1.94338	-0.84386		2.4952
MAB_3158c	-0.53479		1.94229	0.668503		2.03857
MAB_3047c	0.477587		1.94068	0.343377		1.10966
MAB_1453	-0.54081		1.94068	0.018252		0.045853
MAB_0499	1.14569		1.93865	0.513215		0.966193
MAB_3677	-0.64331		1.93865	-0.24759		0.727729
MAB_4908c	0.744087		1.93865	0.853176		2.34145
MAB_2876c	-0.40615		1.93444	0.148988		0.850209
MAB_0818	-0.73409		1.93399	0.076662		0.121715
MAB_1085c	0.756285		1.93318	0.040989		0.067909
MAB_0934	0.718033		1.93318	0.679104		1.64928
MAB_0959	1.09708		1.92911	0.594771		1.09423
MAB_4552	-0.56016		1.9289	-0.27004		1.0699
MAB_1496c	-0.67377		1.92753	-0.55501		1.51437
MAB_0321c	1.69845		1.92705	1.03547		1.9956
MAB_0829	-1.32173		1.92705	-0.86883		0.878497
MAB_3044c	0.804095		1.92705	-0.48679		1.61322
MAB_2900	0.914148		1.92705	0.875908		2.6481
MAB_1299c	0.639391		1.92705	1.02322		2.86083
MAB_1839	0.735778		1.92705	1.06215		3.10663
MAB_1834	-0.61807		1.92705	-0.27903		1.14306
MAB_1763	-0.79077		1.92705	-0.38471		1.02821
MAB_3087c	-0.53001		1.92705	-0.46377		1.86725
MAB_0626	-0.46105		1.92705	-0.02418		0.072755
MAB_2550c	-0.71729		1.92705	-0.07428		0.082688
MAB_3788c	-0.51084		1.92705	-0.18963		1.00047
MAB_3246c	0.59956		1.92705	0.460996		1.75902
MAB_4076	1.26723		1.92543	0.606431		1.60988
MAB_0896c	-0.62159		1.92261	-0.67302		2.15144
MAB_3232c	0.923097		1.92255	0.392463		0.842822
MAB_0699c	0.457775		1.91945	0.098896		0.291739
MAB_0230	-1.38725		1.91862	-0.70745		1.30869
MAB_1391	0.622057		1.91848	0.03454		0.081523
MAB_3891c	-0.63551		1.91628	0.179699		0.503738
MAB_3245	-0.64495		1.91628	-0.17406		1.12799
MAB_0461	2.2665		1.91626	2.26017		1.95718
MAB_2561c	0.537962		1.91546	0.779441		2.97256
MAB_2222c	-0.47147		1.91516	-0.41133		0.802577
MAB_4052c	0.98231		1.91509	0.643241		2.16207
MAB_0222c	-1.00109		1.91284	-0.64587		1.91857
MAB_3612c	0.605636		1.91223	0.212631		0.841779
MAB_2387	-0.66771		1.91089	0.011677		0.014618
MAB_4670c	-0.90399		1.9094	0.188094		0.360102
MAB_2169c	-0.75863		1.9094	-0.62873		1.51124
MAB_4546c	0.693952		1.9094	0.986318		3.3644
MAB_4148c	-0.44628		1.9094	-0.16243		0.834613
MAB_3670c	-0.42995		1.9094	0.116456		0.579322
MAB_4888	-0.7121		1.90762	-0.70623		1.05005
MAB_4465	-1.09654		1.90762	-0.7936		1.2247
MAB_4049c	0.472796		1.90762	-0.35525		1.91765
MAB_0698	0.490008		1.90746	0.033737		0.076585
MAB_0395c	0.892604		1.90732	0.474524		1.57049
MAB_3996	0.591955		1.90732	-0.06352		0.190452
MAB_4440c	-0.74584		1.90691	-0.97589		1.84863
MAB_3364	0.529978		1.90651	0.368611		1.60654
MAB_0279c	-0.53767		1.90586	-0.45525		1.64737
MAB_1252	0.797241		1.90568	0.391066		1.06281
MAB_0450c	0.680655		1.90278	-0.21769		0.452107
MAB_1093c	-0.61191		1.90278	-0.49048		1.39516
MAB_4246	0.46902		1.90253	0.041735		0.130026
MAB_0956c	0.523943		1.90246	-0.0215		0.042123
MAB_2767	-1.01103		1.90126	-0.57747		1.05214
MAB_4467	-0.72663		1.90088	-0.48136		1.27346
MAB_1487c	-0.75065		1.90081	-0.35943		1.40753
MAB_4244c	0.728727		1.89865	0.173293		0.534115
MAB_0920	-0.66694		1.89836	0.062939		0.089421
MAB_4593c	-0.53183		1.89744	-0.07842		0.259194
MAB_1875c	0.405521		1.89744	-0.14342		0.699405
MAB_1191c	0.536518		1.89743	0.058231		0.181597
MAB_4472	0.501026		1.89691	-0.07135		0.288363
MAB_2480	0.678498		1.89688	0.006995		0.00599
MAB_4717c	-1.04848		1.89688	-1.00948		1.93603
MAB_2735c	1.77193		1.89622	1.30696		1.37767
MAB_2417	-0.54458		1.89622	-0.6757		1.71951
MAB_2068c	-0.74203		1.89622	-0.47047		1.90332
MAB_1327	-0.81111		1.89532	-0.74277		0.977305
MAB_0663	-0.47167		1.89532	-0.09832		0.467914
MAB_3236c	0.51093		1.89167	0.13799		0.555952
MAB_4127c	-0.44946		1.89167	-0.16157		0.958599
MAB_3340	0.754298		1.89071	0.902961		3.21568
MAB_3312	-0.71011		1.8905	-0.1249		0.347104
MAB_4075	0.898976		1.88967	-0.25384		0.784557
MAB_3405	-0.38689		1.88888	-0.13591		0.84131
MAB_1527	-0.4767		1.88885	0.041749		0.142909
MAB_3193c	1.30359		1.88883	1.7911		2.253
MAB_2391	-0.50847		1.88859	-0.1762		0.788556
MAB_1444	0.931497		1.88802	0.439298		0.964247
MAB_1593c	-0.42418		1.88802	-0.09306		0.500659
MAB_2572c	-1.14129		1.8857	-0.82978		1.43922
MAB_2832c	0.548618		1.8857	0.211202		0.598523
MAB_1931c	-0.90164		1.88305	-0.33687		1.47918
MAB_0058c	0.553872		1.88118	-0.7181		2.66119
MAB_2597	0.944821		1.8805	0.05852		0.071182
MAB_2078	-0.43635		1.8805	0.31425		1.50099
MAB_3238c	0.488562		1.8805	0.090731		0.291739
MAB_1719	0.668309		1.88014	0.295427		1.08556
MAB_0581c	0.801204		1.87737	0.393954		1.012
MAB_0324c	0.805457		1.87737	0.26877		0.529975
MAB_4544c	-0.44266		1.87737	-0.4668		2.23739
MAB_1094	-0.50372		1.87737	-0.34885		1.76104
MAB_1147c	0.586103		1.87717	0.246623		0.739225
MAB_1184c	0.725943		1.87539	0.409428		1.68767
MAB_0502c	0.512992		1.87365	-0.66052		2.5495
MAB_3335c	-0.57106		1.87365	-0.4458		2.00926
MAB_2911c	-0.54512		1.87365	-0.02611		0.066743
MAB_1655	0.570749		1.87353	0.262731		0.639363
MAB_3765	0.642966		1.87283	-0.03604		0.085011
MAB_4348c	-0.62971		1.87281	0.013865		0.021465
MAB_1479	-0.67052		1.87212	-0.57146		2.39772
MAB_0315	-0.90157		1.87156	-0.49526		1.98707
MAB_1279	-0.5733		1.87156	0.185192		0.648297
MAB_3691c	0.903965		1.87123	0.277786		0.72582
MAB_2257	-0.51989		1.87123	-0.44451		1.31236
MAB_0142c	-0.53152		1.86807	-0.2136		0.882384
MAB_3567c	-1.2097		1.86769	-0.31416		0.62159
MAB_2114c	0.636967		1.86751	0.528945		1.96327
MAB_0061	-0.52737		1.86734	-0.09291		0.292727
MAB_0177	0.522736		1.86657	-0.0295		0.075661
MAB_2228c	-0.5996		1.86462	0.002881		0.004789
MAB_2988	0.624432		1.86462	0.352959		1.86485
MAB_3656c	0.621411		1.86462	0.15688		0.460385
MAB_0194	0.613		1.86434	0.097359		0.197795
MAB_0718c	0.770369		1.86368	0.364229		1.05944
MAB_1687	-1.50246		1.86189	-0.36959		0.530874
MAB_1815	-1.00447		1.86189	-0.73756		1.18291
MAB_0798c	0.956215		1.85686	0.565934		1.1647
MAB_4086	-0.48606		1.85622	-0.47092		2.23933
MAB_1064	0.501058		1.85508	-0.07587		0.171562
MAB_4880c	-0.87257		1.85352	-0.14439		0.151335
MAB_0010c	-0.53221		1.852	0.001856		0.002837
MAB_4338c	-0.44586		1.852	-0.51447		1.87155
MAB_0690	-0.50243		1.852	-0.67352		2.3125
MAB_1533c	0.6064		1.85127	0.035051		0.076991
MAB_0166	-0.46569		1.85088	0.131897		0.495487
MAB_2205	0.659577		1.84981	0.339969		0.98145
MAB_4185c	0.468751		1.84981	0.392665		1.79899
MAB_2186	0.653449		1.8494	-0.04852		0.15481
MAB_0949c	-0.52915		1.84517	-0.11382		0.480132
MAB_3007c	0.826527		1.84491	0.423801		0.876848
MAB_0485	0.512358		1.84326	0.996858		3.53452
MAB_0441	-0.39377		1.84326	0.010305		0.027497
MAB_2411c	0.490137		1.84283	-0.02293		0.067617
MAB_4064	1.26697		1.84174	0.831035		2.00696
MAB_3481	-0.41563		1.84174	-0.46305		2.51366
MAB_4391	1.10159		1.84161	0.778108		2.61564
MAB_0198	0.672864		1.84135	-0.02684		0.047177
MAB_3598c	-0.43368		1.84135	0.396289		2.42661
MAB_2605c	-0.51352		1.84033	0.11234		0.405656
MAB_2406	0.490019		1.8386	-0.09111		0.467914
MAB_2316	-0.45508		1.83826	-0.36489		2.02101
MAB_3092c	0.739541		1.83716	1.04101		2.8981
MAB_1906	0.804112		1.83716	-0.03148		0.043244
MAB_0711	1.12643		1.83707	0.369571		0.55051
MAB_4458c	0.627766		1.83679	0.116734		0.288341
MAB_2979	-0.59722		1.83664	-0.18549		0.669914
MAB_4674c	0.602903		1.83664	0.6747		2.69023
MAB_3633	0.43694		1.83664	-0.22592		1.13582
MAB_0306c	0.637397		1.83616	0.39582		1.03568
MAB_4828c	-0.99877		1.83607	-0.6055		1.38499
MAB_4407c	0.480539		1.83518	0.941828		3.49322
MAB_0160	0.92784		1.83429	1.48314		3.10663
MAB_0075	-0.66442		1.83227	-0.22308		0.585309
MAB_2313	0.519561		1.83227	0.54		2.42441
MAB_0491	0.488527		1.83227	0.106039		0.301893
MAB_3916c	0.520755		1.83227	-0.07539		0.147038
MAB_2512	-0.68504		1.83227	-0.23394		0.546566
MAB_1144c	0.606644		1.8313	0.083291		0.252049
MAB_2335	0.41617		1.83124	0.061132		0.26205
MAB_1857c	1.94914		1.82869	0.61075		1.52115
MAB_3671c	0.568951		1.82869	0.120845		0.408498
MAB_2084	-0.87035		1.82826	-0.52862		1.22806
MAB_3237c	0.594307		1.8269	0.264106		0.729524
MAB_4159	0.907566		1.82562	0.603768		1.66994
MAB_0130	-0.45682		1.82483	-0.48669		2.12954
MAB_4941	-0.79314		1.82434	0.188703		0.336847
MAB_2912c	-0.39852		1.82137	0.002293		0.00599
MAB_0764c	-0.93454		1.82109	-1.07863		2.60931
MAB_4682c	-0.62511		1.82109	0.164431		0.265586
MAB_4726	0.720991		1.82039	0.691726		2.23225
MAB_4585c	-0.51249		1.82039	-0.43046		1.78827
MAB_2913	-0.80336		1.81858	-0.22471		0.547999
MAB_1121	0.521		1.8185	-0.25841		1.10767
MAB_4144	1.31727		1.81166	1.07069		1.04885
MAB_0178	0.483945		1.81044	0.168347		0.840571
MAB_3365	0.494783		1.80855	-0.04547		0.140553
MAB_2002	0.72546		1.80645	0.415399		1.57328
MAB_4410c	0.540756		1.80574	0.67258		2.63776
MAB_1512	0.434319		1.80574	-0.08138		0.205145
MAB_3546	0.572539		1.80483	0.200767		0.457411
MAB_2312	0.670458		1.80483	0.530178		2.05073
MAB_1534	0.615981		1.80474	-0.0758		0.153292
MAB_4156c	0.499777		1.80406	0.09864		0.358802
MAB_4576c	1.22977		1.80137	1.38018		3.11147
MAB_1338	0.783577		1.80137	0.345484		0.990585
MAB_2638c	-0.64038		1.80091	-0.29273		1.09076
MAB_4316	-0.94468		1.80036	-0.65633		0.572535
MAB_0263	-0.63103		1.80036	-0.42295		1.32769
MAB_4668c	-0.618		1.7987	0.017129		0.041718
MAB_1420	-0.38424		1.7987	0.010163		0.030335
MAB_1056	-0.39182		1.7931	-0.60027		2.95649
MAB_1731	-2.21095		1.7927	-0.21162		0.269469
MAB_3302	0.708298		1.7927	0.156631		0.421816
MAB_3137	1.04028		1.7909	0.29067		0.560028
MAB_4328c	-0.53593		1.7909	-0.64063		1.39846
MAB_3606c	-0.5235		1.7909	-0.35214		1.55378
MAB_1190	0.475906		1.78951	0.376755		1.1549
MAB_0262	-0.5349		1.78895	-0.32916		1.29239
MAB_1404	-0.62334		1.78861	-0.26076		0.885108
MAB_2012	0.613346		1.78827	0.481544		2.20774
MAB_4734	0.486455		1.78491	-0.15797		0.670948
MAB_3766	0.493971		1.78197	-0.34893		1.79494
MAB_0452c	0.491232		1.78089	0.106939		0.138648
MAB_0484	0.416998		1.77901	-0.14643		0.399531
MAB_1283c	-0.83302		1.77767	0.153602		0.339042
MAB_3621c	-0.65086		1.77767	0.319374		1.30824
MAB_3759c	0.466336		1.77767	0.02351		0.069563
MAB_0107c	0.853395		1.77767	0.406027		0.572441
MAB_1361c	0.66883		1.77767	0.353472		1.22307
MAB_1966c	-0.41133		1.77767	-0.32662		1.90237
MAB_4646	-0.49513		1.77757	-1.01073		2.93397
MAB_1588c	-0.78591		1.77716	-0.99003		0.896079
MAB_1872c	0.670353		1.77716	1.00523		2.59676
MAB_4870c	0.959754		1.77593	0.692791		1.7882
MAB_2303	-0.41682		1.77593	-0.4699		2.31207
MAB_3917c	1.17344		1.77577	0.166365		0.153902
MAB_2159	0.619891		1.77414	-0.09312		0.340834
MAB_4913c	0.935927		1.772	0.745511		2.25716
MAB_1829	-0.72767		1.77195	-0.19408		0.473936
MAB_3269c	-0.42667		1.77129	-0.28883		1.84974
MAB_0299	-0.50477		1.76838	-0.41343		1.24293
MAB_3613c	0.617389		1.76815	-0.08256		0.109219
MAB_1438	0.398573		1.76815	-0.21855		1.32212
MAB_2005	0.386177		1.76757	0.097876		0.281826
MAB_4231	-0.59077		1.76491	-0.7754		1.91722
MAB_0601	0.646759		1.76485	0.208875		0.623743
MAB_4085c	-0.55006		1.76485	-0.40116		1.01465
MAB_3642	-0.52109		1.76118	-0.25802		1.11121
MAB_3587c	0.620442		1.76086	-0.00125		0.001824
MAB_4693	-0.55237		1.76086	-0.61895		1.7605
MAB_3293c	-0.60985		1.75982	-0.26375		0.811915
MAB_3198c	0.674929		1.75694	0.151368		0.42382
MAB_2059	1.02873		1.75589	0.464028		0.405008
MAB_4683c	-0.65151		1.75508	-0.09578		0.236715
MAB_4480c	0.559314		1.75481	0.127811		0.386666
MAB_4491c	-1.63986		1.75471	-1.02194		1.62287
MAB_0418	-0.37133		1.75471	-0.20403		0.989124
MAB_1990	-1.03342		1.75456	-0.45207		0.986313
MAB_0467	1.94445		1.75456	0.649691		0.800983
MAB_2544c	-0.52211		1.75355	0.009886		0.024056
MAB_4882c	-0.63918		1.75309	0.236708		0.834661
MAB_0838c	0.727331		1.75229	-0.69493		2.02101
MAB_4708c	-0.55204		1.75142	-0.32734		1.27189
MAB_3754c	-0.7514		1.75142	-0.25536		0.450047
MAB_3618c	-0.44781		1.75048	-0.12759		0.655833
MAB_1826	-0.60308		1.75008	-0.5814		2.02989
MAB_2721c	0.441898		1.75008	-0.27362		1.03177
MAB_1618	0.450628		1.74877	0.253927		0.837829
MAB_1383	1.3776		1.74817	0.443191		0.543278
MAB_1742	-0.83557		1.74617	-0.47814		0.777902
MAB_3205c	-0.4679		1.74531	0.386046		1.86894
MAB_0503	0.606951		1.74386	0.369044		1.18548
MAB_4362	-0.68976		1.74386	-0.36237		0.713501
MAB_2442c	-0.92576		1.74146	-1.01639		1.56578
MAB_1521	-0.50488		1.74146	-0.55017		1.29902
MAB_3285	0.650815		1.73926	0.026113		0.054518
MAB_0066c	0.952242		1.73915	0.426973		0.859275
MAB_2071	-1.54719		1.73851	-0.15257		0.15712
MAB_2292c	-0.63137		1.7383	0.259245		1.09294
MAB_2037	-0.72249		1.7372	-0.42399		1.49071
MAB_0088c	0.630211		1.7372	0.470449		1.57344
MAB_3398	-0.68911		1.73694	0.066287		0.091155
MAB_4449c	0.585348		1.73694	0.491218		1.22998
MAB_2403	0.435908		1.7304	-0.0282		0.094145
MAB_0104	0.998544		1.73017	0.685292		2.3191
MAB_3710	-0.62767		1.73017	-0.3036		0.81132
MAB_1223	-0.47311		1.72727	-0.13212		0.495347
MAB_1114	0.604205		1.72693	0.389699		0.983526
MAB_0415	0.469034		1.72672	0.274989		1.05214
MAB_4926	-0.73381		1.72606	-0.85184		2.08564
MAB_1217c	-1.10929		1.72585	0.217646		0.394663
MAB_3929	0.851525		1.72585	0.389811		0.595899
MAB_0599	-0.6059		1.72585	-0.52946		1.78222
MAB_2715c	-0.51349		1.72512	-0.01105		0.031536
MAB_1288	0.687453		1.72345	0.318538		0.800327
MAB_0775	-0.68939		1.72077	-0.46074		1.21026
MAB_3226c	0.402715		1.72077	0.639679		3.04217
MAB_2430c	-0.51515		1.72077	0.115057		0.307778
MAB_2785	-0.77248		1.72056	0.100096		0.224151
MAB_1852c	0.52853		1.71729	0.120601		0.195842
MAB_1865	-0.52314		1.71678	-0.06496		0.14406
MAB_1490	-0.54725		1.71633	-0.22501		0.442007
MAB_1406c	-0.62589		1.71569	0.23392		0.484227
MAB_1115	-0.46632		1.71569	0.009282		0.02486
MAB_3557	-0.63232		1.71163	-0.52478		1.26417
MAB_0558c	0.548828		1.71159	-0.24976		1.02902
MAB_3067c	-0.47871		1.71159	-0.06583		0.193836
MAB_3038	-0.43469		1.71159	-0.23077		1.20957
MAB_3470c	-0.40167		1.71159	-0.10109		0.511761
MAB_3771c	0.580343		1.71159	0.634355		3.11883
MAB_2081	-0.51715		1.71102	-0.04446		0.092143
MAB_2976	0.967691		1.71055	0.068837		0.091982
MAB_2296	-0.49917		1.7101	-0.10823		0.631273
MAB_3743c	0.375725		1.70938	-0.07547		0.380326
MAB_1605	0.646215		1.70883	0.465741		1.51737
MAB_1399	-0.59853		1.70621	-0.23841		0.807744
MAB_0528c	-0.54507		1.70581	-0.78211		2.73746
MAB_0007	-0.74216		1.70435	0.074562		0.070015
MAB_3218	-0.43814		1.70435	0.216512		1.22571
MAB_1509	-0.43509		1.70435	-0.24088		0.999538
MAB_2300	-0.65084		1.70408	-0.79214		1.9803
MAB_0850	0.669438		1.70408	0.714582		1.99902
MAB_4737	-0.44544		1.70297	-0.28118		1.02696
MAB_0788	0.686503		1.70266	0.316057		0.639234
MAB_0668c	-0.54244		1.70266	-0.28528		1.28313
MAB_0876	0.431629		1.70266	-0.03964		0.067909
MAB_0762	-0.44268		1.70198	-0.01923		0.042949
MAB_4447	1.01173		1.70013	1.07943		1.88509
MAB_1667	0.601109		1.69706	0.465144		1.87007
MAB_4827c	-0.78088		1.69706	-0.59277		1.2733
MAB_4152c	-0.46844		1.69662	-0.37668		1.85451
MAB_3619c	0.664901		1.69603	0.327977		0.964247
MAB_1358c	-0.62526		1.69531	-0.59864		2.2126
MAB_1209	-0.36186		1.69411	-0.12659		0.521903
MAB_3961c	-0.72592		1.69357	-0.33657		0.610694
MAB_1934	0.480461		1.69357	-0.10084		0.262301
MAB_3753c	-0.48815		1.69357	-0.20504		0.553547
MAB_4320c	1.48539		1.69135	-0.30392		0.464582
MAB_0292c	1.00158		1.69135	0.948584		1.25338
MAB_4205	0.45217		1.68984	0.256022		0.622634
MAB_1969c	-0.39756		1.68832	-0.14309		0.774932
MAB_3931c	1.25965		1.68779	0.56738		1.27346
MAB_1898	1.31945		1.68656	0.561906		0.932176
MAB_0144c	0.952835		1.68477	0.846211		2.02317
MAB_4329c	0.643817		1.68408	0.259977		0.840571
MAB_4936	0.629911		1.68227	0.046963		0.108774
MAB_0680c	-0.43757		1.68036	-0.4618		2.01453
MAB_3988c	0.775279		1.68009	0.388991		1.25574
MAB_0150c	-0.49831		1.6794	-0.50041		1.37217
MAB_4622c	-0.46111		1.6794	-0.37383		1.21378
MAB_3109c	-0.49311		1.67428	-0.67225		1.75289
MAB_2052	1.1235		1.67211	0.188414		0.243462
MAB_3611c	-0.53954		1.67171	-0.44137		2.14105
MAB_0979	0.923981		1.67121	-0.07571		0.091715
MAB_1903	0.588699		1.67121	0.362695		1.04629
MAB_0407c	-0.40541		1.67057	-0.07583		0.323673
MAB_2934	0.909837		1.66774	0.086279		0.13162
MAB_0435c	-0.95378		1.66742	-0.69135		0.961392
MAB_3742c	0.518762		1.66629	0.25939		1.16531
MAB_2814	0.426383		1.66628	-0.35248		1.81786
MAB_0428	-0.43749		1.6662	-0.5074		2.3289
MAB_4786c	1.38573		1.66407	1.23494		2.72984
MAB_2928	-0.46809		1.66354	-0.12989		0.540238
MAB_1467c	-0.42697		1.66354	-0.47453		2.4984
MAB_2639c	0.468215		1.66354	-0.03364		0.088318
MAB_0778	-0.69294		1.66288	-0.46635		1.03983
MAB_0903	1.23451		1.6619	0.999023		2.29877
MAB_4918c	-0.38208		1.6619	-0.60225		2.63935
MAB_r5052	-0.94168		1.66086	-0.36237		0.202034
MAB_4342c	-0.76312		1.66036	-0.40017		0.608712
MAB_2593	-0.55459		1.65934	-0.51478		1.42804
MAB_4833c	-0.88472		1.65934	-0.74122		0.716261
MAB_0462c	1.0917		1.65934	0.974465		2.50871
MAB_0834	-0.4866		1.65934	-0.0976		0.239829
MAB_4479	0.670058		1.65804	-0.43495		1.76799
MAB_4582c	-0.57831		1.65799	0.37415		1.81786
MAB_2263c	-0.44467		1.65769	-0.84279		3.64184
MAB_4408c	-0.53489		1.65651	0.454249		1.07364
MAB_0712c	0.457094		1.65566	-0.49878		2.08222
MAB_4283c	-0.54388		1.65388	-0.32142		0.741754
MAB_2154c	0.53951		1.65308	0.001446		0.00204
MAB_0902	0.708294		1.65223	0.505354		2.53096
MAB_2158c	0.589003		1.65203	0.547138		1.74242
MAB_4829c	-0.57573		1.6514	-0.54135		1.29404
MAB_3908c	-0.70668		1.64982	-0.56566		1.79061
MAB_0613	-0.54329		1.64936	-0.4301		1.41088
MAB_2036	-1.13859		1.649	0.471783		0.797859
MAB_0670	-0.75912		1.64792	0.399109		0.766857
MAB_1948c	0.560412		1.64792	0.423828		1.92553
MAB_0644c	-0.55812		1.64782	-0.65626		1.94245
MAB_1044c	1.088		1.64666	2.43894		3.26183
MAB_0526c	-0.40193		1.64606	-0.43731		2.0583
MAB_0155	0.556686		1.64566	0.591733		2.53771
MAB_4587c	0.499345		1.64566	0.415378		1.7003
MAB_3659c	0.413607		1.64566	0.218253		0.672062
MAB_2248	-0.47518		1.64566	-0.90162		3.44982
MAB_3013	0.546115		1.6454	-0.15234		0.450119
MAB_2547c	-0.56821		1.64499	-0.05718		0.129795
MAB_4489c	-0.80004		1.6449	0.128931		0.253083
MAB_0281	-0.38856		1.64435	-0.54623		2.80006
MAB_2819	0.738804		1.64365	1.0357		3.08148
MAB_0769c	1.10781		1.64365	0.650191		0.845818
MAB_3652	-0.52547		1.64337	0.105248		0.336847
MAB_2163	0.549125		1.64264	0.966214		2.5158
MAB_1010c	-0.43907		1.64152	-0.64836		2.8798
MAB_0119c	0.560471		1.63881	0.123381		0.392002
MAB_1448	-0.58624		1.63738	-0.87232		1.92831
MAB_1337c	0.470006		1.63678	0.476106		1.97375
MAB_1077	-0.37123		1.63678	-0.12414		0.477759
MAB_4250	1.04089		1.63582	0.537299		1.11539
MAB_3282c	0.430719		1.63417	0.198062		1.01166
MAB_1929	0.439876		1.63382	-0.12445		0.467914
MAB_1968c	0.809983		1.63378	0.671651		1.98747
MAB_4775c	0.347596		1.63256	-0.23225		1.29173
MAB_2051	0.613266		1.63183	0.032615		0.041882
MAB_2507	-0.56055		1.63181	0.121198		0.469701
MAB_4477c	-0.71252		1.63164	0.063271		0.109403
MAB_0002	0.509118		1.6294	0.049625		0.189174
MAB_3085c	0.493288		1.62896	-0.01642		0.042629
MAB_1162c	-0.46286		1.6287	-0.47165		1.92553
MAB_0385	-0.59545		1.6278	-0.62501		1.46662
MAB_4325c	0.637888		1.62687	0.347811		0.873235
MAB_1080	0.51658		1.62687	-0.0694		0.146109
MAB_1199	0.564381		1.62681	-0.00986		0.019057
MAB_0927	0.654325		1.62605	0.119373		0.356839
MAB_4679	-0.56414		1.62566	-0.54125		1.89634
MAB_3311c	0.894266		1.62542	1.55108		3.29538
MAB_2754	0.65696		1.62488	0.59303		1.50413
MAB_3568c	-0.73988		1.62303	-0.52983		1.38994
MAB_4873c	-1.05318		1.62303	-0.49697		0.554258
MAB_0595c	-0.44234		1.61991	-0.21956		0.908088
MAB_2107	-0.51367		1.61991	-0.73871		1.23921
MAB_3174	0.585255		1.61991	-0.47774		1.29379
MAB_0650	-0.66158		1.61991	0.246728		0.68578
MAB_3513c	0.375231		1.61813	-0.02297		0.042237
MAB_2615c	-0.39111		1.61813	-0.09198		0.436621
MAB_0986	-0.55654		1.61745	-0.63194		2.20056
MAB_3074c	-0.33634		1.61745	-0.25933		1.04541
MAB_0539	0.476395		1.61555	0.224567		0.897761
MAB_0931c	-0.54533		1.61555	-0.41259		1.51208
MAB_1079	-0.60335		1.61555	-0.31036		0.974995
MAB_3010	0.948526		1.61546	0.69053		1.61222
MAB_0905	1.03027		1.61532	0.779689		1.52722
MAB_2883c	0.68675		1.61469	0.520757		1.20957
MAB_1735	-0.79963		1.61024	-0.02399		0.039681
MAB_3066c	0.505918		1.61024	0.123993		0.426397
MAB_2173	-0.36577		1.61007	-0.03202		0.100085
MAB_0777	-1.1918		1.60842	-0.5945		0.438958
MAB_3664	0.665607		1.60832	0.522869		1.00068
MAB_4272c	-0.74583		1.60622	0.513651		1.266
MAB_4899c	0.490566		1.60622	0.307824		1.5037
MAB_2683c	1.43543		1.60592	1.15341		1.99689
MAB_0665	-0.93876		1.60193	-0.38231		0.483738
MAB_0630	-0.41921		1.60124	-0.50849		2.61763
MAB_2811c	0.599807		1.59854	0.108344		0.33577
MAB_3530c	-0.47747		1.59847	-0.624		2.51453
MAB_2058	0.763087		1.59812	0.325142		0.973653
MAB_3233	-0.57827		1.59812	-0.32591		1.09424
MAB_4796	-0.78329		1.59787	0.070171		0.109219
MAB_0517	0.479831		1.59746	0.473451		2.21011
MAB_1616	0.5441		1.59501	1.15871		2.80662
MAB_2788	0.488432		1.59501	-0.15583		0.731162
MAB_1676	-0.38492		1.59501	-0.31747		1.74791
MAB_1367c	0.539615		1.59441	-0.09573		0.249534
MAB_t5037	-1.4003		1.59433	-1.59556		1.18049
MAB_1878c	-0.44739		1.59396	-0.81673		2.45643
MAB_4322	-0.44035		1.59279	-0.16627		0.626432
MAB_4044c	1.137		1.59163	0.225972		0.492485
MAB_1827c	-0.88655		1.59137	-0.40508		0.723995
MAB_0318c	0.49207		1.59137	0.291393		0.861265
MAB_4305	-0.44701		1.59114	-0.29558		0.910736
MAB_2079	-0.68312		1.5905	0.37985		0.970521
MAB_4758	-0.56217		1.58815	-0.4585		1.06644
MAB_4186c	0.587668		1.58751	0.374003		0.978064
MAB_0754c	0.418858		1.58722	0.07593		0.197421
MAB_4644c	-0.51312		1.58703	-0.29546		0.855931
MAB_4616c	-0.5507		1.58703	-0.27326		0.952103
MAB_t5011	1.45088		1.58673	1.68621		1.7605
MAB_0437c	-0.61324		1.58673	-0.82859		2.81416
MAB_0841	1.0671		1.58475	0.934001		1.39656
MAB_1207	0.812823		1.58467	0.374897		0.822708
MAB_2560	0.408564		1.58467	-0.00802		0.017045
MAB_2955	-0.51501		1.58466	-0.32752		1.20414
MAB_4093	0.526017		1.58466	0.794902		2.7763
MAB_0910	-0.55083		1.58466	0.13679		0.7491
MAB_0369	0.465662		1.58466	0.040353		0.057847
MAB_0567c	0.685773		1.58461	0.087579		0.087787
MAB_0645c	0.527718		1.58112	-0.3245		1.51208
MAB_2856c	-0.44368		1.58109	-0.14307		0.519568
MAB_3718c	0.344107		1.58068	-0.17034		0.692933
MAB_0759c	-0.65883		1.57995	-0.22056		0.502578
MAB_1216c	-0.45708		1.57934	-0.09849		0.349496
MAB_3588	-0.34978		1.57657	-0.27936		1.70173
MAB_1782	-1.01438		1.57619	-0.04385		0.050641
MAB_3473c	0.406029		1.57619	0.4456		2.39928
MAB_3711	-0.45223		1.57594	-0.42066		1.81779
MAB_2350c	0.558986		1.5758	-0.0785		0.139683
MAB_3537c	0.585486		1.5758	0.136244		0.344479
MAB_0709	0.831593		1.57535	0.286129		0.346512
MAB_0563	0.656126		1.57428	-0.38804		1.26793
MAB_1249	0.499837		1.57352	0.096843		0.291162
MAB_4259c	0.522513		1.57322	0.018006		0.045661
MAB_3219	-0.9419		1.57103	-0.11089		0.122157
MAB_4002c	0.524108		1.57103	0.277837		1.01053
MAB_2256	-0.46164		1.56943	-0.44054		1.86433
MAB_1101	-0.50683		1.5681	-0.09877		0.255677
MAB_r5051	-1.28005		1.56709	0.582959		0.224317
MAB_2281	-0.93603		1.56684	-0.90545		1.37356
MAB_3882c	0.666034		1.56593	0.724271		1.81007
MAB_1964	0.563696		1.5592	0.04453		0.107357
MAB_4841	0.742176		1.55862	0.001263		0.0014
MAB_0406c	-0.41205		1.55821	0.417481		1.3038
MAB_0729c	0.704611		1.55743	0.273638		0.412934
MAB_1246c	2.72186		1.55687	2.11844		2.15761
MAB_3299c	-0.4427		1.55687	0.315835		1.50147
MAB_0080c	-0.79725		1.55531	-0.69466		1.77378
MAB_4255	0.539037		1.55531	-0.08067		0.252197
MAB_1792	1.93166		1.55505	#N/A	#N/A	#N/A
MAB_0662	-0.83487		1.55505	-0.2789		0.774517
MAB_4188	0.738036		1.55505	0.088319		0.144304
MAB_4176c	0.606372		1.55463	0.68974		1.48957
MAB_1268c	-1.06043		1.5545	-0.66901		1.02093
MAB_0909	-0.55225		1.5545	0.135126		0.731162
MAB_1049	-0.70778		1.5545	-0.37426		0.733014
MAB_0488	0.468217		1.55148	-0.12874		0.449946
MAB_3605	0.492701		1.55148	0.387349		0.986036
MAB_2189	-0.40769		1.55148	-0.35905		1.87211
MAB_4140	-0.51309		1.55015	0.347359		1.25959
MAB_4511c	-0.59933		1.55015	-0.38702		1.61564
MAB_2994	0.543074		1.54854	0.393013		1.23764
MAB_2102	-0.35479		1.54854	-0.31144		1.26502
MAB_0368	0.401425		1.54755	-0.16511		0.760892
MAB_0164	0.490999		1.54597	-0.11002		0.343976
MAB_1830	-0.85824		1.54558	-0.42484		0.474146
MAB_3935c	1.02299		1.54551	0.72364		1.35749
MAB_2637c	-0.76577		1.54527	-0.53758		0.826938
MAB_0254c	-0.51698		1.54512	-0.21321		1.02652
MAB_1202c	0.528774		1.54285	-0.0725		0.171097
MAB_2693	0.675201		1.54285	0.573715		2.06727
MAB_0789	0.836172		1.54215	0.706833		1.32266
MAB_4826	-0.53498		1.53965	-0.09142		0.17672
MAB_0156c	-0.36716		1.53884	-0.20364		1.20315
MAB_3308	-0.69376		1.53824	-0.62235		1.15128
MAB_0210	-0.96965		1.53685	-1.11193		1.2246
MAB_3956c	0.420324		1.53685	-0.06901		0.181244
MAB_4015c	0.682199		1.53662	0.44667		0.621198
MAB_3150	-0.65666		1.53659	-0.39384		0.98145
MAB_2341	0.949393		1.53393	0.851216		1.51045
MAB_3635c	-0.51015		1.53322	-0.27957		1.12625
MAB_2050	-0.56884		1.53322	-0.44472		0.934622
MAB_4769c	-0.53076		1.53273	0.410621		1.17077
MAB_2267c	-0.56786		1.53161	-0.83972		1.98746
MAB_2029	-1.06988		1.53144	0.249441		0.329077
MAB_3932c	0.772049		1.53144	0.061767		0.091804
MAB_2628c	0.66635		1.5295	0.484966		1.29404
MAB_0862c	0.510671		1.52892	-0.0162		0.030347
MAB_0653	-0.48142		1.52717	-0.15883		0.517756
MAB_3746c	-0.43578		1.52717	0.212284		0.88951
MAB_0863	1.64774		1.52673	0.25635		0.145874
MAB_1563	-0.57104		1.52622	-0.54502		1.2246
MAB_3784c	0.34272		1.52609	-0.29973		1.79494
MAB_4861c	1.15407		1.52363	0.638616		1.18751
MAB_0291	-0.47576		1.52225	-0.2582		1.00361
MAB_0990c	0.625235		1.52158	0.321183		0.542245
MAB_4542c	0.782439		1.52098	0.584067		1.28719
MAB_2498c	-0.37631		1.52098	-0.1679		0.698412
MAB_3938	0.474789		1.52055	0.038871		0.072566
MAB_4877c	-0.73662		1.52025	0.181065		0.349207
MAB_2500	0.830294		1.51937	0.299868		0.927593
MAB_0672c	-0.39925		1.51918	-0.17389		0.811079
MAB_0633c	-0.56115		1.51832	-0.15455		0.333185
MAB_0843	1.09014		1.51795	0.323183		0.482807
MAB_1178c	0.386884		1.5156	-0.08663		0.121206
MAB_0025	0.514252		1.51539	-0.30182		1.71644
MAB_4411c	0.556232		1.51427	0.067732		0.098311
MAB_4488c	-0.49802		1.51377	-0.02359		0.056178
MAB_4516c	1.28743		1.51374	1.0096		0.998686
MAB_0370	-0.35669		1.51249	-0.20911		0.703468
MAB_1879c	0.422475		1.51018	-0.35707		1.87001
MAB_0933	0.396402		1.50918	0.259441		0.954859
MAB_1539c	-0.78518		1.50891	-0.56711		0.914978
MAB_2208c	-0.37613		1.5087	0.189043		1.13288
MAB_0981c	-0.42562		1.50853	-0.16356		0.674349
MAB_0469c	-0.92897		1.50751	-0.97088		0.657963
MAB_2366	0.673097		1.50677	0.416725		0.908728
MAB_1197	0.398405		1.50652	-0.19931		0.598861
MAB_2870	0.49721		1.50614	1.05971		3.29538
MAB_3377	0.650593		1.50354	0.889104		1.92553
MAB_t5004	0.720687		1.50327	0.946392		1.7855
MAB_3965	-0.5412		1.50327	-0.19224		0.691644
MAB_4143c	-0.85342		1.50288	0.051072		0.065037
MAB_0587	-0.58596		1.50189	-0.61115		2.32564
MAB_2495	-0.46967		1.50069	-0.24188		0.634923
[truncated: 2,854 more rows]

## Sheet: Extended Data Figure S5b
	0.5 hour (circles)			3 hour (triangles)
		-Log10(FDR)			-Log10(FDR)
Gene	L2FC	WhiB7 Target DEG	All Others	L2FC	WhiB7 Target DEG	All Others
MAB_2956	4.06239	2.82923		4.15787	5.04324
MAB_1409c	4.00208	5.4418		4.8718	8.19071
MAB_3786c	3.84231	4.34795		5.13154	7.32311
MAB_1125c	3.66201	3.79391		4.32967	6.47973
MAB_0800	3.44344	3.33176		4.15309	5.47726
MAB_2355c	3.36009	5.4418		5.12677	8.41211
MAB_0766	3.22284	4.63048		5.05713	7.74546
MAB_2780c	3.20799	4.26633		3.8195	6.44589
MAB_0677c	2.9831	4.54518		4.23956	7.02901
MAB_4837c	2.93107	3.31378		5.65192	7.33157
MAB_2297	2.92914	3.4546		3.89922	5.54748
MAB_0801	2.86455	3.73329		4.16053	7.08712
MAB_3408c	2.75604	3.24106		2.95034	5.21322
MAB_2396	2.75009	4.28828		2.92868	6.3841
MAB_2903	2.72942	2.59978		4.55057	4.99352
MAB_4324c	2.69237	3.63517		5.06467	7.38222
MAB_1344c	2.66237	3.83132		4.89511	6.77311
MAB_2845	2.60862	4.28828		3.91076	7.20252
MAB_2273	2.49486	4.34676		4.01978	7.08712
MAB_0163c	2.49244	4.29948		3.92326	7.15972
MAB_0357c	2.4704	3.90377		5.16422	7.02901
MAB_3913	2.38221	3.19065		2.81909	5.91026
eis2	2.37992	5.08838		4.29902	8.41211
MAB_1296	2.21702	2.01699		2.39071	4.64644
whiB7	2.12337	3.08074		3.76048	7.1586
MAB_2989	1.94244		2.76395	3.59951	6.63074
MAB_1970	1.93278		2.13322	1.3986		2.51302
MAB_2670c	1.83459		2.45279	2.3434	5.10884
MAB_4621c	1.82993		3.4546	3.7477	6.77311
MAB_4921c	1.81505		3.90377	2.7246	6.53279
MAB_0404c	1.80313		3.48254	2.84226	6.44589
MAB_0881	1.8002		2.41436	2.31352	5.52902
MAB_3762	1.7935		3.95531	2.50014	6.63074
MAB_3785c	1.7637		3.6444	2.03775	6.12152
MAB_3544	1.74821		1.55366	1.93894		3.51074
MAB_0345	1.65299		1.60741	1.36548		2.59133
MAB_4820	1.62295		2.39494	3.04241	5.68435
MAB_0880	1.57789		3.83132	2.56913	6.51451
MAB_3509c	1.57737		2.77616	2.22985	6.3841
MAB_3017	1.55992		1.78446	3.64753	6.77311
MAB_3180	1.54376		2.18278	2.12816	5.04324
MAB_2177	1.54136		1.80544	2.12937	4.68982
MAB_1397c	1.53401		1.35652	2.29535	3.43904
MAB_1846	1.51555		2.77616	2.94532	5.54748
MAB_1950	1.48357		2.67067	1.87682		5.34571
MAB_4294	1.46417		3.93595	2.29826	6.47973
MAB_1341	1.45513		2.49331	1.73813		4.72352
MAB_1458	1.41429		2.77258	1.83979		5.70552
MAB_0159	1.40348		2.08916	2.26468	4.8645
MAB_1124c	1.37327		2.70464	2.02787	5.98801
MAB_2667c	1.25332		3.3279	2.38519	6.39815
MAB_3042c	1.24093		3.12858	2.1995	5.90545
MAB_4054c	1.23592		1.78239	3.13957	6.12152
MAB_4620c	1.22174		2.05006	2.47646	4.8645
MAB_4323	1.2068		2.78177	2.84503	6.3841
MAB_1669	1.20565		1.58268	1.06435		2.79333
MAB_2337	1.18542		2.00557	0.767404		2.3891
MAB_1433	1.16059		3.19065	1.0899		4.60573
MAB_0097	1.13762		2.52612	2.65159	6.2183
MAB_2691c	1.08966		2.78177	1.32789		4.79538
MAB_3424c	1.08812		1.98971	2.2119	5.64434
MAB_2669c	1.08241		3.30035	2.33466	6.7626
MAB_1201c	1.05801		1.4696	0.544746		1.11247
MAB_1395	1.00838		2.09444	2.78135	6.0392
MAB_4053c	0.990468		0.769243	2.13195	2.87623
MAB_1297c	0.98657		1.63319	0.669627		1.69369
MAB_2890c	0.974854		2.50506	1.49068		4.6673
MAB_2891c	0.940574		2.76395	1.70184		5.70552
MAB_1434	0.938681		2.49331	0.810225		2.95735
MAB_0162c	0.920523		2.01599	2.40456	6.05438
MAB_1971c	0.919059		1.02822	-0.05388		0.055862
MAB_0857	0.88324		1.52136	2.3059	4.57352
MAB_4785	0.873279		1.35652	2.62818	5.64434
MAB_0154	0.869011		2.49331	1.25431		5.00631
MAB_1343	0.868189		1.05663	1.88433		4.04837
MAB_2666c	0.856387		2.0168	1.90729		4.9731
MAB_3873c	0.841702		1.47937	0.075049		0.093717
MAB_1436	0.813453		2.32355	0.895385		3.30446
MAB_2692c	0.812453		2.08452	1.90012		5.4862
MAB_1584	0.758207		1.59028	0.712607		1.96157
MAB_3705	0.751165		1.51264	-0.31622		0.859539
MAB_0343	0.748694		2.06258	1.20155		4.69423
MAB_3129c	0.746759		1.88319	0.405253		1.37956
MAB_3683c	0.740929		2.01701	0.876897		3.13723
MAB_0767c	0.740067		1.04482	2.27288	5.54748
MAB_2646c	0.718526		1.52136	1.45514		4.552
MAB_0732c	0.716746		1.85127	2.01056	5.04324
MAB_4295c	0.716545		1.47246	1.13242		3.93754
MAB_2779c	0.687959		1.87138	0.799908		2.88658
MAB_4368c	0.687615		1.35652	1.3041		3.93473
MAB_4369c	0.684832		1.02944	0.96053		2.26437
MAB_2958	0.672905		1.80544	0.302793		1.14175
MAB_1604	0.667013		1.68074	1.3792		4.75122
MAB_3668	0.66701		1.58931	1.21174		4.28226
MAB_0733	0.661998		1.29829	0.280661		0.583176
MAB_3407	0.656965		1.35805	0.995872		2.50661
MAB_0153	0.656821		2.0128	1.11443		4.63336
MAB_2329c	0.650365		1.34461	1.23155		2.92823
MAB_1847	0.648633		0.916196	1.3533		2.53861
MAB_0032	0.631998		1.35729	0.580416		2.34035
MAB_2132	0.631136		1.40875	0.682176		3.05501
MAB_1340	0.623535		1.58172	1.69873		4.12017
MAB_2310	0.621518		0.739014	-0.35475		0.631321
MAB_3507	0.618572		1.67764	0.591427		2.43382
MAB_3083c	0.612821		1.81841	1.07392		4.38964
MAB_3130c	0.606267		1.58931	0.712239		1.85223
MAB_3645	0.565816		1.51321	0.411097		1.56419
MAB_3131c	0.564201		1.45642	0.537215		1.6515
MAB_3914c	0.554573		1.43677	1.05188		4.21037
MAB_2354	0.552128		1.45111	0.988411		4.00038
MAB_2959	0.539337		1.42768	0.442434		1.55662
MAB_1987	0.535405		1.79329	1.16264		4.7808
MAB_2904	0.532932		0.931074	0.653875		1.44836
MAB_4783	0.532748		1.35729	-0.15446		0.395595
MAB_2647c	0.520712		1.58798	0.54982		1.97093
MAB_1396	0.51273		0.755946	2.41208	4.11863
MAB_1848	0.506355		0.710272	0.374116		0.93949
MAB_2850c	0.491787		1.40671	1.03594		3.83283
MAB_2957c	0.490553		1.41396	1.74903		5.31011
MAB_2892c	0.467978		1.41274	1.58674		5.67782
MAB_2778c	0.440309		1.4653	0.029596		0.082105
MAB_1118c	0.426046		1.28496	1.28168		3.30446
MAB_2305c	0.406944		0.854031	1.82247		4.81351
MAB_3166	0.398324		0.493721	1.7573		4.44702
MAB_3953	0.393969		0.851864	-0.30436		0.804637
MAB_1951c	0.347145		1.04672	0.052926		0.127418
MAB_1603	0.345638		1.30292	0.878576		3.86216
MAB_0344	0.325683		0.309123	1.41707		4.93078
MAB_3041	0.316276		0.768395	0.230017		0.637712
MAB_1459c	0.314444		0.882062	0.171626		0.477575
MAB_2840c	0.297467		0.662473	-0.06222		0.106657
MAB_1988c	0.266484		0.806174	0.414054		1.7744
MAB_4139	0.26644		0.275395	0.475714		1.11276
MAB_2705c	0.26513		0.97825	0.383545		1.63275
MAB_0856c	0.257891		0.205074	0.001675		0.001196
MAB_1435	0.256137		0.523639	1.21742		3.29753
MAB_3084c	0.254068		0.669264	0.773485		3.22076
MAB_2091	0.240176		0.562279	0.883086		3.30446
MAB_2133	0.235157		0.523914	0.07464		0.137418
MAB_2131	0.191779		0.299595	-0.0165		0.017498
MAB_2450	0.17995		0.309529	0.430883		1.46167
MAB_2298	0.17558		0.241692	1.3737		3.30446
MAB_0691	0.117549		0.234905	-0.57978		1.84837
MAB_3764	0.113674		0.241751	0.720167		2.60858
MAB_1668	0.062312		0.141518	0.730566		3.00827
MAB_4730	0.022389		0.039934	0.820732		3.1981
MAB_3043c	0.004891		0.008063	0.829941		3.2203
MAB_4792	0.004621		0.003028	1.22335		2.84847
MAB_1102	0.000817		0.000637	0.992439		2.20721
MAB_3763	-0.02393		0.045732	0.763681		2.99321
MAB_4530	-0.05331		0.115609	-0.07783		0.197243
MAB_3682c	-0.05962		0.050257	1.44457		3.06621
MAB_2089	-0.08708		0.191195	-0.18338		0.619449
MAB_1583	-0.1017		0.296678	0.423714		2.097
MAB_2846	-0.11144		0.226306	0.66325		2.65075
MAB_4509c	-0.12348		0.191805	-0.62643		1.44937
MAB_1999	-0.1266		0.336438	-0.14858		0.452533
MAB_4784	-0.13475		0.078098	2.88768	3.86031
MAB_3210c	-0.13774		0.104201	1.25326		2.26181
MAB_4932c	-0.1478		0.151325	0.355271		0.481289
MAB_3211c	-0.16915		0.101562	1.75183		2.91211
MAB_4394	-0.2031		0.363475	-0.52022		0.945467
MAB_4657c	-0.23759		0.68255	0.529429		1.49457
MAB_4393	-0.25575		0.761494	-0.43262		1.42255
MAB_4396c	-0.41902		1.00859	1.07742		3.76503
MAB_2429c	-0.43113		1.40407	1.04809		4.77724
MAB_3463	-0.45874		0.629862	0.068603		0.078281
MAB_2092	-0.4706		1.09827	1.41881		4.05221
MAB_3113	-0.48895		0.776304	0.446364		0.668635
MAB_3423	-0.49223		1.72335	-0.09635		0.274992
MAB_3465	-0.51496		1.00425	1.71734		4.44702
MAB_0311c	-0.5782		1.89875	0.470413		2.12253
MAB_3466c	-0.60359		1.42009	0.624738		2.46444
MAB_3543c	-0.64839		1.41274	1.38714		4.4234
MAB_4531	-0.67137		1.94785	0.771845		3.27569
MAB_2274c	-0.71222		1.81221	-0.08658		0.189556
MAB_2905c	-0.72892		1.04873	0.926722		2.09224
MAB_3464	-0.98702		2.08262	0.82191		2.39115
MAB_4395	-1.02564		1.90311	0.843015		2.63075
MAB_4273c	-1.23137		3.85443	-0.003		0.005899
MAB_2668c	1.38308		3.48254	2.37092		6.44589
MAB_3583c	-1.41664		3.48254	-1.47666		4.57371
MAB_1654	1.52359		3.33176	1.97289		5.44271
MAB_3584	-1.5951		3.32789	-1.35654		4.31589
MAB_1653	1.42856		3.29316	1.88994		5.54748
MAB_3323c	1.4509		3.27454	1.50067		5.12024
MAB_3467c	-1.34787		3.24077	0.033153		0.056428
MAB_4059c	1.35477		3.06343	2.61793		6.2183
MAB_2141	-1.22851		3.04663	-1.03302		3.93473
MAB_2717c	-1.65588		2.93111	0.598256		1.49312
MAB_4716c	-1.89741		2.93111	0.461177		1.49457
MAB_3322c	1.74463		2.86782	1.67765		4.58368
MAB_2138	-1.11764		2.87477	-0.72017		3.08729
MAB_4714c	-1.06667		2.9134	0.736109		2.1448
MAB_p19c	1.2561		2.76395	1.98454		5.48192
MAB_1174c	-0.89044		2.76395	0.146219		0.439299
MAB_4094c	-0.82577		2.76395	0.799196		2.70163
MAB_2730	-0.6895		2.77616	0.274429		0.829298
MAB_3028	-0.81492		2.73628	0.947521		3.29286
MAB_1438	0.798312		2.70464	-0.09247		0.335839
MAB_3105c	1.13304		2.66983	0.543504		2.17226
MAB_1541	-1.26306		2.64143	0.419732		1.29364
MAB_2145	-1.2334		2.66203	-0.98031		3.00204
MAB_0739c	1.48131		2.59257	2.22456		5.07873
MAB_2147	-0.82454		2.59257	-1.07859		4.17398
MAB_3732c	-1.07275		2.64143	-0.11665		0.275419
MAB_1652	1.2725		2.47045	1.77637		4.77571
MAB_4403c	-1.28532		2.46794	-0.15957		0.22385
MAB_3098	0.929654		2.49331	0.598318		2.67369
MAB_2137	-0.99513		2.47045	-0.55082		2.24225
MAB_0276	-0.83986		2.47806	0.029276		0.056224
MAB_4690c	-0.9563		2.49331	-0.95065		4.06546
MAB_4816c	-0.84139		2.45279	-0.34322		1.26771
MAB_2162	-0.73503		2.49042	-0.36401		1.16127
MAB_0443	-1.20562		2.39997	-0.77094		1.83923
MAB_3106c	1.2978		2.45279	0.633879		2.84847
MAB_2139	-1.02975		2.41817	-0.95142		3.70778
MAB_2323	1.47168		2.3955	1.5945		4.72352
MAB_2146	-1.18796		2.43396	-1.19926		4.12259
MAB_0546	-0.65364		2.45279	-0.06178		0.226033
MAB_1032c	-0.9468		2.38342	-0.32433		0.880184
MAB_4005c	1.1334		2.31127	1.62207		5.16368
MAB_2142	-1.10525		2.33127	-0.67071		2.71898
MAB_1767	-1.37827		2.26785	-0.34809		0.853426
MAB_0057	1.96579		2.20229	0.174343		0.144584
MAB_0752c	0.845584		2.31453	0.247951		0.907393
MAB_3019	1.23212		2.26017	2.02942		5.35762
MAB_1182	1.79655		2.18181	2.17816		4.15715
MAB_1655	1.16964		2.22487	2.04669		4.92563
MAB_1440c	-0.78404		2.2661	-0.04963		0.110598
MAB_0950c	-0.95744		2.18181	-0.38506		1.15696
MAB_4307	-0.78887		2.2661	-0.70143		3.06621
MAB_1407c	0.725191		2.21729	1.03424		4.12259
MAB_0444	-1.62115		2.12469	-0.17847		0.159266
MAB_4098c	-0.55206		2.2661	-0.67629		3.70699
MAB_3321c	0.796569		2.20229	1.10359		4.43162
MAB_1239	-0.62288		2.19247	-0.17465		0.53848
MAB_4807	-0.9599		2.13322	-0.26353		0.848083
MAB_2023c	-0.68155		2.16856	-0.74536		2.96807
MAB_0683c	1.30723		2.11994	1.10493		2.59264
MAB_2614	-0.91222		2.14956	-1.00242		3.52002
MAB_0355	0.943248		2.10211	1.67898		4.49638
MAB_2157	-0.89544		2.16856	-0.74929		2.82995
MAB_4271c	-0.75795		2.18181	0.133743		0.470475
MAB_2325	0.995784		2.10211	0.441157		1.5268
MAB_0740c	0.888308		2.13637	2.06632		6.02884
MAB_2143	-1.22944		2.16292	-0.95147		2.7232
MAB_4715c	-0.96021		2.13322	-0.05767		0.112769
MAB_1437	0.86139		2.13322	0.734278		2.91572
MAB_0549c	1.45315		2.08262	-0.72568		1.77222
MAB_1932c	-0.71279		2.13322	-0.50428		1.54541
MAB_4691c	-0.5572		2.16856	-0.80494		3.72634
MAB_2357	1.46196		2.02463	0.455475		0.736941
MAB_4806c	-1.4678		2.13322	-0.03298		0.060553
MAB_1362	-0.60886		2.13912	0.386713		0.989659
MAB_4352c	-1.08649		2.04623	-0.46198		1.60972
MAB_0688c	1.70906		2.0091	0.805549		1.67903
MAB_2916	-1.05537		2.09444	0.260267		1.05398
MAB_2470c	-0.56538		2.13322	-0.50882		1.96226
MAB_1724c	-1.07929		2.07009	-0.15966		0.305627
MAB_2664c	1.48722		2.02587	1.58785		4.28174
MAB_2048c	-0.96144		2.13322	0.13076		0.62553
MAB_2324	1.42247		2.0412	0.349254		0.890858
MAB_1386	0.945902		2.04623	0.356512		1.413
MAB_0323c	0.960866		2.02139	0.01125		0.018285
MAB_2930c	-0.94152		2.02139	-0.38534		1.02013
MAB_3655c	-0.53024		2.09444	0.105259		0.276284
MAB_2736c	0.996802		2.02139	0.372655		1.57961
MAB_0502c	0.838697		2.02139	-0.51765		1.67903
MAB_1613	1.05942		2.02139	-0.26249		0.504588
MAB_1605	1.07002		2.02463	0.587626		1.77429
MAB_0516c	-0.73603		2.02463	0.287197		0.940477
MAB_1626	1.22422		1.9692	0.107915		0.093938
MAB_0673	-1.12769		2.05181	0.407373		1.6515
MAB_1549c	0.693191		2.0361	0.846974		3.27999
MAB_2095	-0.79957		2.0168	-0.3825		1.25729
MAB_0374c	-0.8233		2.02139	-0.57456		2.3302
MAB_4475	0.971745		2.01701	0.10436		0.184632
MAB_4724	1.00414		2.0168	-0.47928		2.02858
MAB_1385	0.933248		2.02139	-0.06549		0.11082
MAB_3869c	0.611687		2.08262	0.312849		1.44117
MAB_1979	2.17903		1.904	-0.07986		0.056454
MAB_3143c	0.990319		1.9825	0.257621		0.775458
MAB_0623	-0.89345		1.95161	0.003396		0.003962
MAB_0351	-1.17741		2.01701	-0.02913		0.0504
MAB_3525c	-0.70271		2.03427	0.427633		1.96157
MAB_3471	-0.62822		2.02463	-0.4436		2.33338
MAB_0929	-0.72688		2.01701	0.031251		0.07387
MAB_3740c	-0.63524		2.02139	-0.42246		1.90621
MAB_0356c	0.846196		1.97471	2.69176		5.90545
MAB_3153c	1.62589		1.8739	0.528029		0.554898
MAB_4253	0.748083		1.97018	0.715906		2.46979
MAB_2321	0.75447		2.01699	0.45334		2.24225
MAB_2047c	-0.57404		2.02139	-0.28845		0.881473
MAB_0482c	0.899482		2.0168	1.59324		4.58368
MAB_3822	2.77516		1.86625	0.621489		0.962001
MAB_3044c	1.10796		1.88953	-0.3595		0.976553
MAB_3986c	2.29733		1.85582	0.872801		1.29281
MAB_4209c	0.963822		1.91959	1.14362		3.03967
MAB_3597c	-1.13408		1.94785	0.337806		1.04827
MAB_2213	-0.82598		1.99236	-0.35403		0.935562
MAB_0450c	0.828975		1.90775	-0.38345		0.865294
MAB_4265c	-0.71409		2.00803	0.011799		0.022013
MAB_2144	-0.83187		1.91959	-1.20556		3.43448
MAB_3842	0.599796		2.0168	0.275504		1.49943
MAB_4722	-1.51007		1.94514	-0.18209		0.269191
MAB_3644	1.2887		1.83407	0.517497		1.32948
MAB_4534c	1.31147		1.87138	1.44658		4.13082
MAB_4247	1.33894		1.81841	0.545605		1.08394
MAB_0469c	-1.76072		1.78512	-0.71732		0.41019
MAB_4569c	-0.60363		1.90966	-0.22452		0.983269
MAB_1727c	-0.79091		1.88953	0.207762		0.653324
MAB_3053	0.717599		1.87138	-0.76452		2.6639
MAB_2336	1.08725		1.86875	0.526337		1.51225
MAB_4739	-0.60605		1.8952	-0.75072		3.23396
MAB_0320	0.743578		1.87138	-0.05057		0.095388
MAB_4565c	-0.93071		1.90311	-0.66588		2.33338
MAB_3596c	-0.58958		1.89087	0.234694		0.703986
MAB_3142c	0.599442		1.8952	-0.3332		1.3171
MAB_1168	0.791655		1.85221	-0.51034		1.49394
MAB_4766	-0.98918		1.85282	0.150082		0.261814
MAB_2993c	0.639457		1.86681	0.305575		1.20621
MAB_3731c	-0.69832		1.92875	0.237121		1.12327
MAB_0869c	1.1133		1.88039	-0.39092		1.33018
MAB_0978	1.00772		1.78714	0.554035		1.2062
MAB_1998	-0.93378		1.8952	0.165632		0.375246
MAB_2290	-0.61927		1.87835	-0.11666		0.288496
MAB_2847c	-1.07025		1.85282	-0.00487		0.008087
MAB_2212	-0.58065		1.90934	-0.52181		2.2596
MAB_3782c	0.722913		1.85725	0.076984		0.152738
MAB_2718c	-0.82168		1.88953	-0.09761		0.259221
MAB_4563c	-0.53248		1.86681	-0.56642		2.76033
MAB_0242	-1.01146		1.77809	-0.42524		0.583275
MAB_1166	1.05032		1.82556	0.435383		1.34404
MAB_2912c	-0.57894		1.85282	-0.10133		0.238902
MAB_1875c	0.582852		1.86452	-0.29108		1.15744
MAB_4524	0.918308		1.81255	0.142802		0.28838
MAB_4118	-0.59483		1.85127	-0.18412		0.56248
MAB_4400c	1.19567		1.70894	-0.13639		0.189577
MAB_1106c	-1.07372		1.74729	0.395574		0.738691
MAB_4931	1.06434		1.74094	0.28497		0.774331
MAB_3400	-0.7133		1.87138	0.079416		0.259018
MAB_3438	-0.88597		1.7542	-0.1951		0.384023
MAB_4331c	-0.9142		1.77231	0.090017		0.163599
MAB_2275	-0.92598		1.80544	0.254574		1.00155
MAB_2291	-0.80773		1.80544	0.207423		0.668115
MAB_2586	-1.2655		1.78512	0.210525		0.330395
MAB_1868c	0.973421		1.75554	-0.17746		0.173374
MAB_0731	0.832194		1.74941	0.690904		2.33502
MAB_0438c	-0.80544		1.75012	-0.26766		0.841403
MAB_3138	1.79367		1.69759	0.700008		1.44043
MAB_2665c	0.854278		1.81841	1.82735		4.41034
MAB_2559c	1.31824		1.72401	0.233471		0.274992
MAB_4777c	0.840727		1.74941	0.162435		0.366233
MAB_3343	1.15282		1.72456	0.503524		1.29608
MAB_3128c	0.716488		1.74094	0.421884		1.24905
MAB_2749c	-0.54533		1.82051	-0.38682		1.61122
MAB_3120	-0.74441		1.74941	-0.0767		0.15521
MAB_0830	-1.09416		1.77231	0.459766		1.12359
MAB_2523c	-0.92873		1.74094	-0.08386		0.14201
MAB_0190c	0.693459		1.75769	-0.17666		0.486002
MAB_3004	1.43165		1.68807	0.861035		2.0301
MAB_1342	0.595008		1.75554	1.43681		5.04324
MAB_1935	1.25739		1.68807	-0.41695		0.703338
MAB_2339	0.643711		1.74941	0.481765		1.82998
MAB_1232c	-0.73429		1.78446	-0.32337		1.10273
MAB_2660	-0.75038		1.74094	-0.45489		1.12236
MAB_0753c	0.641631		1.75956	-0.19195		0.631321
MAB_2335	0.555326		1.77231	0.296515		1.3288
MAB_3068c	-0.89858		1.70559	0.891674		2.72288
MAB_3633	0.694437		1.75554	-0.28827		1.26894
MAB_4208	0.768189		1.78512	0.155035		0.363218
MAB_1769	-1.55699		1.73706	0.181352		0.164998
MAB_0879	1.00869		1.68739	0.102707		0.205254
MAB_4099c	-0.48819		1.82961	-0.6007		3.27569
MAB_2848c	1.88075		1.68807	1.26062		2.56042
MAB_3264c	1.18826		1.66247	0.081794		0.103213
MAB_2109	1.01404		1.68807	-0.10882		0.214511
MAB_1489	-0.49319		1.74941	-0.11742		0.402775
MAB_4791c	-0.83494		1.66776	0.699418		1.12114
MAB_4778c	-1.41526		1.70757	0.322332		0.369518
MAB_2607	-1.4201		1.60049	0.712962		1.10273
MAB_0477	-0.88603		1.68074	0.031774		0.039462
MAB_3173c	1.51366		1.58931	1.2088		1.65331
MAB_1138c	-0.6798		1.68074	-0.17142		0.394402
MAB_4721	-0.87878		1.7195	0.061222		0.069514
MAB_1408c	0.691081		1.73244	0.733638		3.30446
MAB_0548c	0.948123		1.68074	-0.71535		2.53953
MAB_1752	-1.5619		1.59688	0.250236		0.235886
MAB_1135c	-0.91733		1.67446	0.042732		0.049614
MAB_4408c	-0.92471		1.73408	0.69754		1.71407
MAB_0750	-0.61852		1.69759	0.130721		0.387077
MAB_3851c	0.822145		1.70089	-0.18091		0.51878
MAB_3495	-0.94787		1.67446	-0.24131		0.592902
MAB_0006	-0.63856		1.74941	0.037756		0.084276
MAB_1840c	0.591336		1.68807	0.193003		0.684541
MAB_1558c	1.16996		1.63891	-0.00409		0.003754
MAB_4114	-0.89869		1.73082	-0.07611		0.098941
MAB_3045c	1.84878		1.58268	-0.16109		0.149475
MAB_3944	-0.79599		1.72449	1.18777		3.50681
MAB_3218	-0.6208		1.68807	0.452252		1.87054
MAB_2740c	0.744506		1.66776	1.13605		3.21448
MAB_2865c	0.804618		1.68807	-0.2116		0.699725
MAB_3513c	0.617306		1.68807	-0.34571		1.04881
MAB_4248c	1.08152		1.6479	0.584214		1.74121
MAB_4381c	-1.16649		1.68807	-0.26651		0.646546
MAB_3962	-1.19404		1.58268	-0.53543		0.470475
MAB_0179	0.485261		1.72401	-0.21983		1.03125
MAB_3977c	0.763529		1.64494	0.067408		0.11462
MAB_2583c	-0.71416		1.6837	-0.09646		0.145439
MAB_2953	-0.96767		1.62406	0.111595		0.149408
MAB_1328	1.06829		1.6479	0.144544		0.3196
MAB_3553	-1.2406		1.55478	0.089412		0.096467
MAB_1424c	-0.97033		1.60799	-0.07049		0.076543
MAB_0920	-0.82006		1.60024	0.249857		0.463274
MAB_2731	-0.70963		1.66384	-0.05229		0.062906
MAB_1084c	-1.67811		1.68074	1.00663		1.69403
MAB_r5051	-1.59439		1.74094	1.22394		0.415488
MAB_1766	-1.04364		1.63319	-0.4147		1.18294
MAB_2880c	0.743786		1.68417	-0.11878		0.302773
MAB_2473c	-0.53454		1.68709	-0.74031		3.41201
MAB_4180	-0.7416		1.60089	0.152576		0.223666
MAB_3234	1.50225		1.61226	-0.38891		0.636913
MAB_0851	-0.47691		1.70593	-0.19196		0.770636
MAB_0160	1.07332		1.56442	2.17164		4.45891
MAB_1371	-0.84719		1.68475	0.222657		0.39953
MAB_3283c	1.01296		1.6167	-0.03673		0.036982
MAB_0838c	0.921438		1.58172	-0.16984		0.263816
MAB_3700c	-1.24804		1.56031	0.34952		0.371374
MAB_1119	0.774887		1.61077	0.717419		2.74241
MAB_3795c	1.25374		1.67446	0.480439		1.09508
MAB_4682c	-0.86292		1.61676	0.17781		0.26781
MAB_1277	0.681017		1.60741	-0.44682		1.25171
MAB_1770	-1.1148		1.60799	-0.26061		0.411494
MAB_2932c	-0.84314		1.6128	-0.3269		0.718858
MAB_2431c	-0.48887		1.68074	-0.21905		1.04228
MAB_2391	-0.66055		1.6481	-0.04034		0.097825
MAB_3613c	0.851132		1.63319	-0.48975		0.962383
MAB_0231	-1.51919		1.58005	0.152624		0.122116
MAB_3484c	-0.56576		1.67001	-0.06691		0.13733
MAB_0645c	0.738685		1.6056	-0.12532		0.303975
MAB_3159c	-0.43268		1.68807	-0.24597		0.80905
MAB_3814c	0.92277		1.67764	0.90123		2.79333
MAB_4188	0.919847		1.61474	-0.48594		1.07818
MAB_2167	-0.93601		1.60089	0.180733		0.44086
MAB_3532	1.30925		1.61474	-0.48104		0.756358
MAB_3817c	0.897544		1.67001	1.08095		4.14678
MAB_2701	1.2566		1.55506	0.122829		0.135448
MAB_2860c	-0.60347		1.60741	-0.29223		0.699061
MAB_1658c	1.28171		1.54284	0.124749		0.107331
MAB_4925	0.960725		1.58931	0.162022		0.247417
MAB_3686c	-0.58377		1.68074	0.12292		0.378998
MAB_1183	1.09854		1.55366	0.874397		2.68571
MAB_1230c	-0.68678		1.58931	-0.54461		1.92626
MAB_2065c	-0.48776		1.63985	-0.43123		2.03096
MAB_0873	0.705167		1.58172	0.239101		0.762558
MAB_2412c	0.914091		1.63319	0.01667		0.024641
MAB_3861	-0.76724		1.59028	-0.02959		0.046263
MAB_0649c	-0.7207		1.58172	-0.2105		0.38857
MAB_4580c	-0.70805		1.61042	-0.15453		0.439275
MAB_0230	-1.67581		1.50627	-1.00023		1.1766
MAB_1085c	0.836601		1.55528	-0.11897		0.214324
MAB_3496	-0.99903		1.60089	0.027182		0.033721
MAB_2343	0.613456		1.60935	0.301322		0.944382
MAB_4689c	-0.6346		1.6056	-0.8342		3.00179
MAB_1548c	0.76898		1.58172	0.304292		1.06421
MAB_2136	-1.05581		1.60727	-0.68781		2.35673
MAB_2886c	-0.59466		1.63226	0.694676		3.06621
MAB_1315	0.774707		1.60089	0.03005		0.051973
MAB_1947	0.756604		1.54326	0.494944		0.714763
MAB_1165	0.739966		1.60741	-0.15124		0.265303
MAB_2269c	0.6433		1.58172	0.950476		3.52208
MAB_1732	-1.39749		1.51846	-0.19839		0.190727
MAB_3270c	0.915624		1.60089	0.065463		0.095365
MAB_2942	0.566398		1.60089	-0.01975		0.040735
MAB_2422c	-0.8863		1.60089	0.271726		0.620273
MAB_3192c	-0.83984		1.59688	-0.00466		0.005198
MAB_1312	-0.58871		1.61927	-0.27633		1.11247
MAB_4805	-1.01824		1.60089	0.17555		0.342643
MAB_4893c	-0.78138		1.60176	-0.37711		1.16764
MAB_0299	-0.7485		1.60741	-0.12672		0.245248
MAB_2929c	-0.70614		1.58931	-0.00586		0.009276
MAB_3819c	0.691521		1.60799	0.627826		2.44131
MAB_4163c	-0.79161		1.58268	0.323729		1.07932
MAB_1991c	0.507604		1.60741	-0.54167		2.39247
MAB_4089c	-1.01707		1.58005	0.06057		0.044164
MAB_3859c	-0.5475		1.60799	0.044846		0.091239
MAB_3033	-0.60022		1.61042	0.804662		3.22076
MAB_0863	2.09619		1.47289	0.008055		0.003188
MAB_1055c	1.0228		1.5792	-0.08389		0.22227
MAB_4653	-0.98382		1.50462	0.054905		0.058979
MAB_2663c	0.664308		1.55502	0.879681		2.48687
MAB_2631	-0.69323		1.58172	-0.27532		0.960593
MAB_1139	0.940011		1.5417	-0.48599		1.33727
MAB_0672c	-0.57925		1.58167	-0.43108		1.77457
MAB_4591	1.07025		1.56442	0.173633		0.40128
MAB_2684c	0.635748		1.58172	-0.18454		0.638084
MAB_4579c	-0.6874		1.59028	0.519413		1.81769
MAB_2977	1.31746		1.55528	-0.16858		0.235357
MAB_1575	0.921712		1.55366	-0.22744		0.419663
MAB_1906	1.0957		1.55528	-0.09527		0.121889
MAB_0109c	0.564927		1.58967	0.312576		1.13932
MAB_1927	0.605177		1.57327	-0.75729		3.08387
MAB_3049c	-1.04852		1.51321	0.21569		0.272543
MAB_1919	0.596007		1.58341	-0.33781		1.05064
MAB_2927c	-0.6514		1.57718	-0.32973		0.834977
MAB_2685	0.979732		1.50666	-0.37383		0.668635
MAB_1723	-0.97409		1.55528	0.354442		0.757995
MAB_4738c	-0.59236		1.58188	0.012637		0.026095
MAB_3281	1.65816		1.52869	0.212877		0.195998
MAB_3771c	0.652993		1.59028	0.364062		1.42997
MAB_4196	-0.6898		1.60089	-0.19662		0.522495
MAB_0358	0.719064		1.50926	0.43964		1.25044
MAB_2922c	-0.59413		1.53939	-0.46822		1.43971
MAB_1612	0.511893		1.5792	0.055886		0.157048
MAB_4252c	1.1914		1.52136	0.300125		0.425909
MAB_3422c	0.890843		1.54284	-0.64308		1.35228
MAB_1759	-1.05004		1.50666	-0.3952		0.86034
MAB_3769c	0.67282		1.58268	0.651521		2.54621
MAB_2286	-0.88688		1.49021	-0.55976		1.21222
MAB_3841	0.540154		1.61042	-0.18725		0.837189
MAB_4567c	-0.98885		1.58341	-0.27749		0.500075
MAB_0582c	0.845476		1.50627	-0.18318		0.318491
MAB_1399	-0.66141		1.50627	-0.29511		0.999179
MAB_2385	0.856377		1.47325	-0.17643		0.35527
MAB_1731	-1.80695		1.43447	-0.04998		0.024864
MAB_0096	0.95102		1.53374	0.568175		1.56416
MAB_2545c	-0.95572		1.49422	-0.01788		0.020942
MAB_0213c	-0.6686		1.52869	-0.22071		0.574663
MAB_2653c	-0.90619		1.55528	-0.01403		0.02192
MAB_0164	0.742517		1.52136	0.396225		1.24743
MAB_0031	0.939541		1.50627	-0.01561		0.019505
MAB_0300c	-0.65949		1.50627	-0.06571		0.101415
MAB_3815c	1.59473		1.51904	0.885439		1.29343
MAB_3405	-0.41231		1.58268	-0.26448		1.14257
MAB_0422c	0.530501		1.53411	0.892036		3.21249
MAB_3566c	-0.88986		1.50524	0.111151		0.143147
MAB_2115	1.25384		1.50627	0.303208		0.529738
MAB_4472	0.624024		1.54027	-0.3048		1.195
MAB_4370c	-1.0183		1.43654	0.192723		0.171031
MAB_1298c	0.626674		1.51264	0.410938		0.999179
MAB_4244c	0.750633		1.50058	0.043344		0.066912
MAB_0637c	0.62092		1.54326	-0.69553		2.03354
MAB_2341	1.43338		1.50462	0.495666		0.679744
MAB_3978c	1.41216		1.50627	-0.24484		0.238626
MAB_0437c	-0.94908		1.55528	-0.72187		2.59867
MAB_0103	-0.58541		1.55924	-0.25728		0.91159
MAB_2417	-0.65476		1.50627	-1.06206		2.65222
MAB_4553	0.595745		1.50627	0.503899		1.70867
MAB_1164	1.30642		1.47613	-0.21498		0.326846
MAB_2606c	-0.73647		1.47937	0.035769		0.058093
MAB_1703	0.540056		1.55506	0.132403		0.369136
MAB_3995	0.945946		1.50627	-0.33472		0.518692
MAB_1975	1.40049		1.47462	0.155606		0.225973
MAB_3260c	-0.83018		1.58172	-0.39048		1.10789
MAB_3102c	0.562223		1.50919	0.615789		2.54821
MAB_1117c	-0.62857		1.58268	1.49149		5.47726
MAB_3387	0.656223		1.50627	0.541984		2.41389
MAB_1664c	-0.90945		1.50627	-0.1067		0.106235
MAB_3365	0.654056		1.51846	-0.08964		0.214499
MAB_0250	-0.48829		1.5417	-0.16736		0.536765
MAB_0186c	0.793039		1.55528	-0.50722		1.51843
MAB_4010c	0.798671		1.50098	-0.41512		0.683646
MAB_2074	-1.05628		1.44775	-0.26023		0.244287
MAB_4594c	-0.57092		1.58188	-0.57845		2.6271
MAB_1167	1.33643		1.48696	0.276116		0.369712
MAB_2258	-0.53213		1.50462	-0.81099		2.97727
MAB_2270c	0.556969		1.50627	0.725945		3.00179
MAB_4055c	0.704933		1.52768	-0.02171		0.039238
MAB_3035	-0.48968		1.55528	-0.21504		1.01385
MAB_1712	0.811802		1.50098	-0.10089		0.154498
MAB_2765	1.37363		1.38805	0.362871		0.43709
MAB_3770c	0.487698		1.57327	0.04534		0.101025
MAB_1367c	0.83259		1.50627	-0.26624		0.739151
MAB_t5037	-1.78546		1.40049	-0.08771		0.040474
MAB_2752	0.682373		1.48696	0.375305		1.09564
MAB_2876c	-0.40048		1.55366	-0.17666		0.633916
MAB_1721	0.810198		1.46741	0.116988		0.13733
MAB_0030	0.831707		1.43447	0.102656		0.101559
MAB_2198c	0.707676		1.50462	-0.08063		0.143357
MAB_1420	-0.47812		1.54284	0.022683		0.045745
MAB_1582	-0.53488		1.5417	0.214715		0.648691
MAB_4458c	0.746478		1.49957	-0.1608		0.358591
MAB_4496c	-0.65625		1.50627	-0.26655		0.729583
MAB_0684c	0.909685		1.48116	-0.17329		0.373679
MAB_0547c	0.65965		1.47704	-0.69396		2.04043
MAB_1192c	1.1087		1.50926	-0.02853		0.035242
MAB_4095c	-0.42937		1.58772	0.665333		2.0406
MAB_0866	0.88801		1.46245	-0.30308		0.462025
MAB_2250	-0.98806		1.43697	-0.19253		0.214543
MAB_1316	0.961915		1.48696	0.201475		0.423346
MAB_4155c	0.76633		1.45696	-0.04582		0.074081
MAB_3191	1.23376		1.40671	-0.18975		0.152993
MAB_3144	0.536166		1.50462	-0.14079		0.401663
MAB_1762	-0.90955		1.47462	-0.38012		0.666354
MAB_3443	-1.07573		1.38624	0.537716		0.756039
MAB_4469c	-0.54123		1.52136	-0.55796		2.01358
MAB_2210c	-0.54626		1.52136	-1.02978		4.07616
MAB_0211	-1.20128		1.47289	-0.08099		0.056688
MAB_2582	-0.70004		1.50462	0.042362		0.090475
MAB_3378c	0.560291		1.47462	0.073936		0.138194
MAB_2918c	-0.88398		1.45432	0.200661		0.307284
MAB_4120c	-0.724		1.50436	0.064789		0.099027
MAB_4566c	-0.50537		1.50926	-0.84863		2.59395
MAB_2816c	-0.96176		1.47455	-0.05178		0.064419
MAB_1768	-1.15003		1.48148	-0.10049		0.108357
MAB_1812c	-0.7162		1.48492	-0.40808		0.829298
MAB_4799c	-0.72324		1.4696	-0.5021		1.2305
MAB_1131	0.643913		1.47658	-0.04999		0.11286
MAB_4165	1.2642		1.43697	-0.21508		0.226639
MAB_2155c	0.721905		1.4696	0.183889		0.374698
MAB_1278	0.843134		1.44554	-0.72744		0.86147
MAB_4575	0.553483		1.47639	0.080369		0.1979
MAB_2849c	0.578683		1.50436	0.742031		2.71898
MAB_1516	0.977674		1.3917	1.1287		2.41078
MAB_1228	-0.56688		1.48116	-0.99942		3.76783
MAB_1197	0.683027		1.50627	-0.31223		0.987835
MAB_0949c	-0.57863		1.47937	0.021178		0.042355
MAB_4107c	-0.81648		1.53254	-0.06045		0.0786
MAB_1335c	1.0429		1.48732	0.30241		0.619183
MAB_4664	-0.57627		1.50853	1.16332		2.62156
MAB_4523	-0.57541		1.50255	-0.43444		1.42101
MAB_2459	-1.30334		1.35652	0.483823		0.580592
MAB_3829c	-0.61853		1.51264	-0.66243		2.72496
MAB_0200c	0.599406		1.47704	-0.2491		0.717692
MAB_0483c	0.74998		1.43697	0.175302		0.276303
MAB_1339	0.916717		1.43699	1.48465		3.30446
MAB_2887	0.688999		1.43447	0.335004		0.845127
MAB_4933	1.08047		1.39998	0.087558		0.092385
MAB_4039c	-0.77861		1.47289	-0.09263		0.142503
MAB_0498c	1.24722		1.3782	0.69954		1.00135
MAB_0402	1.48133		1.44782	-0.01012		0.005899
MAB_3379	0.532243		1.47721	0.118566		0.392257
MAB_0916c	0.99566		1.38272	0.048629		0.024757
MAB_3793c	0.502743		1.50627	0.05076		0.085149
MAB_0776	-1.38904		1.41274	0.859543		1.27293
MAB_1064	0.670274		1.48732	-0.20471		0.497739
MAB_4776c	1.26888		1.35652	0.698399		1.02431
MAB_0926	-1.00853		1.41171	0.222577		0.230856
MAB_0324c	0.988312		1.46625	-0.53211		1.10067
MAB_4409	-0.64871		1.43719	0.285452		0.774331
MAB_3807c	0.460451		1.50627	0.359319		1.50686
MAB_4292	0.825306		1.47766	-0.62602		1.50686
MAB_1418	0.743455		1.43447	0.569018		1.24598
MAB_3804c	1.8109		1.44413	1.07979		1.90282
MAB_3809c	-0.49879		1.50255	0.016469		0.033102
MAB_t5042c	1.59963		1.42138	-1.35245		0.693544
MAB_2292c	-0.7703		1.46245	0.02308		0.040474
MAB_3461c	-1.11242		1.45642	0.64196		1.60877
MAB_0599	-0.71709		1.46245	-0.24235		0.670188
MAB_4894c	-0.81385		1.47289	-0.09861		0.2215
MAB_2413c	0.807964		1.48696	0.121624		0.286421
MAB_4927	0.865042		1.46755	0.041303		0.07661
MAB_1580	0.48119		1.47246	0.166038		0.568706
MAB_1636	-0.56274		1.46245	0.142658		0.262293
MAB_0407c	-0.42349		1.50721	0.011266		0.025882
MAB_0568	-0.98959		1.48732	-0.11925		0.157048
MAB_1831	-0.88521		1.41274	-0.36031		0.412386
MAB_1142c	1.1233		1.43932	0.400148		0.638163
MAB_0572	0.967752		1.45696	0.592572		1.5764
MAB_1226	-0.57788		1.47246	-1.06728		3.84236
MAB_1063	1.00684		1.42768	0.24921		0.366392
MAB_1006c	-0.70318		1.48696	-0.52147		2.02962
MAB_0310c	-0.43224		1.48696	0.508198		2.13823
MAB_0629	-1.07359		1.45873	-0.00496		0.003796
MAB_1972c	-0.97223		1.45512	-0.16895		0.230672
MAB_4843	1.62818		1.33084	-0.26559		0.267477
MAB_3627c	-0.64108		1.47704	-0.54916		2.02962
MAB_0538	0.971339		1.36863	0.370926		0.497739
MAB_4100c	-1.03733		1.4572	-0.30746		0.497667
MAB_4240c	-0.41841		1.50098	-0.11091		0.39525
MAB_3393	-0.8524		1.41396	-0.51105		1.53272
MAB_2966c	-1.20398		1.38805	0.587895		1.04429
MAB_3602c	1.01197		1.46322	0.065343		0.077233
MAB_4536	0.483387		1.47658	0.757007		3.29753
MAB_2408c	0.606982		1.48732	0.259279		1.12319
MAB_2281	-1.12689		1.35113	-0.01715		0.013759
MAB_3069c	-0.69097		1.40671	-0.01798		0.026074
MAB_3957	-1.28559		1.45642	0.427253		0.521972
MAB_0083	1.27854		1.35729	-1.05331		1.16718
MAB_2405	-0.77864		1.47289	0.137606		0.285642
MAB_r5052	-1.40392		1.58005	0.988558		0.710922
MAB_2072	-0.86333		1.45111	-0.29941		0.916861
MAB_2600	-0.8638		1.42138	0.627328		1.37801
MAB_4596c	-0.60479		1.50627	-0.68221		2.73125
MAB_2981c	-1.05318		1.45512	0.495214		0.861266
MAB_2967c	-0.73761		1.43447	-0.24105		0.745624
MAB_0447c	-0.86426		1.40177	-0.14603		0.186227
MAB_1191c	0.594017		1.43697	0.042246		0.081858
MAB_2773c	-0.94556		1.41396	0.369583		0.536765
MAB_4952c	1.07036		1.41927	0.267713		0.404304
MAB_1096	-0.52492		1.47937	-0.3676		1.66879
MAB_3845c	-0.74811		1.46086	-0.13009		0.295849
MAB_4113	-0.75372		1.48696	-0.34539		1.31161
MAB_4477c	-0.86117		1.36282	0.028624		0.032859
MAB_3680	0.888612		1.41274	-0.72495		1.77457
MAB_1565c	0.52812		1.45054	0.038938		0.090488
MAB_4914c	0.749841		1.43697	-0.41174		0.890297
MAB_3091c	-0.51025		1.47613	-0.19241		0.707401
MAB_2411c	0.594358		1.43654	-0.15423		0.435854
MAB_4035	-0.63567		1.43447	-0.93654		3.21249
MAB_3061c	1.334		1.30842	0.413572		0.449579
MAB_2410c	0.522826		1.43599	-0.47828		2.01751
MAB_0882	0.540433		1.43697	1.46815		4.98435
MAB_3535	0.620034		1.40156	0.265278		0.760743
MAB_0206	0.742222		1.46741	-0.67661		1.60415
MAB_1686	-0.99849		1.35729	-0.3917		0.750733
MAB_1260c	0.64665		1.43447	-0.28943		0.727676
MAB_0378	-0.48308		1.4502	-0.26433		1.04768
MAB_3982	0.845789		1.41396	-0.40311		0.52136
MAB_3632	1.18979		1.39162	0.447428		1.29364
MAB_4841	1.06227		1.34462	-0.54692		0.733923
MAB_4296c	0.519333		1.46245	-0.00177		0.003338
MAB_1606	0.834807		1.41396	1.0866		2.6257
MAB_3868c	0.409768		1.50462	0.418245		1.4881
MAB_2788	0.628516		1.42361	-0.03602		0.081858
MAB_1238	-0.9986		1.39599	0.93601		1.62276
MAB_4205	0.724111		1.46801	-0.14351		0.247646
MAB_2985c	0.60348		1.43447	-0.38167		1.52556
MAB_3009	0.567266		1.43697	-0.26209		0.832406
MAB_3413c	-0.80019		1.46245	-0.06392		0.110445
MAB_2786	-0.66069		1.42138	0.440066		1.13262
MAB_0728	1.21358		1.40224	-0.38371		0.550146
MAB_0904	0.655462		1.40289	-0.2376		0.875326
MAB_3567c	-1.16748		1.33651	-0.10746		0.111622
MAB_4750	-0.94877		1.34446	0.086766		0.094374
MAB_0036c	0.50994		1.44649	-0.63484		2.60762
MAB_2308	-0.6211		1.45261	-0.06905		0.135787
MAB_2716c	-0.69584		1.43447	0.685806		2.4811
MAB_2683c	1.50402		1.29176	0.066888		0.047167
MAB_3752c	0.450316		1.45642	-0.01862		0.039724
MAB_3621c	-0.63852		1.3782	-0.1082		0.199709
MAB_1533c	0.605777		1.37545	0.445531		1.51843
MAB_4479	0.691127		1.3782	-0.41284		1.21212
MAB_3604c	0.996693		1.39334	-0.26045		0.329467
MAB_0975c	1.49781		1.34446	0.601275		0.982604
MAB_1160	0.560936		1.42463	-0.17285		0.375246
MAB_1209	-0.41895		1.4502	-0.0667		0.162097
MAB_3451c	0.826989		1.3467	0.027346		0.039462
MAB_1909c	-0.63283		1.38805	-1.21963		3.27736
MAB_2427	0.877993		1.35729	0.039312		0.043792
MAB_0246	-0.59622		1.38272	-0.0901		0.172183
MAB_0986	-0.65387		1.38272	-0.37723		1.18828
MAB_2049c	-0.78602		1.43677	0.303001		0.958883
MAB_2995	0.869405		1.38805	0.426182		1.01385
MAB_3991c	0.640452		1.44209	-0.10449		0.272061
MAB_2182c	0.907004		1.38805	-0.10869		0.205016
MAB_0574c	0.82846		1.38154	0.192355		0.373614
MAB_3001	1.01275		1.33722	0.997449		2.41078
MAB_1007c	-0.53891		1.43932	-0.20033		0.585022
MAB_0827	-0.66859		1.37187	0.52821		1.33018
MAB_0121	-0.82185		1.40712	0.630209		1.94545
MAB_1144c	0.664599		1.38805	0.526226		1.874
MAB_2619	0.701977		1.38241	0.94671		3.11482
MAB_2449	-0.69781		1.42138	0.201877		0.509082
MAB_3758	0.762034		1.41396	0.230838		0.577427
MAB_4888	-1.05429		1.36781	0.264007		0.317009
MAB_1172c	-0.47093		1.43447	-0.15459		0.377243
MAB_2630	-0.8138		1.41548	-0.1836		0.323681
MAB_4929	0.887491		1.37178	0.176478		0.315285
MAB_0271	-0.92488		1.40177	-0.4153		0.867207
MAB_0016	-0.54626		1.38805	-0.26765		0.716895
MAB_3643	0.828965		1.42881	-0.34005		1.08214
MAB_1076	-0.67737		1.40365	0.065988		0.132295
MAB_1623	0.940081		1.35729	0.614612		1.70941
MAB_1051c	-0.43731		1.44554	-0.10636		0.282133
MAB_0680c	-0.50262		1.43697	-0.15352		0.478306
MAB_3538	0.906898		1.34442	0.163238		0.341683
MAB_0118c	-0.39352		1.44724	-0.14841		0.53961
MAB_1267	0.872722		1.31903	0.773494		1.85223
MAB_3891c	-0.56474		1.41274	0.53202		1.95005
MAB_4037	-0.56017		1.3782	-0.82228		2.35195
MAB_2436	0.760092		1.40177	0.037133		0.054073
MAB_0980	0.90689		1.31678	0.924324		2.50791
MAB_4677c	-0.45362		1.40107	-0.13252		0.431522
MAB_0903	1.35633		1.33923	0.051185		0.058715
MAB_2877c	0.891599		1.36781	0.391362		0.996855
MAB_1976	0.707868		1.38272	0.033196		0.042315
MAB_1960c	0.45929		1.43447	-0.45931		1.98416
MAB_2479c	1.23855		1.2557	0.525593		0.636913
MAB_0658	-0.70302		1.36863	-0.49349		1.52483
MAB_2900	0.894062		1.34549	0.6519		1.4881
MAB_4195c	-0.53118		1.3782	-0.07509		0.112558
MAB_2712c	0.831882		1.39231	-0.19355		0.507853
MAB_4454c	-1.14385		1.31946	0.153342		0.185688
MAB_4119	-0.55648		1.39071	0.038171		0.067514
MAB_3442	-0.99843		1.34446	0.257822		0.450375
MAB_p02	-0.64103		1.40911	0.25911		0.399529
MAB_1742	-0.92399		1.31384	-0.13449		0.127223
MAB_3416	0.896145		1.33719	-0.24236		0.439563
MAB_1506c	-0.57143		1.40653	-0.74724		1.82293
MAB_0877c	1.03231		1.36863	0.30796		0.554994
MAB_2972	0.607187		1.33923	0.426116		1.25373
MAB_4052c	1.03728		1.35729	0.501053		1.54933
MAB_0383c	-0.58937		1.3782	-0.13471		0.304434
MAB_3320c	1.38058		1.31842	-0.34997		0.399529
MAB_1894c	-0.70387		1.39347	-0.31596		1.12327
MAB_4245c	1.14433		1.39334	-0.03603		0.041983
MAB_4264c	0.757343		1.40177	0.037243		0.062006
MAB_0191c	0.690864		1.38805	-0.12458		0.325145
MAB_2925c	-0.45579		1.40177	-0.73794		2.64089
MAB_1387	0.542103		1.37133	0.392375		1.41096
MAB_0441	-0.41247		1.40671	0.028569		0.063857
MAB_2096c	-0.69475		1.3782	0.22616		0.371815
MAB_2268c	0.878881		1.34016	0.075144		0.092522
MAB_4103c	-0.70245		1.41274	-0.68977		1.74271
MAB_1782	-0.89531		1.27511	0.183401		0.204822
MAB_4595c	-0.35505		1.43447	-0.70667		2.72541
MAB_0773	-1.2705		1.24523	0.500216		0.606419
MAB_2101	-0.49793		1.38805	-0.06917		0.170649
MAB_4503c	-0.74284		1.3972	-0.17528		0.365343
MAB_0762	-0.47362		1.3807	-0.28898		0.943344
MAB_2810c	1.12801		1.3467	0.118677		0.119215
MAB_4665c	-0.4649		1.40177	0.28135		1.24882
MAB_t5032	1.08965		1.22321	0.293926		0.276303
MAB_3730c	-1.14958		1.36781	0.329436		0.425088
MAB_3958	0.621089		1.34749	0.156358		0.371906
MAB_2215	1.16401		1.23991	0.081523		0.044917
MAB_4467	-0.63283		1.35729	0.096766		0.150346
MAB_2418	0.734717		1.35571	-0.26669		0.483485
MAB_4223	-0.56099		1.38805	-0.74798		2.56471
MAB_4158	-0.54214		1.354	-0.21663		0.687155
MAB_2259	-0.97437		1.31975	-0.58446		1.4812
MAB_4466	-1.0957		1.35729	0.004137		0.003962
MAB_0418	-0.40136		1.40224	-0.14919		0.477705
MAB_2183	-0.34984		1.42138	-0.48089		2.54621
MAB_2851c	0.395955		1.41396	1.27465		5.29843
MAB_0512	0.845612		1.28583	0.059971		0.071055
MAB_1334c	0.439132		1.38049	0.170417		0.532371
MAB_3653	-0.52277		1.35805	0.189413		0.431256
MAB_0172	1.48698		1.3185	-0.00978		0.006409
MAB_4684	-0.60373		1.31903	-0.73572		1.5913
MAB_2836c	0.613093		1.34533	0.141452		0.326722
MAB_3429	0.628875		1.35729	0.434117		1.29477
MAB_3729c	-1.03035		1.3782	-0.16651		0.20834
MAB_0025	0.732595		1.39769	0.057326		0.135695
MAB_2796c	-0.46528		1.41075	0.103517		0.346183
MAB_4551c	0.822955		1.32276	-0.17611		0.322211
MAB_0862c	0.71962		1.34757	-0.21092		0.452529
MAB_2588	-0.57239		1.36034	-0.32148		1.13034
MAB_1462c	-0.46249		1.38477	-0.34902		1.08117
MAB_3206c	-0.70621		1.38805	0.246395		0.719773
MAB_3195c	0.5861		1.37977	-0.16835		0.389762
MAB_4891c	-0.67385		1.36416	-0.31182		0.627472
MAB_1148c	0.810412		1.35652	-0.04915		0.073462
MAB_3312	-0.72638		1.35113	0.100214		0.194753
MAB_1632c	-0.43747		1.38272	-0.40722		1.51976
MAB_4097c	-0.58657		1.39502	-0.39809		1.54934
MAB_4547	0.506398		1.36626	0.092208		0.236207
MAB_3263c	-0.78744		1.31903	0.47166		0.808517
MAB_1024	-0.52896		1.35571	-0.70268		2.47459
MAB_2864c	0.544512		1.35652	0.08881		0.189736
MAB_2369	0.777019		1.35866	-0.41936		0.993593
MAB_3812c	0.673707		1.35035	1.6492		4.96348
MAB_4821c	-0.76966		1.33923	-0.27221		0.648303
MAB_1184c	0.78141		1.35113	0.460956		1.58738
MAB_3255c	0.762668		1.35652	0.717917		1.87517
MAB_4497	-0.63158		1.33923	0.868952		2.53953
MAB_3350	0.740576		1.35729	0.159132		0.422231
MAB_3380c	0.971503		1.32764	0.006505		0.00479
MAB_4710c	1.19229		1.23371	-0.49821		0.552543
MAB_4109c	-0.83802		1.38304	-0.27738		0.737255
MAB_0853	0.584534		1.32456	-0.25811		0.651629
MAB_2359	0.715272		1.35729	-0.51616		1.1241
MAB_1757	-0.84885		1.33477	-0.88629		2.38898
MAB_3933c	0.707332		1.35035	-0.19975		0.486809
MAB_4611c	-0.7364		1.28826	0.21012		0.403639
MAB_p16c	0.934581		1.31534	0.340724		0.636913
MAB_1581	-0.55691		1.38241	0.315067		0.943607
MAB_2682c	0.656693		1.32858	-0.11184		0.289044
MAB_1832	-0.59755		1.35652	-0.0199		0.026991
MAB_1062	0.49044		1.37187	-0.27648		1.13405
MAB_2252	-0.96114		1.29574	-0.62872		1.37811
MAB_3219	-1.24881		1.26622	0.776943		1.40201
MAB_2605c	-0.56909		1.3483	0.287947		1.13686
MAB_2725c	0.607514		1.37522	-0.04063		0.089017
MAB_2071	-1.25768		1.2256	0.141742		0.113023
MAB_0018c	-0.7742		1.28826	-0.11012		0.167344
MAB_4632	-1.28764		1.20715	-0.4622		0.60719
MAB_4833c	-1.12885		1.30567	0.247876		0.195092
MAB_1570	0.589268		1.33722	0.669757		2.15668
MAB_2805c	-0.801		1.35805	0.486382		0.852196
MAB_0589	-0.44036		1.3782	0.04775		0.096135
MAB_3276	-0.76496		1.33477	-0.54814		1.20193
MAB_0935c	-0.56165		1.39162	-0.10617		0.194753
MAB_0189c	0.654571		1.37601	0.2696		0.948293
MAB_0716c	-0.76252		1.31637	-0.89202		1.97093
MAB_4518c	-0.95105		1.19979	-0.3227		0.314267
MAB_0265	0.575212		1.34296	-0.18853		0.46088
MAB_0403	1.03067		1.23863	1.28036		2.52907
MAB_3126c	-0.8045		1.29181	0.480254		0.940477
MAB_2265c	-0.76796		1.35113	-0.60601		1.52201
MAB_2680c	1.04238		1.31384	0.631188		1.97093
MAB_0923c	-0.67181		1.31384	0.069343		0.097021
MAB_2069	-0.78126		1.38272	-0.52279		1.73584
MAB_3863	-1.1085		1.31384	-0.19452		0.224969
MAB_0195c	-0.76325		1.30292	0.351424		0.716686
MAB_1815	-1.16229		1.33722	0.004689		0.003619
MAB_2032	-0.99219		1.21718	-0.70957		1.34306
MAB_3067c	-0.52782		1.35652	0.254961		0.786492
MAB_3952	0.801321		1.30049	-0.56175		0.988439
MAB_4533	0.579668		1.31866	0.7332		2.43859
MAB_3794c	0.866102		1.34442	-0.25453		0.358238
MAB_2913	-0.63659		1.27645	-0.07367		0.084974
MAB_4108c	-0.87761		1.3887	-0.28272		0.596365
MAB_0222c	-0.84454		1.32276	-0.22181		0.401058
MAB_1964	0.73364		1.35652	-0.09106		0.217249
MAB_4858	-0.98959		1.35729	0.734495		1.12398
MAB_0587	-0.72221		1.36781	-0.40034		1.43723
MAB_2010	1.13666		1.3467	0.183577		0.323551
MAB_1461	1.01235		1.22523	0.928548		2.02962
MAB_2381	-0.6269		1.31027	-0.33754		0.978814
MAB_3637c	-0.77688		1.35113	-0.35607		0.636913
MAB_2808c	0.474956		1.35509	-0.02498		0.048746
MAB_1593c	-0.39962		1.38227	-0.20603		0.969595
MAB_4702c	-0.56982		1.33722	-0.17157		0.415488
MAB_2088	0.699341		1.30861	0.441325		1.01597
MAB_2279	-0.7795		1.23349	0.202013		0.199397
MAB_3286c	0.727414		1.34446	0.381742		1.3824
MAB_4102c	-0.64945		1.32764	-0.16175		0.277629
MAB_2911c	-0.4984		1.3467	0.047241		0.114962
MAB_3909	-0.51449		1.34446	-0.47649		1.81896
MAB_3796c	1.42449		1.3467	0.428163		0.582518
MAB_2824c	-0.63636		1.38805	-0.08618		0.175791
MAB_4491c	-1.44428		1.21608	-0.2554		0.251638
MAB_2899c	0.813294		1.31028	0.403983		1.20193
MAB_4828c	-1.00315		1.30688	-0.06637		0.071888
MAB_2055	1.32128		1.21608	-0.01482		0.008621
MAB_3990c	0.742355		1.33923	-0.01891		0.026991
MAB_1715c	0.71709		1.32722	-0.36847		0.943955
MAB_4471	0.783166		1.22859	0.498728		1.20643
MAB_1025	0.610326		1.31866	-0.33207		0.704771
MAB_3947	0.688996		1.36863	-0.5291		1.33317
MAB_4023c	-0.69591		1.29066	-0.21113		0.239844
MAB_3536	0.718436		1.27616	-0.28361		0.467118
MAB_1663	1.04134		1.29229	-0.19434		0.292203
MAB_1650c	0.717321		1.3185	-0.59112		1.77338
MAB_2044	-0.65477		1.30852	0.122106		0.239235
MAB_3917c	1.33373		1.30049	-0.78038		1.01734
MAB_0369	0.652186		1.35652	-0.42926		0.997612
MAB_3783c	0.78826		1.3467	0.642611		2.31455
MAB_2950c	-0.99		1.22589	-0.16109		0.181329
MAB_2382	-0.61062		1.31637	-0.21443		0.613481
MAB_0283c	0.837456		1.268	-0.4759		0.938541
MAB_1221	-0.96155		1.31003	0.38729		0.644034
MAB_3221c	-1.00542		1.31246	-0.01316		0.009999
MAB_5000c	0.784407		1.35866	0.870536		2.76322
MAB_1517c	-0.61936		1.32764	0.363925		0.958883
MAB_3934c	1.02361		1.29181	0.150167		0.217626
MAB_2756c	1.50221		1.30171	-0.42478		0.396852
MAB_4314	-0.96635		1.31637	0.182152		0.204336
MAB_2623c	-0.47647		1.34736	-0.33144		1.18283
MAB_0010c	-0.51012		1.328	0.320954		0.890058
MAB_4550c	0.643199		1.31384	-0.01607		0.019
MAB_1574	0.796094		1.29415	0.870758		2.4811
MAB_1456c	0.691869		1.26107	0.798675		2.38486
MAB_3245	-0.62505		1.37601	-0.44812		2.06277
MAB_0379	-0.48481		1.3467	-0.44302		1.88821
MAB_0940	0.538195		1.34147	-0.17671		0.449256
MAB_2761	-0.38216		1.35729	-0.15		0.441052
MAB_0558c	0.539986		1.3092	-0.19673		0.54948
MAB_4219	1.50486		1.17637	-0.55192		0.456146
MAB_0400c	0.94461		1.30171	-0.65654		1.42876
MAB_4703c	-0.65		1.34834	-0.51085		2.07599
MAB_4902c	-0.73439		1.32764	0.002547		0.003146
MAB_0818	-0.5825		1.27645	0.20007		0.27726
MAB_4597c	-0.43082		1.36781	-0.39429		1.95701
MAB_1026c	0.967802		1.27737	0.011704		0.009044
MAB_2572c	-0.7258		1.21608	-0.86507		1.25603
MAB_3665	0.709277		1.30734	0.648113		1.37954
MAB_3720c	0.456085		1.32497	0.515287		2.37189
MAB_0484	0.486612		1.35805	-0.45596		1.32405
MAB_4014	-0.7545		1.34442	0.208824		0.413415
MAB_2114c	0.556061		1.28467	0.487229		1.42997
MAB_2988	0.608304		1.31384	0.17645		0.590422
MAB_4474	0.475802		1.31903	0.303045		1.11821
MAB_0652	-0.60416		1.32764	-0.26058		0.747912
MAB_1977	0.750014		1.27978	0.524776		1.28246
MAB_3801c	0.900388		1.28643	0.296349		0.738894
MAB_3054c	-0.59082		1.25355	0.148316		0.206405
MAB_1253c	0.947053		1.26597	-0.18637		0.306556
MAB_4434c	-0.50666		1.28493	0.370633		1.10067
MAB_0865	0.5671		1.31384	0.264924		0.616368
MAB_2356	0.645412		1.27532	0.294299		0.701321
MAB_3546	0.641526		1.31903	-0.243		0.522495
MAB_3290	-0.4338		1.36275	-0.28992		1.45021
MAB_3401	-0.82734		1.33	0.57267		1.95958
MAB_1990	-1.07899		1.29066	-0.30145		0.566027
MAB_2982c	-1.16699		1.31384	0.249599		0.256489
MAB_3658c	0.65881		1.32497	-0.06289		0.100486
MAB_4315c	-1.01133		1.3148	0.210132		0.262331
MAB_2598	0.979994		1.3017	0.692745		2.38898
MAB_4251	0.973165		1.29739	0.191125		0.409424
MAB_2874	0.706229		1.28496	0.428659		1.1884
MAB_1098	-0.57977		1.32634	-0.60013		2.50791
MAB_1537c	0.485547		1.30049	0.233972		0.694651
MAB_2304c	-0.84978		1.36946	-0.48121		1.54209
MAB_0445	-0.79272		1.31097	-0.09989		0.13724
MAB_1881c	0.664571		1.27301	-0.5087		1.63928
MAB_3816c	0.516286		1.34016	0.442108		2.00225
MAB_0076	-0.73368		1.27168	-0.19933		0.387619
MAB_2715c	-0.53759		1.35035	0.10949		0.318067
MAB_3148c	-0.4324		1.30567	0.10271		0.268303
MAB_3775c	0.864334		1.32858	-0.37804		0.659371
MAB_2658	-0.87866		1.21504	0.605761		0.740103
MAB_4036	-0.57925		1.25728	-0.41727		1.2929
MAB_0531c	0.523089		1.29808	-0.15823		0.471894
MAB_0110c	0.64411		1.31903	-0.12924		0.2592
MAB_0009	-0.71259		1.30737	0.366185		0.785463
MAB_0058c	0.493953		1.32764	-0.68867		2.35319
MAB_3619c	0.669107		1.24631	-0.07208		0.091912
MAB_3650	0.462265		1.33923	0.363553		1.35561
MAB_3860c	-0.40466		1.35571	0.597717		2.64089
MAB_1823c	-1.17274		1.34016	0.050508		0.043934
MAB_3760	0.424973		1.32456	-0.03538		0.066749
MAB_4143c	-1.10491		1.32634	0.728643		1.56386
MAB_4490c	-0.56648		1.23852	0.081102		0.131117
MAB_0382	-0.42339		1.32276	-0.16258		0.456199
MAB_2161c	0.491817		1.2931	0.567768		1.73337
MAB_2008	0.770678		1.29892	-0.31594		0.583026
MAB_0685	0.553954		1.25712	-0.06968		0.122895
MAB_1095	-0.84702		1.34016	-0.03707		0.045743
MAB_4106c	-0.72008		1.35111	-0.45167		1.42997
MAB_3768c	0.632791		1.29066	0.761445		2.65075
MAB_4075	0.721132		1.21389	0.165592		0.325067
MAB_0127c	-0.87956		1.32303	0.013798		0.017589
MAB_2943c	0.689305		1.21952	0.5171		1.16127
MAB_0061	-0.54988		1.29066	0.028338		0.046249
MAB_0595c	-0.4657		1.29066	-0.33174		1.0997
MAB_2124	-0.40356		1.3148	-0.852		3.44103
MAB_4187	0.557524		1.30688	-0.14415		0.426353
MAB_3808c	-0.50257		1.33722	-0.31864		1.29715
MAB_1534	0.604468		1.31866	-0.49194		1.46353
MAB_3757	0.607548		1.31903	-0.20285		0.457641
MAB_4427c	-0.94283		1.29181	0.014524		0.015563
MAB_3837	0.50183		1.25728	0.546531		1.58114
MAB_4562	0.63142		1.28826	-0.23861		0.72522
MAB_1885	-0.63564		1.2846	-0.51196		1.12359
MAB_1258c	0.689954		1.2994	-0.3987		0.87991
MAB_4941	-0.84795		1.31903	0.974855		2.34865
MAB_2078	-0.39297		1.31028	-0.00662		0.011306
MAB_0829	-1.12351		1.16962	0.688277		0.72932
MAB_0581c	0.705497		1.19167	0.312211		0.531686
MAB_2113	0.865356		1.18053	1.265		2.13787
MAB_1828	-1.31926		1.16987	0.538295		0.496611
MAB_0253	-0.68369		1.23934	0.145652		0.257973
MAB_4157c	-0.82736		1.23371	0.075915		0.072785
MAB_0585	-0.71879		1.30656	0.044653		0.058979
MAB_3799c	0.632841		1.21756	-0.08408		0.101372
MAB_2686c	0.570886		1.2763	-0.24723		0.498649
MAB_2083	-1.22264		1.28467	0.119885		0.137859
MAB_2875	0.573498		1.28181	0.262977		0.670906
MAB_1771	-0.85064		1.29066	-0.40925		1.28376
MAB_2245	-0.41396		1.29431	-0.8275		2.90814
MAB_0640c	0.847069		1.28726	-0.31808		0.562178
MAB_1555	-0.58983		1.31637	0.263597		0.690403
MAB_0670	-0.8357		1.2256	0.69221		1.41096
MAB_2551	-0.674		1.268	0.579627		1.71407
MAB_4465	-1.08415		1.2763	0.128829		0.11462
MAB_4110c	-0.51793		1.33084	-0.34487		1.44279
MAB_1725c	-0.67999		1.32747	-0.91313		3.74836
MAB_2428	0.726354		1.268	1.93602		4.24718
MAB_4779	-0.66359		1.27737	-0.6295		1.43493
MAB_0108c	0.96871		1.2398	0.157535		0.249234
MAB_2150c	-0.50382		1.30072	-0.67629		2.24044
MAB_3662c	0.883956		1.19287	0.237158		0.553444
MAB_1528c	0.617731		1.30846	1.29311		3.84459
MAB_2395	-0.50912		1.2931	-0.4456		1.49943
MAB_1874	1.00004		1.21389	-0.12706		0.184795
MAB_4376c	-0.48665		1.3148	-0.65074		2.53213
MAB_3428c	0.848219		1.26675	-0.36727		0.582038
MAB_1936	-0.42202		1.29597	-0.72903		2.43133
MAB_2200c	1.2309		1.23809	0.352714		0.454314
MAB_1464	-0.92931		1.30861	-0.03365		0.066376
MAB_3267c	0.388803		1.32276	0.023102		0.054808
MAB_0902	0.687486		1.24115	-0.50996		2.12253
MAB_4173	-0.45242		1.26533	0.052044		0.099073
MAB_2448	-0.73108		1.17439	0.413203		0.889164
MAB_1611	1.54169		1.20002	0.655505		1.24383
MAB_2251	-1.32638		1.15926	-0.33153		0.421771
MAB_2073	-0.81744		1.28826	-0.18956		0.410646
MAB_2079	-0.78812		1.21756	0.693571		1.66771
MAB_0794	0.977773		1.14451	-0.27937		0.315583
MAB_1691	-0.91569		1.11806	-0.60544		0.84821
MAB_0414	0.648292		1.28453	0.095385		0.20154
MAB_1366c	0.789355		1.29066	-0.10798		0.181329
MAB_0429	-0.46061		1.2994	-0.32928		1.19057
MAB_4125	0.552286		1.21902	0.364213		1.1237
MAB_3530c	-0.56535		1.30292	-0.44141		1.74793
MAB_1869c	0.421376		1.27138	0.494613		1.44796
MAB_1169	-0.69735		1.17735	-0.16601		0.289044
MAB_0686	0.557091		1.26656	0.017581		0.035125
MAB_4613	-0.44704		1.28826	0.246346		0.646546
MAB_4111c	-0.53416		1.29066	0.191249		0.526713
MAB_2978	0.450866		1.28496	-0.35584		1.59352
MAB_1017c	0.708558		1.13582	-0.90255		1.98416
MAB_4126c	0.536937		1.21902	0.473105		1.63664
MAB_4734	0.51522		1.25728	-0.24357		0.858665
MAB_1917	-0.36527		1.31883	-0.43137		1.911
MAB_3080	-0.47775		1.26622	0.134209		0.275316
MAB_3427	0.850998		1.19693	1.13587		2.25345
MAB_4680c	-0.49992		1.22523	-0.24402		0.340223
MAB_4564c	-0.36847		1.29892	-0.60502		2.66986
MAB_0586	-0.73925		1.26533	0.302205		0.651629
MAB_1527	-0.43847		1.2849	0.060668		0.15664
MAB_1810	-1.03858		1.06742	0.305926		0.261814
MAB_1870	0.971663		1.18872	-0.14778		0.186365
MAB_3031c	0.514315		1.23283	0.022548		0.03896
MAB_3357c	0.448312		1.25763	-0.01188		0.019
MAB_2121c	-0.86078		1.24594	-0.97764		2.67369
MAB_3375	0.831357		1.10587	0.857692		1.41982
MAB_0026	0.769183		1.29066	-0.88588		2.03392
MAB_2553	0.603775		1.23371	-0.26624		0.553024
MAB_4526	0.653976		1.19167	0.991678		3.24521
MAB_2038	-0.97028		1.23371	-0.1366		0.14115
MAB_1696	-0.78627		1.12361	-0.68935		1.38777
MAB_2477c	-0.87006		1.32276	-0.38734		1.05596
MAB_0536	-1.09022		1.25355	0.280869		0.283146
MAB_4280c	0.454649		1.23852	-0.05521		0.090887
MAB_4802	0.555861		1.21094	0.282602		0.829298
MAB_3018	0.788869		1.21756	1.69677		4.04837
MAB_3880	0.389771		1.26533	-0.08486		0.246358
MAB_1491	0.520061		1.22505	-0.01609		0.026991
MAB_3329c	0.645934		1.12966	1.0052		2.46812
MAB_2300	-0.60888		1.23191	-0.05415		0.073877
MAB_2571c	-0.4968		1.20883	-0.7361		2.44553
MAB_2777c	0.425497		1.2846	-0.29164		1.05963
MAB_3765	0.550624		1.22589	-0.45033		1.58855
MAB_1329	0.581763		1.20809	-0.19017		0.407042
MAB_0071c	0.63775		1.21413	0.358429		0.685814
MAB_0928c	0.972094		1.28826	-0.02493		0.023878
MAB_3225	0.557514		1.22859	-0.33382		0.70011
MAB_3747c	-0.833		1.12556	0.255216		0.343298
MAB_0359	0.646875		1.2276	0.046251		0.054808
MAB_2511	-0.82443		1.21711	0.532046		1.56283
MAB_3314	-0.93274		1.19976	-0.31476		0.58945
MAB_1266	0.797335		1.17439	0.526139		1.29031
MAB_4674c	0.550749		1.22859	1.24149		3.69874
MAB_4755c	0.582892		1.2763	0.24635		0.517707
MAB_4033	-0.69282		1.22523	-0.75361		2.44131
MAB_3629c	-0.64206		1.20496	0.256276		0.310514
MAB_0056c	0.464993		1.26109	0.049926		0.10096
MAB_1624	0.726189		1.23371	0.201464		0.440341
MAB_1891	-1.3431		1.14736	0.693641		1.37516
MAB_0957	0.490936		1.22523	0.064418		0.118866
MAB_4555c	-1.06888		1.20117	1.19614		2.52194
MAB_2949c	-0.60015		1.19401	0.033871		0.039462
MAB_0202c	0.781426		1.21718	-0.23061		0.393112
MAB_3468	-0.66123		1.17439	-0.17057		0.298774
MAB_4801	0.607526		1.25456	-0.35065		1.2305
MAB_3641	-0.35837		1.28518	-0.39453		1.4812
MAB_2635c	-0.52383		1.21877	0.145269		0.357861
MAB_2814	0.488272		1.23349	-0.13158		0.409427
MAB_0775	-0.73285		1.21048	0.271099		0.588564
MAB_2062c	0.996173		1.12253	0.122038		0.129502
MAB_1242c	-0.62159		1.13869	0.035479		0.042626
MAB_1129	-0.40584		1.24808	-0.08823		0.2215
MAB_2256	-0.48963		1.19959	-0.61224		1.947
MAB_1092	-0.61254		1.13691	0.051745		0.067691
MAB_2446c	-0.52159		1.21018	0.025231		0.037374
MAB_0224	-1.26286		1.02878	-0.11548		0.068094
MAB_0746	0.679009		1.15645	0.885215		2.30155
MAB_2366	0.855987		1.23667	-0.33698		0.617603
MAB_4000	1.34491		1.09977	0.447421		0.774331
MAB_4872	-0.79558		1.19959	-0.0486		0.057367
MAB_0839c	0.728647		1.09827	-0.36138		0.6328
MAB_0859	0.577563		1.14916	0.520301		1.39283
MAB_2513c	-0.52595		1.22523	0.07224		0.181174
MAB_1480	-0.40135		1.24377	-0.54303		2.4599
MAB_0111c	0.752059		1.21048	-0.27194		0.592303
MAB_0215	-0.93025		1.20207	-0.2567		0.346332
MAB_3205c	-0.44328		1.20809	-0.03018		0.061954
MAB_2463	-0.62465		1.16125	-0.21347		0.444285
MAB_3805c	0.499722		1.27253	0.70455		3.18738
MAB_0388c	0.700549		1.16884	-0.28499		0.588734
MAB_1413	-0.60366		1.19536	1.12315		2.6149
MAB_4115c	-0.49112		1.29618	-0.6412		2.68571
MAB_3849c	0.418462		1.30946	0.365789		1.60972
MAB_3850c	0.374437		1.24563	0.406782		1.50717
MAB_1430c	0.854138		1.06672	-0.3927		0.513296
MAB_3531	0.597859		1.23349	0.19422		0.666742
MAB_1008c	-0.42663		1.25805	-0.70349		2.48644
MAB_1538	0.412772		1.21295	-0.01746		0.028485
MAB_3388c	0.586915		1.24086	0.048508		0.097021
MAB_4300	-0.51404		1.21718	-0.14532		0.389762
MAB_4809c	-0.78549		1.20898	0.098552		0.105898
MAB_1279	-0.53678		1.18508	0.132216		0.257652
MAB_1649c	0.740027		1.13939	-1.33813		2.25199
MAB_0286	-1.55704		1.01187	0.122035		0.087444
MAB_2271c	0.472551		1.19959	0.772676		2.90203
MAB_0964	-0.72166		1.04957	0.008865		0.00583
MAB_1760	-0.88157		1.20938	-0.14335		0.189256
MAB_0738	0.827396		1.19959	0.164368		0.445361
MAB_3012	0.585716		1.1548	0.538927		1.63125
MAB_1241c	-0.74394		1.14755	-0.34269		0.607002
MAB_3698	0.711039		1.25712	-0.64797		1.44958
MAB_1719	0.694315		1.2256	0.364438		1.05806
MAB_3361	0.451768		1.19497	-0.12469		0.23964
MAB_3932c	0.717604		1.14755	-0.36045		0.672624
MAB_0371	-0.57449		1.19103	-0.12868		0.186227
MAB_2566	-0.92492		1.07903	-0.04866		0.042228
MAB_2346	0.485907		1.19295	-0.06464		0.128365
MAB_2820c	0.488523		1.24646	-0.05988		0.120393
MAB_4501c	1.04149		1.04518	0.713797		1.36658
MAB_3959c	-0.55028		1.14544	0.929664		2.3791
MAB_1940c	0.450484		1.23646	-0.10151		0.213653
MAB_1052c	-0.47978		1.21094	0.270453		0.574544
MAB_3693c	-0.37956		1.261	-0.17939		0.581895
MAB_1041	-0.84102		1.18723	-0.23421		0.365997
MAB_4874c	-0.38466		1.23283	-0.61677		2.56683
MAB_1250c	0.378066		1.26107	0.235901		1.11632
MAB_3964	-0.53608		1.12396	-0.20553		0.256373
MAB_2029	-1.03697		1.02721	0.354204		0.471057
MAB_t5017	-0.86875		1.17933	0.317168		0.91215
MAB_3961c	-0.66585		1.13939	-0.19987		0.259769
MAB_1394c	-0.49848		1.23863	1.08852		3.45125
MAB_3612c	0.557378		1.19954	0.132534		0.302933
MAB_2005	0.377196		1.26109	-0.36571		1.47027
MAB_1040	-0.42658		1.22565	-0.52156		2.29476
MAB_1158	-0.48002		1.23371	-0.07168		0.171256
MAB_1384	0.350763		1.2426	-0.14022		0.560801
MAB_3059c	0.609308		1.16438	0.437949		1.11781
MAB_4748c	-0.60074		1.17849	0.373481		1.21308
MAB_3916c	0.464093		1.21135	-0.10077		0.188431
MAB_3901	1.21391		1.00445	2.10151		4.92295
MAB_2869	-0.81498		1.18723	0.008009		0.005899
MAB_3459	0.868534		1.14083	-0.23412		0.355079
MAB_1244c	-1.16663		1.03492	1.74949		1.61354
MAB_1890c	0.804031		1.10567	0.267671		0.483401
MAB_0754c	0.491338		1.22859	-0.43955		1.46194
MAB_0412	-0.73341		1.04742	-0.52537		0.641097
MAB_1931c	-0.79873		1.19693	0.061414		0.117934
MAB_1822	-0.81639		1.19306	-0.12483		0.172285
MAB_4129c	-0.87921		1.2426	0.182198		0.318395
MAB_2594	0.797221		1.15294	0.299254		0.748532
MAB_4328c	-0.63649		1.21756	0.460316		1.01076
MAB_1674c	0.792456		1.18053	-0.29476		0.517176
MAB_2575c	-0.64749		1.10096	0.278499		0.436414
MAB_1896c	-0.49279		1.17569	0.074356		0.113023
MAB_3167c	0.412918		1.22859	0.147067		0.456199
MAB_1944c	1.0181		1.21048	0.129406		0.130868
MAB_3750c	0.608701		1.18387	-0.09969		0.180945
MAB_2222c	-0.52327		1.23337	0.09199		0.115705
MAB_1962	0.554279		1.22859	0.026971		0.041695
MAB_3521c	-0.58632		1.17735	0.045028		0.087839
MAB_3998	-0.59478		1.22189	-0.032		0.04268
MAB_0876	0.4829		1.21608	-0.41756		1.12082
MAB_4790	-0.46419		1.19879	0.038299		0.064053
MAB_4297c	0.367384		1.20496	-0.31771		1.33319
MAB_3397	0.932275		1.04432	-0.6272		1.09553
MAB_0769c	0.987467		1.11122	0.039497		0.024757
MAB_2208c	-0.39674		1.23538	0.161914		0.620774
MAB_0011c	-0.61969		1.1843	0.440163		1.01047
MAB_3394c	-0.53448		1.11438	-0.44036		0.885693
MAB_4441	0.46355		1.18028	0.325221		1.0104
MAB_4085c	-0.58646		1.21608	0.185688		0.350399
MAB_0699c	0.415909		1.22189	-0.14406		0.388276
MAB_0117c	-0.36512		1.21608	-0.17703		0.690403
MAB_1286c	-1.05724		1.02225	0.868475		1.16142
MAB_1236	0.71574		1.23371	-0.08969		0.156727
MAB_3362c	0.626447		1.21711	0.086016		0.127029
MAB_1222	-0.46508		1.18723	-0.04445		0.071888
MAB_0104	0.816031		1.10128	0.101175		0.17316
MAB_2750c	-0.85708		1.24472	0.112782		0.110445
MAB_4140	-0.49755		1.14018	0.516384		1.54934
MAB_2266c	-0.38581		1.23349	-0.39161		1.65681
MAB_3259c	-0.84468		1.23958	0.223238		0.467118
MAB_4144	1.44988		1.14018	-0.57252		0.411494
MAB_0440	-0.40807		1.19167	0.472208		1.95701
MAB_0362c	0.692987		1.18383	-0.61644		1.7871
MAB_4627	-0.88347		1.17735	0.56942		0.672571
MAB_2164	-0.60799		1.12556	0.083752		0.13592
MAB_0905	1.08679		1.12607	-0.26501		0.368663
MAB_0522c	-0.51809		1.13085	-0.3001		0.782699
MAB_3754c	-0.738		1.21756	0.399172		0.746682
MAB_3582	-0.57238		1.12232	0.019797		0.023481
MAB_2082	-0.69344		1.16323	0.05977		0.095365
MAB_3598c	-0.36464		1.24377	0.52231		2.74705
MAB_2037	-0.677		1.16866	-0.34819		1.01524
MAB_0646c	-0.63923		1.07916	0.418218		0.786492
MAB_2171	-0.6028		1.12556	0.268308		0.385465
MAB_0772c	-1.07688		0.96439	0.682234		0.60637
MAB_4873c	-0.78199		1.12405	0.563402		0.710823
MAB_1728	-0.72521		1.00644	-0.49336		0.835552
MAB_2998	1.1805		1.07931	-0.48905		0.361814
MAB_4513c	-0.88028		1.01388	0.179292		0.203586
MAB_3182c	0.718293		1.10177	0.302944		0.540034
MAB_3336c	0.448073		1.17637	-0.52434		1.99221
MAB_2028	-1.15082		0.970444	-0.58697		0.566027
MAB_0272	-0.6677		1.21094	-0.45463		1.33606
MAB_2721c	0.391376		1.21389	-0.52		1.72691
MAB_2340	0.351778		1.19959	0.133549		0.364
MAB_1617c	0.711808		1.08089	0.814191		2.17477
MAB_3608	0.521498		1.15294	-0.47526		1.48208
MAB_4293	-0.33096		1.25376	0.150019		0.67125
MAB_0601	0.699508		1.1603	0.018318		0.026991
MAB_2772c	-0.72625		1.1603	0.755402		1.61417
MAB_2508	-0.59872		1.09253	2.04338		5.47726
MAB_2939	0.520657		1.13471	-0.2194		0.522495
MAB_0073c	0.927291		0.952375	-0.42115		0.295849
MAB_4333	-0.50413		1.10995	-0.19549		0.289144
MAB_1255c	0.806668		1.14424	-0.0775		0.099073
MAB_4930	0.466175		1.13241	0.257295		0.470148
MAB_3197	1.09838		0.984643	0.761645		1.29364
MAB_0075	-0.50687		1.09971	-0.44743		1.0997
MAB_2659	-0.49956		1.12556	-0.54748		1.40666
MAB_3246c	0.561137		1.21608	0.12464		0.283146
MAB_4683c	-0.57867		1.11777	-0.09573		0.105365
MAB_0391c	0.662077		1.09862	-0.48865		1.03544
MAB_2368	0.544566		1.16144	-0.7703		2.28651
MAB_0906	-0.45032		1.15407	-0.20259		0.849307
MAB_2059	1.05292		1.03534	-0.71902		0.582038
MAB_4289	-0.52702		1.12457	-0.36649		1.06658
MAB_1925	0.985567		1.13241	-0.66909		1.28967
MAB_3855c	0.519507		1.1415	-0.04763		0.076655
MAB_3275	-0.76533		1.10995	-0.13653		0.174396
MAB_0147c	0.888029		1.15274	0.49026		1.0391
MAB_2512	-0.45703		1.18315	-0.30453		0.916311
MAB_1965c	-0.58758		1.12556	0.034393		0.040735
MAB_3287c	0.541934		1.16866	-0.0888		0.18255
MAB_0777	-1.02279		0.988615	0.02792		0.008612
MAB_1876c	1.0113		1.24229	-0.82537		1.7632
MAB_1285c	-0.60132		1.15926	0.146555		0.299233
MAB_3331c	0.536369		1.10454	-0.06745		0.10486
MAB_2645c	0.387221		1.17637	0.126475		0.341294
MAB_2211c	-0.49955		1.15294	-0.73153		2.21743
MAB_2999c	-0.62422		1.12405	0.362637		0.766453
MAB_4112c	-0.36729		1.1798	-0.03127		0.074081
MAB_1044c	0.80763		0.955391	1.5316		2.04769
MAB_1108c	-1.03726		1.10128	0.837263		0.962514
MAB_1214c	-0.43853		1.15305	-0.37642		1.20498
MAB_3183c	0.792582		1.11662	-0.73137		0.908172
MAB_4274c	-0.6434		1.07705	0.245228		0.421771
MAB_1659c	0.378765		1.19693	0.201864		0.663913
MAB_3885	1.18012		1.05726	-0.04768		0.029896
MAB_4574c	-0.46197		1.19167	-0.40264		1.48179
MAB_2894c	0.397496		1.16125	-0.20799		0.544853
MAB_3606c	-0.39357		1.18723	-0.27826		0.801926
MAB_2546	-0.47263		1.15305	-0.03749		0.084276
MAB_2344	-0.58358		1.14392	-0.12652		0.195092
MAB_1012c	0.495431		1.17356	-0.82702		3.18786
MAB_1383	1.19547		1.02293	-0.24229		0.188176
MAB_2260	-0.8333		1.10308	-0.03595		0.054808
MAB_3898c	0.386753		1.16831	0.187943		0.689516
MAB_4008c	0.723688		1.12405	0.222236		0.413611
MAB_1503	-0.59158		1.10096	-0.47464		1.11701
MAB_0602c	-0.69907		1.12405	0.799304		2.24779
MAB_3145	0.526367		1.13005	-0.92648		2.86406
MAB_1660c	0.386617		1.16292	0.404743		1.64914
MAB_0943	-0.46799		1.12916	0.294043		0.710922
MAB_2227c	-0.36606		1.17735	-0.95614		3.50665
MAB_2826c	0.671546		1.13182	0.144518		0.181329
MAB_1763	-0.64725		1.11777	0.050144		0.075946
MAB_4044c	0.953175		0.951346	-0.34599		0.390405
MAB_3856c	0.619253		1.10995	-0.36638		0.949562
MAB_1953c	1.10676		1.10995	0.430367		0.880036
MAB_4086	-0.40028		1.14239	-0.44628		1.92626
MAB_0511c	0.465076		1.10995	0.802489		3.08821
MAB_4277	-0.58545		1.14574	0.225051		0.464817
MAB_4079	0.885154		1.09668	0.13169		0.124681
MAB_3677	-0.52294		1.12405	0.001613		0.002462
MAB_4836c	0.418031		1.10587	0.491475		1.79448
MAB_2544c	-0.40488		1.12267	0.385118		1.45423
MAB_2674c	-0.35574		1.16804	-0.15615		0.547246
MAB_4934c	0.564891		1.11125	-0.13292		0.22227
MAB_0193c	0.662196		1.02119	-0.40548		0.750785
MAB_0136	-0.84785		1.01126	0.411655		0.683157
MAB_0072c	0.74396		0.959465	-0.12679		0.06963
MAB_0613	-0.6505		1.13421	0.205496		0.478777
MAB_0002	0.458982		1.15779	-0.02378		0.054808
MAB_3147c	-0.6538		1.10096	-0.09869		0.189556
MAB_4488c	-0.42703		1.10177	-0.2455		0.718004
MAB_0578c	0.440468		1.17992	0.350915		1.32671
MAB_4046c	0.438283		1.10667	-0.28702		0.972402
MAB_2532	0.760189		1.01304	2.24842		6.12152
MAB_1833	-0.76605		1.10587	-0.19667		0.308341
MAB_2676	0.395132		1.10995	0.009307		0.01384
MAB_1922	0.861426		1.0404	-0.47977		0.835314
MAB_1929	0.442006		1.12458	-0.30288		1.1237
MAB_0782	-0.81878		1.13182	0.308471		0.454241
MAB_0397c	-1.00597		1.12458	-0.40798		0.768102
MAB_2947c	-0.65633		1.10089	-0.09272		0.140921
MAB_1587c	-0.73489		1.02643	-0.52954		1.05963
MAB_3529	-0.47943		1.15926	0.527391		1.40364
MAB_3878	-0.32228		1.15926	-0.6292		2.71907
MAB_3711	-0.40246		1.12232	-0.13056		0.346332
MAB_3670c	-0.32107		1.17439	-0.11732		0.403567
MAB_3542c	-0.64508		1.13471	-0.18242		0.489231
MAB_2004	0.445566		1.14755	0.483204		1.75877
MAB_4287	-0.50886		1.08357	0.426718		1.20575
MAB_4316	-1.09995		1.03472	0.288983		0.212271
MAB_2154c	0.571151		1.10096	-0.40571		0.933259
MAB_4387	-0.62648		0.985313	-0.28002		0.440341
MAB_2264c	-0.39716		1.14755	-0.79542		3.11028
MAB_0615	-0.53149		1.13939	0.174998		0.361717
MAB_3703c	-0.55665		1.09568	-0.20192		0.524487
MAB_4498c	-0.57448		1.10567	0.55898		1.25274
MAB_3445c	-0.96906		0.934955	-0.24149		0.311021
MAB_4362	-0.57104		1.07931	-0.09369		0.121728
MAB_1672	0.385929		1.10995	0.061739		0.122602
MAB_1684	1.23232		0.889526	0.044346		0.016292
MAB_4174	-0.45264		1.09996	0.098203		0.222263
MAB_3717	0.433052		1.10995	0.449428		1.37225
MAB_1984	-0.61085		1.18493	0.28296		0.536765
MAB_4181	-0.57984		1.02456	-0.74333		1.91149
MAB_3931c	1.08195		0.971516	-0.30112		0.407256
MAB_2233c	0.552285		1.14416	-0.50123		1.38314
MAB_1150	1.00529		1.09198	1.61717		3.06397
MAB_4885	-0.55917		1.09371	-0.41151		1.22806
MAB_2168	-0.53107		1.09139	0.292629		0.772678
MAB_2140	-0.47184		1.17735	-1.11834		3.68158
MAB_0098	0.532895		1.02858	1.89373		4.97729
MAB_2581	-0.84189		1.11777	0.327935		0.738755
MAB_3925	1.34028		0.877009	#N/A	#N/A	#N/A
MAB_1955c	-0.40927		1.14246	0.091177		0.239235
MAB_0315	-0.44934		1.07812	-0.29365		0.716895
MAB_1864	-0.4157		1.12272	0.044063		0.077042
MAB_0219	0.48298		1.10248	2.18845		5.29843
MAB_3825	-0.38567		1.12405	-0.31667		1.1789
MAB_0993c	-0.40335		1.10248	-0.55359		1.78932
MAB_4413c	-0.55302		1.04686	-0.16516		0.247417
MAB_2338	0.44826		1.12458	0.96506		3.00827
MAB_2058	0.749659		1.03912	-0.63217		1.44915
MAB_0968c	0.787903		1.13578	0.488523		0.898478
MAB_4945c	-0.75681		1.06953	1.92524		4.24718
MAB_3723c	0.402344		1.13598	0.259696		0.94563
MAB_1204	-0.54509		1.09471	0.251583		0.391699
MAB_1913	1.20649		1.1487	0.743447		1.21456
MAB_4258c	0.430645		1.0875	0.186571		0.540534
MAB_2547c	-0.50677		1.07756	0.333401		0.960108
MAB_0130	-0.38183		1.12908	-0.29664		1.2629
MAB_1442	-0.37282		1.12232	-0.18366		0.498317
MAB_2192	-0.38282		1.14755	-0.13092		0.443392
MAB_4034	-0.54993		1.09568	-0.81867		2.39463
MAB_3473c	0.400143		1.11122	0.527203		2.35409
MAB_0373	-0.48003		1.09996	-0.0196		0.026991
MAB_0252	-0.41603		1.09862	-0.35889		1.29328
MAB_2394	-0.45898		1.08372	-0.53516		1.77433
MAB_1198c	0.678591		1.05131	-0.16261		0.242821
MAB_1390c	1.29441		0.8722	-1.55191		1.24985
MAB_0983c	0.990848		1.08261	0.00465		0.004121
MAB_3480	-0.44494		1.07203	-0.13389		0.240596
MAB_3753c	-0.4692		1.13241	-0.07264		0.11476
MAB_3701c	-0.42478		1.07916	-0.2467		0.60145
MAB_1021	-0.7855		1.02119	0.362927		0.747153
MAB_2012	0.487231		1.10096	0.438868		1.6878
MAB_0530	0.526589		1.04476	-0.36428		1.09564
MAB_4922	0.514551		1.05089	0.10056		0.186964
MAB_2278	-0.8084		0.900951	0.697304		0.315703
MAB_3398	-0.55695		1.03981	0.075303		0.086891
MAB_4266c	-0.52288		1.12405	-0.76098		2.21773
MAB_2401	0.632366		1.09822	-0.11409		0.202365
MAB_4897c	0.650338		1.10567	0.788463		2.22284
MAB_2217	0.913072		0.905645	0.108783		0.083133
MAB_1082c	-0.59277		1.13611	-0.51258		1.71538
MAB_3367	0.345217		1.12371	-0.11619		0.346107
MAB_1733	-1.04436		0.895491	0.757445		0.908172
MAB_2376c	0.654255		1.09568	0.029231		0.041061
MAB_1313	-0.79349		1.12556	0.540629		1.13262
MAB_0539	0.477052		1.09371	0.026772		0.047087
MAB_4342c	-0.81961		1.06936	0.556481		0.826281
MAB_4812c	-0.71269		0.991229	-0.00168		0.001413
MAB_1097	-0.90459		1.12267	0.10769		0.119833
MAB_4440c	-0.74387		1.09139	-0.19766		0.264393
MAB_3220	-1.35449		1.08978	2.0121		2.04746
MAB_2494c	-0.58963		1.03981	-0.37879		1.09508
MAB_1754	-0.829		0.870165	-0.80633		1.11821
MAB_0518c	-0.58104		1.09971	0.530617		1.13262
MAB_1199	0.575993		1.10096	-0.08142		0.147189
MAB_3140c	0.364189		1.10567	-0.01607		0.032474
MAB_0682	0.495942		1.10096	0.348644		1.11632
MAB_4869	-0.9889		0.988321	0.093145		0.073997
MAB_3688	0.458727		1.06258	0.064631		0.117101
MAB_4852c	0.844816		0.920477	-0.18022		0.226901
MAB_2068c	-0.65012		1.07911	-0.2087		0.509655
MAB_0725c	1.23312		0.887289	-0.29749		0.273347
MAB_4545	0.43631		1.14417	0.102122		0.282947
MAB_3823	0.475669		1.06953	-0.24604		0.805816
MAB_3006	0.451225		1.03619	0.155023		0.346258
MAB_0741c	0.579932		1.07812	2.18033		5.26301
MAB_3158c	-0.38833		1.07802	0.513118		1.38314
MAB_1202c	0.531785		1.02822	-0.4231		1.15696
MAB_3300c	-0.73317		1.04518	-0.22302		0.454314
MAB_2052	1.05988		1.04957	-0.79682		1.48208
MAB_3137	0.770157		0.956679	0.223256		0.298774
MAB_3010	0.657746		0.961578	-0.03033		0.030122
MAB_2284	-0.58829		1.04678	-0.14504		0.308341
MAB_2643c	0.6469		1.10096	-0.81787		2.05387
MAB_3447c	-0.42893		1.03492	-0.73157		0.319654
MAB_2901c	0.459626		1.0893	-0.30001		0.786492
MAB_1370c	0.713933		1.05226	-0.56365		1.41391
MAB_3385	-0.76239		1.06096	0.231405		0.326722
MAB_3828c	-0.32514		1.11614	-0.19675		0.747912
MAB_0464	1.29158		0.94248	0.504978		0.445284
MAB_4358c	-1.02597		0.849172	-0.35705		0.339838
MAB_3965	-0.45428		1.03619	-0.21808		0.59774
MAB_4877c	-0.82528		1.07985	0.710589		1.98219
MAB_4608	-0.28207		1.15926	-0.00948		0.025882
MAB_2230c	-0.3616		1.12267	-0.83816		3.76783
MAB_3605	0.407716		1.09568	-0.53127		1.04412
MAB_3477c	-0.49304		1.1177	0.116959		0.217626
MAB_0395c	0.844234		1.00759	0.395582		0.873496
MAB_0619	-1.00969		1.03619	0.398475		0.479557
MAB_2358	0.940222		1.03619	-0.32178		0.447802
MAB_4489c	-0.67049		0.970005	-0.27881		0.41391
MAB_0689	0.353234		1.10836	-0.30777		1.14082
MAB_1608c	-0.81086		1.02721	0.440189		0.963686
MAB_0625	-0.58056		1.09107	0.110534		0.20714
MAB_3090c	-0.50065		1.07151	0.052279		0.0988
MAB_3404c	-0.79266		1.10177	-0.02662		0.032225
MAB_3618c	-0.43867		1.13468	-0.04131		0.107254
MAB_3813c	0.302005		1.13471	0.658143		3.35117
MAB_0628	-0.29076		1.12405	-0.19872		0.829298
MAB_1545c	0.610718		0.932349	0.17648		0.181329
MAB_4015c	0.664782		1.04678	-0.78252		1.12082
MAB_3722	0.519092		1.10097	-0.58371		1.40067
MAB_1495	-0.37257		1.07916	-0.24675		0.948079
MAB_p10	0.66623		1.05363	-0.68971		1.50579
MAB_1376	0.518146		1.03743	0.222327		0.45442
MAB_2060	0.752366		1.08004	-0.78206		1.65681
MAB_0220c	0.663257		1.04545	0.026174		0.031426
MAB_1099c	-0.7851		1.13598	-0.09907		0.13413
MAB_3277c	-0.36955		1.09295	-0.5759		2.09872
MAB_4658	-0.48632		0.97825	0.183706		0.4025
MAB_2976	0.778729		0.948839	-0.63323		1.15638
MAB_0107c	0.855499		1.10096	-0.21301		0.226901
MAB_4686	0.67405		0.902519	-1.17974		2.71898
MAB_1796	-0.58534		0.916601	-0.76174		1.96162
MAB_2293	-0.42183		1.02721	-0.11382		0.215077
MAB_3161c	0.478176		1.08722	-0.48593		1.52498
MAB_2975c	0.52831		1.04432	0.071212		0.111004
MAB_0406c	-0.30858		1.11749	-0.13073		0.212925
MAB_1749	-1.65116		0.814385	0.072067		0.026745
MAB_1861c	0.663534		0.905401	0.069373		0.05358
MAB_4249c	0.307706		1.10231	0.131479		0.447488
MAB_0831	-0.31861		1.10445	-0.18832		0.62809
MAB_1282	-0.68465		1.02721	0.115532		0.137825
MAB_4231	-0.58887		1.07931	-0.14407		0.239235
MAB_2895c	0.53851		1.07903	0.260278		0.723172
MAB_2933c	-0.58059		0.935019	-0.44506		0.55926
MAB_1717c	0.551454		1.04492	-0.11105		0.190156
MAB_1215c	-0.43968		1.03534	-0.03315		0.04798
MAB_1019c	-0.58149		0.954643	-0.36491		0.865709
MAB_4583c	-0.84431		0.884278	0.198375		0.154099
MAB_4029	0.419747		1.02825	-0.37864		1.2629
MAB_2948c	-0.86033		0.977159	0.191352		0.237145
MAB_2135	-0.37759		1.07706	-0.67272		2.57987
MAB_2616c	-0.73461		1.05477	0.516368		1.06651
MAB_1049	-0.68336		1.02721	0.361546		0.758497
MAB_0632c	0.846119		0.960382	-0.98894		1.38063
MAB_1852c	0.594656		1.04849	-0.12337		0.158884
MAB_4476c	-0.43067		1.00425	-0.09698		0.158884
MAB_1510	0.450792		1.01367	-0.3182		0.865294
MAB_1149	-0.4927		1.07705	0.445468		1.04395
MAB_4250	0.719441		0.855151	0.026112		0.020874
MAB_3295	0.667104		0.890135	-0.33791		0.261814
MAB_1036	-0.42407		1.02775	-0.376		1.12142
MAB_0091	0.397162		1.12916	-0.21672		0.596365
MAB_0309	0.368509		1.08785	0.172001		0.614152
MAB_4351	-0.72477		0.920477	-0.00931		0.008942
MAB_3074c	-0.3536		1.15166	0.11843		0.335478
MAB_0197	-0.6147		1.03392	-0.27594		0.532899
MAB_4076	1.12546		1.03225	0.512449		1.0997
MAB_4228c	0.865951		0.888822	1.92658		2.97727
MAB_3548c	-0.37621		1.12916	0.118084		0.413982
MAB_3454	0.375689		1.09471	-0.76455		2.64295
MAB_0706c	-0.44541		1.04957	-0.23334		0.832602
MAB_1143c	0.362741		1.04432	0.814582		2.73731
MAB_1666	0.920333		1.04432	0.089462		0.09698
MAB_4259c	0.430862		1.05246	-0.2066		0.589606
MAB_1281c	-0.77628		1.03619	0.09003		0.090887
MAB_2843c	0.80757		1.06953	0.13017		0.17186
MAB_1849	0.518359		1.02225	0.116463		0.221149
MAB_0768	-0.4117		1.03534	0.425431		1.26076
MAB_2315	-0.3238		1.10995	-0.26465		1.10789
MAB_2084	-0.67698		1.04678	0.032713		0.039232
MAB_0278c	0.795368		0.993908	-1.07555		1.4979
MAB_0958c	0.68102		0.953416	0.009203		0.007239
MAB_2649	-0.93488		0.851435	-0.10938		0.093645
MAB_3972c	0.424509		1.09335	-0.10167		0.294923
MAB_3384c	0.358778		1.06947	-0.20741		0.773546
MAB_1568	-0.82679		1.08142	0.839433		1.29477
MAB_1259c	0.908048		0.824934	0.404298		0.4365
MAB_4260c	0.404913		0.9967	0.141654		0.355089
MAB_0244	-0.80464		1.05995	0.007622		0.00593
MAB_0486c	-0.37542		1.06096	-0.39661		1.62276
MAB_3162c	0.477804		1.03136	-0.22531		0.487905
MAB_0945	-0.38366		1.04733	0.055064		0.088306
MAB_4092	-1.28785		0.799489	0.349385		0.180333
MAB_4936	0.626637		1.06589	-0.33688		1.00299
MAB_0393	0.792189		0.865318	0.460731		0.655931
MAB_0279c	-0.36755		1.03268	-0.18154		0.465353
MAB_0967	0.66709		0.994323	1.27778		3.36627
MAB_4241c	-0.44541		1.05359	0.30048		0.774009
MAB_3237c	0.52802		1.09014	-0.27597		0.681221
MAB_2080	-0.6126		1.02049	0.324258		0.68848
MAB_1132c	-0.29441		1.10096	-0.93029		4.28331
MAB_1336	0.421054		1.04678	-0.27934		0.990336
MAB_4582c	-0.50351		1.01126	-0.03103		0.045244
MAB_1939	0.840251		0.935169	0.605662		1.42393
MAB_3671c	0.400675		1.01187	-0.01248		0.022013
MAB_4478c	-1.12539		0.801703	0.573491		0.537519
MAB_2024	-0.59271		0.992505	0.426845		1.06391
MAB_3077c	-0.46254		0.984878	-0.29292		0.900222
MAB_2407	0.405029		1.11614	-0.23133		0.617313
MAB_1645	0.35428		1.0352	0.401391		1.64174
MAB_2807	0.356615		1.11061	-0.15647		0.520892
MAB_2106c	0.453856		1.02456	-0.50425		1.70671
MAB_4284c	-0.83395		1.10035	0.825633		1.54934
MAB_0897c	-0.43687		1.02721	0.696028		2.32843
MAB_1468c	0.494521		1.04356	-0.47227		1.59216
MAB_1225	-0.72049		1.06933	-0.39049		0.626214
MAB_0798c	0.80873		0.994846	0.014578		0.012876
MAB_0017	-0.41468		1.0027	-0.04875		0.090051
MAB_3441c	-0.54612		1.02721	0.203723		0.367012
MAB_3811c	0.555628		1.09668	0.325598		0.482214
MAB_2500	0.845994		0.991098	0.112988		0.205498
MAB_4444	0.516953		1.06166	-0.71111		1.58468
MAB_3745c	0.545674		0.91438	0.685749		1.73962
MAB_4544c	-0.32104		1.04694	-0.27405		0.948293
MAB_3638c	0.688236		0.901762	-0.19726		0.246709
MAB_2675	-0.43192		0.944704	-0.30576		0.652279
MAB_3615	0.415285		1.02721	0.171331		0.499815
MAB_4541	0.5948		0.956679	-0.26011		0.474175
MAB_0947c	0.451468		0.976851	1.36253		4.05881
MAB_0565c	0.565545		0.951346	-0.44439		1.00798
MAB_4861c	0.899894		0.815761	0.664594		0.987064
MAB_2964	-0.60225		1.01971	0.247055		0.452425
MAB_0987c	-0.47193		0.997899	-0.02311		0.033102
MAB_4864	0.55934		0.864061	0.521955		1.12008
MAB_4176c	0.470362		0.949678	0.109214		0.111282
MAB_4700c	-0.40051		1.01215	-0.57959		1.85061
MAB_1181c	-0.73948		1.03866	0.832256		1.07512
MAB_0956c	0.402614		1.01338	-0.05162		0.075946
MAB_1045	-0.73719		0.902519	0.094423		0.096467
MAB_3327c	-0.38624		0.994935	-0.21036		0.556011
MAB_0014	-0.68414		0.8067	0.516445		0.452533
MAB_3303c	0.362446		1.07533	0.288265		0.80156
MAB_4060	0.443587		1.02878	0.57804		2.43517
MAB_0959	0.902596		1.01126	0.070848		0.069106
MAB_1986	0.449193		0.990596	0.079956		0.140397
MAB_2367	0.533658		1.03994	-0.22409		0.651041
MAB_0290	-0.85233		0.829918	-0.88363		1.54934
MAB_0535	-0.33005		1.03534	0.09534		0.255497
MAB_4737	-0.378		1.02878	0.076637		0.164013
MAB_3979c	0.628742		0.843806	0.383826		0.497106
MAB_3341c	0.301088		1.06028	0.309146		1.21265
MAB_4391	1.0215		0.978147	1.01697		2.22284
MAB_4191	-0.581		0.983783	-0.47281		1.47629
MAB_2687c	0.457598		1.04678	-0.32002		0.999179
MAB_2554	-0.71199		1.01059	0.12758		0.225488
MAB_4787c	0.470331		0.942271	0.146923		0.276303
MAB_3291	0.448074		0.988464	0.450127		1.44089
MAB_1736	-0.68471		1.01187	-0.45828		1.35607
MAB_3929	0.737603		0.996422	-0.39477		0.53961
MAB_0269c	0.748962		0.815761	0.308592		0.346292
MAB_3119c	-0.77506		0.920477	0.168397		0.312521
MAB_2046	-0.40367		1.03534	-0.00969		0.020539
MAB_3642	-0.39502		0.998877	-0.27388		0.859023
MAB_4006	1.02123		0.924431	-0.07248		0.089064
MAB_3308	-0.68985		0.971571	0.360304		0.537267
MAB_2435	0.692114		0.964847	-0.89776		2.3925
MAB_4890	-0.84324		0.957558	0.376112		0.661761
MAB_0696c	0.397388		0.967302	-0.21869		0.562987
MAB_0519	0.773568		1.04678	-0.24902		0.355946
MAB_0335	0.6934		0.779276	0.495341		0.563119
MAB_1827c	-0.68079		0.97557	-0.07786		0.073885
MAB_2186	0.516144		1.01304	0.001218		0.002268
MAB_4543c	-0.40842		0.967302	-0.12017		0.190727
MAB_3301	-0.38129		0.97177	-0.19203		0.413415
MAB_1637	-0.4102		1.00997	-0.1121		0.245563
MAB_1116	-0.38232		0.996422	0.587152		1.95701
MAB_2871c	0.507742		1.0077	-0.14156		0.284272
MAB_3355	0.523257		1.0077	0.132882		0.279628
MAB_4056c	-0.3463		1.00001	-0.07475		0.164329
MAB_1926	0.376584		1.00167	-0.65083		2.50791
MAB_1860	0.36612		0.985313	-0.60864		1.81769
MAB_1268c	-0.88416		0.938078	-0.1064		0.101005
MAB_3551c	-0.35647		1.02944	-0.00417		0.007352
MAB_2764c	-0.3503		1.00665	-0.28112		1.04309
MAB_4753c	-0.6848		0.889832	-0.05243		0.056487
MAB_1569	0.353385		1.03774	-0.0725		0.167715
MAB_2103	0.540901		1.00425	0.169153		0.360905
MAB_2257	-0.43379		1.00001	-0.47346		1.38063
MAB_4493	-0.53492		0.919653	-0.07598		0.115791
MAB_1159	0.346745		1.02878	-0.14321		0.488392
MAB_1246c	2.12074		0.755636	0.602211		0.406801
MAB_4758	-0.4925		0.984878	-0.02005		0.024641
MAB_0971	-0.58245		0.855151	0.178403		0.186285
MAB_2528c	-0.82795		0.773205	2.22583		4.54926
MAB_1308	0.771328		0.845145	0.617051		1.10273
MAB_3097	-0.56465		1.04957	0.173137		0.407688
MAB_4101	-0.48274		0.985313	-0.47432		1.37801
MAB_1566c	0.566612		0.96823	-0.71369		1.22931
MAB_0626	-0.3107		1.02189	0.081832		0.230672
MAB_3907c	-0.31043		1.01187	-0.54978		2.37189
MAB_1429	0.504688		0.910694	0.723749		1.83857
MAB_2628c	0.680486		0.919974	-0.31508		0.544853
MAB_1121	0.391951		0.978147	-0.00577		0.006599
MAB_3282c	0.351512		1.00873	-0.285		1.11225
MAB_0761c	-0.58685		0.91442	0.363189		0.766453
MAB_2618	0.468674		0.943781	0.33223		0.838977
MAB_1323	0.860077		0.732776	0.127157		0.098941
MAB_2751	0.468317		1.03296	-0.12367		0.274346
MAB_1673	-0.46482		0.94102	0.545266		1.06494
MAB_3040c	-0.3269		1.02929	-0.1336		0.416196
MAB_1030	-0.38517		1.01126	-0.21475		0.822723
MAB_1460	0.400814		0.952225	0.178334		0.458678
MAB_2724c	0.337529		1.03722	-0.07715		0.206785
MAB_1444	0.700061		0.956133	-0.11994		0.150803
MAB_3609	0.474867		0.935169	0.081307		0.154498
MAB_4892c	-0.4866		0.97954	-0.60828		1.92626
MAB_3806c	0.383381		1.04432	0.444309		1.64174
MAB_2178	0.699918		0.79813	1.28532		1.62628
MAB_3586c	-0.41568		0.940529	-0.05169		0.094055
MAB_4918c	-0.26133		1.06404	-0.49926		2.18814
MAB_1811	-1.10143		0.802392	1.01667		0.659371
MAB_2248	-0.42559		1.02401	-0.68937		2.65534
MAB_3297	0.591145		0.955391	-0.61298		0.98482
MAB_4743c	-0.46191		0.944704	-0.16358		0.35052
MAB_4322	-0.36078		0.985266	-0.11135		0.259018
MAB_1675	0.581265		0.95871	0.002885		0.003146
MAB_0590c	-0.3163		1.01338	-0.01839		0.035545
MAB_2893c	0.463818		0.973245	0.034999		0.058915
MAB_2789c	0.570481		0.856105	0.286636		0.574663
MAB_2205	0.580418		0.9967	-0.11036		0.188431
MAB_2090	0.543976		0.961578	-0.17064		0.196622
MAB_4201c	-0.48105		0.97825	0.42725		0.748906
MAB_1114	0.533224		0.977716	-0.36683		0.762334
MAB_1115	-0.34822		0.999415	0.134814		0.402195
MAB_0934	0.542879		0.962337	0.159201		0.224188
MAB_2009	0.614849		1.03492	-0.14178		0.231852
MAB_4063c	-0.78727		0.776342	0.211944		0.241662
MAB_2809c	0.438472		0.990249	-0.3134		0.999825
MAB_3572c	-0.7394		0.728865	#N/A	#N/A	#N/A
MAB_1113c	-0.419		0.933635	0.028102		0.043786
MAB_2342	0.304556		1.01338	0.462398		1.81971
MAB_1194	0.430833		1.02721	-0.04995		0.080411
MAB_0617	-0.7798		0.967302	0.23426		0.276303
MAB_1047c	0.401695		0.93378	-0.31775		0.685814
MAB_4081c	0.582861		0.855024	0.465686		1.10007
MAB_3826c	0.514069		1.01388	-0.37915		0.679443
MAB_4604c	0.49368		1.00368	0.198697		0.427349
MAB_2267c	-0.65536		1.03596	-0.41151		0.901276
MAB_1251c	0.45331		1.00425	-0.24245		0.822372
MAB_1520c	0.401014		0.919974	-0.17216		0.444285
MAB_3759c	0.343159		1.00425	-0.02618		0.054808
MAB_3547	0.737661		0.951346	-0.29325		0.642989
MAB_3335c	-0.40123		0.987633	-0.13245		0.365343
MAB_1711c	-0.34625		1.01971	-0.322		0.814999
MAB_2243	0.729664		0.773305	-0.26318		0.245145
MAB_1878c	-0.48358		1.07756	-0.58029		1.87758
MAB_1075	0.625305		0.955748	-0.27097		0.553444
MAB_1213c	-0.59662		0.806364	0.73982		1.1196
MAB_3736c	0.81448		0.946082	0.062334		0.082105
MAB_2185	0.43328		0.976839	0.065092		0.13733
MAB_3988c	0.553645		0.904326	0.741742		2.32863
MAB_4506	0.408548		0.982271	-0.41531		1.45964
MAB_2255	-0.42269		0.88172	-0.79768		2.30214
MAB_1746	-1.05586		0.830184	0.346855		0.295247
MAB_4058c	0.378827		0.959465	0.338304		1.20193
MAB_4666c	-0.5279		0.888309	0.251035		0.46579
MAB_2839	0.419726		0.96439	0.142828		0.295247
MAB_0631c	0.721277		0.865099	0.147368		0.139025
MAB_3254c	-0.38792		1.06508	-0.10444		0.319151
MAB_2061c	1.11817		0.744882	-0.32196		0.225307
MAB_4066c	0.378		0.952824	0.154884		0.384475
MAB_2866c	0.498405		0.994289	-0.41127		0.783067
MAB_0860c	0.374038		0.971571	-0.1489		0.470475
MAB_0368	0.351952		1.01912	-0.27791		1.12082
MAB_0321c	1.0183		0.74796	0.702592		1.14159
MAB_3788c	-0.39996		1.00313	-0.10159		0.248172
MAB_2148	-0.36636		1.02302	0.100173		0.353466
MAB_4709c	0.46286		0.901926	-0.56449		0.701224
MAB_4644c	-0.42017		0.905401	-0.35813		0.880036
MAB_3993c	0.448394		1.00001	-0.15777		0.552543
MAB_3229c	-0.35283		1.01598	0.400327		1.36903
MAB_0185c	0.389633		1.03225	-0.19632		0.581464
MAB_2587	-0.61932		0.933313	0.551331		1.14541
MAB_1677	-0.41353		0.971516	0.303043		1.09508
MAB_2276c	-0.67338		0.726375	0.242889		0.226622
MAB_4354	-0.93211		0.792028	-0.0232		0.023699
MAB_4378c	0.580637		0.952375	-0.24249		0.717692
MAB_4699c	-0.41029		1.00463	-0.77272		2.82048
MAB_2597	0.679635		0.857196	0.514336		0.927778
MAB_2295c	0.440585		0.972675	-0.62154		1.77429
MAB_2003	0.365781		1.00425	-0.06254		0.138911
MAB_2762	-0.33117		1.01178	0.155221		0.415488
MAB_4511c	-0.49016		0.922966	-0.32966		1.08535
MAB_3390	0.463593		0.983099	-0.17686		0.319886
MAB_1758	-0.90402		0.888578	-0.34978		0.452533
MAB_2414c	0.668966		0.982476	-0.0648		0.061945
MAB_2262c	-0.30889		0.98497	-0.5616		2.54621
MAB_2882c	0.549616		0.956679	0.087037		0.154099
MAB_0277c	0.51378		0.931771	-0.37644		1.01524
MAB_2043	-0.4647		0.944704	0.534715		1.71899
MAB_2387	-0.52881		0.892082	0.591868		1.30412
MAB_3280	0.450036		0.950657	-0.04732		0.086103
MAB_2855c	-0.32939		1.01304	-0.11361		0.3069
MAB_0747	0.47317		0.948109	-0.0003		0.000568
MAB_2206	0.427327		1.00001	0.111667		0.282908
MAB_0203c	-0.41946		0.978937	-0.2115		0.614514
MAB_2878c	0.283582		1.02958	-0.10098		0.288836
MAB_1206	0.648948		0.959465	-0.55772		0.949776
MAB_4512c	-0.41147		0.897753	-0.57912		1.77435
MAB_2754	0.528934		0.924431	0.052352		0.062204
MAB_4051c	-0.54243		0.928424	0.592875		1.85061
MAB_3493	-0.63586		1.00913	0.067832		0.058068
MAB_4117c	-0.99522		1.00425	0.038032		0.031449
MAB_4121c	0.574304		0.81848	-0.47926		0.750733
MAB_2781c	0.779665		0.933635	-0.3276		0.447109
MAB_2066c	0.704355		0.961623	-0.46181		0.847509
MAB_1454	-0.69856		1.04849	0.163296		0.228498
MAB_2969	-0.37783		0.937204	-0.35137		1.03584
MAB_0421	-0.37315		1.01971	-0.09017		0.145006
MAB_3728c	-0.61087		0.924327	-0.28607		0.48288
MAB_4911c	-0.51307		0.961578	0.212976		0.497784
MAB_3444c	0.549651		0.831713	-0.54509		1.20161
MAB_1898	1.17898		0.830184	0.042441		0.033102
MAB_4733	0.461427		0.855151	-0.01575		0.015791
MAB_0210	-0.9693		0.913344	0.34281		0.319654
MAB_4629	-0.46363		0.911169	0.380962		1.13593
MAB_3085c	0.367678		0.914124	0.291943		0.868291
MAB_4239	-0.66172		0.962457	0.233989		0.360905
MAB_3704	-0.49781		0.915262	-0.22052		0.411619
MAB_3224c	0.32191		0.951198	0.068522		0.173657
MAB_0156c	-0.27351		0.996422	-0.27104		1.08064
MAB_4646	-0.44708		0.92044	-0.33932		0.958124
MAB_p20c	0.357035		0.943794	0.798036		2.99929
MAB_4603c	0.44318		0.996001	0.347985		1.38644
MAB_2469	-0.36945		0.930158	-0.17091		0.451095
MAB_3482	0.367497		0.991704	-0.37068		1.44958
MAB_1364	-0.28598		1.02775	-0.31588		1.3757
MAB_2896c	0.460514		0.951346	0.640004		2.03621
MAB_2223	0.428857		0.878422	-0.09814		0.163608
MAB_t5039c	-1.0303		0.752265	0.412285		0.439526
MAB_0976	-0.7458		0.884278	0.011356		0.007352
MAB_3366	0.380513		0.971516	-0.01527		0.026991
MAB_3540c	0.308744		0.956579	-0.06988		0.169957
MAB_0542	-0.50787		0.971571	-0.02533		0.026991
MAB_3935c	0.948758		0.816334	-0.16709		0.185688
MAB_1676	-0.33505		0.966197	-0.3444		1.34245
MAB_3344	0.419992		0.884278	0.43619		1.48413
MAB_1402c	0.415252		0.89948	-0.37607		1.2182
MAB_1992c	0.394278		0.950657	-0.31948		1.04827
MAB_0795	-0.2992		0.952375	0.047045		0.111004
MAB_3523c	-0.41738		0.89948	0.270845		0.649568
MAB_1916c	-0.30955		0.998567	0.024694		0.046639
MAB_2169c	-0.51881		0.882446	-0.25144		0.398228
MAB_2288	-0.43608		0.896631	-0.47872		0.973791
MAB_3293c	-0.5776		0.964957	0.056759		0.090234
MAB_4827c	-0.69483		0.933635	0.006596		0.006409
MAB_2361	0.642868		0.962337	-0.2812		0.513966
MAB_3475c	-0.5027		0.973245	0.036229		0.052772
MAB_1859	0.39639		0.890135	-0.60248		1.63507
MAB_0007	-0.694		0.92044	1.02122		2.03378
MAB_3941c	-0.31247		0.974633	-0.39809		1.53243
MAB_2237c	0.444312		0.809733	-0.15617		0.227465
MAB_2093	0.352847		0.951198	1.48499		5.05801
MAB_2733c	0.544875		0.856128	0.275617		0.638163
MAB_2129	-0.25037		1.04678	-0.43505		2.28142
MAB_0478	-0.49531		0.951198	-0.14941		0.299803
MAB_3894c	0.375947		0.959465	-0.0291		0.058715
MAB_3266c	0.338148		0.905401	0.096517		0.171345
MAB_2349	-0.2893		0.96439	-0.28448		1.0997
MAB_1455	0.412256		0.961578	0.238503		0.540702
MAB_3660	0.600292		0.931005	-0.62264		1.19865
MAB_1014c	0.716477		0.818939	0.512818		0.727211
MAB_2442c	-0.81476		0.921297	-0.13287		0.125096
MAB_2818c	-0.4622		0.924327	-0.8285		2.44553
MAB_4881c	0.358452		0.916601	-0.06699		0.101025
MAB_2328c	0.803567		0.894575	0.12513		0.151252
MAB_0254c	-0.33123		0.922966	-0.32802		1.03882
MAB_1996	-0.75556		1.01031	0.561922		0.898508
MAB_0243	-0.62908		0.94126	-0.32856		0.554898
MAB_3539	-0.44961		0.941277	-0.0145		0.017422
MAB_0086	-0.45312		0.870074	0.018552		0.026991
MAB_3505c	0.396437		0.887289	-0.52982		1.78036
MAB_3273c	-0.52529		0.876988	0.873297		1.95958
MAB_0697	-0.37098		0.971571	-0.31338		0.958207
MAB_2199c	0.506141		0.863983	-0.00716		0.008621
MAB_1450	0.537691		1.00434	0.063032		0.13426
MAB_0487	-0.57246		0.97825	0.097566		0.084115
MAB_4255	0.363817		0.903401	-0.0591		0.116928
MAB_1094	-0.38105		0.967302	-0.45797		2.03096
MAB_1421	-0.28387		0.996422	0.203985		0.74955
MAB_3832c	-0.28453		0.976839	-0.443		1.85223
MAB_4609c	-0.31583		0.952591	0.042459		0.102957
MAB_1819c	-0.54631		0.931325	0.148297		0.199397
MAB_3779	-0.29898		0.96439	-0.21212		0.701224
MAB_1229	0.516089		0.96439	0.133765		0.186554
MAB_1042c	-0.49123		0.862398	0.410062		0.863753
MAB_1451	0.319677		1.01912	-0.19494		0.809238
MAB_0280	-0.27981		0.952824	-0.52579		2.18853
MAB_0370	-0.37309		0.970444	0.106594		0.220167
MAB_3122	0.328934		0.977741	0.042686		0.096145
MAB_0268	0.728951		0.744128	0.486182		0.651629
MAB_2567	-0.47527		0.810238	-0.03671		0.039462
MAB_3396	0.456426		0.815761	-0.01932		0.022013
MAB_4133c	0.363045		0.886666	-0.44028		1.57584
MAB_0992	-0.54632		0.890655	0.173399		0.241777
MAB_0799c	-0.46561		0.920477	-0.00521		0.005607
MAB_2130	-0.39844		0.989905	-0.33972		1.35228
MAB_4857	-0.43942		0.883713	-0.051		0.098941
MAB_1465	0.788943		0.938078	-0.27082		0.251834
MAB_2813c	0.419971		0.871072	0.326125		0.766951
MAB_2002	0.548225		0.914307	0.23583		0.659218
MAB_4780	0.329215		0.903979	0.202025		0.62809
MAB_2921	-0.45674		0.78798	-0.25842		0.439299
MAB_0828	-0.91948		0.865927	1.03245		1.83615
MAB_1110	1.13284		0.644266	-0.06999		0.039682
MAB_2027	-0.91947		0.74969	0.130887		0.20695
MAB_0497	0.409305		0.977716	-0.19416		0.440341
MAB_2797c	-0.60452		0.920477	0.711213		1.21849
MAB_1529c	-0.68035		0.95118	-0.01462		0.012876
MAB_2482	-0.47847		0.831759	0.114783		0.164998
MAB_1247c	-0.45546		0.88172	-0.24037		0.573273
MAB_4935	0.80562		0.933313	-0.21328		0.407256
MAB_0712c	0.330094		0.898393	-0.11017		0.22227
MAB_0900c	0.369926		0.947446	-0.47646		2.51302
MAB_4130	0.299389		0.950165	-0.27237		1.14255
MAB_4732c	0.773062		0.667484	1.90281		2.78024
MAB_3247	0.343123		0.884278	0.089898		0.167344
MAB_0781	-0.87076		0.915238	0.221668		0.288845
MAB_1945c	-0.3878		0.997899	0.204601		0.489846
MAB_1980c	0.48596		0.83668	-0.13479		0.271506
MAB_0931c	-0.4136		0.940491	-0.178		0.413415
MAB_3007c	0.608458		0.84357	0.115337		0.122242
MAB_4183c	0.292081		0.940491	0.443822		1.95732
MAB_2802c	-0.4299		0.830184	0.296886		0.568877
MAB_3370	0.832078		0.70939	0.967125		1.65944
MAB_1726	-0.45196		0.903979	-0.3507		1.3431
MAB_3892c	-0.51165		1.01126	0.300956		0.701224
MAB_3559c	-0.74551		0.797552	0.004364		0.003338
MAB_3152c	0.807563		0.675194	0.501332		0.660487
MAB_1325c	-0.31415		0.93159	-0.39139		1.43604
MAB_0077	0.920613		0.775633	0.73824		1.43971
MAB_2744c	-0.71752		0.922966	0.167913		0.199709
MAB_3313c	-0.55846		0.851481	0.153712		0.412922
MAB_1018c	0.577977		0.727618	-0.94501		1.63298
MAB_0778	-0.54734		0.857868	-0.43673		0.890226
MAB_4337	0.473188		0.935169	0.383336		1.20938
MAB_3724c	0.34533		0.898419	0.022871		0.03896
MAB_3528c	-0.53018		0.876683	0.647969		1.09604
MAB_0961c	-0.33478		0.903979	0.006742		0.011938
MAB_1625	0.401556		0.898846	0.695889		2.63521
MAB_0743c	0.323267		0.903979	0.058531		0.118337
MAB_3289	0.786811		0.793077	-0.79069		0.989064
MAB_0140c	-0.35326		0.896631	-0.17432		0.566712
MAB_1292c	-0.45668		0.9206	0.059713		0.101648
MAB_4769c	-0.40797		0.83763	0.665692		1.28616
MAB_2941	-0.92435		0.748659	1.47419		2.56471
MAB_3726	-0.7768		0.752476	0.722999		1.32692
MAB_0927	0.501942		0.883763	-0.20994		0.528728
MAB_4678	-0.9064		0.805781	-0.03438		0.038411
MAB_4676	0.493527		0.905401	-0.44464		1.07545
MAB_2125c	0.397842		0.820146	0.07808		0.115774
MAB_0650	-0.45539		1.05422	-0.34563		0.983269
MAB_0540	0.647295		0.871588	-0.13602		0.159333
MAB_1981	-0.58907		0.952591	-0.1917		0.345045
MAB_1147c	0.496851		0.951198	-0.14141		0.274993
MAB_0694	-0.40102		0.795547	0.689061		1.41672
MAB_3656c	0.52871		0.920477	-0.06422		0.112257
MAB_1714	0.575571		0.843806	-0.68947		0.900066
MAB_2151c	-0.53081		0.776312	0.588192		1.12104
MAB_p07	0.479883		0.710695	0.211203		0.265467
MAB_4146c	-0.55909		0.857868	-0.12238		0.240531
MAB_0756c	-0.3891		0.892705	-0.18833		0.597031
MAB_0047	0.447014		0.806225	-0.57666		1.41677
MAB_2507	-0.38868		0.865951	0.464368		1.48328
MAB_0143c	-0.50248		0.81654	0.474049		1.08646
MAB_4749c	-0.54856		0.728965	0.578268		0.646304
MAB_1707	0.432777		0.851864	-0.60834		1.71362
MAB_4303	-0.32548		0.903401	-0.69284		2.84847
MAB_4765	0.424772		0.870294	0.255492		0.620747
MAB_0212	-0.55422		0.802335	-0.069		0.08053
MAB_1002	0.604592		0.881257	0.588168		1.46225
MAB_1539c	-0.60988		0.896631	0.212302		0.252329
MAB_4904	0.379466		0.860555	-0.03666		0.046078
MAB_2505c	-0.66467		0.854031	2.04571		5.46635
MAB_3176c	-0.68874		0.744128	-0.25324		0.3557
MAB_2650	-0.36701		0.943781	-0.27049		1.0997
MAB_2617c	0.358911		0.956679	1.40853		5.41107
MAB_0005	0.58287		0.776304	-0.09082		0.097728
MAB_3690	0.498358		0.849353	0.385623		0.91159
MAB_4514c	-0.62482		0.667352	0.25451		0.188179
MAB_4246	0.312265		0.901786	-0.01599		0.030572
MAB_0008	-1.11987		0.693934	0.845029		0.734083
MAB_0796c	0.566885		0.856105	-0.24298		0.346424
MAB_4571	-0.3499		0.839737	-0.10964		0.243823
MAB_2603c	0.474643		0.768517	-0.17449		0.387586
MAB_3391	0.577308		0.788531	-0.232		0.245741
MAB_1756	-0.73171		0.729072	-0.38135		0.39477
MAB_3581c	-0.80973		0.608821	0.212474		0.135448
MAB_3967	-0.60964		0.750053	-0.43733		0.687162
MAB_1586c	-0.53452		0.903436	-0.10803		0.181154
MAB_2785	-0.37536		0.83763	-0.40532		0.805142
[truncated: 2,831 more rows]

## Sheet: Extended Data Figure S5c
		-Log10(FDR)
Gene	L2FC	WhiB7 Target DEG	All Others
MAB_4837c	2.51913	8.73103
MAB_4784	2.0834	8.73103
MAB_2989	1.62037		7.65123
MAB_3166	1.58962		6.85504
MAB_3017	1.57771		7.61433
MAB_4921c	1.52774		8.46845
MAB_4324c	1.52516		7.61433
MAB_4054c	1.52452		7.31407
MAB_2845	1.38804		7.41991
MAB_0766	1.37602		7.54558
MAB_1396	1.30957		6.7118
MAB_0801	1.24531		7.12749
MAB_2666c	1.23936		7.29782
MAB_4621c	1.23741		6.49974
MAB_0677c	1.23216		6.36682
MAB_4792	1.17026		5.50259
MAB_0097	1.16679		6.05467
MAB_2092	1.15507		5.95811
MAB_0163c	1.12098		7.24456
MAB_2692c	1.08161		6.02677
MAB_2667c	1.02615		6.7816
eis2	1.00364		7.32505
MAB_3408c	0.9778		5.50259
MAB_2355c	0.95437		6.68124
MAB_1397c	0.94437		2.66227
MAB_1435	0.941598		6.42078
MAB_2305c	0.927579		5.08894
MAB_0162c	0.899472		5.78325
MAB_0800	0.893664		3.97428
MAB_2396	0.890989		5.86785
MAB_1102	0.839983		4.1201
MAB_4785	0.810626		4.35066
MAB_1340	0.800749		5.92765
MAB_3113	0.778538		2.69859
MAB_0154	0.763154		5.76073
MAB_4368c	0.742483		4.60128
MAB_3042c	0.734031		4.90568
MAB_3465	0.72058		4.38147
MAB_2646c	0.694256		4.48316
MAB_1604	0.671315		4.57161
MAB_2669c	0.660386		5.53354
MAB_0153	0.649868		5.31981
MAB_3682c	0.636401		4.12671
MAB_0880	0.635167		4.6304
MAB_0357c	0.629797		4.66756
MAB_2892c	0.622461		5.56169
MAB_4730	0.609144		4.99324
MAB_3043c	0.580154		4.61082
MAB_0344	0.55274		4.70826
MAB_2903	0.541266		2.01773
MAB_2298	0.53043		3.69269
MAB_0881	0.524645		3.74831
MAB_1583	0.512656		4.16944
MAB_1395	0.490299		3.33479
MAB_2691c	0.488921		4.1659
MAB_1409c	0.480387		4.31666
MAB_2890c	0.471664		3.73333
MAB_2780c	0.460149		2.7539
MAB_2429c	0.456909		4.48316
MAB_3913	0.446044		3.03219
MAB_2905c	0.442685		3.5661
MAB_1436	0.435957		2.93985
MAB_1458	0.417873		3.25103
MAB_2846	0.404462		3.19309
MAB_0311c	0.393487		2.94651
MAB_1433	0.391642		3.5661
MAB_2670c	0.390857		2.35991
MAB_2957c	0.337719		2.49368
MAB_1434	0.330358		2.34914
MAB_2778c	0.325886		3.01931
MAB_1668	0.31143		2.27886
MAB_1669	0.309234		2.00422
MAB_1344c	0.302134		2.19835
MAB_3785c	0.301424		2.81989
MAB_4294	0.299009		2.79642
MAB_1987	0.291741		2.51338
MAB_2891c	0.281949		2.80567
MAB_1125c	-0.28515		2.08929
MAB_2354	-0.29571		2.30124
MAB_3763	-0.30415		2.79292
MAB_0032	-0.31551		2.40161
MAB_2958	-0.32426		3.14162
MAB_3466c	-0.32793		2.63818
MAB_1988c	-0.32798		2.58301
MAB_0732c	-0.3365		2.63308
MAB_2273	-0.35367		2.36405
MAB_3705	-0.36825		2.16202
MAB_3041	-0.36884		3.17587
MAB_2133	-0.37829		2.71155
MAB_1118c	-0.42948		2.51526
MAB_4393	-0.45467		3.27002
MAB_1343	-0.48503		2.70317
MAB_3786c	-0.48761		3.9573
MAB_4139	-0.55757		2.64494
MAB_3507	-0.55967		4.3832
MAB_2959	-0.56791		3.76167
MAB_0767c	-0.6307		4.069
MAB_2131	-0.64417		2.76112
MAB_1297c	-0.70332		4.50035
MAB_4530	-0.70636		5.49437
MAB_2310	-0.72356		2.47738
MAB_4783	-0.72623		4.41119
MAB_3423	-0.72637		5.69412
MAB_3544	-0.72945		3.81953
MAB_2177	-0.73655		4.29971
MAB_0404c	-0.74775		5.40546
MAB_3130c	-0.76574		5.92331
MAB_3129c	-0.78099		5.96161
MAB_2904	-0.79092		3.32757
MAB_4394	-0.83576		5.11423
MAB_1951c	-0.86486		6.28895
MAB_0856c	-0.97481		2.83241
MAB_2450	-1.05716		6.04066
MAB_3131c	-1.09571		7.61433
MAB_0345	-1.16312		5.36651
MAB_4295c	-1.20389		7.10412
MAB_1201c	-1.23679		7.61433
MAB_0857	-1.2419		5.76473
MAB_1971c	-1.27436		5.89693
MAB_3509c	-1.47202		8.45987
MAB_3424c	-1.49413		7.86502
whiB7	-1.49921		8.2822
MAB_0733	-1.97689		8.45987
MAB_2091	0.237562		1.94795
MAB_2337	-0.23448		1.91141
MAB_3463	0.34123		1.887
MAB_3083c	0.214087		1.88503
MAB_2956	-0.27981		1.71944
MAB_3668	0.250248		1.68844
MAB_4369c	0.486425		1.68668
MAB_1603	0.197825		1.61248
MAB_3953	-0.37934		1.58922
MAB_4053c	-0.37337		1.50869
MAB_4323	0.263573		1.49665
MAB_3683c	-0.21551		1.42968
MAB_0159	0.304526		1.41778
MAB_3873c	-0.34017		1.39872
MAB_2779c	0.217242		1.37973
MAB_1124c	0.183569		1.35746
MAB_1848	0.414833		1.30999
MAB_3543c	0.271589		1.29272
MAB_1970	-0.29935		1.26848
MAB_4395	0.192098		1.26314
MAB_2840c	-0.25649		1.23372
MAB_2329c	-0.30855		1.22106
MAB_4620c	0.294933		1.21845
MAB_4820	-0.20865		1.20668
MAB_2850c	0.211107		1.14948
MAB_0691	-0.23321		1.14154
MAB_2274c	-0.23066		1.12226
MAB_4509c	0.256813		1.10085
MAB_1999	-0.16963		1.0488
MAB_1341	0.169843		0.965042
MAB_4657c	0.219811		0.94311
MAB_3914c	-0.14155		0.820652
MAB_3211c	-0.34582		0.803366
MAB_3762	-0.1057		0.769144
MAB_1296	0.198284		0.607936
MAB_4531	0.094984		0.59759
MAB_2297	-0.14846		0.456879
MAB_1459c	-0.08613		0.453182
MAB_0343	0.068736		0.372247
MAB_4932c	-0.21535		0.368159
MAB_3645	0.071751		0.367464
MAB_1846	0.115753		0.361771
MAB_3084c	0.062564		0.325875
MAB_3407	0.065744		0.307079
MAB_2647c	-0.04859		0.233543
MAB_1847	-0.14218		0.229804
MAB_2705c	-0.04565		0.180797
MAB_1950	0.048061		0.168632
MAB_3180	0.060163		0.162425
MAB_4396c	-0.04614		0.160041
MAB_2089	-0.04106		0.146808
MAB_1584	0.038899		0.138916
MAB_3764	-0.02027		0.0617
MAB_3464	-0.01537		0.052372
MAB_3210c	-0.02342		0.043325
MAB_2132	0.003461		0.012422
MAB_4663	2.56947		7.86502
MAB_3220	2.44192		6.76766
MAB_2536	2.02334		5.54478
MAB_0739c	2.01013		7.31389
MAB_2487	-2.01411		7.32792
MAB_2014c	-2.10297		2.29169
MAB_t5015	-2.11416		2.61063
MAB_t5042c	-2.84639		5.99526
MAB_0734	-2.9136		7.61433
MAB_0740c	1.85965		8.73103
MAB_2530c	1.81678		8.73103
MAB_0274c	1.78897		7.86502
MAB_2505c	1.78432		8.2822
MAB_1655	1.78162		7.90945
MAB_2522c	1.71274		6.33089
MAB_1262	1.7		6.68124
MAB_2504c	1.67502		5.75107
MAB_2520c	1.65912		7.56358
MAB_1657c	1.6475		5.83489
MAB_4719c	1.64395		5.63195
MAB_4831c	1.63109		2.4968
MAB_2517c	1.60646		5.33954
MAB_2526c	1.60092		7.29627
MAB_2533	1.58922		7.50005
MAB_4555c	1.57634		5.88874
MAB_2525c	1.5678		8.2822
MAB_1411	1.56517		7.32792
MAB_0829	1.55291		4.2462
MAB_1181c	1.54842		6.42078
MAB_2193c	1.54357		6.98597
MAB_4627	1.5216		5.14727
MAB_t5037	1.50842		2.60689
MAB_2529c	1.49984		6.64823
MAB_2515c	1.46344		6.28398
MAB_0210	1.45332		5.08319
MAB_2665c	1.43933		7.54558
MAB_2152	1.43323		4.69332
MAB_2516c	1.43251		3.05089
MAB_2531c	1.43044		7.47692
MAB_1410c	1.43028		5.09269
MAB_4364c	1.41391		5.78834
MAB_0409	1.40602		7.13701
MAB_4774c	1.40591		6.02671
MAB_1108c	1.40096		5.82968
MAB_1653	1.39026		7.61433
MAB_0914c	1.38738		3.77172
MAB_4786c	1.37052		6.3188
MAB_2514c	1.36876		6.94255
MAB_3957	1.36388		6.4645
MAB_1556	1.36211		7.23048
MAB_1654	1.36075		7.61433
MAB_0024c	1.35452		5.89482
MAB_1755	1.35209		2.0027
MAB_2510c	1.34772		7.32792
MAB_0219	1.33927		7.32505
MAB_r5052	1.33167		2.7872
MAB_0781	1.32824		6.68124
MAB_3019	1.32805		6.36932
MAB_0741c	1.32331		6.40095
MAB_1830	1.32118		5.6381
MAB_1327	1.31995		6.40233
MAB_2087	1.3189		3.11546
MAB_1746	1.31639		2.73296
MAB_1883c	1.31355		6.50377
MAB_3359c	1.30295		5.68933
MAB_3853	1.2898		5.7714
MAB_2459	1.28833		2.75031
MAB_2016	1.2832		5.92005
MAB_2107	1.28179		6.88083
MAB_2519c	1.27736		6.3591
MAB_2585	1.27161		6.31867
MAB_4278	1.26822		4.73338
MAB_4088c	1.26774		5.87111
MAB_2508	1.26616		6.93653
MAB_1529c	1.26061		5.92331
MAB_0559	1.2386		6.16463
MAB_1751	1.23532		2.29414
MAB_0776	1.23081		5.09148
MAB_0861	1.22486		5.7714
MAB_2532	1.22009		7.419
MAB_0828	1.22008		5.47022
MAB_3712c	1.21899		5.86087
MAB_2509c	1.21581		5.89693
MAB_4461	1.21481		5.08264
MAB_2521c	1.21024		5.55356
MAB_3716	1.19907		7.40012
MAB_2503c	1.19767		4.78595
MAB_0764c	1.1968		5.32106
MAB_0893	1.19677		6.07102
MAB_0619	1.19492		4.39528
MAB_0660	1.18902		6.14983
MAB_0099	1.18393		6.09963
MAB_4059c	1.18099		7.31676
MAB_r5053	1.17136		3.88132
MAB_4498c	1.17079		6.55459
MAB_1313	1.15945		6.88826
MAB_3018	1.15658		6.21621
MAB_4886	1.13989		5.13126
MAB_3971	1.12309		3.49711
MAB_1828	1.11974		2.38823
MAB_4284c	1.11324		6.15866
MAB_4778c	1.10045		4.81509
MAB_0048	1.0996		3.72956
MAB_2345	1.09809		6.07887
MAB_4328c	1.09565		6.85342
MAB_1568	1.09425		4.93947
MAB_0146	1.08352		5.84909
MAB_2506c	1.08191		6.61541
MAB_2018	1.07912		6.29872
MAB_1642	1.07702		4.80244
MAB_0782	1.07691		4.48316
MAB_1423	1.07355		2.89054
MAB_3987c	1.07119		4.43523
MAB_4117c	1.06292		5.09148
MAB_4535c	1.05935		4.61082
MAB_4873c	1.05896		3.87148
MAB_3259c	1.0589		6.85813
MAB_2774c	1.05255		5.07647
MAB_2589c	1.05211		5.10626
MAB_4858	1.05209		5.80115
MAB_4366c	1.04498		4.73724
MAB_3900c	1.03707		5.9518
MAB_3493	1.03542		5.2661
MAB_4082c	1.03019		2.88766
MAB_1448	1.02956		7.31407
MAB_1709c	1.02862		6.13842
MAB_2534c	1.0285		6.28398
MAB_2528c	1.02799		4.51726
MAB_2584	1.02788		7.01461
MAB_3709c	1.01999		3.39964
MAB_3273c	1.01729		5.0373
MAB_2524	1.01681		6.68124
MAB_4731c	1.0151		4.29938
MAB_2596c	1.01366		3.87822
MAB_1523c	1.01309		5.92005
MAB_2944c	1.0117		3.42755
MAB_2480	1.00945		5.18984
MAB_0676c	1.00468		5.49983
MAB_4213c	1.00462		6.2547
MAB_2797c	1.00436		5.58828
MAB_4346c	0.999994		3.31626
MAB_2616c	0.998626		6.0286
MAB_2537c	0.99083		6.37112
MAB_4833c	0.988673		3.03728
MAB_1769	0.988386		4.57674
MAB_4824c	0.985529		4.51461
MAB_3308	0.979933		4.50425
MAB_4692c	0.978069		3.68
MAB_3557	0.973426		5.13676
MAB_4678	0.970474		3.51391
MAB_4888	0.969109		4.13579
MAB_1823c	0.966081		5.26629
MAB_2322	0.964044		4.09701
MAB_4051c	0.957722		5.14727
MAB_4926	0.953726		5.87111
MAB_4421	0.946318		6.59531
MAB_0245c	0.946127		3.76167
MAB_4433c	0.945956		3.72643
MAB_4342c	0.94455		3.51586
MAB_0007	0.94114		3.40499
MAB_0765	0.936582		2.49868
MAB_4316	0.935106		2.16786
MAB_0617	0.929133		4.62115
MAB_4102c	0.926724		4.57671
MAB_4879c	0.923222		3.81585
MAB_3360c	0.92102		4.6049
MAB_3629c	0.917523		4.00633
MAB_2587	0.914113		4.52492
MAB_4465	0.911105		3.4416
MAB_4365c	0.908935		5.61522
MAB_4367c	0.908125		3.15742
MAB_2772c	0.907924		4.22327
MAB_1897c	0.907858		5.68611
MAB_2558	0.902685		5.13153
MAB_2527	0.898444		5.54478
MAB_1454	0.89822		6.01743
MAB_0417c	0.894756		6.42078
MAB_2617c	0.889468		6.7816
MAB_4354	0.886529		2.67435
MAB_4592c	0.884703		3.65396
MAB_2637c	0.883787		3.17091
MAB_4194c	0.883281		5.13676
MAB_2442c	0.8813		5.0148
MAB_2281	0.880859		2.04768
MAB_3219	0.87939		3.36678
MAB_0536	0.879034		4.65596
MAB_3617	0.878586		5.85749
MAB_3587c	0.877976		4.55459
MAB_1984	0.877689		5.16387
MAB_0126c	0.87692		4.11452
MAB_2982c	0.876806		4.04574
MAB_2518	0.876651		3.35919
MAB_2535	0.869673		4.74052
MAB_4890	0.868338		3.14535
MAB_4588c	0.865256		6.33357
MAB_0487	0.863545		5.16089
MAB_2945c	0.863198		4.17654
MAB_2083	0.861439		3.36283
MAB_2800	0.859892		4.22424
MAB_0416c	0.859828		5.25556
MAB_2093	0.858512		5.7738
MAB_4945c	0.856994		5.33954
MAB_1563	0.855091		5.50526
MAB_2586	0.851781		4.56471
MAB_2656	0.845963		3.64457
MAB_2655	0.845069		3.42463
MAB_2668c	0.841908		6.35435
MAB_1379c	0.840001		3.11455
MAB_1000	0.836654		2.94231
MAB_4497	0.836304		3.86025
MAB_4796	0.83489		3.11655
MAB_1542c	0.833746		5.50526
MAB_3480	0.832		5.11432
MAB_0098	0.830936		4.74052
MAB_1302	0.83063		4.42993
MAB_2250	0.830595		2.32992
MAB_3442	0.829734		3.55122
MAB_3640c	0.828665		5.47011
MAB_2551	0.828111		2.29975
MAB_0897c	0.825334		4.58167
MAB_t5040c	0.824225		3.58927
MAB_2457c	0.823173		5.6381
MAB_3865	0.821315		4.54488
MAB_1924	0.820008		4.54986
MAB_1628c	0.819612		4.90868
MAB_0214c	0.819533		4.44104
MAB_2332c	0.817173		4.88001
MAB_3866c	0.816576		5.31783
MAB_0629	0.816498		5.12133
MAB_0727	0.815882		4.44787
MAB_0942	0.814856		3.61612
MAB_2981c	0.810605		4.32139
MAB_3309c	0.808493		4.81987
MAB_4672c	0.806509		5.53632
MAB_3216c	0.805724		5.21727
MAB_3558	0.804839		4.80911
MAB_4432	0.802262		4.67687
MAB_3998	0.801376		4.32976
MAB_4675c	0.800908		5.82114
MAB_4327	0.799509		5.16089
MAB_0665	0.798951		4.03584
MAB_1281c	0.798287		2.77027
MAB_4590	0.79743		3.37252
MAB_4536	0.797185		5.90165
MAB_4277	0.79672		4.76103
MAB_2588	0.794442		5.19628
MAB_0890c	0.794022		3.10252
MAB_0063c	0.792009		3.97146
MAB_0586	0.790294		4.76103
MAB_4534c	0.788114		4.72327
MAB_0127c	0.78802		5.44712
MAB_1135c	0.786225		3.8737
MAB_3600c	0.786157		4.71502
MAB_0231	0.785736		2.88
MAB_4906	0.783449		5.57146
MAB_4105c	0.781787		5.87835
MAB_3221c	0.781578		4.33739
MAB_4941	0.781434		4.48316
MAB_0992	0.781363		4.61674
MAB_1225	0.779239		5.22304
MAB_1424c	0.778158		4.04063
MAB_0244	0.777067		3.67361
MAB_1084c	0.77619		4.40935
MAB_4440c	0.774663		4.7324
MAB_1412	0.774255		3.71265
MAB_1539c	0.773065		3.8233
MAB_4876c	0.772248		5.28583
MAB_1413	0.772059		4.18432
MAB_4315c	0.769169		4.50862
MAB_2077	0.768935		2.73097
MAB_1099c	0.767086		5.68933
MAB_3230c	0.76642		4.66158
MAB_2333c	0.763266		4.55536
MAB_0501c	0.761836		4.84852
MAB_2050	0.761332		5.27633
MAB_3730c	0.761214		4.22314
MAB_4887	0.760337		4.41076
MAB_0624	0.759987		4.28038
MAB_1996	0.758839		4.48557
MAB_4026c	0.757759		5.60725
MAB_4314	0.755326		3.5269
MAB_1768	0.752041		4.2372
MAB_3261c	0.751974		4.74964
MAB_3169c	0.751796		5.21662
MAB_2920c	0.749742		2.80999
MAB_2540c	0.749502		4.94968
MAB_3385	0.748798		4.15606
MAB_2554	0.747747		4.85489
MAB_1490	0.746373		4.96054
MAB_0659	0.745126		3.81953
MAB_2038	0.7451		4.11547
MAB_4688	0.743645		3.26284
MAB_1815	0.742453		4.06862
MAB_2915c	0.742341		3.3772
MAB_4216c	0.741888		4.75038
MAB_3386c	0.741452		5.06792
MAB_3840	0.740485		5.38023
MAB_3456	0.740348		2.50491
MAB_4631c	0.739		2.62582
MAB_3174	0.738957		3.89384
MAB_2269c	0.736249		5.04638
MAB_2347c	0.735622		5.79749
MAB_3533c	0.731483		4.82
MAB_2300	0.731216		4.07442
MAB_2472c	0.730893		4.87605
MAB_1097	0.730854		3.91852
MAB_1416	0.727183		4.00633
MAB_1722	0.726275		3.51633
MAB_1049	0.725107		3.02852
MAB_0888c	0.72403		2.55188
MAB_4299c	0.72327		5.29292
MAB_2501	0.722813		3.79234
MAB_0775	0.722177		4.07107
MAB_4060	0.720911		5.40546
MAB_1233c	0.720672		3.14749
MAB_p08	0.713816		3.11546
MAB_4283c	0.713059		4.74248
MAB_2744c	0.711862		4.77722
MAB_2096c	0.711402		4.31562
MAB_3404c	0.709815		4.04063
MAB_2302	0.709259		3.93945
MAB_4103c	0.70642		4.68757
MAB_3599c	0.706145		5.59245
MAB_3371c	0.703477		3.48218
MAB_0197	0.702535		4.05774
MAB_1474c	0.699731		4.44787
MAB_2664c	0.699225		4.0352
MAB_4338c	0.698004		5.16089
MAB_2970c	0.696843		3.09086
MAB_2511	0.693075		3.19989
MAB_0100	0.692369		3.49926
MAB_2600	0.6919		3.95085
MAB_2552c	0.690866		4.79858
MAB_1819c	0.68981		3.89889
MAB_1417	0.685171		3.8469
MAB_4108c	0.684019		3.96022
MAB_0011c	0.680996		3.56286
MAB_1371	0.680466		5.49885
MAB_0257c	0.680341		3.26394
MAB_1407c	0.68006		5.44712
MAB_4504c	0.679795		4.52457
MAB_1314	0.679515		2.50188
MAB_0761c	0.67919		3.22193
MAB_3838c	0.677606		5.47011
MAB_0160	0.677029		2.78639
MAB_1540	0.676616		4.89171
MAB_4908c	0.676053		4.00478
MAB_3215c	0.675537		3.33591
MAB_1204	0.674425		3.10454
MAB_2338	0.673728		4.54369
MAB_4143c	0.673609		4.11519
MAB_3329c	0.672165		2.74567
MAB_3490c	0.670622		3.14535
MAB_0102	0.670051		2.57715
MAB_4427c	0.668327		3.73187
MAB_4122	0.666759		2.199
MAB_1292c	0.666196		4.95353
MAB_0211	0.66561		2.42594
MAB_4705c	0.664435		2.00062
MAB_0867c	0.663361		4.73651
MAB_4646	0.662717		4.23245
MAB_1723	0.66155		3.35631
MAB_4287	0.661476		2.70514
MAB_4611c	0.660083		2.54389
MAB_0356c	0.659826		4.6937
MAB_1377c	0.658373		2.06039
MAB_3426c	0.657942		2.18683
MAB_3051	0.657621		3.87207
MAB_2448	0.656428		2.41012
MAB_1485	0.653781		4.97302
MAB_4313	0.65197		4.50425
MAB_2598	0.651251		3.77
MAB_0651c	0.649274		4.70565
MAB_2218	0.648403		2.76654
MAB_2379	0.647641		3.6966
MAB_3754c	0.64741		3.04763
MAB_0882	0.646093		4.8633
MAB_3714c	0.645867		3.91607
MAB_1041	0.645627		3.01436
MAB_0638c	0.645076		5.11052
MAB_4418	0.643564		4.46781
MAB_3646c	0.642565		5.65677
MAB_2569c	0.642518		2.49535
MAB_0434c	0.641961		4.07465
MAB_0009	0.640092		3.56097
MAB_3164c	0.639722		4.31917
MAB_4243c	0.639679		4.07148
MAB_0101	0.639215		3.88964
MAB_1535c	0.637507		3.2593
MAB_3132c	0.635974		2.60015
MAB_2773c	0.635971		2.17215
MAB_1119	0.634066		4.3315
MAB_3441c	0.633561		4.44512
MAB_1670	0.63356		3.57077
MAB_2918c	0.63339		2.54569
MAB_4107c	0.631904		4.21773
MAB_0397c	0.631397		3.12958
MAB_4946	0.631343		3.09313
MAB_0358	0.631224		2.97516
MAB_4201c	0.629167		3.57717
MAB_1863	0.629158		4.21773
MAB_0608	0.628316		3.25702
MAB_0613	0.627867		4.11482
MAB_2897c	0.626926		5.19283
MAB_0755c	0.626258		4.01684
MAB_4231	0.625832		4.70826
MAB_3528c	0.624879		4.21525
MAB_0803	0.623453		2.85075
MAB_0896c	0.623057		4.17627
MAB_1221	0.621171		2.61031
MAB_0806	0.621163		2.54267
MAB_3139c	0.621144		4.56208
MAB_2493c	0.619347		3.26133
MAB_3707c	0.619089		2.84951
MAB_0121	0.618681		4.20156
MAB_2043	0.617116		3.71642
MAB_0243	0.615849		2.88837
MAB_4626c	0.61418		4.04053
MAB_1651	0.613941		2.79027
MAB_1295c	0.611184		3.84758
MAB_0759c	0.610733		3.42874
MAB_1822	0.610329		3.54793
MAB_1835c	0.609577		3.35753
MAB_1282	0.609388		2.57722
MAB_2679	0.608925		4.33739
MAB_0271	0.608888		3.00699
MAB_2560	0.607643		4.19232
MAB_4794	0.607334		2.95523
MAB_3537c	0.60711		3.75
MAB_2629	0.606387		2.70991
MAB_4466	0.605995		2.62923
MAB_4050c	0.605249		3.71518
MAB_1664c	0.604984		3.2124
MAB_3474c	0.604732		4.29102
MAB_0518c	0.60449		4.17704
MAB_2786	0.60419		4.18321
MAB_0868c	0.603301		3.92872
MAB_3063	0.600889		3.80179
MAB_4805	0.599285		4.05774
MAB_2035	0.598504		2.19487
MAB_0532	0.597205		2.28965
MAB_0924c	0.597152		2.27233
MAB_2579	0.595958		3.06604
MAB_1867	0.595412		3.5509
MAB_1324	0.594497		2.03764
MAB_2271c	0.594154		4.22365
MAB_4827c	0.593987		3.71642
MAB_4379c	0.592582		2.69479
MAB_4613	0.592102		4.33521
MAB_1608c	0.591985		3.22698
MAB_3241c	0.591647		4.19653
MAB_0301	0.590929		2.39812
MAB_4880c	0.590816		2.57388
MAB_2203	0.590174		2.61014
MAB_2393c	0.589646		4.64448
MAB_4014	0.587864		3.83388
MAB_4622c	0.587561		4.38642
MAB_3376	0.587449		2.79354
MAB_p02	0.587174		4.29664
MAB_3080	0.586986		4.17507
MAB_3704	0.586737		3.04346
MAB_2619	0.586528		3.82025
MAB_4138c	0.585682		3.0556
MAB_1058	0.585669		2.74058
MAB_2458c	0.584633		2.09582
MAB_2187	0.584456		2.30973
MAB_4451c	0.583971		3.02055
MAB_1758	0.583833		2.29905
MAB_3412	0.583414		2.07008
MAB_1013	0.583267		4.11231
MAB_3943	0.58022		3.86161
MAB_4085c	0.579588		4.34931
MAB_4032	0.579029		2.7539
MAB_4239	0.578382		4.24499
MAB_3062c	0.578135		2.36822
MAB_4431	0.576045		4.23239
MAB_2991c	0.575775		4.59078
MAB_0695	0.574588		3.91045
MAB_4467	0.573346		3.71642
MAB_4419	0.572343		3.877
MAB_4347	0.572286		4.05539
MAB_2387	0.570697		3.3329
MAB_3248c	0.570265		2.62775
MAB_2388	0.568844		3.33479
MAB_2948c	0.568198		2.10737
MAB_1652	0.566802		3.44021
MAB_3399	0.566615		3.75834
MAB_1972c	0.565984		3.29167
MAB_3108c	0.565777		2.88911
MAB_4706c	0.565227		3.877
MAB_1291	0.563048		3.68155
MAB_1294c	0.56299		2.53367
MAB_4674c	0.561319		3.14535
MAB_4863	0.560473		3.73084
MAB_4120c	0.560465		4.22013
MAB_1555	0.560375		3.55593
MAB_1284c	0.560351		3.58129
MAB_4129c	0.558946		3.94551
MAB_4589c	0.558179		4.70356
MAB_1268c	0.557192		2.05914
MAB_4867c	0.556771		3.99157
MAB_0410c	0.554134		4.23486
MAB_2311	0.554103		3.88752
MAB_4772	0.553588		2.80567
MAB_0482c	0.552066		3.88369
MAB_2084	0.551968		2.79434
MAB_2719c	0.551245		3.44702
MAB_2439	0.551027		2.62178
MAB_1437	0.55072		3.90642
MAB_2648c	0.550489		2.73176
MAB_2595	0.549097		2.62954
MAB_0413	0.549048		3.61247
MAB_1238	0.548821		2.73884
MAB_4721	0.548595		3.89317
MAB_2304c	0.548543		4.50464
MAB_4567c	0.548512		2.89548
MAB_1185c	0.548387		4.4448
MAB_2440	0.548072		3.35939
MAB_3115	0.547831		3.29728
MAB_4584c	0.547123		3.25383
MAB_4624	0.546428		3.01014
MAB_2802c	0.546141		2.19068
MAB_0353	0.545032		4.22356
MAB_1285c	0.544613		3.24802
MAB_1249	0.544127		4.09701
MAB_4153c	0.543177		4.19757
MAB_4947	0.542669		3.3214
MAB_1702	0.542189		3.56223
MAB_4944c	0.541851		3.20834
MAB_0846	0.541706		3.2461
MAB_1549c	0.540688		4.21773
MAB_0610	0.540682		2.85993
MAB_0662	0.538762		2.01867
MAB_4860c	0.53872		4.03083
MAB_3146c	0.538269		2.40688
MAB_2951c	0.538249		2.00238
MAB_1869c	0.53758		4.20025
MAB_3046	0.537547		3.81534
MAB_1337c	0.536693		4.31917
MAB_0423c	0.5361		3.70097
MAB_0615	0.535142		3.97146
MAB_0272	0.534801		3.12111
MAB_4823c	0.534579		2.60542
MAB_4826	0.534021		3.31604
MAB_1117c	0.533849		3.78033
MAB_2400	0.533133		3.49983
MAB_1515c	0.532938		2.46074
MAB_2881c	0.530403		2.79027
MAB_3499c	0.528258		2.7746
MAB_4203	0.527143		3.79886
MAB_3126c	0.526918		2.199
MAB_0719	0.526721		2.53496
MAB_4114	0.526414		3.45937
MAB_3729c	0.524348		2.57732
MAB_3285	0.524248		3.14042
MAB_0275	0.523064		2.95732
MAB_3488	0.522666		2.6565
MAB_4267c	0.522323		3.53879
MAB_3111	0.522272		3.11546
MAB_2993c	0.521852		3.88369
MAB_4877c	0.521704		3.08432
MAB_0142c	0.521017		3.45222
MAB_0396c	0.520598		2.71684
MAB_0726	0.520319		2.30544
MAB_3845c	0.520267		3.53421
MAB_1981	0.517935		3.88752
MAB_4439	0.517837		2.70781
MAB_4204	0.516939		3.94268
MAB_0748	0.516834		3.93049
MAB_2947c	0.516731		2.41124
MAB_4696c	0.515403		2.95825
MAB_1553c	0.513854		2.94937
MAB_4643c	0.512527		2.68056
MAB_2080	0.511461		3.13659
MAB_0012c	0.511037		2.64944
MAB_0372	0.511011		2.40688
MAB_2750c	0.509641		3.77879
MAB_4058c	0.508183		3.30467
MAB_4742c	0.506831		3.84412
MAB_2234c	0.506482		4.10963
MAB_4068	0.503924		3.27869
MAB_2025	0.503432		2.74768
MAB_3305c	0.502181		2.35214
MAB_1615	0.501543		2.16076
MAB_3124	0.501383		3.72831
MAB_4196	0.500643		4.02617
MAB_3648	0.500569		4.87282
MAB_4166c	0.50052		4.1201
MAB_0164	0.500474		2.95509
MAB_0568	0.500001		3.73525
MAB_2663c	0.499884		2.57308
MAB_4585c	0.499505		3.18068
MAB_1521	0.499459		3.64701
MAB_4809c	0.497838		2.59767
MAB_2759	0.497618		4.21773
MAB_2222c	0.497159		3.85906
MAB_3476c	0.497159		2.93434
MAB_4415	0.496469		3.86118
MAB_4154c	0.494823		3.51586
MAB_3217	0.494291		2.99639
MAB_3151	0.493624		2.40493
MAB_4924	0.492486		3.49488
MAB_3871c	0.492319		2.8231
MAB_1643	0.492104		4.45495
MAB_0426	0.491622		3.76186
MAB_1218	0.490392		2.48284
MAB_4671c	0.489785		3.28604
MAB_1095	0.489734		3.21961
MAB_2640c	0.48966		3.89481
MAB_3980	0.489387		3.11546
MAB_3392	0.489063		3.1805
MAB_1562	0.488658		2.54267
MAB_4836c	0.488316		2.90244
MAB_0564c	0.487951		3.32176
MAB_2704	0.48629		3.59103
MAB_1760	0.485435		2.61465
MAB_3780	0.485188		3.94579
MAB_2543c	0.484979		2.3882
MAB_4865	0.484741		3.167
MAB_3374c	0.483845		3.13292
MAB_3125c	0.483092		2.94937
MAB_3503	0.482686		3.76186
MAB_4291	0.480611		3.96921
MAB_2728c	0.479863		3.17091
MAB_3260c	0.479546		4.3185
MAB_2581	0.479434		2.57651
MAB_0319	0.47922		3.2183
MAB_4417c	0.479166		3.27621
MAB_3842	0.478881		4.4275
MAB_4722	0.478516		3.12958
MAB_2492	0.476597		2.7071
MAB_2422c	0.475789		2.53491
MAB_1182	0.475069		2.05219
MAB_0165	0.474562		4.02582
MAB_4474	0.474391		3.22449
MAB_3186c	0.473088		3.66356
MAB_1973	0.47258		2.08311
MAB_0812	0.472543		2.59713
MAB_4042c	0.472463		2.00066
MAB_2805c	0.472174		3.81723
MAB_0003	0.47192		3.54977
MAB_4817	0.469476		2.42594
MAB_0109c	0.468679		3.02404
MAB_3448	0.468545		2.98685
MAB_3772c	0.468086		2.61089
MAB_4109c	0.466225		3.14535
MAB_2261c	0.465831		3.55593
MAB_0376	0.465579		3.65818
MAB_3787	0.465372		2.7122
MAB_4708c	0.465366		2.44539
MAB_3848c	0.464846		3.79694
MAB_2121c	0.464754		2.62744
MAB_3728c	0.463718		2.36293
MAB_0385	0.463646		2.74886
MAB_1304	0.463103		2.7404
MAB_4667	0.462482		2.29177
MAB_4740	0.462073		3.13517
MAB_0308c	0.461134		2.04191
MAB_0744	0.460407		2.84832
MAB_4673c	0.460161		3.54302
MAB_2260	0.46001		2.06108
MAB_3133c	0.459919		2.58499
MAB_2762	0.459845		3.99784
MAB_3188c	0.459513		3.09014
MAB_0966	0.45917		2.70141
MAB_2654	0.458887		2.53744
MAB_3632	0.458113		2.66729
MAB_4061c	0.456663		3.89504
MAB_0528c	0.456423		2.65805
MAB_1826	0.455443		2.62277
MAB_1994c	0.455155		2.83513
MAB_1317	0.453614		2.9095
MAB_1574	0.453476		2.45311
MAB_3504	0.453466		2.87005
MAB_4225c	0.452944		3.46242
MAB_2860c	0.452123		3.01965
MAB_3068c	0.451358		2.29422
MAB_0480	0.451259		2.56753
MAB_4793c	0.451102		3.07928
MAB_1447	0.450441		3.89889
MAB_0166	0.450354		3.13659
MAB_1208c	0.449913		2.70554
MAB_3791	0.449464		2.4804
MAB_0340	0.448668		2.35991
MAB_4039c	0.448209		2.69848
MAB_4810c	0.446255		3.43149
MAB_3610c	0.445676		2.01996
MAB_2862	0.44532		2.09839
MAB_4282c	0.445192		2.8952
MAB_2657c	0.445058		3.26982
MAB_3024	0.444075		3.77412
MAB_3566c	0.443837		2.22168
MAB_3839c	0.44368		2.57388
MAB_4612	0.443474		2.49936
MAB_0585	0.44321		3.09014
MAB_3452c	0.443117		3.3987
MAB_1582	0.442228		3.57455
MAB_1821	0.442022		2.74083
MAB_4806c	0.441476		3.81615
MAB_0563	0.441234		2.12475
MAB_4533	0.441121		2.4607
MAB_4902c	0.439332		2.38659
MAB_3901	0.439144		2.57531
MAB_0973	0.438881		3.12287
MAB_4758	0.435658		2.64398
MAB_3944	0.435473		2.97415
MAB_3959c	0.434818		2.46503
MAB_0602c	0.434038		2.58011
MAB_3854	0.433775		3.12889
MAB_2378c	0.433672		2.71155
MAB_1144c	0.433614		2.90667
MAB_0255	0.433612		2.96286
MAB_4698	0.433309		2.64331
MAB_2741	0.432918		2.45941
MAB_0221c	0.432224		2.97382
MAB_3717	0.43151		2.109
MAB_3268c	0.430817		3.65989
MAB_1763	0.42978		2.36943
MAB_2854c	0.429094		3.26983
MAB_4241c	0.429071		3.3809
MAB_0590c	0.427877		3.53421
MAB_1586c	0.426734		2.37845
MAB_0209	0.42633		2.83227
MAB_4276c	0.424996		2.46081
MAB_3710	0.423735		2.72729
MAB_4111c	0.423508		3.13659
MAB_3881	0.423008		2.58976
MAB_0763c	0.422719		2.97537
MAB_4189	0.422598		3.46488
MAB_4496c	0.422057		2.60672
MAB_2477c	0.421937		4.07564
MAB_2267c	0.420725		3.14535
MAB_0589	0.419573		3.42933
MAB_3732c	0.419372		3.0227
MAB_1843	0.419356		2.30671
MAB_2419c	0.419005		2.26617
MAB_2753	0.418188		2.41346
MAB_3946c	0.417687		2.23353
MAB_4587c	0.416		2.8688
MAB_3836c	0.415075		2.37845
MAB_3348	0.414482		2.87113
MAB_2319c	0.41441		3.64221
MAB_3631	0.413698		3.82025
MAB_3973c	0.412775		3.44947
MAB_2955	0.412749		2.1188
MAB_1149	0.410749		2.81989
MAB_3401	0.409583		2.69915
MAB_0830	0.409403		2.82299
MAB_1358c	0.409207		2.38902
MAB_1052c	0.408815		2.14383
MAB_0313c	0.405424		2.01168
MAB_1093c	0.405254		2.28118
MAB_0545	0.404776		2.6232
MAB_4104	0.403167		3.07795
MAB_2153	0.402668		2.05782
MAB_1920	0.401586		3.71642
MAB_1533c	0.400948		2.29169
MAB_4356c	0.400694		2.26922
MAB_0201c	0.398882		3.24543
MAB_2433	0.398465		2.73782
MAB_2088	0.395938		2.19388
MAB_1007c	0.395282		2.68079
MAB_2898c	0.3948		3.15742
MAB_3981c	0.39479		3.5738
MAB_1496c	0.394778		2.19278
MAB_0768	0.393253		2.64528
MAB_1931c	0.392415		2.43056
MAB_2270c	0.391699		2.95347
MAB_1491	0.391532		2.30252
MAB_3023c	0.390317		2.14502
MAB_0544	0.390297		3.06046
MAB_0020	0.389488		3.4762
MAB_1386	0.389259		2.90301
MAB_1464	0.388725		3.03894
MAB_2896c	0.38857		2.39035
MAB_0712c	0.387457		2.14354
MAB_3190c	0.387401		2.04745
MAB_1945c	0.387141		3.69062
MAB_0161	0.386717		2.86234
MAB_4005c	0.385815		2.85325
MAB_1949	0.385332		3.13659
MAB_4741c	0.385196		2.233
MAB_1408c	0.383624		3.31068
MAB_0752c	0.382808		2.47487
MAB_4915c	0.382657		2.83279
MAB_4911c	0.38244		2.09255
MAB_0366	0.382056		2.56902
MAB_4572c	0.381654		3.17237
MAB_3460c	0.381591		3.20665
MAB_2547c	0.380734		2.00648
MAB_0701	0.38027		3.03594
MAB_0004	0.379264		2.9948
MAB_2044	0.377671		2.08682
MAB_3548c	0.376843		2.8564
MAB_3109c	0.37569		3.33007
MAB_1661c	0.374645		2.69188
MAB_2405	0.37444		2.65665
MAB_0955c	0.374312		3.30748
MAB_3326c	0.374274		3.009
MAB_3089c	0.373722		2.9242
MAB_3461c	0.373507		2.02258
MAB_4097c	0.373225		3.09479
MAB_3529	0.372875		2.84969
MAB_4106c	0.372038		3.28604
MAB_2082	0.371789		2.02902
MAB_3325c	0.370681		2.46401
MAB_2402	0.37058		2.56387
MAB_3074c	0.370545		3.64989
MAB_1644	0.36993		2.98885
MAB_2544c	0.369025		2.69052
MAB_2630	0.36891		2.68031
MAB_1460	0.368057		2.27605
MAB_0826c	0.367642		2.32294
MAB_3679c	0.366158		2.4968
MAB_0203c	0.365651		2.51015
MAB_1342	0.365037		2.61089
MAB_3097	0.364483		2.82179
MAB_0935c	0.362397		3.0995
MAB_4762	0.361357		2.74057
MAB_3484c	0.360975		2.81513
MAB_0749	0.360877		2.61764
MAB_1079	0.359595		2.90103
MAB_0937c	0.359386		3.17954
MAB_4456	0.358957		2.96067
MAB_2737c	0.357983		2.60722
MAB_4930	0.357361		2.03014
MAB_4096c	0.356413		2.78126
MAB_2747c	0.356407		2.87245
MAB_2689	0.356198		3.05089
MAB_p19c	0.356191		2.29077
MAB_0972	0.354396		2.81989
MAB_3510c	0.353984		2.91854
MAB_2978	0.35364		2.86949
MAB_4580c	0.353342		2.53905
MAB_2538c	0.35322		2.16882
MAB_2149	0.352871		2.12143
MAB_0258c	0.352458		2.30199
MAB_0025	0.351363		2.48199
MAB_1854c	0.351088		2.22874
MAB_4381c	0.350967		2.59857
MAB_4737	0.350771		2.78526
MAB_4668c	0.34979		2.42589
MAB_2108	0.348716		2.25605
MAB_0310c	0.348633		2.62647
MAB_1141c	0.34792		2.58011
MAB_3420c	0.347498		2.68891
MAB_2963	0.346517		2.4677
MAB_4724	0.345513		2.29286
MAB_1462c	0.345458		2.88303
MAB_4172c	0.344691		2.2869
MAB_2851c	0.342477		3.2222
MAB_3624c	0.341761		2.30822
MAB_1070c	0.33952		2.83279
MAB_4163c	0.339279		2.02987
MAB_1440c	0.337857		2.2756
MAB_1186c	0.337635		2.62289
MAB_3637c	0.337383		2.24365
MAB_0431c	0.336079		2.51832
MAB_0527c	0.335549		2.02746
MAB_4822	0.334589		2.1299
MAB_3014	0.334522		2.20119
MAB_1023c	0.33445		2.49951
MAB_2160c	0.334322		2.1188
MAB_3539	0.330975		2.14416
MAB_0625	0.327889		2.32854
MAB_3715c	0.326194		2.0917
MAB_4128c	0.325569		3.0172
MAB_2718c	0.325173		2.79767
MAB_1547c	0.324667		2.04512
MAB_0169c	0.323913		2.0534
MAB_4662c	0.323447		2.32235
MAB_1065	0.322484		2.38218
MAB_1306	0.321874		2.12416
MAB_2475c	0.320603		2.00422
MAB_1918	0.320322		2.8564
MAB_4814	0.319976		2.08869
MAB_1331	0.317954		2.18527
MAB_3296	0.317107		2.21617
MAB_2318c	0.316325		2.19997
MAB_0541	0.315647		2.50493
MAB_1625	0.315495		2.109
MAB_0115c	0.312978		2.17342
MAB_3779	0.311851		2.2371
MAB_4113	0.310891		2.60043
MAB_0421	0.310471		2.24906
MAB_0661	0.308579		2.29563
MAB_1180c	0.307797		2.00422
MAB_3321c	0.306624		2.52068
MAB_1660c	0.306379		2.49868
MAB_2760	0.304947		2.58228
MAB_3335c	0.304127		2.13034
MAB_1384	0.303697		2.65115
MAB_3783c	0.303418		2.33044
MAB_0947c	0.303076		2.15202
MAB_3477c	0.302453		2.4837
MAB_1509	0.301444		2.47009
MAB_0680c	0.301359		2.49258
MAB_3843	0.299421		2.4408
MAB_1466c	0.297956		2.26919
MAB_3650	0.297651		2.41381
MAB_3363c	0.29648		2.0977
MAB_2294c	0.295925		2.39877
MAB_1966c	0.29516		2.95863
MAB_3897c	0.294167		2.31144
MAB_2382	0.2934		2.09582
MAB_1388c	0.292726		2.33694
MAB_0697	0.291006		2.30465
MAB_2264c	0.290784		2.31144
MAB_3809c	0.286883		2.52733
MAB_1449	0.283802		2.47591
MAB_3454	0.283056		2.02855
MAB_4699c	0.279473		2.06555
MAB_1998	0.279078		2.65212
MAB_1010c	0.274992		2.34013
MAB_3498c	0.274213		2.19905
MAB_4110c	0.273549		2.34383
MAB_4116c	0.273168		2.46503
MAB_2555	0.268584		2.20044
MAB_4049c	0.268239		2.03382
MAB_1933c	0.263841		2.31613
MAB_3676	0.254197		2.1584
MAB_3841	0.245596		2.15067
MAB_3100	0.242893		2.38444
MAB_0151c	0.241005		2.19177
MAB_0974	0.237404		2.01228
MAB_1051c	0.232868		2.12416
MAB_4608	-0.22941		2.19487
MAB_3869c	-0.2351		2.14224
MAB_2116	-0.2368		2.00862
MAB_3257c	-0.24184		2.01138
MAB_3670c	-0.24196		2.12201
MAB_3048c	-0.24467		2.11987
MAB_2362	-0.24998		2.0636
MAB_2642c	-0.25209		2.11616
MAB_1310	-0.25362		2.0952
MAB_1078	-0.25517		2.09437
MAB_4470c	-0.25961		2.00477
MAB_2138	-0.25983		2.1512
MAB_2183	-0.26218		2.30063
MAB_4898c	-0.26305		2.09436
MAB_4224	-0.2656		2.03764
MAB_2263c	-0.26628		2.03552
MAB_2141	-0.26898		2.15788
MAB_3719c	-0.26944		2.35819
MAB_3675	-0.27417		2.30671
MAB_0033c	-0.27752		2.30671
MAB_2878c	-0.27942		2.17091
MAB_2808c	-0.27992		2.12507
MAB_3245	-0.28348		2.25725
MAB_2430c	-0.28377		2.07754
MAB_0851	-0.28516		2.21035
MAB_0181	-0.28604		2.01259
MAB_3907c	-0.28611		2.09444
MAB_1353c	-0.28701		2.02626
MAB_0939	-0.28737		2.46081
MAB_4545	-0.2883		2.1425
MAB_2672c	-0.28867		2.37845
MAB_3303c	-0.28998		2.20119
MAB_3105c	-0.29243		2.02626
MAB_2746c	-0.29655		2.12331
MAB_3333	-0.29965		2.01138
MAB_2684c	-0.30127		2.46212
MAB_1480	-0.30138		2.33053
MAB_1960c	-0.30251		2.00422
MAB_2023c	-0.30277		2.24365
MAB_0183c	-0.30719		2.14442
MAB_2399	-0.30744		2.49868
MAB_1624	-0.308		2.1981
MAB_3798c	-0.30861		2.58875
MAB_2636c	-0.30867		2.4071
MAB_3742c	-0.30985		2.05102
MAB_2990c	-0.3102		2.5557
MAB_1968c	-0.31044		2.12475
MAB_1403	-0.3111		2.56387
MAB_1619	-0.31261		2.30544
MAB_0756c	-0.31266		2.08734
MAB_2124	-0.31323		2.44896
MAB_1468c	-0.31328		2.20235
MAB_1511	-0.31515		2.55183
MAB_1260c	-0.31549		2.21113
MAB_0281	-0.31792		2.53965
MAB_0753c	-0.31873		2.37929
MAB_2360	-0.32016		2.27886
MAB_0117c	-0.32104		2.37843
MAB_0485	-0.32253		2.02855
MAB_3159c	-0.32474		2.79642
MAB_2987	-0.32555		2.41505
MAB_4548	-0.32625		2.1648
MAB_3757	-0.3264		2.10737
MAB_2078	-0.32891		2.12139
MAB_0636c	-0.32981		2.10129
MAB_3615	-0.33297		2.33468
MAB_2876c	-0.3333		2.73681
MAB_1361c	-0.3341		2.51283
MAB_0909	-0.33589		2.88897
MAB_0381	-0.33595		2.28965
MAB_0486c	-0.33607		2.60291
MAB_1592c	-0.33634		2.16977
MAB_3692c	-0.33647		2.7539
MAB_4056c	-0.33677		2.14865
MAB_3076	-0.33678		2.00066
MAB_1453	-0.33725		2.89374
MAB_0387	-0.33748		2.0525
MAB_1957	-0.33904		2.28008
MAB_4599c	-0.33925		2.8489
MAB_3059c	-0.34		2.03411
MAB_4251	-0.34347		2.15178
MAB_1392c	-0.3436		2.27755
MAB_3655c	-0.34362		2.9242
MAB_2784c	-0.34426		2.97376
MAB_0543	-0.34475		2.21113
MAB_1298c	-0.34492		2.20495
MAB_3294c	-0.3454		2.36871
MAB_4214c	-0.34547		2.02902
MAB_0745	-0.34563		2.26268
MAB_2687c	-0.3457		2.11954
MAB_3246c	-0.34599		2.97415
MAB_2820c	-0.34754		3.2139
MAB_1176c	-0.34884		2.32881
MAB_2367	-0.34995		2.68141
MAB_0908	-0.34996		2.54671
MAB_3034	-0.35039		2.50491
MAB_4159	-0.35062		2.05397
MAB_3827c	-0.35138		2.04191
MAB_1418	-0.35253		2.19997
MAB_0597	-0.35409		2.65665
MAB_2853c	-0.35517		2.98826
MAB_3299c	-0.35667		2.37131
MAB_4923c	-0.35701		2.98749
MAB_3654c	-0.35776		2.34551
MAB_3823	-0.35823		2.27747
MAB_2067c	-0.35843		2.94654
MAB_4807	-0.35901		2.20893
MAB_4939	-0.35907		2.43394
MAB_0202c	-0.36006		2.07402
MAB_0207c	-0.36274		2.47202
MAB_2834c	-0.36376		2.40631
MAB_3357c	-0.36419		2.54756
MAB_2622c	-0.36548		2.65508
MAB_4875c	-0.36708		2.48991
MAB_4158	-0.36711		2.37058
MAB_2743	-0.36746		2.18269
MAB_3852c	-0.36908		2.54185
MAB_1174c	-0.36958		2.05373
MAB_2793c	-0.37023		2.56902
MAB_3813c	-0.37141		3.56463
MAB_3351c	-0.37336		2.60512
MAB_0186c	-0.37465		3.19242
MAB_3511c	-0.37489		2.86234
MAB_0869c	-0.37495		2.92836
MAB_1650c	-0.37532		2.27576
MAB_1901c	-0.37536		2.88139
MAB_4897c	-0.37602		2.15178
MAB_0419	-0.37615		2.27975
MAB_2295c	-0.37619		2.70991
MAB_1917	-0.37635		2.63576
MAB_4859	-0.37693		2.46081
MAB_3319	-0.37702		2.25609
MAB_3984c	-0.37775		2.73296
MAB_3512	-0.37816		2.19068
MAB_0065c	-0.37901		2.98123
MAB_2115	-0.37916		2.41971
MAB_0941	-0.37938		2.44102
MAB_3031c	-0.38014		2.06858
MAB_1618	-0.3803		2.82783
MAB_3945	-0.38143		2.89548
MAB_p15c	-0.38143		3.09201
MAB_3240c	-0.38143		2.30544
MAB_4664	-0.38152		2.14224
MAB_1037	-0.38153		2.43476
MAB_0035c	-0.38177		3.12374
MAB_1639c	-0.38357		2.59182
MAB_1190	-0.38374		2.79027
MAB_1154	-0.38433		2.02626
MAB_4566c	-0.38446		2.23715
MAB_2134	-0.3846		2.33686
MAB_3658c	-0.38572		2.85094
MAB_0876	-0.38613		2.97219
MAB_0147c	-0.38704		2.71862
MAB_2162	-0.38776		2.51338
MAB_4428	-0.38787		2.12507
MAB_0669	-0.3881		2.7449
MAB_0505c	-0.38825		2.65448
MAB_1419c	-0.38894		2.19077
MAB_0027c	-0.38895		3.21252
MAB_2376c	-0.38988		2.09975
MAB_1126c	-0.39068		2.14032
MAB_4936	-0.39136		2.92616
MAB_4900c	-0.39154		2.91429
MAB_3352c	-0.39207		2.34383
MAB_0327	-0.39207		2.09652
MAB_4950c	-0.39243		2.92751
MAB_3584	-0.39358		2.59135
MAB_3950c	-0.39502		2.97219
MAB_0330	-0.39601		2.87005
MAB_1638	-0.39617		2.9948
MAB_2401	-0.39685		2.62913
MAB_1024	-0.39719		2.24641
MAB_1147c	-0.39813		2.97299
MAB_4538c	-0.3987		2.52208
MAB_3070	-0.39943		2.23799
MAB_4449c	-0.40228		2.72265
MAB_1239	-0.40263		2.44644
MAB_0517	-0.40451		2.67763
MAB_1512	-0.40636		3.00031
MAB_3457	-0.40642		2.58011
MAB_0787	-0.40689		2.04397
MAB_3694	-0.4069		2.49882
MAB_1236	-0.40771		2.95863
MAB_4205	-0.40942		3.5661
MAB_2428	-0.4102		2.96067
MAB_3941c	-0.41109		3.10454
MAB_0329	-0.4119		2.61465
MAB_2328c	-0.41211		2.56165
MAB_1992c	-0.41213		2.88888
MAB_2894c	-0.4125		2.78645
MAB_0703c	-0.41285		3.17212
MAB_1915	-0.41321		3.56036
MAB_4301c	-0.41358		2.22294
MAB_0657	-0.41385		2.14502
MAB_2380c	-0.41593		2.57332
MAB_3287c	-0.41617		2.71684
MAB_2398	-0.41721		3.36466
MAB_3021c	-0.41848		2.1577
MAB_3613c	-0.41903		2.60169
MAB_4177c	-0.41931		2.62465
MAB_2154c	-0.41973		2.66548
MAB_0537	-0.4202		2.1633
MAB_4160	-0.42031		2.61089
MAB_3765	-0.42036		2.46503
MAB_0550	-0.42043		2.62394
MAB_0277c	-0.42055		2.6465
MAB_1530	-0.42143		2.50807
MAB_4582c	-0.42292		2.15517
MAB_0463c	-0.424		2.62837
MAB_1534	-0.42422		3.17818
MAB_3205c	-0.42581		2.90873
MAB_3596c	-0.4271		2.78526
MAB_0548c	-0.42747		2.39806
MAB_3680	-0.42784		2.27201
MAB_2713	-0.42909		2.40057
MAB_2363	-0.42919		3.23177
MAB_1520c	-0.4303		2.41307
MAB_4411c	-0.43128		2.17588
MAB_0131c	-0.43286		2.0917
MAB_3810	-0.43431		2.84438
MAB_1995c	-0.43485		2.38465
MAB_3932c	-0.435		2.31613
MAB_3523c	-0.43507		2.09313
MAB_0640c	-0.43527		2.67452
MAB_4220c	-0.43528		2.6753
MAB_3038	-0.43622		2.66585
MAB_1457	-0.43704		2.819
MAB_4257c	-0.43736		2.93355
MAB_4484	-0.43763		2.98664
MAB_3039c	-0.43898		2.85517
MAB_1679c	-0.44041		3.20737
MAB_3168c	-0.44057		3.2452
MAB_2454c	-0.44174		2.74094
MAB_1347c	-0.4418		2.22819
MAB_1362	-0.44194		3.50121
MAB_2272c	-0.44242		2.28431
MAB_3621c	-0.44265		2.15202
MAB_2614	-0.44279		2.84969
MAB_3372	-0.44297		2.0917
MAB_0530	-0.44342		2.03655
MAB_4595c	-0.44371		3.26166
MAB_4676	-0.44435		3.19258
MAB_4901c	-0.44509		3.4978
MAB_0180	-0.44535		3.78033
MAB_0570	-0.44638		2.27469
MAB_1116	-0.44657		2.5163
MAB_4506	-0.44707		3.08472
MAB_3877c	-0.4493		4.21773
MAB_1557	-0.4493		3.35092
MAB_0314c	-0.44948		2.89889
MAB_0978	-0.44952		2.02538
MAB_1472c	-0.45097		2.97397
MAB_4341	-0.45098		2.25933
MAB_4004c	-0.45325		3.14912
MAB_3546	-0.4539		3.12554
MAB_3356c	-0.45473		3.72658
MAB_4245c	-0.45507		3.40499
MAB_2984c	-0.45521		2.40727
MAB_1665	-0.45692		3.04019
MAB_2738c	-0.45755		3.07584
MAB_1678c	-0.4576		3.27063
MAB_1038	-0.45802		3.24543
MAB_1469	-0.45834		3.51225
MAB_0452c	-0.45847		2.62775
MAB_4303	-0.45848		3.18541
MAB_2205	-0.45884		3.01253
MAB_2227c	-0.45944		3.66533
MAB_3182c	-0.46188		2.49284
MAB_0534	-0.46226		3.28486
MAB_1870	-0.46342		2.18527
MAB_2120c	-0.4639		3.07559
MAB_4289	-0.46629		2.60015
MAB_2842c	-0.46647		3.08141
MAB_0910	-0.46962		3.71777
MAB_0866	-0.46979		2.30876
MAB_2005	-0.4714		3.31273
MAB_p14	-0.47178		2.49524
MAB_2170	-0.47252		3.65911
MAB_4384	-0.47294		2.51954
MAB_1443	-0.47308		2.78645
MAB_4118	-0.47428		3.57798
MAB_0022c	-0.47482		2.69013
MAB_0656	-0.47494		2.7804
MAB_3894c	-0.47504		3.76167
MAB_4281c	-0.47515		3.54645
MAB_2686c	-0.47558		2.70023
MAB_3744	-0.47573		3.29575
MAB_0112	-0.4761		4.09597
MAB_0592c	-0.47683		2.1883
MAB_2128c	-0.47735		3.65743
MAB_0369	-0.47791		3.20238
MAB_3058	-0.4787		3.5269
MAB_1167	-0.47887		2.71105
MAB_0168c	-0.48057		4.22124
MAB_3175c	-0.48134		3.43213
MAB_3271	-0.48155		2.84087
MAB_0176	-0.48204		3.73396
MAB_2659	-0.48209		2.00987
MAB_3531	-0.48255		3.75
MAB_3540c	-0.48281		3.60656
MAB_2733c	-0.48302		2.47047
MAB_2384	-0.4843		2.25969
MAB_3244	-0.48445		2.77822
MAB_0047	-0.48654		2.17091
MAB_0634c	-0.487		3.55593
MAB_0977c	-0.48707		3.14473
MAB_0510c	-0.48713		3.86861
MAB_4175c	-0.48728		2.31731
MAB_0612c	-0.48747		2.19037
MAB_2835	-0.48772		2.33094
MAB_3524c	-0.48805		4.08612
MAB_1486c	-0.48855		3.43382
MAB_2348	-0.48864		4.03434
MAB_0553c	-0.48949		2.30471
MAB_2809c	-0.4896		3.49983
MAB_1914c	-0.49052		3.76186
MAB_3282c	-0.49109		3.76664
MAB_2418	-0.49251		3.17879
MAB_2047c	-0.49257		2.77027
MAB_1206	-0.49293		2.57332
MAB_0983c	-0.49299		2.53895
MAB_3128c	-0.49389		3.2222
MAB_1428	-0.49422		3.53981
MAB_4306	-0.49482		2.41879
MAB_0707	-0.49543		3.71265
MAB_4010c	-0.49592		2.08399
MAB_2673c	-0.49621		2.68667
MAB_2470c	-0.4964		3.57272
MAB_1196	-0.49721		3.62902
MAB_3884	-0.49746		3.49315
MAB_2644c	-0.49831		3.95977
MAB_2438	-0.49925		2.85708
MAB_1177	-0.50036		2.77642
MAB_1346	-0.50044		3.80644
MAB_1674c	-0.50112		3.19891
MAB_3340	-0.5013		3.24857
MAB_4551c	-0.50211		2.65739
MAB_1922	-0.50288		2.05922
MAB_0666	-0.50314		2.54538
MAB_2817c	-0.50429		2.55885
MAB_4951c	-0.50681		3.07928
MAB_3472	-0.51033		2.53771
MAB_1925	-0.51042		3.11483
MAB_2221	-0.51047		3.40465
MAB_1943c	-0.51049		3.49926
MAB_3593	-0.51105		2.76405
MAB_2200c	-0.51319		2.61063
MAB_1027	-0.51349		3.07338
MAB_0312c	-0.51355		2.97906
MAB_0265	-0.51392		3.67406
MAB_3369	-0.51525		3.09832
MAB_0875c	-0.51526		3.9086
MAB_4002c	-0.51539		3.99117
MAB_3478c	-0.51625		3.55809
MAB_1157	-0.51669		4.10193
MAB_0713	-0.5168		4.3382
MAB_1715c	-0.51702		3.56552
MAB_3029	-0.51711		3.92473
MAB_3651	-0.51742		3.79663
MAB_4232c	-0.5176		2.35385
MAB_4288	-0.5176		3.2353
MAB_0070	-0.51819		2.48604
MAB_0405c	-0.51991		3.2593
MAB_3430c	-0.52138		3.25103
MAB_2420c	-0.52353		2.98664
MAB_2548c	-0.52439		3.07094
MAB_0754c	-0.52469		4.22124
MAB_1192c	-0.52472		3.77412
MAB_3724c	-0.52607		3.34658
MAB_1940c	-0.52798		3.69313
MAB_1900c	-0.52849		2.51883
MAB_4437	-0.5286		4.70356
MAB_0718c	-0.52926		2.4921
MAB_0959	-0.53027		3.06256
MAB_4185c	-0.53064		4.35443
MAB_0934	-0.53067		3.65153
MAB_2785	-0.53176		2.2855
MAB_2720	-0.53206		2.96075
MAB_4952c	-0.53223		2.48284
MAB_4680c	-0.53246		2.22294
MAB_0928c	-0.53375		3.35682
MAB_1898	-0.53441		2.26784
MAB_0028c	-0.53442		2.61587
MAB_1253c	-0.53458		2.90212
MAB_2062c	-0.53536		2.30471
MAB_0872	-0.53616		2.90298
MAB_1109c	-0.53689		2.67769
MAB_0945	-0.53719		3.42729
MAB_3594c	-0.53878		2.69217
MAB_2010	-0.53961		4.19673
MAB_2409c	-0.53984		4.32976
MAB_4546c	-0.54134		3.77732
MAB_0362c	-0.54189		3.5509
MAB_3234	-0.54239		3.10717
MAB_1165	-0.54415		4.07465
MAB_0900c	-0.54502		4.87605
MAB_2843c	-0.54578		3.26078
MAB_0637c	-0.54578		3.82626
MAB_0508c	-0.546		3.19891
MAB_3030c	-0.54693		3.57528
MAB_1704c	-0.54744		3.85631
MAB_3770c	-0.54754		4.55074
MAB_2090	-0.54778		3.58087
MAB_2368	-0.54825		3.25034
MAB_3237c	-0.54829		4.22314
MAB_2823c	-0.54979		4.34277
MAB_2830c	-0.55038		4.23204
MAB_2681	-0.55086		2.60291
MAB_3660	-0.55088		3.97146
MAB_3526c	-0.5518		3.66277
MAB_2054	-0.55217		2.17215
MAB_2144	-0.55253		2.98575
MAB_2973c	-0.55359		3.14535
MAB_0607	-0.55421		2.08817
MAB_2350c	-0.55528		2.28565
MAB_2939	-0.55568		3.27253
MAB_2754	-0.55618		3.26983
MAB_0874c	-0.55708		2.46564
MAB_0015	-0.55743		2.10129
MAB_0997c	-0.55778		2.5932
MAB_0406c	-0.55876		3.30989
MAB_1473c	-0.55993		3.13789
MAB_0798c	-0.56012		3.02092
MAB_4280c	-0.56128		3.79234
MAB_1944c	-0.56132		3.02428
MAB_0847c	-0.5618		3.26166
MAB_3238c	-0.56192		3.95561
MAB_3910	-0.56279		2.88722
MAB_1005c	-0.56342		4.53762
MAB_2859c	-0.56407		4.20173
MAB_4290c	-0.56516		3.41594
MAB_2730	-0.56578		4.27342
MAB_0175	-0.56612		4.75762
MAB_1907	-0.56688		2.61483
MAB_1444	-0.56736		3.21862
MAB_4712	-0.56767		3.81493
MAB_4641	-0.56817		3.27253
MAB_1482	-0.56828		3.9573
MAB_0388c	-0.56839		3.31068
MAB_1275	-0.56884		3.94551
MAB_4935	-0.57186		3.43224
MAB_2468	-0.57195		3.5715
MAB_3145	-0.5722		3.40432
MAB_3667	-0.57289		3.97428
MAB_1567	-0.57367		3.63836
MAB_0968c	-0.57374		4.05307
MAB_0520	-0.57572		4.02617
MAB_3547	-0.57726		3.58927
MAB_0113	-0.57928		4.33739
MAB_3761c	-0.57952		3.51519
MAB_1073c	-0.57954		3.81493
MAB_0194	-0.5797		2.80386
MAB_4954c	-0.57972		4.24155
MAB_3354	-0.58028		2.29905
MAB_3226c	-0.5804		4.83593
MAB_1692	-0.5808		2.85312
MAB_2407	-0.58103		5.00973
MAB_0400c	-0.58164		3.61937
MAB_2361	-0.58171		3.54727
MAB_1880c	-0.58179		4.28977
MAB_4188	-0.58243		4.15645
MAB_3519c	-0.58273		3.17818
MAB_0084	-0.58421		3.92921
MAB_2832c	-0.58443		3.31752
MAB_0031	-0.58461		2.77822
MAB_4095c	-0.58502		5.12784
MAB_4272c	-0.58515		4.18364
MAB_0150c	-0.58566		3.53592
MAB_0106c	-0.58573		4.11932
MAB_0177	-0.58587		4.73181
MAB_2810c	-0.58628		3.108
MAB_3995	-0.5868		3.5715
MAB_4176c	-0.58686		2.67708
MAB_1993	-0.58894		3.25103
MAB_0049	-0.58895		2.27552
MAB_3659c	-0.58917		3.84758
MAB_1903	-0.58924		4.0045
MAB_3911	-0.59038		2.84021
MAB_0119c	-0.59085		3.74991
MAB_2066c	-0.59149		3.6406
MAB_1255c	-0.59159		3.5738
MAB_0104	-0.5922		2.99178
MAB_1601c	-0.59226		4.1394
MAB_3797c	-0.59279		4.40592
MAB_2488c	-0.59376		4.79461
MAB_2462	-0.59562		2.10459
MAB_2749c	-0.59646		4.58003
MAB_0646c	-0.59679		2.11691
MAB_2921	-0.59713		2.11177
MAB_0650	-0.59834		4.70826
MAB_2445	-0.59938		3.63516
MAB_2871c	-0.60068		3.97148
MAB_0438c	-0.60192		3.21251
MAB_0144c	-0.60396		2.91868
MAB_2324	-0.60403		3.99844
MAB_3036c	-0.60459		3.94551
MAB_2652c	-0.6047		2.00066
MAB_1663	-0.60499		3.38572
MAB_2436	-0.60548		4.45495
MAB_1544c	-0.60567		4.38123
MAB_3459	-0.60569		3.06959
MAB_0116	-0.6068		2.28204
MAB_2009	-0.60756		4.39815
MAB_3722	-0.60789		4.18364
MAB_1518	-0.6086		3.29953
MAB_3990c	-0.60872		4.00885
MAB_3178	-0.60876		2.03373
MAB_3331c	-0.60959		3.55593
MAB_3077c	-0.61043		3.71587
MAB_2829c	-0.61161		4.04692
MAB_0026	-0.61174		4.26551
MAB_3501	-0.61436		4.50237
MAB_2883c	-0.61774		3.88902
MAB_3781	-0.61871		4.22231
MAB_0633c	-0.61966		3.19079
MAB_3591c	-0.61983		4.19757
MAB_3636c	-0.62035		3.63516
MAB_2661c	-0.62096		4.00885
MAB_3805c	-0.62102		5.38276
MAB_1711c	-0.62139		4.63595
MAB_2414c	-0.6215		3.98489
MAB_2444c	-0.62231		2.20044
MAB_0833	-0.62261		3.33007
MAB_0442	-0.62517		3.70097
MAB_1616	-0.62525		3.72205
MAB_1243c	-0.62542		3.72999
MAB_0769c	-0.62594		3.167
MAB_0107c	-0.62915		4.39815
MAB_2336	-0.62971		4.44104
MAB_4094c	-0.63121		3.87396
MAB_1076	-0.63223		4.48316
MAB_0850	-0.63346		4.92548
MAB_0993c	-0.63367		4.10492
MAB_1635	-0.63441		4.99997
MAB_3883c	-0.63466		2.62178
MAB_0206	-0.63525		3.98772
MAB_0965	-0.63526		3.84341
MAB_4165	-0.63568		2.17215
MAB_1575	-0.63713		3.77643
MAB_3882c	-0.63761		3.74231
MAB_3799c	-0.63762		2.41225
MAB_3947	-0.63762		4.21507
MAB_1872c	-0.63957		4.74832
MAB_1089	-0.63996		4.74746
MAB_1481	-0.64027		4.46411
MAB_1193c	-0.64113		4.26175
MAB_1130	-0.64166		3.63879
MAB_4914c	-0.64168		4.02617
MAB_3620c	-0.64198		3.97155
MAB_2214c	-0.64428		3.92976
MAB_3663	-0.64491		3.21653
MAB_4934c	-0.64531		4.33739
MAB_2057	-0.64872		2.69036
MAB_1893	-0.65135		2.90212
MAB_0266c	-0.65161		3.12889
MAB_4184c	-0.65256		4.53762
MAB_0635c	-0.65291		3.10221
MAB_1493c	-0.65342		2.72729
MAB_3734c	-0.65425		3.8312
MAB_1707	-0.65502		3.76274
MAB_3739c	-0.65503		4.87094
MAB_0904	-0.6564		4.73724
MAB_4459c	-0.65642		2.88722
MAB_2782c	-0.65689		4.7171
MAB_1168	-0.65756		3.77353
MAB_4526	-0.65854		4.28679
MAB_0399c	-0.65929		3.65028
MAB_1483	-0.65943		4.50614
MAB_1025	-0.66028		3.6762
MAB_1178c	-0.66218		3.5346
MAB_2369	-0.66372		4.31813
MAB_2828c	-0.66388		4.22939
MAB_4195c	-0.66535		3.39199
MAB_3604c	-0.6658		4.0352
MAB_3201	-0.67125		2.88193
MAB_3806c	-0.6715		4.81987
MAB_1036	-0.67166		4.14537
MAB_0788	-0.67195		3.12374
MAB_2471c	-0.6726		4.44512
MAB_3432c	-0.6728		3.26983
MAB_1276c	-0.6729		2.49951
MAB_1333	-0.67327		4.01492
MAB_3817c	-0.67476		5.68933
MAB_1366c	-0.67521		4.80966
MAB_4715c	-0.67835		4.35443
MAB_4057c	-0.68032		4.6304
MAB_1936	-0.68096		4.60277
MAB_4426	-0.68254		3.42729
MAB_1566c	-0.68457		3.42123
MAB_1942c	-0.68562		4.75762
MAB_4541	-0.68642		3.5598
MAB_1231	-0.68662		2.94127
MAB_0125c	-0.68877		4.09032
MAB_3339	-0.69013		3.05294
MAB_4448	-0.69133		2.72703
MAB_1675	-0.69427		4.31917
MAB_2870	-0.69514		3.49536
MAB_3583c	-0.6959		4.80911
MAB_1247c	-0.69617		4.51207
MAB_1937	-0.69749		4.45099
MAB_2253	-0.69771		4.0352
MAB_2209c	-0.69917		4.46869
MAB_0152	-0.69978		3.28482
MAB_4453c	-0.70008		2.35819
MAB_3801c	-0.70117		4.7761
MAB_1383	-0.70231		2.76366
MAB_4896c	-0.70449		5.46786
MAB_3422c	-0.70461		3.95373
MAB_3045c	-0.70463		2.01106
MAB_0524c	-0.70672		3.82292
MAB_1169	-0.70695		2.79719
MAB_1874	-0.70765		3.70888
MAB_2359	-0.71002		4.68757
MAB_1173c	-0.71012		5.49011
MAB_2717c	-0.7128		3.56463
MAB_2976	-0.71352		2.60015
MAB_1153	-0.71473		5.07869
MAB_0188c	-0.71503		2.50265
MAB_3283c	-0.7156		4.70356
MAB_p06	-0.71621		2.52469
MAB_1916c	-0.71633		5.31981
MAB_2866c	-0.72115		4.79461
MAB_1714	-0.72219		2.2739
MAB_1610	-0.7225		4.8633
MAB_2008	-0.72278		4.18432
MAB_3428c	-0.72313		4.68397
MAB_2466c	-0.72583		3.20238
MAB_0730c	-0.72734		4.82726
MAB_4218c	-0.72857		3.41939
MAB_4528c	-0.72884		5.49983
MAB_3010	-0.72898		3.21823
MAB_3698	-0.72918		4.95772
MAB_3577c	-0.72998		2.27975
MAB_3362c	-0.73171		5.08031
MAB_4247	-0.73222		3.05786
MAB_4003c	-0.73226		5.65677
MAB_1471c	-0.73273		4.96683
MAB_3427	-0.73337		3.43863
MAB_1773c	-0.73466		4.25259
MAB_0631c	-0.73492		2.91793
MAB_3775c	-0.73605		4.45912
MAB_3820c	-0.73955		4.5543
MAB_4292	-0.74041		4.89826
MAB_4512c	-0.74078		3.55593
MAB_3223c	-0.74491		4.10963
MAB_1470c	-0.74508		4.37799
MAB_2925c	-0.74902		5.10441
MAB_0540	-0.74933		3.55593
MAB_0774c	-0.75366		2.00558
MAB_1685	-0.75467		2.11954
MAB_3807c	-0.75749		5.96128
MAB_2781c	-0.75796		5.02384
MAB_3674	-0.7587		3.76167
MAB_0493	-0.75913		4.7171
MAB_p10	-0.75981		3.9086
MAB_0796c	-0.76014		4.46414
MAB_1626	-0.76079		3.03732
MAB_2366	-0.76287		5.40546
MAB_1114	-0.76721		5.08488
MAB_3204c	-0.77063		4.56208
MAB_0283c	-0.77172		3.80487
MAB_1026c	-0.77503		4.19232
MAB_3978c	-0.77588		4.26175
MAB_3816c	-0.77651		6.11423
MAB_3232c	-0.77759		2.79159
MAB_0057	-0.77839		3.09993
MAB_3295	-0.77896		2.36255
MAB_2056	-0.7808		4.60171
MAB_2228c	-0.78209		3.6762
MAB_2051	-0.78358		4.48557
MAB_1156c	-0.78615		5.56175
MAB_0346	-0.78714		4.8518
MAB_1958c	-0.78746		5.16387
MAB_3550c	-0.78853		3.06046
MAB_0567c	-0.78878		4.7171
MAB_2140	-0.78883		5.86785
MAB_2601	-0.79024		2.80313
MAB_1143c	-0.79137		4.58317
MAB_1068c	-0.7914		4.75626
MAB_0294	-0.79208		2.40086
MAB_3752c	-0.79315		5.54478
MAB_3929	-0.7933		4.77493
MAB_3738c	-0.79483		5.11828
MAB_2427	-0.79766		3.51951
MAB_3516c	-0.80146		5.01063
MAB_3876c	-0.80151		5.88143
MAB_3826c	-0.80254		5.65006
MAB_3487	-0.80475		5.7383
MAB_0832	-0.80684		4.11708
MAB_2633	-0.80726		3.94371
MAB_3486	-0.80949		4.73338
MAB_0128c	-0.81075		4.78595
MAB_0187	-0.81187		2.90212
MAB_0521	-0.81217		2.77066
MAB_1018c	-0.81233		2.31165
MAB_0324c	-0.81518		4.54488
MAB_1666	-0.81533		5.27696
MAB_p13	-0.81544		4.7761
MAB_3227c	-0.81687		5.31783
MAB_2628c	-0.817		3.63516
MAB_2732	-0.81722		3.54423
MAB_1513	-0.81829		4.74964
MAB_0091	-0.8189		6.37876
MAB_1698	-0.81936		2.6589
MAB_2224c	-0.82216		5.14107
MAB_1634c	-0.82417		4.76567
MAB_3520c	-0.82424		4.4959
MAB_2060	-0.82677		4.6937
MAB_3749	-0.82734		4.70356
MAB_1351c	-0.82806		5.09234
MAB_4441	-0.8292		5.36584
MAB_1911c	-0.82921		4.03355
MAB_0786	-0.83141		4.11519
MAB_3664	-0.83249		4.99967
MAB_1258c	-0.8331		5.24612
MAB_3194c	-0.8379		3.46548
MAB_0789	-0.84287		5.25706
MAB_3851c	-0.84304		5.93476
MAB_4079	-0.8431		4.24191
MAB_0519	-0.84341		5.24008
MAB_0598	-0.8458		3.63122
MAB_2358	-0.84709		4.80325
MAB_2063c	-0.84742		4.99708
MAB_1278	-0.84805		3.46515
MAB_0549c	-0.85025		4.53971
MAB_3994c	-0.85152		3.7047
MAB_0975c	-0.85198		4.35965
MAB_2643c	-0.85757		5.7714
MAB_1171c	-0.85777		5.7383
MAB_3297	-0.86408		4.81301
MAB_4270c	-0.86594		4.8876
MAB_4443	-0.86628		6.07107
MAB_3264c	-0.86666		4.02836
MAB_3397	-0.86876		2.53046
MAB_4606c	-0.8741		3.64131
MAB_3320c	-0.87728		3.27601
MAB_0969	-0.88078		4.93849
MAB_3931c	-0.88254		3.3807
MAB_3380c	-0.88531		5.50259
MAB_3982	-0.88724		4.57699
MAB_2577	-0.88917		4.62106
MAB_t5027	-0.88934		2.84466
MAB_4686	-0.88959		2.88787
MAB_3814c	-0.89045		6.11539
MAB_2190	-0.89197		4.77835
MAB_1866c	-0.89324		2.98205
MAB_3183c	-0.89372		4.15645
MAB_3935c	-0.90597		3.17587
MAB_2756c	-0.90772		3.8196
MAB_1873c	-0.91408		3.74856
MAB_0901c	-0.91676		4.61674
MAB_1311	-0.9185		3.01685
MAB_1044c	-0.92065		2.68154
MAB_4710c	-0.92709		2.87005
MAB_2731	-0.92842		4.14972
MAB_3605	-0.93005		4.57671
MAB_1935	-0.93293		4.09701
MAB_4709c	-0.93498		3.49926
MAB_2105c	-0.93875		5.14727
MAB_2486c	-0.93952		5.84777
MAB_4020c	-0.94033		2.73445
MAB_0436	-0.94197		2.10129
MAB_3819c	-0.94509		6.68124
MAB_3191	-0.94574		3.54423
MAB_0639c	-0.94816		5.40546
MAB_2887	-0.95003		4.85461
MAB_3952	-0.95023		4.56471
MAB_3195c	-0.95417		5.98652
MAB_0903	-0.95457		5.54909
MAB_1876c	-0.95664		5.82968
MAB_3917c	-0.95707		4.17037
MAB_2926c	-0.95786		4.32174
MAB_0172	-0.95798		4.66158
MAB_2706c	-0.95956		6.24197
MAB_2058	-0.95979		3.99784
MAB_3735c	-0.96007		4.79038
MAB_1151	-0.96226		5.75072
MAB_3579c	-0.96399		2.83167
MAB_3224c	-0.96662		6.18507
MAB_0433	-0.96778		3.59103
MAB_0083	-0.96992		2.71813
MAB_0728	-0.9735		5.50627
MAB_0383c	-0.97598		6.05467
MAB_1465	-0.97687		6.01351
MAB_2798c	-0.98179		3.63516
MAB_t5007	-0.98483		2.07253
MAB_2831c	-0.98574		5.60812
MAB_2052	-0.99708		4.26923
MAB_1164	-0.99836		5.24612
MAB_t5009c	-0.99997		3.91005
MAB_3741c	-1.00381		6.33148
MAB_p16c	-1.00579		5.29554
MAB_3750c	-1.00722		6.07596
MAB_1939	-1.00757		5.19822
MAB_1613	-1.01095		6.06275
MAB_4501c	-1.01389		3.49983
MAB_3355	-1.01683		6.35435
MAB_1017c	-1.01761		3.31179
MAB_0902	-1.02367		6.85504
MAB_2885	-1.02536		6.6745
MAB_4776c	-1.02677		3.06673
MAB_3803c	-1.03008		6.52953
MAB_4711	-1.04132		5.79887
MAB_4309c	-1.04296		6.09963
MAB_3811c	-1.0485		4.32267
MAB_1155	-1.04885		5.86602
MAB_3926	-1.04961		2.13266
MAB_3225	-1.05216		5.7714
MAB_0905	-1.05529		5.98346
MAB_2435	-1.05631		5.16089
MAB_3001	-1.05715		4.3919
MAB_0709	-1.06077		4.02098
MAB_2053	-1.06174		5.22304
MAB_3532	-1.06253		6.53457
MAB_3793c	-1.0682		6.68124
MAB_2158c	-1.07011		4.36501
MAB_2998	-1.07066		3.79758
MAB_0735	-1.07945		2.55903
MAB_0278c	-1.08367		4.96263
MAB_3015	-1.0839		5.15277
MAB_2683c	-1.09252		3.10454
MAB_4296c	-1.0943		6.75936
MAB_4093	-1.09587		5.52416
MAB_1649c	-1.11657		3.73282
MAB_3795c	-1.11938		6.30824
MAB_0841	-1.12013		2.38444
MAB_3804c	-1.12874		5.63763
MAB_4716c	-1.12883		7.01194
MAB_3289	-1.14556		3.82109
MAB_4219	-1.15692		3.479
MAB_3885	-1.15991		5.65648
MAB_3751c	-1.16079		7.12749
MAB_0402	-1.16425		5.73365
MAB_0632c	-1.18249		3.3079
MAB_0569	-1.18452		6.04337
MAB_2059	-1.19414		2.76558
MAB_0711	-1.1944		5.19304
MAB_1612	-1.19623		7.61433
MAB_0336	-1.19719		4.8876
MAB_4804	-1.19743		3.2222
MAB_2028	-1.21196		2.81796
MAB_4759	-1.2179		2.07754
MAB_4444	-1.22578		6.50377
MAB_2231c	-1.22838		2.68553
MAB_t5004	-1.23002		3.94704
MAB_3000	-1.23087		4.19753
MAB_0292c	-1.23328		3.11546
MAB_1609c	-1.23442		4.64234
MAB_3815c	-1.23523		7.23048
MAB_4015c	-1.24434		5.65602
MAB_1855c	-1.2452		2.43394
MAB_1083c	-1.274		6.29712
MAB_3280	-1.27463		6.48696
MAB_0325c	-1.28021		3.49539
MAB_1091	-1.28156		4.19105
MAB_1142c	-1.29357		6.79102
MAB_1597	-1.29771		2.52927
MAB_0224	-1.31683		2.40993
MAB_0498c	-1.31811		4.70826
MAB_3197	-1.32932		4.42993
MAB_t5016c	-1.33298		3.55809
MAB_1075	-1.34779		7.5883
MAB_1430c	-1.35385		3.95977
MAB_3822	-1.38007		5.31981
MAB_1617c	-1.38048		6.01351
MAB_0729c	-1.39122		5.61988
MAB_0873	-1.39139		7.32792
MAB_4442c	-1.40643		7.31407
MAB_3552	-1.40988		2.44213
MAB_0958c	-1.41519		5.04403
MAB_0335	-1.42414		3.8312
MAB_3796c	-1.43279		7.90945
MAB_1475	-1.44053		3.08432
MAB_3794c	-1.45283		7.10631
MAB_0284c	-1.46388		3.02194
MAB_t5005	-1.49942		5.93202
MAB_3004	-1.51884		6.52471
MAB_1975	-1.5214		7.40012
MAB_1246c	-1.53072		4.26942
MAB_0458	-1.5746		2.58582
MAB_1439c	-1.57743		7.99431
MAB_4358c	-1.58833		3.49422
MAB_t5011	-1.60069		2.71862
MAB_3193c	-1.62503		3.64989
MAB_4144	-1.66792		6.74864
MAB_4843	-1.67078		4.57401
MAB_1611	-1.72117		7.61925
MAB_1429	-1.77423		6.7816
MAB_3281	-1.78851		7.45958
MAB_0403	-1.807		6.80752
MAB_1805	-1.81111		4.30889
MAB_4856c	-1.97717		2.69611
MAB_1688	-0.73644		1.99937
[truncated: 2,877 more rows]

## Sheet: Extended Data Figure S5d
GeneID	Control30_A	Control30_B	Control30_C	FF30_A	FF30_B	FF30_C	FF-NH2-30_A	FF-NH2-30_B	FF-NH2-30_C	Control180_A	Control180_B	Control180_C	FF180_A	FF180_B	FF180_C	FF-NH2-180_A	FF-NH2-180_B	FF-NH2-180_C
MAB_4532c (eis2)	8.65041	8.63876	8.72673	11.4571	11.3248	11.5112	11.2954	11.2202	11.4251	8.45723	8.35153	8.39653	11.7326	11.632	11.7955	12.2957	12.6911	12.666
MAB_3465	10.3959	10.3942	10.4468	10.6553	10.6005	10.2044	9.75158	10.2164	10.5694	10.0534	10.137	9.79822	10.9544	10.9019	11.1772	11.5813	11.536	11.5569
MAB_3762	8.33118	8.56057	8.18327	11.0756	11.2083	11.1972	10.4898	10.365	10.3716	8.73402	8.6821	8.6024	11.2969	11.3029	11.2976	10.8835	11.1444	11.03
MAB_2891c	8.79082	8.80626	8.8852	10.1814	10.0299	10.4858	10.1802	9.85301	10.0299	9.48331	8.91523	9.26642	10.7136	10.6395	10.6518	10.5571	10.9038	10.8722
MAB_0344	10.4583	9.06505	9.22919	10.3994	10.1746	10.3846	10.2774	10.1522	10.0933	9.55687	9.25465	9.78697	10.4987	10.3974	10.3798	10.7304	10.8727	10.8116
MAB_4324c	5.979	5.86502	5.53277	8.87577	8.98819	8.5899	8.46979	8.70639	9.11146	5.45766	5.68749	5.41389	9.00475	8.98926	9.23967	10.3022	10.3875	10.6071
MAB_3509c	8.02695	7.96113	7.52064	11.2971	11.3145	11.7411	9.85446	9.50699	9.63832	8.39552	8.08962	8.2067	12.0241	11.9699	11.8722	10.1409	10.4155	10.3756
MAB_4294	7.74942	7.8256	8.00194	9.79946	9.4633	9.83165	9.74122	9.51231	9.47269	8.30398	7.76543	8.2181	10.1903	10.1035	10.0767	10.1041	10.2855	10.3644
MAB_2892c	8.83355	8.90903	8.67564	9.50115	9.68505	9.62858	9.5091	9.51754	9.58377	8.94409	8.83819	8.88987	9.91035	9.87314	9.84732	10.1552	10.4688	10.3524
MAB_2355c	4.9438	5.34385	5.47828	9.08434	8.88453	8.8388	8.82382	8.96607	8.83972	5.26771	5.23904	5.34498	9.44517	9.39629	9.59892	10.1192	10.3168	10.3493
MAB_0732c	8.43703	8.52137	8.35633	10.3121	10.4493	10.3677	9.36663	9.63571	9.25422	8.37204	8.63634	8.37654	10.7751	10.8168	10.8881	10.1863	10.5071	10.2447
MAB_3130c	9.07834	9.13759	9.37751	10.8142	10.4645	10.9869	10.3497	9.99075	9.80948	10.0549	9.01164	9.75084	11.2047	11.0844	11.0547	9.90822	10.3825	10.2337
MAB_2845	5.91656	6.16911	6.40294	9.25793	8.94075	9.04394	8.9843	9.33662	8.7785	6.55783	6.50387	6.60724	9.14566	9.04365	9.10932	10.0968	10.6133	10.2184
MAB_1987	8.5457	8.60822	8.75014	9.46133	9.32955	9.6876	9.60367	9.39002	9.27121	9.22156	8.77793	9.1019	10.0243	9.89416	9.87175	9.75808	10.2563	10.1314
MAB_3543c	9.7969	9.62899	9.64479	9.56518	9.6602	9.19805	9.05055	9.27843	9.62115	8.70156	8.47289	8.44729	9.60347	9.52758	9.91414	9.58988	9.71031	10.0565
MAB_0343	8.16044	8.41776	8.77157	9.58968	9.295	9.6832	9.58476	9.40028	9.36795	8.92951	8.43584	8.88297	9.98383	9.8384	9.91084	9.55857	9.8782	9.99199
MAB_3042c	7.46337	7.76337	7.95284	9.22426	9.24957	9.41498	9.35644	9.32209	8.98014	8.04774	7.80803	8.21796	9.57329	9.56127	9.41035	9.98813	10.2933	9.93433
MAB_2780c	5.35987	5.76756	6.00831	9.29214	9.05365	9.34401	9.55771	9.17152	8.74435	6.60293	5.75897	6.59662	9.856	9.76151	9.51152	9.9713	10.1697	9.83944
MAB_2958	8.7835	8.65969	8.46927	10.0465	10.1645	10.2341	9.59427	9.5569	9.56399	9.45717	9.50878	9.37409	10.154	10.0633	10.0643	9.44959	9.71451	9.62401
MAB_2779c	7.94023	8.04435	8.4293	8.9883	8.74599	8.85858	9.26432	8.92998	9.03504	8.92812	8.34946	8.78884	9.30815	9.26406	9.33334	9.15453	9.29321	9.60812
MAB_1603	8.15381	8.37913	8.60436	8.90814	8.51531	8.80885	9.08045	8.93736	8.91997	8.60978	8.20501	8.66575	9.28623	9.14466	9.17663	8.96394	9.31764	9.40767
MAB_3083c	7.96876	8.30564	8.49997	9.08381	8.87511	9.24583	9.23602	9.17687	8.9601	8.52195	8.04767	8.52653	9.30033	9.23722	9.22206	9.03277	9.47072	9.37865
MAB_3131c	8.09513	8.21743	8.60096	10.1705	9.77671	10.3767	9.40543	9.11054	8.82846	9.1508	8.36656	9.19039	10.6556	10.5521	10.4909	9.05428	9.47823	9.35922
MAB_1604	7.64931	7.98798	8.15131	8.55841	8.29608	8.43212	8.86257	9.09941	8.60342	8.12986	7.84892	8.25359	8.87096	8.68312	8.87879	9.02518	9.60635	9.28442
MAB_4621c	5.87527	5.69564	5.66764	8.48841	8.57918	8.56855	7.69595	7.98621	7.86853	5.78112	5.77889	5.8584	8.27774	8.3862	8.35151	9.37791	9.57493	9.23571
MAB_1340	7.42159	7.57642	7.43164	8.64484	8.79959	8.63521	8.21402	8.36354	8.53313	7.4595	7.85814	7.42036	8.46151	8.43194	8.59098	8.91803	9.26089	9.18516
MAB_3508c (whiB7)	4.95504	5.69505	5.263	10.0338	10.2038	10.4114	7.86999	7.34791	7.79948	5.61364	5.17621	5.55713	10.7392	10.7476	10.7342	8.95401	9.09922	9.15652
MAB_1118c	7.74334	7.60391	7.85544	8.89873	8.57592	8.70387	8.5034	8.41752	8.33171	7.99968	7.23778	7.87035	9.43606	9.41246	9.48823	8.73399	8.69774	9.1321
MAB_2670c	5.83577	6.45162	6.96929	8.97185	8.7435	8.82644	8.75338	8.74885	7.98826	7.26665	6.64932	7.46241	9.1548	9.12831	9.0399	9.23014	9.60757	9.11687
MAB_1201c	7.07621	7.54317	8.11323	10.0042	9.38021	10.0507	9.28836	9.03426	8.2813	8.86484	7.86499	9.04437	10.4182	10.4994	10.3111	8.80307	9.10606	9.09209
MAB_2778c	8.58633	8.50998	8.52218	8.77152	8.88446	9.0596	9.3161	9.14461	9.2518	9.1814	8.94356	9.11448	8.85615	8.82029	8.74471	8.74457	9.11888	9.01447
MAB_3913	5.23151	5.78381	6.16085	8.54854	8.3792	8.73148	8.77062	8.33318	7.91462	6.62154	5.76005	6.53391	8.84422	8.80986	8.48319	8.85648	9.09856	9.00169
MAB_3763	8.63587	8.9345	9.04606	9.15698	9.10951	9.32866	9.28279	9.08789	8.9241	8.44548	7.85048	8.36816	9.3493	9.30631	9.29797	8.62764	8.95964	8.93638
MAB_1409c	3.57924	3.42796	3.90395	8.05309	7.96974	8.13439	8.05521	7.85876	7.76911	4.29553	3.85324	4.17166	8.54864	8.52542	8.50322	8.66679	8.9863	8.84101
MAB_3785c	5.97794	6.26047	6.4668	7.99071	7.85482	8.24486	8.51598	8.15926	8.05819	6.9188	6.46547	6.95307	8.59408	8.51281	8.52349	8.48586	8.78327	8.74761
MAB_3084c	8.12343	7.95525	7.9035	8.59048	8.69475	8.80062	8.68257	8.47238	8.34986	8.25181	7.71748	8.07552	8.81353	8.76906	8.67242	8.44566	8.80908	8.66508
MAB_4921c	5.29101	5.66157	5.68589	7.52914	7.33684	7.39678	7.54534	7.71971	7.61075	5.93337	6.01948	6.11104	7.26569	7.22493	7.22948	8.40421	8.74733	8.62923
MAB_2890c	6.36507	6.69995	6.79946	7.75023	7.83618	7.96349	7.88253	7.8317	7.84769	7.11528	7.17416	7.3464	8.31798	8.23523	8.20991	8.27009	8.78235	8.60007
MAB_3786c	3.09191	3.56099	3.48639	8.26254	8.15472	8.55887	7.80361	7.51588	7.06454	3.58388	3.22641	4.01672	9.30796	9.3424	9.17038	8.43387	8.80406	8.59262
MAB_1125c	2.93171	3.31958	3.78469	8.2218	8.05312	8.40985	7.70706	7.27545	6.72815	4.53964	3.57587	4.68001	8.95718	9.0362	8.80199	8.37592	8.51534	8.53232
MAB_3464	7.41956	7.45863	7.63499	7.18266	7.34968	7.40795	6.6007	6.72816	7.04265	7.91687	7.67147	7.37172	8.5229	8.43808	8.55927	8.18095	8.34576	8.43734
MAB_2956	2.70168	2.63332	3.31826	7.81074	7.13107	8.12318	7.93317	7.1061	6.46617	4.56291	2.86746	4.7288	8.74471	8.61064	8.41323	7.83673	8.30286	8.28117
MAB_0880	5.48133	5.53836	5.61472	7.56217	7.54302	7.61741	7.46967	7.43308	7.23421	6.02613	5.79551	6.01419	7.99392	7.89295	7.8192	8.23667	8.56604	8.2791
MAB_0881	4.95546	5.28837	5.92279	7.55482	7.3505	7.58937	7.67248	7.73102	6.89555	6.24458	5.72422	6.43487	8.08087	7.941	7.84843	8.10961	8.55638	8.24587
MAB_0163c	4.20524	4.18779	4.31382	7.06481	7.1832	7.41638	7.10265	6.82625	7.02631	4.41791	4.40636	4.27875	7.26484	7.16884	7.12092	7.9884	8.22536	8.18688
MAB_3424c	4.83042	5.42579	5.20402	8.78981	9.06138	8.98006	6.59167	6.24066	6.64657	5.9347	5.85815	5.77755	9.52019	9.59703	9.63163	7.83049	7.93607	7.98266
MAB_3683c	6.17885	6.24707	6.54907	7.69367	7.26361	7.65435	7.39771	7.20823	7.36041	7.09756	6.5748	7.08666	8.00999	8.07127	8.04029	7.35583	7.7229	7.89274
MAB_2305c	6.42842	6.14386	6.05804	6.58153	6.7867	6.74268	6.81665	6.82338	7.02031	6.19148	5.90519	5.78918	6.7003	6.95039	6.98509	7.41876	7.62911	7.86909
MAB_2298	7.03897	7.05458	6.57752	7.90703	8.24795	7.92072	7.01991	7.48845	7.53792	6.59722	6.98316	6.56013	7.50202	7.56869	7.65114	7.80239	8.14575	7.82561
MAB_2647c	6.68059	6.79875	7.01352	7.54035	7.405	7.72428	7.77988	7.53225	7.49497	7.4676	6.90703	7.59758	7.99825	8.01068	7.85078	7.5613	7.82112	7.81539
MAB_0162c	5.49171	5.35198	5.62965	6.90572	7.05368	7.1531	6.90623	6.50234	6.56834	5.64326	5.39508	5.47769	7.11846	6.994	6.98483	7.66706	7.90218	7.69401
MAB_1341	4.98094	5.30651	5.78538	7.0375	6.66552	7.23808	7.35608	6.92737	6.87154	6.03935	5.4812	6.13798	7.49894	7.46372	7.49883	7.33559	7.45799	7.68181
MAB_2297	2.9519	3.61621	3.87441	7.77079	7.85225	7.67259	6.90845	6.82209	6.21367	4.79366	3.85246	4.10358	8.36774	8.40814	8.20532	8.06282	8.22911	7.68005
MAB_2646c	5.91263	6.35544	6.0372	7.09662	7.33298	7.20303	7.03214	7.34111	6.87757	6.48976	6.39051	6.45841	7.25584	7.30105	7.13235	7.56357	8.01351	7.65017
MAB_3682c	6.39904	6.4017	5.61552	6.73903	7.18964	6.8274	5.9898	6.44269	6.66923	5.77221	6.40643	5.84516	6.66939	6.80833	7.0097	7.09933	7.40561	7.36316
MAB_1344c	2.42672	2.65679	3.11786	6.7504	6.63352	6.89267	5.81722	5.75068	5.36981	2.52183	1.90486	2.99031	7.04105	7.13073	7.23248	7.05224	7.40421	7.327
MAB_2959	6.01444	6.06193	6.45787	7.51507	7.44502	7.73755	6.99448	6.94861	6.98858	6.71882	6.30822	6.67538	7.66952	7.62468	7.51062	6.69844	6.81766	7.10883
MAB_1846	4.66145	4.59524	4.20642	6.44883	7.39155	6.7353	6.20704	6.24282	6.36406	4.29987	4.60684	4.38729	7.08162	7.45191	7.31117	7.27429	7.30874	7.06584
MAB_4820	4.04307	3.494	3.90363	6.46314	6.3601	6.69206	5.72192	5.59545	5.82372	4.09358	3.56573	4.34499	7.29764	7.29897	7.32235	6.71286	7.01303	7.05879
MAB_1124c	3.95956	4.45098	4.67111	6.42197	6.23728	6.48341	6.08136	6.07955	5.79584	5.17213	4.87239	5.23811	6.99153	6.97667	6.93134	6.79196	7.11684	7.01787
MAB_0404c	3.95093	3.96715	3.85219	7.22181	7.40896	7.23917	6.05501	5.97051	5.93781	4.22374	4.14382	4.27052	7.90299	7.76639	7.80805	6.78562	7.00773	6.91425
MAB_1296	2.71272	3.93767	4.41761	6.52448	6.62241	6.38757	6.38593	6.39856	5.61548	4.69397	4.16612	4.72533	6.61524	6.75054	6.95789	6.86181	6.80799	6.6764
MAB_3705	5.4667	5.59559	5.91191	6.29307	6.37143	6.84718	7.00136	6.4168	6.52242	6.57968	6.12137	6.74333	6.52052	6.59746	6.56441	5.87633	5.96701	6.26222
MAB_2089	5.92148	5.9757	6.00924	5.85853	6.2539	6.40611	6.22106	6.06684	6.12629	6.70404	6.42665	6.53796	6.50621	6.49761	6.30896	6.08211	6.36696	6.20738
MAB_3764	5.91531	6.14073	6.01325	6.33946	6.39196	6.45882	6.57704	6.32448	6.25506	5.7723	5.47458	5.78451	6.45137	6.45574	6.43335	6.00672	6.53215	6.18511
MAB_2903	1.73281	1.67909	2.09784	6.15399	6.72655	5.76283	4.95303	5.25103	4.31747	2.57953	2.08762	1.60791	5.94552	6.2631	6.19033	6.6047	6.63515	6.14399
MAB_4139	3.67963	3.97384	4.71162	4.72972	4.45927	4.50947	4.9932	4.67155	4.11902	4.99559	4.30788	5.05813	5.77599	6.00643	5.81732	5.0501	5.13409	5.24247
MAB_3544	1.93846	2.53753	3.31758	5.24811	4.81984	5.54583	5.20463	4.49851	3.88228	3.19404	2.2888	3.51271	5.82703	5.80145	5.57905	4.71382	4.85246	4.97351
MAB_1848	3.71528	3.73051	4.61692	4.86144	4.78899	4.95875	4.75053	5.00255	4.63731	4.72406	4.38851	4.73221	4.36262	4.79025	4.70174	4.62879	4.96736	4.94387
MAB_0345	1.80366	3.03513	2.89951	5.27974	5.17737	5.53875	4.95306	4.43645	3.887	4.02868	2.77802	3.85209	6.32726	6.14411	5.95709	4.72652	4.87003	4.82835
MAB_3211c	2.53501	2.57841	1.83731	3.0021	3.30515	3.49587	1.80902	2.58284	3.19612	2.7235	3.14259	2.24784	4.69473	4.39776	5.26088	3.95322	4.31772	4.57241
MAB_2177	1.97277	1.21149	0.967443	4.38479	4.21569	4.40254	3.34997	3.18288	3.0551	2.5522	1.91398	2.67455	5.26588	5.41458	5.22739	4.24603	4.52633	4.37465
MAB_2329c	3.36367	3.53465	3.55878	4.70086	4.50361	4.6798	4.35259	4.55964	4.30556	3.05695	2.90445	2.7844	4.5055	4.37658	4.52123	3.64409	4.16513	4.15614
MAB_1847	0.760028	1.2031	1.45948	2.76911	2.26019	2.46166	1.94874	2.07106	2.20063	1.67904	1.32063	1.19904	3.14932	3.09225	2.42704	2.21447	2.63296	3.03996
