# Supplementary material for: Prodrug florfenicol amine is activated by intrinsic resistance to target Mycobacterium abscessus
Source: Nat Microbiol. 2025 Oct 30;10(11):2875–91. doi: 10.1038/s41564-025-02147-9 (PMC12578646; doi:10.1038/s41564-025-02147-9)
Supplement: Supplementary file 16 — Statistical source data. [file 41564_2025_2147_MOESM16_ESM.xlsx]

## Sheet: Extended Data Figure S6a
Time (h)	M. abscessus WT
0.17	194.554	203.031	169.758	431.587	264.21	327.587
0.5	211.12	247.217	230.653	525.446	356.195	350.549
1	169.797	159.491	149.049	440.289	324.344	226.266
2	186.525	95.4655	202.47	590.051	285.713	295.965
3	190.472	365.066	233.037	114.193	90.9013	100.41
		FF Limit of Quantification (LOQ): 19.5 nM

## Sheet: Extended Data Figure S6b
	FF-NH2 (left)						FF-ac (right)
Time (h)	M. abscessus Δeis2 pOLYG-aac(3)IV			M. abscessus Δeis2 pOLYG-aac(3)IV-eis2			M. abscessus Δeis2 pOLYG-aac(3)IV			M. abscessus Δeis2 pOLYG-aac(3)IV-eis2
0.17	0	0	0	35.2886	28.7492	42.2768	0	0	0	244.462	164.83	230.214
0.5	0	0	0	71.4161	50.1101	82.8879	0	0	0	587.856	344.463	606.12
1	0	0	0	146.036	79.5597	183.028	0	0	0	1331.88	581.492	1520
2	0	0	0	198.345	77.4274	255.285	0	0	0	1908.68	642.966	2195.51
3	0	0	0	167.921	90.9139	209.002	0	0	0	1503.16	623.344	1952.46
	FF-NH2 Limit of Quantification (LOQ): 19.5 nM						FF-Ac Limit of Quantification: 4.9 nM
