# Supplementary material for: Prodrug florfenicol amine is activated by intrinsic resistance to target Mycobacterium abscessus
Source: Nat Microbiol. 2025 Oct 30;10(11):2875–91. doi: 10.1038/s41564-025-02147-9 (PMC12578646; doi:10.1038/s41564-025-02147-9)
Supplement: Supplementary file 17 — Statistical source data. [file 41564_2025_2147_MOESM17_ESM.xlsx]

## Sheet: Extended Data Figure S7a
FF concentration (μg mL-1)	M. smegmatis pOLYG-aac(3)IV			M. smegmatis pOLYG-aac(3)IV-eis2
1024	-0.45611	-0.46308	-0.24095	-0.39756	0.223155	-0.89779
512	-1.29476	-1.55385	-1.4321	-1.32106	-1.36259	-2.1509
256	-1.59146	-1.6703	-1.61668	-1.69555	-1.99785	-2.52363
128	-1.79795	-1.79346	-2.01992	-1.84049	-1.90322	-2.81751
64	-1.76464	-2.13002	-2.10726	-2.03631	-2.22688	-3.01404
32	-1.78099	-1.68859	-1.71207	-1.98248	-2.0762	-2.75898
16	-1.0586	-1.16546	-0.77303	-1.84582	-1.9195	-2.52117
8	53.4898	85.4366	93.1203	40.9469	59.8322	32.3356
4	89.7261	90.5862	93.7323	95.712	93.5391	95.4849
2	94.8494	91.727	98.8858	99.1398	99.1967	96.0621
1	99.5985	102.413	99.4483	99.7113	98.8526	95.4732

## Sheet: Extended Data Figure S7b
FF-NH2 concentration (μg mL-1)	M. smegmatis pOLYG-aac(3)IV			M. smegmatis pOLYG-aac(3)IV-eis2
1024	-0.28777	-0.10457	0.398286	-0.11122	-0.09026	-1.03394
512	-1.14762	-1.18314	-1.01151	-1.42222	-1.59945	-2.33819
256	19.9936	17.749	35.0312	-1.66301	-1.85862	-2.67581
128	67.0953	50.616	65.9043	-1.7056	-2.02979	-2.84461
64	85.9725	85.9634	83.2858	-0.57327	0.256907	-1.73197
32	90.5175	87.4639	85.4537	9.04154	12.445	6.06273
16	92.4588	91.3057	92.0375	43.424	39.2441	42.5904
8	94.3644	93.6055	97.323	74.4029	80.8085	72.5296
4	95.5113	93.7268	96.8033	91.1419	85.4801	91.6307
2	95.8504	95.9889	97.8879	91.8985	95.7552	93.7075
1	98.7351	98.8063	98.7607	97.8034	103.902	98.0847

## Sheet: Extended Data Figure S7c
AMK concentration (μg mL-1)	M. smegmatis pOLYG-aac(3)IV			M. smegmatis pOLYG-aac(3)IV-eis2
32	-0.80368	-0.50515	-0.34749	-1.17197	-0.22285	-1.00314
16	-1.47399	-1.41971	-1.49342	-1.76417	-1.27158	-2.07759
8	-1.92511	-1.60384	-1.62473	-1.45003	-1.45962	-2.10716
4	-2.05227	-1.80017	-1.80746	5.60134	2.84436	3.14126
2	-2.13522	-1.8337	-2.17664	81.6128	86.4921	78.6319
1	-2.18427	-1.88797	-1.76906	91.5246	92.4487	88.2902
0.5	-1.97839	-1.62335	-1.31688	92.7102	92.5385	92.7562
0.25	-1.64778	-1.46178	-1.19857	91.7252	94.0025	89.4602
0.125	-0.53725	0.823414	10.1857	94.2413	93.4956	89.3881
0.0625	81.818	84.7123	92.0654	95.6026	95.8884	89.6604
0.03125	92.3765	96.6833	94.1374	96.9816	96.0385	93.4124

## Sheet: Extended Data Figure S7d
LZD concentration (μg mL-1)	M. smegmatis pOLYG-aac(3)IV			M. smegmatis pOLYG-aac(3)IV-eis2
32	-1.33714	-0.93194	-0.99293	-1.75648	-0.77675	-1.61429
16	-1.7156	-1.74713	-1.63774	-1.86652	-1.77123	-2.56922
8	-1.8694	-1.70932	-1.99701	-1.91148	-1.98579	-2.7676
4	-1.95417	-1.827	-2.04656	-1.82748	-1.92793	-2.8785
2	-0.52877	-1.05388	-0.17158	-1.36602	-1.75435	-2.7522
1	35.9582	34.6562	65.3555	19.7496	19.0375	12.6043
0.5	80.3769	80.0815	84.0675	90.2692	93.3685	86.9657
0.25	93.137	93.0537	93.1444	93.3503	92.7055	91.0842
0.125	94.9548	94.9402	94.5053	95.4517	98.5705	94.9433
0.0625	94.9893	97.3449	97.017	98.3269	100.235	93.7469
0.03125	99.3012	101.164	100.345	98.3607	98.3144	99.2917
