# Supplementary material for: Prodrug florfenicol amine is activated by intrinsic resistance to target Mycobacterium abscessus
Source: Nat Microbiol. 2025 Oct 30;10(11):2875–91. doi: 10.1038/s41564-025-02147-9 (PMC12578646; doi:10.1038/s41564-025-02147-9)
Supplement: Supplementary file 18 — Statistical source data. [file 41564_2025_2147_MOESM18_ESM.xlsx]

## Sheet: Extended Data Figure S8
			Replicate A			Replicate B
Strain	Compound	Concentration (µg mL-1)	RawSignal	NormalizedSignal	NormalizedSignal (Max =100%)	RawSignal	NormalizedSignal	NormalizedSignal (Max =100%)
M. abscessus ATCC19977	Amikacin	64	20103	0.0590729	0.0590729	20741	1.55855	1.55855
M. abscessus ATCC19977	Amikacin	32	20019	-0.03644	-0.03644	19304	-0.0752558	-0.0752558
M. abscessus ATCC19977	Amikacin	16	18327	-1.96034	-1.96034	19346	-0.0275035	-0.0275035
M. abscessus ATCC19977	Amikacin	8	18258	-2.0388	-2.0388	18420	-1.08033	-1.08033
M. abscessus ATCC19977	Amikacin	4	18465	-1.80343	-1.80343	18966	-0.459547	-0.459547
M. abscessus ATCC19977	Amikacin	2	19784	-0.303649	-0.303649	18925	-0.506163	-0.506163
M. abscessus ATCC19977	Amikacin	1	39374	21.9713	21.9713	99861	91.5146	91.5146
M. abscessus ATCC19977	Amikacin	0.5	132728	128.12	100	124859	119.936	100
M. abscessus ATCC19977	Amikacin	0.25	128398	123.197	100	126648	121.97	100
M. abscessus ATCC19977	Amikacin	0.125	121220	115.035	100	122960	117.777	100
M. abscessus ATCC19977	Amikacin	0.0625	120197	113.872	100	121392	115.994	100
M. abscessus ATCC19977	Amikacin	0.03125	117731	111.068	100	111887	105.188	100
M. abscessus ΔwhiB7	Amikacin	64	20107	-4.62361	-4.62361	19230	1.50607	1.50607
M. abscessus ΔwhiB7	Amikacin	32	19171	-5.86541	-5.86541	18321	0.310918	0.310918
M. abscessus ΔwhiB7	Amikacin	16	18548	-6.69196	-6.69196	17828	-0.337277	-0.337277
M. abscessus ΔwhiB7	Amikacin	8	18119	-7.26112	-7.26112	19172	1.42981	1.42981
M. abscessus ΔwhiB7	Amikacin	4	24932	1.7778	1.7778	17649	-0.572626	-0.572626
M. abscessus ΔwhiB7	Amikacin	2	18584	-6.6442	-6.6442	17638	-0.587088	-0.587088
M. abscessus ΔwhiB7	Amikacin	1	18550	-6.68931	-6.68931	18141	0.0742547	0.0742547
M. abscessus ΔwhiB7	Amikacin	0.5	19147	-5.89726	-5.89726	18279	0.255697	0.255697
M. abscessus ΔwhiB7	Amikacin	0.25	38668	20.0016	20.0016	82198	84.2962	84.2962
M. abscessus ΔwhiB7	Amikacin	0.125	139688	154.027	100	134147	152.599	100
M. abscessus ΔwhiB7	Amikacin	0.0625	113032	118.662	100	100808	108.765	100
M. abscessus ΔwhiB7	Amikacin	0.03125	103494	106.007	100	105825	115.361	100
M. abscessus Δeis2	Amikacin	64	20478	0.0443603	0.0443603	20216	-0.6505	-0.6505
M. abscessus Δeis2	Amikacin	32	18998	-1.54586	-1.54586	18996	-1.98159	-1.98159
M. abscessus Δeis2	Amikacin	16	18903	-1.64793	-1.64793	19302	-1.64773	-1.64773
M. abscessus Δeis2	Amikacin	8	18414	-2.17335	-2.17335	18424	-2.60568	-2.60568
M. abscessus Δeis2	Amikacin	4	18706	-1.8596	-1.8596	19175	-1.78629	-1.78629
M. abscessus Δeis2	Amikacin	2	18915	-1.63504	-1.63504	18425	-2.60459	-2.60459
M. abscessus Δeis2	Amikacin	1	19176	-1.3546	-1.3546	19041	-1.9325	-1.9325
M. abscessus Δeis2	Amikacin	0.5	19741	-0.747525	-0.747525	19155	-1.80812	-1.80812
M. abscessus Δeis2	Amikacin	0.25	51845	33.7473	33.7473	141195	131.345	100
M. abscessus Δeis2	Amikacin	0.125	126709	114.187	100	127379	116.271	100
M. abscessus Δeis2	Amikacin	0.0625	117525	104.319	100	122857	111.337	100
M. abscessus Δeis2	Amikacin	0.03125	118207	105.051	100	116766	104.691	100
M. abscessus WhiB7 T70fs	Amikacin	64	19933	-2.14624	-2.14624	19918	-1.32812	-1.32812
M. abscessus WhiB7 T70fs	Amikacin	32	18594	-3.67805	-3.67805	18956	-2.39249	-2.39249
M. abscessus WhiB7 T70fs	Amikacin	16	17762	-4.62986	-4.62986	18173	-3.25882	-3.25882
M. abscessus WhiB7 T70fs	Amikacin	8	17531	-4.89412	-4.89412	18222	-3.2046	-3.2046
M. abscessus WhiB7 T70fs	Amikacin	4	18045	-4.30611	-4.30611	18323	-3.09286	-3.09286
M. abscessus WhiB7 T70fs	Amikacin	2	17882	-4.49258	-4.49258	18071	-3.37167	-3.37167
M. abscessus WhiB7 T70fs	Amikacin	1	17752	-4.6413	-4.6413	18700	-2.67574	-2.67574
M. abscessus WhiB7 T70fs	Amikacin	0.5	19847	-2.24462	-2.24462	18549	-2.84281	-2.84281
M. abscessus WhiB7 T70fs	Amikacin	0.25	128934	122.551	100	127876	118.119	100
M. abscessus WhiB7 T70fs	Amikacin	0.125	123260	116.06	100	125610	115.612	100
M. abscessus WhiB7 T70fs	Amikacin	0.0625	127085	120.436	100	123871	113.687	100
M. abscessus WhiB7 T70fs	Amikacin	0.03125	105906	96.2068	96.2068	118091	107.292	100
M. abscessus WhiB7 F24fs	Amikacin	64	20578	0.835985	0.835985	20761	1.16906	1.16906
M. abscessus WhiB7 F24fs	Amikacin	32	18913	-1.06814	-1.06814	18907	-0.925423	-0.925423
M. abscessus WhiB7 F24fs	Amikacin	16	18876	-1.11045	-1.11045	18427	-1.46769	-1.46769
M. abscessus WhiB7 F24fs	Amikacin	8	18299	-1.77032	-1.77032	18526	-1.35584	-1.35584
M. abscessus WhiB7 F24fs	Amikacin	4	17937	-2.18431	-2.18431	18252	-1.66539	-1.66539
M. abscessus WhiB7 F24fs	Amikacin	2	18618	-1.40551	-1.40551	18755	-1.09714	-1.09714
M. abscessus WhiB7 F24fs	Amikacin	1	18791	-1.20766	-1.20766	18708	-1.15024	-1.15024
M. abscessus WhiB7 F24fs	Amikacin	0.5	18891	-1.0933	-1.0933	19257	-0.530024	-0.530024
M. abscessus WhiB7 F24fs	Amikacin	0.25	129105	124.949	100	126166	120.246	100
M. abscessus WhiB7 F24fs	Amikacin	0.125	128745	124.538	100	126477	120.598	100
M. abscessus WhiB7 F24fs	Amikacin	0.0625	122752	117.684	100	127612	121.88	100
M. abscessus WhiB7 F24fs	Amikacin	0.03125	117913	112.15	100	115828	108.568	100
M. abscessus Eis2 T258R	Amikacin	64	19649	-0.571477	-0.571477	19822	-0.595944	-0.595944
M. abscessus Eis2 T258R	Amikacin	32	18909	-1.37143	-1.37143	18528	-2.06044	-2.06044
M. abscessus Eis2 T258R	Amikacin	16	18629	-1.67412	-1.67412	18663	-1.90765	-1.90765
M. abscessus Eis2 T258R	Amikacin	8	17889	-2.47407	-2.47407	18030	-2.62405	-2.62405
M. abscessus Eis2 T258R	Amikacin	4	17967	-2.38975	-2.38975	18610	-1.96763	-1.96763
M. abscessus Eis2 T258R	Amikacin	2	31387	12.1175	12.1175	18272	-2.35017	-2.35017
M. abscessus Eis2 T258R	Amikacin	1	18922	-1.35738	-1.35738	18635	-1.93934	-1.93934
M. abscessus Eis2 T258R	Amikacin	0.5	19426	-0.812544	-0.812544	19489	-0.972819	-0.972819
M. abscessus Eis2 T258R	Amikacin	0.25	118197	105.961	100	131372	125.652	100
M. abscessus Eis2 T258R	Amikacin	0.125	127540	116.061	100	128105	121.954	100
M. abscessus Eis2 T258R	Amikacin	0.0625	117688	105.41	100	124789	118.201	100
M. abscessus Eis2 T258R	Amikacin	0.03125	109277	96.3181	96.3181	117856	110.355	100
M. abscessus WhiB7 R76del	Amikacin	64	20360	0.218415	0.218415	20507	0.85937	0.85937
M. abscessus WhiB7 R76del	Amikacin	32	18876	-1.48402	-1.48402	19432	-0.314421	-0.314421
M. abscessus WhiB7 R76del	Amikacin	16	18662	-1.72952	-1.72952	18681	-1.13444	-1.13444
M. abscessus WhiB7 R76del	Amikacin	8	18360	-2.07597	-2.07597	18848	-0.95209	-0.95209
M. abscessus WhiB7 R76del	Amikacin	4	18487	-1.93028	-1.93028	18570	-1.25564	-1.25564
M. abscessus WhiB7 R76del	Amikacin	2	18646	-1.74787	-1.74787	25268	6.0579	6.0579
M. abscessus WhiB7 R76del	Amikacin	1	18639	-1.7559	-1.7559	18958	-0.831981	-0.831981
M. abscessus WhiB7 R76del	Amikacin	0.5	19261	-1.04235	-1.04235	19011	-0.774111	-0.774111
M. abscessus WhiB7 R76del	Amikacin	0.25	131137	127.301	100	108342	96.7663	96.7663
M. abscessus WhiB7 R76del	Amikacin	0.125	126051	121.466	100	112130	100.902	100
M. abscessus WhiB7 R76del	Amikacin	0.0625	120900	115.557	100	127741	117.948	100
M. abscessus WhiB7 R76del	Amikacin	0.03125	117212	111.326	100	104344	92.4009	92.4009
M. abscessus WhiB7 L37P	Amikacin	64	19203	0.843094	0.843094	20125	0.493477	0.493477
M. abscessus WhiB7 L37P	Amikacin	32	18280	-0.19505	-0.19505	19184	-0.562791	-0.562791
M. abscessus WhiB7 L37P	Amikacin	16	17736	-0.806915	-0.806915	18979	-0.792902	-0.792902
M. abscessus WhiB7 L37P	Amikacin	8	17282	-1.31755	-1.31755	17780	-2.13877	-2.13877
M. abscessus WhiB7 L37P	Amikacin	4	17328	-1.26581	-1.26581	18149	-1.72457	-1.72457
M. abscessus WhiB7 L37P	Amikacin	2	17455	-1.12297	-1.12297	18301	-1.55395	-1.55395
M. abscessus WhiB7 L37P	Amikacin	1	17653	-0.900269	-0.900269	18282	-1.57528	-1.57528
M. abscessus WhiB7 L37P	Amikacin	0.5	17600	-0.959881	-0.959881	19418	-0.300127	-0.300127
M. abscessus WhiB7 L37P	Amikacin	0.25	131212	126.825	100	133496	127.752	100
M. abscessus WhiB7 L37P	Amikacin	0.125	130057	125.526	100	128273	121.889	100
M. abscessus WhiB7 L37P	Amikacin	0.0625	130259	125.753	100	110877	102.362	100
M. abscessus WhiB7 L37P	Amikacin	0.03125	110280	103.282	100	113801	105.644	100
M. abscessus WhiB7 A51T	Amikacin	64	20564	1.15658	1.15658	21196	0.287379	0.287379
M. abscessus WhiB7 A51T	Amikacin	32	19064	-0.700632	-0.700632	20188	-0.942241	-0.942241
M. abscessus WhiB7 A51T	Amikacin	16	19484	-0.180614	-0.180614	19912	-1.27892	-1.27892
M. abscessus WhiB7 A51T	Amikacin	8	18392	-1.53266	-1.53266	18852	-2.57198	-2.57198
M. abscessus WhiB7 A51T	Amikacin	4	18667	-1.19217	-1.19217	19169	-2.18528	-2.18528
M. abscessus WhiB7 A51T	Amikacin	2	18939	-0.855399	-0.855399	19444	-1.84982	-1.84982
M. abscessus WhiB7 A51T	Amikacin	1	19411	-0.270998	-0.270998	19215	-2.12917	-2.12917
M. abscessus WhiB7 A51T	Amikacin	0.5	18872	-0.938355	-0.938355	20339	-0.758042	-0.758042
M. abscessus WhiB7 A51T	Amikacin	0.25	117397	121.049	100	109901	108.495	100
M. abscessus WhiB7 A51T	Amikacin	0.125	114457	117.409	100	108277	106.514	100
M. abscessus WhiB7 A51T	Amikacin	0.0625	107004	108.181	100	116276	116.272	100
M. abscessus WhiB7 A51T	Amikacin	0.03125	114820	117.859	100	110224	108.889	100
M. abscessus Eis2 Y227D	Amikacin	64	20719	1.65705	1.65705	28842	11.5734	11.5734
M. abscessus Eis2 Y227D	Amikacin	32	19174	-0.219887	-0.219887	19674	0.488906	0.488906
M. abscessus Eis2 Y227D	Amikacin	16	19313	-0.0510236	-0.0510236	19549	0.337776	0.337776
M. abscessus Eis2 Y227D	Amikacin	8	18490	-1.05084	-1.05084	19109	-0.194202	-0.194202
M. abscessus Eis2 Y227D	Amikacin	4	18820	-0.649943	-0.649943	19494	0.271278	0.271278
M. abscessus Eis2 Y227D	Amikacin	2	18798	-0.67667	-0.67667	18454	-0.986124	-0.986124
M. abscessus Eis2 Y227D	Amikacin	1	19524	0.205309	0.205309	19393	0.149165	0.149165
M. abscessus Eis2 Y227D	Amikacin	0.5	41665	27.1032	27.1032	20030	0.919324	0.919324
M. abscessus Eis2 Y227D	Amikacin	0.25	123262	126.231	100	124401	127.108	100
M. abscessus Eis2 Y227D	Amikacin	0.125	120138	122.436	100	118450	119.913	100
M. abscessus Eis2 Y227D	Amikacin	0.0625	119994	122.261	100	120454	122.336	100
M. abscessus Eis2 Y227D	Amikacin	0.03125	100617	98.7209	98.7209	115346	116.16	100
M. abscessus Eis2 E120fs	Amikacin	64	20489	0.575309	0.575309	20181	0.0483466	0.0483466
M. abscessus Eis2 E120fs	Amikacin	32	19180	-1.02898	-1.02898	19277	-1.0747	-1.0747
M. abscessus Eis2 E120fs	Amikacin	16	19465	-0.679688	-0.679688	18637	-1.86978	-1.86978
M. abscessus Eis2 E120fs	Amikacin	8	18476	-1.89179	-1.89179	18853	-1.60144	-1.60144
M. abscessus Eis2 E120fs	Amikacin	4	18663	-1.66261	-1.66261	19297	-1.04986	-1.04986
M. abscessus Eis2 E120fs	Amikacin	2	18726	-1.58539	-1.58539	19228	-1.13558	-1.13558
M. abscessus Eis2 E120fs	Amikacin	1	19340	-0.832886	-0.832886	19100	-1.29459	-1.29459
M. abscessus Eis2 E120fs	Amikacin	0.5	19712	-0.376969	-0.376969	20120	-0.0274344	-0.0274344
M. abscessus Eis2 E120fs	Amikacin	0.25	127082	131.214	100	129778	136.202	100
M. abscessus Eis2 E120fs	Amikacin	0.125	114812	116.176	100	125469	130.849	100
M. abscessus Eis2 E120fs	Amikacin	0.0625	110438	110.815	100	116450	119.644	100
M. abscessus Eis2 E120fs	Amikacin	0.03125	116816	118.632	100	112478	114.71	100
M. abscessus Eis2 Y255*	Amikacin	64	19723	-2.43961	-2.43961	20511	0.635479	0.635479
M. abscessus Eis2 Y255*	Amikacin	32	18284	-4.21953	-4.21953	18898	-1.2875	-1.2875
M. abscessus Eis2 Y255*	Amikacin	16	17987	-4.58689	-4.58689	18769	-1.44129	-1.44129
M. abscessus Eis2 Y255*	Amikacin	8	17719	-4.91838	-4.91838	18222	-2.09341	-2.09341
M. abscessus Eis2 Y255*	Amikacin	4	18096	-4.45207	-4.45207	18776	-1.43294	-1.43294
M. abscessus Eis2 Y255*	Amikacin	2	18342	-4.14779	-4.14779	18177	-2.14706	-2.14706
M. abscessus Eis2 Y255*	Amikacin	1	17994	-4.57823	-4.57823	19202	-0.925078	-0.925078
M. abscessus Eis2 Y255*	Amikacin	0.5	18535	-3.90906	-3.90906	19744	-0.278919	-0.278919
M. abscessus Eis2 Y255*	Amikacin	0.25	124834	127.574	100	89839	83.2866	83.2866
M. abscessus Eis2 Y255*	Amikacin	0.125	122875	125.151	100	126359	126.825	100
M. abscessus Eis2 Y255*	Amikacin	0.0625	115392	115.895	100	120026	119.275	100
M. abscessus Eis2 Y255*	Amikacin	0.03125	116190	116.882	100	105146	101.535	100
M. abscessus Eis2 Y284*	Amikacin	64	20829	0.314403	0.314403	20194	0.16955	0.16955
M. abscessus Eis2 Y284*	Amikacin	32	19430	-1.29382	-1.29382	18929	-1.26671	-1.26671
M. abscessus Eis2 Y284*	Amikacin	16	19190	-1.56972	-1.56972	19139	-1.02828	-1.02828
M. abscessus Eis2 Y284*	Amikacin	8	18685	-2.15024	-2.15024	18041	-2.27493	-2.27493
M. abscessus Eis2 Y284*	Amikacin	4	18714	-2.1169	-2.1169	18525	-1.7254	-1.7254
M. abscessus Eis2 Y284*	Amikacin	2	18898	-1.90539	-1.90539	18426	-1.8378	-1.8378
M. abscessus Eis2 Y284*	Amikacin	1	19983	-0.65812	-0.65812	19128	-1.04077	-1.04077
M. abscessus Eis2 Y284*	Amikacin	0.5	19238	-1.51454	-1.51454	19578	-0.529845	-0.529845
M. abscessus Eis2 Y284*	Amikacin	0.25	121564	116.115	100	75678	63.1651	63.1651
M. abscessus Eis2 Y284*	Amikacin	0.125	124051	118.974	100	128062	122.641	100
M. abscessus Eis2 Y284*	Amikacin	0.0625	122347	117.015	100	115559	108.445	100
M. abscessus Eis2 Y284*	Amikacin	0.03125	118650	112.765	100	115821	108.743	100
M. abscessus ATCC19977	Azithromycin	64	28248	9.32042	9.32042	18663	-0.804046	-0.804046
M. abscessus ATCC19977	Azithromycin	32	18247	-2.05131	-2.05131	17658	-1.94669	-1.94669
M. abscessus ATCC19977	Azithromycin	16	18129	-2.18548	-2.18548	18493	-0.997328	-0.997328
M. abscessus ATCC19977	Azithromycin	8	18212	-2.09111	-2.09111	18257	-1.26565	-1.26565
M. abscessus ATCC19977	Azithromycin	4	18667	-1.57374	-1.57374	20729	1.54491	1.54491
M. abscessus ATCC19977	Azithromycin	2	22202	2.44576	2.44576	20387	1.15607	1.15607
M. abscessus ATCC19977	Azithromycin	1	23691	4.13884	4.13884	29656	11.6945	11.6945
M. abscessus ATCC19977	Azithromycin	0.5	51815	36.1175	36.1175	53409	38.7007	38.7007
M. abscessus ATCC19977	Azithromycin	0.25	91903	81.6999	81.6999	118211	112.378	100
M. abscessus ATCC19977	Azithromycin	0.125	127993	122.736	100	125059	120.164	100
M. abscessus ATCC19977	Azithromycin	0.0625	118794	112.277	100	114568	108.236	100
M. abscessus ATCC19977	Azithromycin	0.03125	115659	108.712	100	100569	92.3196	92.3196
M. abscessus ΔwhiB7	Azithromycin	64	18319	-6.99578	-6.99578	17208	-1.15245	-1.15245
M. abscessus ΔwhiB7	Azithromycin	32	17905	-7.54504	-7.54504	17013	-1.40884	-1.40884
M. abscessus ΔwhiB7	Azithromycin	16	17633	-7.9059	-7.9059	16849	-1.62446	-1.62446
M. abscessus ΔwhiB7	Azithromycin	8	17316	-8.32647	-8.32647	16277	-2.37653	-2.37653
M. abscessus ΔwhiB7	Azithromycin	4	17505	-8.07572	-8.07572	16401	-2.21349	-2.21349
M. abscessus ΔwhiB7	Azithromycin	2	19859	-4.95263	-4.95263	17519	-0.743549	-0.743549
M. abscessus ΔwhiB7	Azithromycin	1	27773	5.547	5.547	21917	5.03893	5.03893
M. abscessus ΔwhiB7	Azithromycin	0.5	52558	38.4297	38.4297	52575	45.348	45.348
M. abscessus ΔwhiB7	Azithromycin	0.25	108971	113.274	100	94578	100.573	100
M. abscessus ΔwhiB7	Azithromycin	0.125	115788	122.318	100	111125	122.329	100
M. abscessus ΔwhiB7	Azithromycin	0.0625	113769	119.639	100	100364	108.181	100
M. abscessus ΔwhiB7	Azithromycin	0.03125	97940	98.6387	98.6387	85838	89.0821	89.0821
M. abscessus Δeis2	Azithromycin	64	18507	-2.07342	-2.07342	18475	-2.55004	-2.55004
M. abscessus Δeis2	Azithromycin	32	18213	-2.38932	-2.38932	17401	-3.72184	-3.72184
M. abscessus Δeis2	Azithromycin	16	19736	-0.752897	-0.752897	17944	-3.12939	-3.12939
M. abscessus Δeis2	Azithromycin	8	17583	-3.06623	-3.06623	18188	-2.86317	-2.86317
M. abscessus Δeis2	Azithromycin	4	18043	-2.57198	-2.57198	17986	-3.08357	-3.08357
M. abscessus Δeis2	Azithromycin	2	21135	0.750288	0.750288	26880	6.62033	6.62033
M. abscessus Δeis2	Azithromycin	1	26417	6.42564	6.42564	37782	18.5151	18.5151
M. abscessus Δeis2	Azithromycin	0.5	51534	33.4131	33.4131	131752	121.042	100
M. abscessus Δeis2	Azithromycin	0.25	117563	104.359	100	126235	115.023	100
M. abscessus Δeis2	Azithromycin	0.125	125270	112.64	100	130702	119.896	100
M. abscessus Δeis2	Azithromycin	0.0625	123881	111.148	100	111511	98.9579	98.9579
M. abscessus Δeis2	Azithromycin	0.03125	118049	104.882	100	104840	91.6794	91.6794
M. abscessus WhiB7 T70fs	Azithromycin	64	22277	0.535296	0.535296	18716	-2.65803	-2.65803
M. abscessus WhiB7 T70fs	Azithromycin	32	17795	-4.59211	-4.59211	18150	-3.28427	-3.28427
M. abscessus WhiB7 T70fs	Azithromycin	16	17233	-5.23503	-5.23503	17886	-3.57636	-3.57636
M. abscessus WhiB7 T70fs	Azithromycin	8	16710	-5.83335	-5.83335	16879	-4.69053	-4.69053
M. abscessus WhiB7 T70fs	Azithromycin	4	25063	3.72248	3.72248	17029	-4.52456	-4.52456
M. abscessus WhiB7 T70fs	Azithromycin	2	17860	-4.51775	-4.51775	18204	-3.22452	-3.22452
M. abscessus WhiB7 T70fs	Azithromycin	1	19869	-2.21945	-2.21945	20121	-1.10351	-1.10351
M. abscessus WhiB7 T70fs	Azithromycin	0.5	31943	11.5932	11.5932	42146	23.2654	23.2654
M. abscessus WhiB7 T70fs	Azithromycin	0.25	112020	103.201	100	74758	59.3479	59.3479
M. abscessus WhiB7 T70fs	Azithromycin	0.125	117288	109.228	100	127091	117.25	100
M. abscessus WhiB7 T70fs	Azithromycin	0.0625	114694	106.26	100	114911	103.774	100
M. abscessus WhiB7 T70fs	Azithromycin	0.03125	107145	97.6242	97.6242	101897	89.375	89.375
M. abscessus WhiB7 F24fs	Azithromycin	64	18228	-1.85152	-1.85152	19088	-0.720945	-0.720945
M. abscessus WhiB7 F24fs	Azithromycin	32	17568	-2.60631	-2.60631	18243	-1.67555	-1.67555
M. abscessus WhiB7 F24fs	Azithromycin	16	17001	-3.25474	-3.25474	18101	-1.83597	-1.83597
M. abscessus WhiB7 F24fs	Azithromycin	8	16755	-3.53607	-3.53607	17854	-2.11501	-2.11501
M. abscessus WhiB7 F24fs	Azithromycin	4	16578	-3.73849	-3.73849	17340	-2.69568	-2.69568
M. abscessus WhiB7 F24fs	Azithromycin	2	17147	-3.08777	-3.08777	17939	-2.01899	-2.01899
M. abscessus WhiB7 F24fs	Azithromycin	1	21219	1.56904	1.56904	19959	0.263035	0.263035
M. abscessus WhiB7 F24fs	Azithromycin	0.5	38608	21.4554	21.4554	67956	54.4859	54.4859
M. abscessus WhiB7 F24fs	Azithromycin	0.25	101882	93.8167	93.8167	111426	103.595	100
M. abscessus WhiB7 F24fs	Azithromycin	0.125	120054	114.599	100	117522	110.481	100
M. abscessus WhiB7 F24fs	Azithromycin	0.0625	109380	102.392	100	112870	105.226	100
M. abscessus WhiB7 F24fs	Azithromycin	0.03125	110599	103.786	100	101775	92.6916	92.6916
M. abscessus Eis2 T258R	Azithromycin	64	18230	-2.10544	-2.10544	18901	-1.63829	-1.63829
M. abscessus Eis2 T258R	Azithromycin	32	18363	-1.96167	-1.96167	18123	-2.5188	-2.5188
M. abscessus Eis2 T258R	Azithromycin	16	17479	-2.91729	-2.91729	17972	-2.68969	-2.68969
M. abscessus Eis2 T258R	Azithromycin	8	17857	-2.50866	-2.50866	20269	-0.0900485	-0.0900485
M. abscessus Eis2 T258R	Azithromycin	4	17823	-2.54542	-2.54542	19187	-1.31461	-1.31461
M. abscessus Eis2 T258R	Azithromycin	2	22523	2.53537	2.53537	22953	2.94759	2.94759
M. abscessus Eis2 T258R	Azithromycin	1	28356	8.84095	8.84095	28262	8.95609	8.95609
M. abscessus Eis2 T258R	Azithromycin	0.5	84849	69.9109	69.9109	69917	56.0994	56.0994
M. abscessus Eis2 T258R	Azithromycin	0.25	109000	96.0186	96.0186	125035	118.48	100
M. abscessus Eis2 T258R	Azithromycin	0.125	122140	110.223	100	126746	120.416	100
M. abscessus Eis2 T258R	Azithromycin	0.0625	116059	103.65	100	119141	111.809	100
M. abscessus Eis2 T258R	Azithromycin	0.03125	115364	102.898	100	107022	98.0933	98.0933
M. abscessus WhiB7 R76del	Azithromycin	64	18810	-1.55973	-1.55973	18136	-1.72952	-1.72952
M. abscessus WhiB7 R76del	Azithromycin	32	17875	-2.63236	-2.63236	18321	-1.52752	-1.52752
M. abscessus WhiB7 R76del	Azithromycin	16	17429	-3.144	-3.144	17591	-2.32461	-2.32461
M. abscessus WhiB7 R76del	Azithromycin	8	17454	-3.11533	-3.11533	18457	-1.37902	-1.37902
M. abscessus WhiB7 R76del	Azithromycin	4	17147	-3.46751	-3.46751	17409	-2.52333	-2.52333
M. abscessus WhiB7 R76del	Azithromycin	2	18438	-1.98649	-1.98649	17996	-1.88239	-1.88239
M. abscessus WhiB7 R76del	Azithromycin	1	21520	1.54916	1.54916	19929	0.228252	0.228252
M. abscessus WhiB7 R76del	Azithromycin	0.5	39768	22.4831	22.4831	78953	64.6765	64.6765
M. abscessus WhiB7 R76del	Azithromycin	0.25	121618	116.381	100	105488	93.65	93.65
M. abscessus WhiB7 R76del	Azithromycin	0.125	118677	113.007	100	121946	111.62	100
M. abscessus WhiB7 R76del	Azithromycin	0.0625	112137	105.504	100	113799	102.725	100
M. abscessus WhiB7 R76del	Azithromycin	0.03125	105795	98.2288	98.2288	98361	85.8681	85.8681
M. abscessus WhiB7 L37P	Azithromycin	64	17159	-1.4559	-1.4559	18283	-1.57416	-1.57416
M. abscessus WhiB7 L37P	Azithromycin	32	16773	-1.89005	-1.89005	17999	-1.89295	-1.89295
M. abscessus WhiB7 L37P	Azithromycin	16	16122	-2.62226	-2.62226	17252	-2.73145	-2.73145
M. abscessus WhiB7 L37P	Azithromycin	8	15801	-2.98331	-2.98331	16688	-3.36454	-3.36454
M. abscessus WhiB7 L37P	Azithromycin	4	15943	-2.82359	-2.82359	16698	-3.35331	-3.35331
M. abscessus WhiB7 L37P	Azithromycin	2	17350	-1.24107	-1.24107	18436	-1.40242	-1.40242
M. abscessus WhiB7 L37P	Azithromycin	1	22620	4.68637	4.68637	21746	2.31304	2.31304
M. abscessus WhiB7 L37P	Azithromycin	0.5	46341	31.3666	31.3666	83164	71.2544	71.2544
M. abscessus WhiB7 L37P	Azithromycin	0.25	117669	111.593	100	119371	111.897	100
M. abscessus WhiB7 L37P	Azithromycin	0.125	121394	115.782	100	121045	113.776	100
M. abscessus WhiB7 L37P	Azithromycin	0.0625	114154	107.639	100	116338	108.492	100
M. abscessus WhiB7 L37P	Azithromycin	0.03125	106356	98.8685	98.8685	107693	98.7881	98.7881
M. abscessus WhiB7 A51T	Azithromycin	64	18608	-1.26522	-1.26522	19427	-1.87056	-1.87056
M. abscessus WhiB7 A51T	Azithromycin	32	18361	-1.57104	-1.57104	18839	-2.58783	-2.58783
M. abscessus WhiB7 A51T	Azithromycin	16	20556	1.14667	1.14667	18460	-3.05016	-3.05016
M. abscessus WhiB7 A51T	Azithromycin	8	24292	5.77236	5.77236	17559	-4.14926	-4.14926
M. abscessus WhiB7 A51T	Azithromycin	4	16642	-3.6994	-3.6994	18179	-3.39294	-3.39294
M. abscessus WhiB7 A51T	Azithromycin	2	18058	-1.9462	-1.9462	19234	-2.10599	-2.10599
M. abscessus WhiB7 A51T	Azithromycin	1	23126	4.32869	4.32869	22633	2.04032	2.04032
M. abscessus WhiB7 A51T	Azithromycin	0.5	63954	54.8794	54.8794	93082	87.9783	87.9783
M. abscessus WhiB7 A51T	Azithromycin	0.25	114643	117.639	100	118778	119.324	100
M. abscessus WhiB7 A51T	Azithromycin	0.125	114000	116.843	100	113375	112.733	100
M. abscessus WhiB7 A51T	Azithromycin	0.0625	107894	109.283	100	113613	113.023	100
M. abscessus WhiB7 A51T	Azithromycin	0.03125	107598	108.917	100	93498	88.4858	88.4858
M. abscessus Eis2 Y227D	Azithromycin	64	18487	-1.05449	-1.05449	19106	-0.197829	-0.197829
M. abscessus Eis2 Y227D	Azithromycin	32	18957	-0.483509	-0.483509	19482	0.25677	0.25677
M. abscessus Eis2 Y227D	Azithromycin	16	19208	-0.178583	-0.178583	19312	0.0512331	0.0512331
M. abscessus Eis2 Y227D	Azithromycin	8	19928	0.696107	0.696107	20032	0.921742	0.921742
M. abscessus Eis2 Y227D	Azithromycin	4	21563	2.68238	2.68238	21744	2.99162	2.99162
M. abscessus Eis2 Y227D	Azithromycin	2	25082	6.95743	6.95743	24641	6.49421	6.49421
M. abscessus Eis2 Y227D	Azithromycin	1	48641	35.578	35.578	49807	36.9209	36.9209
M. abscessus Eis2 Y227D	Azithromycin	0.5	97066	94.407	94.407	90944	86.6572	86.6572
M. abscessus Eis2 Y227D	Azithromycin	0.25	122890	125.779	100	118690	120.203	100
M. abscessus Eis2 Y227D	Azithromycin	0.125	118418	120.346	100	122467	124.77	100
M. abscessus Eis2 Y227D	Azithromycin	0.0625	111139	111.504	100	114211	114.788	100
M. abscessus Eis2 Y227D	Azithromycin	0.03125	110955	111.28	100	100558	98.2809	98.2809
M. abscessus Eis2 E120fs	Azithromycin	64	18612	-1.72511	-1.72511	19007	-1.41013	-1.41013
M. abscessus Eis2 E120fs	Azithromycin	32	19803	-0.265441	-0.265441	18870	-1.58032	-1.58032
M. abscessus Eis2 E120fs	Azithromycin	16	18815	-1.47632	-1.47632	19221	-1.14427	-1.14427
M. abscessus Eis2 E120fs	Azithromycin	8	19254	-0.938286	-0.938286	19647	-0.615047	-0.615047
M. abscessus Eis2 E120fs	Azithromycin	4	20276	0.31426	0.31426	24123	4.94554	4.94554
M. abscessus Eis2 E120fs	Azithromycin	2	25873	7.17385	7.17385	25399	6.53072	6.53072
M. abscessus Eis2 E120fs	Azithromycin	1	46999	33.0655	33.0655	66926	58.1202	58.1202
M. abscessus Eis2 E120fs	Azithromycin	0.5	111748	112.421	100	111507	113.504	100
M. abscessus Eis2 E120fs	Azithromycin	0.25	115477	116.991	100	124452	129.585	100
M. abscessus Eis2 E120fs	Azithromycin	0.125	109759	109.983	100	123884	128.88	100
M. abscessus Eis2 E120fs	Azithromycin	0.0625	108646	108.619	100	107686	108.757	100
M. abscessus Eis2 E120fs	Azithromycin	0.03125	100049	98.0827	98.0827	100275	99.55	99.55
M. abscessus Eis2 Y255*	Azithromycin	64	17758	-4.87014	-4.87014	18478	-1.78821	-1.78821
M. abscessus Eis2 Y255*	Azithromycin	32	18059	-4.49783	-4.49783	18590	-1.65469	-1.65469
M. abscessus Eis2 Y255*	Azithromycin	16	17833	-4.77738	-4.77738	19051	-1.1051	-1.1051
M. abscessus Eis2 Y255*	Azithromycin	8	17768	-4.85778	-4.85778	18907	-1.27677	-1.27677
M. abscessus Eis2 Y255*	Azithromycin	4	18730	-3.66786	-3.66786	20503	0.625942	0.625942
M. abscessus Eis2 Y255*	Azithromycin	2	23358	2.05658	2.05658	25432	6.50217	6.50217
M. abscessus Eis2 Y255*	Azithromycin	1	36603	18.4395	18.4395	45351	30.2491	30.2491
M. abscessus Eis2 Y255*	Azithromycin	0.5	95139	90.8435	90.8435	81828	73.7361	73.7361
M. abscessus Eis2 Y255*	Azithromycin	0.25	116828	117.671	100	125666	125.999	100
M. abscessus Eis2 Y255*	Azithromycin	0.125	115156	115.603	100	125461	125.754	100
M. abscessus Eis2 Y255*	Azithromycin	0.0625	103213	100.83	100	112764	110.617	100
M. abscessus Eis2 Y255*	Azithromycin	0.03125	98672	95.2136	95.2136	98404	93.4976	93.4976
M. abscessus Eis2 Y284*	Azithromycin	64	18561	-2.29279	-2.29279	18679	-1.55055	-1.55055
M. abscessus Eis2 Y284*	Azithromycin	32	19101	-1.67203	-1.67203	18772	-1.44496	-1.44496
M. abscessus Eis2 Y284*	Azithromycin	16	19530	-1.17887	-1.17887	19430	-0.697881	-0.697881
M. abscessus Eis2 Y284*	Azithromycin	8	20521	-0.0396596	-0.0396596	20136	0.103698	0.103698
M. abscessus Eis2 Y284*	Azithromycin	4	22510	2.2468	2.2468	19776	-0.305039	-0.305039
M. abscessus Eis2 Y284*	Azithromycin	2	29157	9.88789	9.88789	22010	2.2314	2.2314
M. abscessus Eis2 Y284*	Azithromycin	1	59991	45.3332	45.3332	43979	27.1746	27.1746
M. abscessus Eis2 Y284*	Azithromycin	0.5	117150	111.041	100	77055	64.7285	64.7285
M. abscessus Eis2 Y284*	Azithromycin	0.25	128385	123.956	100	122049	115.814	100
M. abscessus Eis2 Y284*	Azithromycin	0.125	126446	121.727	100	118409	111.681	100
M. abscessus Eis2 Y284*	Azithromycin	0.0625	118932	113.089	100	111077	103.356	100
M. abscessus Eis2 Y284*	Azithromycin	0.03125	109250	101.959	100	102336	93.4321	93.4321
M. abscessus ATCC19977	Cefoxitin	1024	19448	-0.685701	-0.685701	18388	-1.11671	-1.11671
M. abscessus ATCC19977	Cefoxitin	512	14592	-6.20726	-6.20726	14489	-5.54971	-5.54971
M. abscessus ATCC19977	Cefoxitin	256	13404	-7.55809	-7.55809	13591	-6.5707	-6.5707
M. abscessus ATCC19977	Cefoxitin	128	13272	-7.70818	-7.70818	12564	-7.73835	-7.73835
M. abscessus ATCC19977	Cefoxitin	64	13657	-7.27041	-7.27041	14388	-5.66454	-5.66454
M. abscessus ATCC19977	Cefoxitin	32	16489	-4.05026	-4.05026	112001	105.317	100
M. abscessus ATCC19977	Cefoxitin	16	38688	21.1913	21.1913	43933	27.9269	27.9269
M. abscessus ATCC19977	Cefoxitin	8	140594	137.064	100	116044	109.914	100
M. abscessus ATCC19977	Cefoxitin	4	122978	117.034	100	116747	110.713	100
M. abscessus ATCC19977	Cefoxitin	2	110365	102.692	100	99351	90.9348	90.9348
M. abscessus ATCC19977	Cefoxitin	1	118407	111.837	100	114218	107.838	100
M. abscessus ATCC19977	Cefoxitin	0.5	109181	101.346	100	108162	100.953	100
M. abscessus ΔwhiB7	Cefoxitin	1024	18795	-6.36426	-6.36426	18491	0.534434	0.534434
M. abscessus ΔwhiB7	Cefoxitin	512	14890	-11.5451	-11.5451	14910	-4.17386	-4.17386
M. abscessus ΔwhiB7	Cefoxitin	256	13616	-13.2353	-13.2353	13166	-6.46686	-6.46686
M. abscessus ΔwhiB7	Cefoxitin	128	13422	-13.4927	-13.4927	14780	-4.34478	-4.34478
M. abscessus ΔwhiB7	Cefoxitin	64	13981	-12.7511	-12.7511	13204	-6.4169	-6.4169
M. abscessus ΔwhiB7	Cefoxitin	32	17937	-7.50258	-7.50258	22399	5.67266	5.67266
M. abscessus ΔwhiB7	Cefoxitin	16	75888	69.382	69.382	37184	25.1119	25.1119
M. abscessus ΔwhiB7	Cefoxitin	8	109932	114.549	100	105413	114.819	100
M. abscessus ΔwhiB7	Cefoxitin	4	103900	106.546	100	98600	105.862	100
M. abscessus ΔwhiB7	Cefoxitin	2	99964	101.324	100	97455	104.356	100
M. abscessus ΔwhiB7	Cefoxitin	1	95839	95.8513	95.8513	100283	108.074	100
M. abscessus ΔwhiB7	Cefoxitin	0.5	92981	92.0595	92.0595	85843	89.0887	89.0887
M. abscessus Δeis2	Cefoxitin	1024	20145	-0.313439	-0.313439	18368	-2.66678	-2.66678
M. abscessus Δeis2	Cefoxitin	512	15062	-5.77498	-5.77498	14555	-6.827	-6.827
M. abscessus Δeis2	Cefoxitin	256	45178	26.5838	26.5838	13523	-7.95297	-7.95297
M. abscessus Δeis2	Cefoxitin	128	12852	-8.14956	-8.14956	13422	-8.06317	-8.06317
M. abscessus Δeis2	Cefoxitin	64	13339	-7.62629	-7.62629	13184	-8.32284	-8.32284
M. abscessus Δeis2	Cefoxitin	32	15270	-5.55149	-5.55149	14322	-7.08121	-7.08121
M. abscessus Δeis2	Cefoxitin	16	18067	-2.54619	-2.54619	16679	-4.50958	-4.50958
M. abscessus Δeis2	Cefoxitin	8	79664	63.638	63.638	129101	118.15	100
M. abscessus Δeis2	Cefoxitin	4	131943	119.81	100	131549	120.821	100
M. abscessus Δeis2	Cefoxitin	2	104724	90.5643	90.5643	99933	86.3256	86.3256
M. abscessus Δeis2	Cefoxitin	1	113129	99.5952	99.5952	120460	108.722	100
M. abscessus Δeis2	Cefoxitin	0.5	109681	95.8904	95.8904	105125	91.9904	91.9904
M. abscessus WhiB7 T70fs	Cefoxitin	1024	19538	-2.59812	-2.59812	19429	-1.86916	-1.86916
M. abscessus WhiB7 T70fs	Cefoxitin	512	15408	-7.32283	-7.32283	15516	-6.19857	-6.19857
M. abscessus WhiB7 T70fs	Cefoxitin	256	13641	-9.34428	-9.34428	13719	-8.18681	-8.18681
M. abscessus WhiB7 T70fs	Cefoxitin	128	12720	-10.3979	-10.3979	14255	-7.59377	-7.59377
M. abscessus WhiB7 T70fs	Cefoxitin	64	12631	-10.4997	-10.4997	14040	-7.83165	-7.83165
M. abscessus WhiB7 T70fs	Cefoxitin	32	15018	-7.76899	-7.76899	21970	0.942254	0.942254
M. abscessus WhiB7 T70fs	Cefoxitin	16	40982	21.9338	21.9338	19100	-2.23317	-2.23317
M. abscessus WhiB7 T70fs	Cefoxitin	8	137816	132.712	100	136889	128.091	100
M. abscessus WhiB7 T70fs	Cefoxitin	4	113401	104.781	100	130224	120.717	100
M. abscessus WhiB7 T70fs	Cefoxitin	2	107953	98.5486	98.5486	106163	94.095	94.095
M. abscessus WhiB7 T70fs	Cefoxitin	1	119668	111.95	100	120571	110.036	100
M. abscessus WhiB7 T70fs	Cefoxitin	0.5	82778	69.7484	69.7484	105151	92.9753	92.9753
M. abscessus WhiB7 F24fs	Cefoxitin	1024	19184	-0.758219	-0.758219	19112	-0.693832	-0.693832
M. abscessus WhiB7 F24fs	Cefoxitin	512	14706	-5.87934	-5.87934	15069	-5.26126	-5.26126
M. abscessus WhiB7 F24fs	Cefoxitin	256	13311	-7.47469	-7.47469	13325	-7.23148	-7.23148
M. abscessus WhiB7 F24fs	Cefoxitin	128	12939	-7.90011	-7.90011	22881	3.56406	3.56406
M. abscessus WhiB7 F24fs	Cefoxitin	64	13516	-7.24025	-7.24025	13956	-6.51863	-6.51863
M. abscessus WhiB7 F24fs	Cefoxitin	32	16244	-4.12046	-4.12046	16261	-3.91464	-3.91464
M. abscessus WhiB7 F24fs	Cefoxitin	16	30646	12.3499	12.3499	27460	8.73701	8.73701
M. abscessus WhiB7 F24fs	Cefoxitin	8	129004	124.834	100	136288	131.681	100
M. abscessus WhiB7 F24fs	Cefoxitin	4	124394	119.562	100	122285	115.862	100
M. abscessus WhiB7 F24fs	Cefoxitin	2	112083	105.483	100	108924	100.768	100
M. abscessus WhiB7 F24fs	Cefoxitin	1	111474	104.786	100	116219	109.009	100
M. abscessus WhiB7 F24fs	Cefoxitin	0.5	106413	98.9984	98.9984	107310	98.9446	98.9446
M. abscessus Eis2 T258R	Cefoxitin	1024	18989	-1.28495	-1.28495	18987	-1.54096	-1.54096
M. abscessus Eis2 T258R	Cefoxitin	512	14741	-5.87712	-5.87712	15088	-5.95368	-5.95368
M. abscessus Eis2 T258R	Cefoxitin	256	13203	-7.53972	-7.53972	13475	-7.77921	-7.77921
M. abscessus Eis2 T258R	Cefoxitin	128	13142	-7.60566	-7.60566	36232	17.9762	17.9762
M. abscessus Eis2 T258R	Cefoxitin	64	13617	-7.09218	-7.09218	14107	-7.06394	-7.06394
M. abscessus Eis2 T258R	Cefoxitin	32	14643	-5.98306	-5.98306	15453	-5.54059	-5.54059
M. abscessus Eis2 T258R	Cefoxitin	16	20953	0.838171	0.838171	42365	24.9173	24.9173
M. abscessus Eis2 T258R	Cefoxitin	8	130671	119.445	100	135035	129.797	100
M. abscessus Eis2 T258R	Cefoxitin	4	112161	99.4357	99.4357	126505	120.143	100
M. abscessus Eis2 T258R	Cefoxitin	2	109066	96.09	96.09	111360	103.003	100
M. abscessus Eis2 T258R	Cefoxitin	1	108123	95.0706	95.0706	119096	111.758	100
M. abscessus Eis2 T258R	Cefoxitin	0.5	106805	93.6458	93.6458	92477	81.6319	81.6319
M. abscessus WhiB7 R76del	Cefoxitin	1024	19466	-0.807174	-0.807174	19426	-0.320973	-0.320973
M. abscessus WhiB7 R76del	Cefoxitin	512	15195	-5.70683	-5.70683	15057	-5.09148	-5.09148
M. abscessus WhiB7 R76del	Cefoxitin	256	13696	-7.42647	-7.42647	13650	-6.62778	-6.62778
M. abscessus WhiB7 R76del	Cefoxitin	128	13447	-7.71212	-7.71212	16364	-3.66437	-3.66437
M. abscessus WhiB7 R76del	Cefoxitin	64	13351	-7.82225	-7.82225	13295	-7.0154	-7.0154
M. abscessus WhiB7 R76del	Cefoxitin	32	15832	-4.97607	-4.97607	15876	-4.19721	-4.19721
M. abscessus WhiB7 R76del	Cefoxitin	16	20450	0.321663	0.321663	29476	10.6526	10.6526
M. abscessus WhiB7 R76del	Cefoxitin	8	139012	136.335	100	131587	122.147	100
M. abscessus WhiB7 R76del	Cefoxitin	4	115991	109.926	100	128295	118.553	100
M. abscessus WhiB7 R76del	Cefoxitin	2	116317	110.3	100	104733	92.8256	92.8256
M. abscessus WhiB7 R76del	Cefoxitin	1	124369	119.537	100	121310	110.926	100
M. abscessus WhiB7 R76del	Cefoxitin	0.5	115475	109.334	100	108357	96.7827	96.7827
M. abscessus WhiB7 L37P	Cefoxitin	1024	19098	0.724995	0.724995	20041	0.399187	0.399187
M. abscessus WhiB7 L37P	Cefoxitin	512	14279	-4.69518	-4.69518	15320	-4.90011	-4.90011
M. abscessus WhiB7 L37P	Cefoxitin	256	12808	-6.34968	-6.34968	13329	-7.135	-7.135
M. abscessus WhiB7 L37P	Cefoxitin	128	12203	-7.03016	-7.03016	13303	-7.16418	-7.16418
M. abscessus WhiB7 L37P	Cefoxitin	64	12649	-6.52852	-6.52852	13731	-6.68375	-6.68375
M. abscessus WhiB7 L37P	Cefoxitin	32	14695	-4.22728	-4.22728	18238	-1.62467	-1.62467
M. abscessus WhiB7 L37P	Cefoxitin	16	39188	23.3212	23.3212	59970	45.2193	45.2193
M. abscessus WhiB7 L37P	Cefoxitin	8	130532	126.06	100	135681	130.204	100
M. abscessus WhiB7 L37P	Cefoxitin	4	119103	113.206	100	97285	87.1052	87.1052
M. abscessus WhiB7 L37P	Cefoxitin	2	109078	101.93	100	107885	99.0036	99.0036
M. abscessus WhiB7 L37P	Cefoxitin	1	120343	114.6	100	104716	95.4464	95.4464
M. abscessus WhiB7 L37P	Cefoxitin	0.5	106812	99.3813	99.3813	104901	95.6541	95.6541
M. abscessus WhiB7 A51T	Cefoxitin	1024	19498	-0.16328	-0.16328	19352	-1.96205	-1.96205
M. abscessus WhiB7 A51T	Cefoxitin	512	15290	-5.37337	-5.37337	15263	-6.95006	-6.95006
M. abscessus WhiB7 A51T	Cefoxitin	256	28368	10.819	10.819	14044	-8.43707	-8.43707
M. abscessus WhiB7 A51T	Cefoxitin	128	13185	-7.97965	-7.97965	13437	-9.17752	-9.17752
M. abscessus WhiB7 A51T	Cefoxitin	64	13445	-7.65774	-7.65774	14190	-8.25897	-8.25897
M. abscessus WhiB7 A51T	Cefoxitin	32	16025	-4.46334	-4.46334	20952	-0.0102672	-0.0102672
M. abscessus WhiB7 A51T	Cefoxitin	16	36904	21.3878	21.3878	26243	6.44402	6.44402
M. abscessus WhiB7 A51T	Cefoxitin	8	133589	141.097	100	132428	135.975	100
M. abscessus WhiB7 A51T	Cefoxitin	4	114366	117.296	100	119191	119.828	100
M. abscessus WhiB7 A51T	Cefoxitin	2	99338	98.6897	98.6897	101420	98.1495	98.1495
M. abscessus WhiB7 A51T	Cefoxitin	1	109656	111.465	100	119092	119.707	100
M. abscessus WhiB7 A51T	Cefoxitin	0.5	111468	113.708	100	93393	88.3577	88.3577
M. abscessus Eis2 Y227D	Cefoxitin	1024	20096	0.900202	0.900202	19787	0.625527	0.625527
M. abscessus Eis2 Y227D	Cefoxitin	512	15369	-4.84238	-4.84238	15729	-4.28076	-4.28076
M. abscessus Eis2 Y227D	Cefoxitin	256	13865	-6.66951	-6.66951	14185	-6.14752	-6.14752
M. abscessus Eis2 Y227D	Cefoxitin	128	13667	-6.91005	-6.91005	13695	-6.73995	-6.73995
M. abscessus Eis2 Y227D	Cefoxitin	64	13998	-6.50794	-6.50794	13726	-6.70247	-6.70247
M. abscessus Eis2 Y227D	Cefoxitin	32	16888	-2.99703	-2.99703	23933	5.63821	5.63821
M. abscessus Eis2 Y227D	Cefoxitin	16	20205	1.03262	1.03262	26152	8.32107	8.32107
M. abscessus Eis2 Y227D	Cefoxitin	8	136387	142.176	100	134303	139.08	100
M. abscessus Eis2 Y227D	Cefoxitin	4	104754	103.747	100	117700	119.006	100
M. abscessus Eis2 Y227D	Cefoxitin	2	105710	104.908	100	103883	102.301	100
M. abscessus Eis2 Y227D	Cefoxitin	1	104263	103.15	100	113920	114.436	100
M. abscessus Eis2 Y227D	Cefoxitin	0.5	101667	99.9965	99.9965	103510	101.85	100
M. abscessus Eis2 E120fs	Cefoxitin	1024	19142	-1.07555	-1.07555	20093	-0.0609767	-0.0609767
M. abscessus Eis2 E120fs	Cefoxitin	512	15247	-5.8492	-5.8492	15537	-5.72094	-5.72094
M. abscessus Eis2 E120fs	Cefoxitin	256	13740	-7.69615	-7.69615	13800	-7.87884	-7.87884
M. abscessus Eis2 E120fs	Cefoxitin	128	13272	-8.26973	-8.26973	13450	-8.31365	-8.31365
M. abscessus Eis2 E120fs	Cefoxitin	64	13678	-7.77214	-7.77214	14566	-6.92723	-6.92723
M. abscessus Eis2 E120fs	Cefoxitin	32	15241	-5.85655	-5.85655	17682	-3.05619	-3.05619
M. abscessus Eis2 E120fs	Cefoxitin	16	17434	-3.16885	-3.16885	19187	-1.18651	-1.18651
M. abscessus Eis2 E120fs	Cefoxitin	8	128675	133.166	100	119787	123.79	100
M. abscessus Eis2 E120fs	Cefoxitin	4	111573	112.206	100	119935	123.974	100
M. abscessus Eis2 E120fs	Cefoxitin	2	113049	114.015	100	111047	112.932	100
M. abscessus Eis2 E120fs	Cefoxitin	1	107986	107.81	100	116607	119.839	100
M. abscessus Eis2 E120fs	Cefoxitin	0.5	101196	99.4885	99.4885	101651	101.259	100
M. abscessus Eis2 Y255*	Cefoxitin	1024	20036	-2.05245	-2.05245	19913	-0.0774417	-0.0774417
M. abscessus Eis2 Y255*	Cefoxitin	512	14964	-8.32608	-8.32608	15575	-5.2491	-5.2491
M. abscessus Eis2 Y255*	Cefoxitin	256	13240	-10.4585	-10.4585	13693	-7.49277	-7.49277
M. abscessus Eis2 Y255*	Cefoxitin	128	12407	-11.4889	-11.4889	22236	2.69198	2.69198
M. abscessus Eis2 Y255*	Cefoxitin	64	13216	-10.4882	-10.4882	14235	-6.84661	-6.84661
M. abscessus Eis2 Y255*	Cefoxitin	32	27054	6.62821	6.62821	16489	-4.15945	-4.15945
M. abscessus Eis2 Y255*	Cefoxitin	16	27205	6.81499	6.81499	25671	6.7871	6.7871
M. abscessus Eis2 Y255*	Cefoxitin	8	133380	138.144	100	135746	138.016	100
M. abscessus Eis2 Y255*	Cefoxitin	4	123003	125.309	100	126722	127.258	100
M. abscessus Eis2 Y255*	Cefoxitin	2	107088	105.623	100	103274	99.3035	99.3035
M. abscessus Eis2 Y255*	Cefoxitin	1	104242	102.103	100	99660	94.995	94.995
M. abscessus Eis2 Y255*	Cefoxitin	0.5	103006	100.574	100	93847	88.0648	88.0648
M. abscessus Eis2 Y284*	Cefoxitin	1024	19999	-0.639727	-0.639727	19306	-0.838668	-0.838668
M. abscessus Eis2 Y284*	Cefoxitin	512	15692	-5.59086	-5.59086	15227	-5.46989	-5.46989
M. abscessus Eis2 Y284*	Cefoxitin	256	14059	-7.46808	-7.46808	13701	-7.20248	-7.20248
M. abscessus Eis2 Y284*	Cefoxitin	128	13586	-8.01182	-8.01182	12803	-8.22205	-8.22205
M. abscessus Eis2 Y284*	Cefoxitin	64	14047	-7.48187	-7.48187	13822	-7.0651	-7.0651
M. abscessus Eis2 Y284*	Cefoxitin	32	37190	19.1223	19.1223	19143	-1.02374	-1.02374
M. abscessus Eis2 Y284*	Cefoxitin	16	19509	-1.20301	-1.20301	18236	-2.05353	-2.05353
M. abscessus Eis2 Y284*	Cefoxitin	8	138418	135.489	100	130377	125.269	100
M. abscessus Eis2 Y284*	Cefoxitin	4	121582	116.135	100	117912	111.117	100
M. abscessus Eis2 Y284*	Cefoxitin	2	109018	101.692	100	106156	97.7692	97.7692
M. abscessus Eis2 Y284*	Cefoxitin	1	108693	101.319	100	113271	105.847	100
M. abscessus Eis2 Y284*	Cefoxitin	0.5	111960	105.074	100	105567	97.1005	97.1005
M. abscessus ATCC19977	Chloramphenicol	1024	17984	-2.35036	-2.35036	17755	-1.8364	-1.8364
M. abscessus ATCC19977	Chloramphenicol	512	22948	3.29401	3.29401	28203	10.0425	10.0425
M. abscessus ATCC19977	Chloramphenicol	256	31590	13.1205	13.1205	34808	17.5521	17.5521
M. abscessus ATCC19977	Chloramphenicol	128	59210	44.5261	44.5261	90670	81.0649	81.0649
M. abscessus ATCC19977	Chloramphenicol	64	97552	88.1232	88.1232	99947	91.6124	91.6124
M. abscessus ATCC19977	Chloramphenicol	32	117363	110.649	100	113539	107.066	100
M. abscessus ATCC19977	Chloramphenicol	16	119715	113.324	100	113635	107.175	100
M. abscessus ATCC19977	Chloramphenicol	8	115374	108.388	100	111058	104.245	100
M. abscessus ATCC19977	Chloramphenicol	4	117994	111.367	100	112323	105.683	100
M. abscessus ATCC19977	Chloramphenicol	2	108102	100.119	100	107153	99.8053	99.8053
M. abscessus ATCC19977	Chloramphenicol	1	111721	104.234	100	113247	106.734	100
M. abscessus ATCC19977	Chloramphenicol	0.5	106612	98.4249	98.4249	107453	100.146	100
M. abscessus ΔwhiB7	Chloramphenicol	1024	17220	-8.45384	-8.45384	16414	-2.1964	-2.1964
M. abscessus ΔwhiB7	Chloramphenicol	512	18208	-7.14304	-7.14304	16745	-1.7612	-1.7612
M. abscessus ΔwhiB7	Chloramphenicol	256	18656	-6.54867	-6.54867	17384	-0.921047	-0.921047
M. abscessus ΔwhiB7	Chloramphenicol	128	23578	-0.018574	-0.018574	20725	3.47169	3.47169
M. abscessus ΔwhiB7	Chloramphenicol	64	35772	16.1594	16.1594	29634	15.1852	15.1852
M. abscessus ΔwhiB7	Chloramphenicol	32	64035	53.6564	53.6564	48974	40.6134	40.6134
M. abscessus ΔwhiB7	Chloramphenicol	16	98039	98.7701	98.7701	71695	70.4869	70.4869
M. abscessus ΔwhiB7	Chloramphenicol	8	116831	123.702	100	104388	113.472	100
M. abscessus ΔwhiB7	Chloramphenicol	4	108300	112.384	100	111395	122.684	100
M. abscessus ΔwhiB7	Chloramphenicol	2	102592	104.811	100	87005	90.6165	90.6165
M. abscessus ΔwhiB7	Chloramphenicol	1	102176	104.259	100	87373	91.1003	91.1003
M. abscessus ΔwhiB7	Chloramphenicol	0.5	93150	92.2838	92.2838	86371	89.7829	89.7829
M. abscessus Δeis2	Chloramphenicol	1024	18112	-2.49784	-2.49784	17877	-3.20249	-3.20249
M. abscessus Δeis2	Chloramphenicol	512	28085	8.21786	8.21786	36384	16.9898	16.9898
M. abscessus Δeis2	Chloramphenicol	256	28765	8.9485	8.9485	33975	14.3614	14.3614
M. abscessus Δeis2	Chloramphenicol	128	50953	32.7889	32.7889	93503	79.3101	79.3101
M. abscessus Δeis2	Chloramphenicol	64	94126	79.177	79.177	97746	83.9394	83.9394
M. abscessus Δeis2	Chloramphenicol	32	121883	109.001	100	118885	107.003	100
M. abscessus Δeis2	Chloramphenicol	16	118831	105.722	100	118169	106.222	100
M. abscessus Δeis2	Chloramphenicol	8	112410	98.8226	98.8226	113101	100.693	100
M. abscessus Δeis2	Chloramphenicol	4	111217	97.5408	97.5408	117278	105.25	100
M. abscessus Δeis2	Chloramphenicol	2	117300	104.077	100	105744	92.6658	92.6658
M. abscessus Δeis2	Chloramphenicol	1	111813	98.1812	98.1812	112917	100.492	100
M. abscessus Δeis2	Chloramphenicol	0.5	109010	95.1694	95.1694	110507	97.8625	97.8625
M. abscessus WhiB7 T70fs	Chloramphenicol	1024	17387	-5.05886	-5.05886	17734	-3.74454	-3.74454
M. abscessus WhiB7 T70fs	Chloramphenicol	512	17000	-5.50159	-5.50159	17294	-4.23136	-4.23136
M. abscessus WhiB7 T70fs	Chloramphenicol	256	16689	-5.85737	-5.85737	17606	-3.88616	-3.88616
M. abscessus WhiB7 T70fs	Chloramphenicol	128	18253	-4.06816	-4.06816	20012	-1.22411	-1.22411
M. abscessus WhiB7 T70fs	Chloramphenicol	64	24620	3.21569	3.21569	25816	5.19754	5.19754
M. abscessus WhiB7 T70fs	Chloramphenicol	32	44495	25.9527	25.9527	54613	37.0591	37.0591
M. abscessus WhiB7 T70fs	Chloramphenicol	16	99002	88.3086	88.3086	83490	69.0092	69.0092
M. abscessus WhiB7 T70fs	Chloramphenicol	8	122861	115.603	100	127008	117.158	100
M. abscessus WhiB7 T70fs	Chloramphenicol	4	122513	115.205	100	122009	111.627	100
M. abscessus WhiB7 T70fs	Chloramphenicol	2	113393	104.772	100	111379	99.8661	99.8661
M. abscessus WhiB7 T70fs	Chloramphenicol	1	108088	98.703	98.703	109560	97.8535	97.8535
M. abscessus WhiB7 T70fs	Chloramphenicol	0.5	107134	97.6116	97.6116	106223	94.1614	94.1614
M. abscessus WhiB7 F24fs	Chloramphenicol	1024	17311	-2.90022	-2.90022	17498	-2.51719	-2.51719
M. abscessus WhiB7 F24fs	Chloramphenicol	512	17110	-3.13008	-3.13008	17630	-2.36807	-2.36807
M. abscessus WhiB7 F24fs	Chloramphenicol	256	17390	-2.80987	-2.80987	17374	-2.65727	-2.65727
M. abscessus WhiB7 F24fs	Chloramphenicol	128	17980	-2.13513	-2.13513	18536	-1.34455	-1.34455
M. abscessus WhiB7 F24fs	Chloramphenicol	64	25739	6.7382	6.7382	23694	4.48251	4.48251
M. abscessus WhiB7 F24fs	Chloramphenicol	32	38263	21.0609	21.0609	46977	30.7856	30.7856
M. abscessus WhiB7 F24fs	Chloramphenicol	16	93479	84.2069	84.2069	87090	76.1018	76.1018
M. abscessus WhiB7 F24fs	Chloramphenicol	8	115730	109.654	100	119819	113.076	100
M. abscessus WhiB7 F24fs	Chloramphenicol	4	117660	111.861	100	117889	110.896	100
M. abscessus WhiB7 F24fs	Chloramphenicol	2	118064	112.323	100	111612	103.805	100
M. abscessus WhiB7 F24fs	Chloramphenicol	1	111443	104.751	100	114167	106.691	100
M. abscessus WhiB7 F24fs	Chloramphenicol	0.5	116236	110.232	100	110281	102.301	100
M. abscessus Eis2 T258R	Chloramphenicol	1024	16949	-3.49023	-3.49023	18081	-2.56633	-2.56633
M. abscessus Eis2 T258R	Chloramphenicol	512	21503	1.43273	1.43273	25554	5.89129	5.89129
M. abscessus Eis2 T258R	Chloramphenicol	256	28608	9.11337	9.11337	28939	9.72229	9.72229
M. abscessus Eis2 T258R	Chloramphenicol	128	66254	49.8094	49.8094	89946	78.7674	78.7674
M. abscessus Eis2 T258R	Chloramphenicol	64	106182	92.9723	92.9723	92824	82.0246	82.0246
M. abscessus Eis2 T258R	Chloramphenicol	32	119794	107.687	100	116127	108.398	100
M. abscessus Eis2 T258R	Chloramphenicol	16	120377	108.317	100	118162	110.701	100
M. abscessus Eis2 T258R	Chloramphenicol	8	117081	104.754	100	113530	105.459	100
M. abscessus Eis2 T258R	Chloramphenicol	4	115238	102.762	100	116483	108.801	100
M. abscessus Eis2 T258R	Chloramphenicol	2	112262	99.5449	99.5449	108073	99.2827	99.2827
M. abscessus Eis2 T258R	Chloramphenicol	1	108101	95.0468	95.0468	102537	93.0173	93.0173
M. abscessus Eis2 T258R	Chloramphenicol	0.5	110871	98.0412	98.0412	107895	99.0813	99.0813
M. abscessus WhiB7 R76del	Chloramphenicol	1024	17602	-2.94554	-2.94554	17359	-2.57793	-2.57793
M. abscessus WhiB7 R76del	Chloramphenicol	512	17137	-3.47899	-3.47899	17565	-2.353	-2.353
M. abscessus WhiB7 R76del	Chloramphenicol	256	17635	-2.90768	-2.90768	17421	-2.51023	-2.51023
M. abscessus WhiB7 R76del	Chloramphenicol	128	19031	-1.3062	-1.3062	19530	-0.207415	-0.207415
M. abscessus WhiB7 R76del	Chloramphenicol	64	26152	6.86295	6.86295	25239	6.02623	6.02623
M. abscessus WhiB7 R76del	Chloramphenicol	32	39603	22.2938	22.2938	47840	30.7042	30.7042
M. abscessus WhiB7 R76del	Chloramphenicol	16	90387	80.5528	80.5528	83473	69.6119	69.6119
M. abscessus WhiB7 R76del	Chloramphenicol	8	124604	119.806	100	129632	120.013	100
M. abscessus WhiB7 R76del	Chloramphenicol	4	116720	110.762	100	122245	111.947	100
M. abscessus WhiB7 R76del	Chloramphenicol	2	117220	111.335	100	112616	101.433	100
M. abscessus WhiB7 R76del	Chloramphenicol	1	110612	103.755	100	112025	100.788	100
M. abscessus WhiB7 R76del	Chloramphenicol	0.5	100808	92.5077	92.5077	110509	99.1324	99.1324
M. abscessus WhiB7 L37P	Chloramphenicol	1024	15792	-2.99343	-2.99343	16853	-3.17933	-3.17933
M. abscessus WhiB7 L37P	Chloramphenicol	512	16453	-2.24997	-2.24997	17476	-2.48001	-2.48001
M. abscessus WhiB7 L37P	Chloramphenicol	256	16748	-1.91817	-1.91817	17735	-2.18929	-2.18929
M. abscessus WhiB7 L37P	Chloramphenicol	128	19066	0.689003	0.689003	21137	1.62944	1.62944
M. abscessus WhiB7 L37P	Chloramphenicol	64	30158	13.1647	13.1647	30161	11.7588	11.7588
M. abscessus WhiB7 L37P	Chloramphenicol	32	55414	41.5714	41.5714	65339	51.2459	51.2459
M. abscessus WhiB7 L37P	Chloramphenicol	16	116405	110.171	100	120146	112.767	100
M. abscessus WhiB7 L37P	Chloramphenicol	8	122420	116.936	100	130007	123.835	100
M. abscessus WhiB7 L37P	Chloramphenicol	4	114884	108.46	100	123699	116.755	100
M. abscessus WhiB7 L37P	Chloramphenicol	2	118568	112.604	100	115892	107.991	100
M. abscessus WhiB7 L37P	Chloramphenicol	1	117172	111.034	100	106878	97.8732	97.8732
M. abscessus WhiB7 L37P	Chloramphenicol	0.5	111266	104.391	100	106335	97.2637	97.2637
M. abscessus WhiB7 A51T	Chloramphenicol	1024	16698	-3.63007	-3.63007	18494	-3.00869	-3.00869
M. abscessus WhiB7 A51T	Chloramphenicol	512	17550	-2.57517	-2.57517	18432	-3.08432	-3.08432
M. abscessus WhiB7 A51T	Chloramphenicol	256	17794	-2.27307	-2.27307	18427	-3.09042	-3.09042
M. abscessus WhiB7 A51T	Chloramphenicol	128	32314	15.7047	15.7047	21468	0.619181	0.619181
M. abscessus WhiB7 A51T	Chloramphenicol	64	28841	11.4047	11.4047	30725	11.9114	11.9114
M. abscessus WhiB7 A51T	Chloramphenicol	32	50234	37.8922	37.8922	64353	52.9329	52.9329
M. abscessus WhiB7 A51T	Chloramphenicol	16	103151	103.411	100	103479	100.661	100
M. abscessus WhiB7 A51T	Chloramphenicol	8	117873	121.639	100	123167	124.678	100
M. abscessus WhiB7 A51T	Chloramphenicol	4	111446	113.681	100	123548	125.143	100
M. abscessus WhiB7 A51T	Chloramphenicol	2	110672	112.723	100	101565	98.3264	98.3264
M. abscessus WhiB7 A51T	Chloramphenicol	1	105886	106.797	100	106915	104.853	100
M. abscessus WhiB7 A51T	Chloramphenicol	0.5	110110	112.027	100	99891	96.2844	96.2844
M. abscessus Eis2 Y227D	Chloramphenicol	1024	20352	1.2112	1.2112	19474	0.247098	0.247098
M. abscessus Eis2 Y227D	Chloramphenicol	512	40848	26.1107	26.1107	38620	23.3954	23.3954
M. abscessus Eis2 Y227D	Chloramphenicol	256	58381	47.4106	47.4106	48786	35.6865	35.6865
M. abscessus Eis2 Y227D	Chloramphenicol	128	108590	108.407	100	114224	114.804	100
M. abscessus Eis2 Y227D	Chloramphenicol	64	118462	120.4	100	112726	112.993	100
M. abscessus Eis2 Y227D	Chloramphenicol	32	115862	117.241	100	118100	119.49	100
M. abscessus Eis2 Y227D	Chloramphenicol	16	117483	119.211	100	115635	116.51	100
M. abscessus Eis2 Y227D	Chloramphenicol	8	110874	111.182	100	109245	108.784	100
M. abscessus Eis2 Y227D	Chloramphenicol	4	106346	105.681	100	111145	111.081	100
M. abscessus Eis2 Y227D	Chloramphenicol	2	97419	94.8358	94.8358	101225	99.0874	99.0874
M. abscessus Eis2 Y227D	Chloramphenicol	1	109277	109.241	100	108086	107.383	100
M. abscessus Eis2 Y227D	Chloramphenicol	0.5	107248	106.777	100	111562	111.585	100
M. abscessus Eis2 E120fs	Chloramphenicol	1024	18400	-1.98493	-1.98493	18697	-1.79524	-1.79524
M. abscessus Eis2 E120fs	Chloramphenicol	512	32932	15.8252	15.8252	37475	21.5329	21.5329
M. abscessus Eis2 E120fs	Chloramphenicol	256	57917	46.4464	46.4464	47853	34.4256	34.4256
M. abscessus Eis2 E120fs	Chloramphenicol	128	104304	103.298	100	113563	116.058	100
M. abscessus Eis2 E120fs	Chloramphenicol	64	115445	116.952	100	115650	118.65	100
M. abscessus Eis2 E120fs	Chloramphenicol	32	112966	113.914	100	122202	126.79	100
M. abscessus Eis2 E120fs	Chloramphenicol	16	111822	112.512	100	113153	115.548	100
M. abscessus Eis2 E120fs	Chloramphenicol	8	111745	112.417	100	113665	116.185	100
M. abscessus Eis2 E120fs	Chloramphenicol	4	108701	108.686	100	113249	115.668	100
M. abscessus Eis2 E120fs	Chloramphenicol	2	107528	107.249	100	106820	107.681	100
M. abscessus Eis2 E120fs	Chloramphenicol	1	108013	107.843	100	110968	112.834	100
M. abscessus Eis2 E120fs	Chloramphenicol	0.5	105066	104.231	100	102800	102.687	100
M. abscessus Eis2 Y255*	Chloramphenicol	1024	17426	-5.2808	-5.2808	18723	-1.49613	-1.49613
M. abscessus Eis2 Y255*	Chloramphenicol	512	29320	9.43106	9.43106	34716	17.5703	17.5703
M. abscessus Eis2 Y255*	Chloramphenicol	256	49857	34.8336	34.8336	43784	28.381	28.381
M. abscessus Eis2 Y255*	Chloramphenicol	128	77553	69.0912	69.0912	103585	99.6742	99.6742
M. abscessus Eis2 Y255*	Chloramphenicol	64	110066	109.307	100	113488	111.48	100
M. abscessus Eis2 Y255*	Chloramphenicol	32	116446	117.198	100	117823	116.648	100
M. abscessus Eis2 Y255*	Chloramphenicol	16	112741	112.616	100	114787	113.029	100
M. abscessus Eis2 Y255*	Chloramphenicol	8	113787	113.91	100	103629	99.7267	99.7267
M. abscessus Eis2 Y255*	Chloramphenicol	4	109275	108.329	100	110617	108.058	100
M. abscessus Eis2 Y255*	Chloramphenicol	2	104194	102.044	100	107050	103.805	100
M. abscessus Eis2 Y255*	Chloramphenicol	1	102611	100.086	100	106599	103.267	100
M. abscessus Eis2 Y255*	Chloramphenicol	0.5	101377	98.5594	98.5594	107482	104.32	100
M. abscessus Eis2 Y284*	Chloramphenicol	1024	18423	-2.45142	-2.45142	17874	-2.46453	-2.46453
M. abscessus Eis2 Y284*	Chloramphenicol	512	25725	5.94262	5.94262	26762	7.62674	7.62674
M. abscessus Eis2 Y284*	Chloramphenicol	256	41454	24.024	24.024	37063	19.3223	19.3223
M. abscessus Eis2 Y284*	Chloramphenicol	128	86912	76.2804	76.2804	83303	71.8223	71.8223
M. abscessus Eis2 Y284*	Chloramphenicol	64	118762	112.894	100	114002	106.677	100
M. abscessus Eis2 Y284*	Chloramphenicol	32	119067	113.244	100	121794	115.524	100
M. abscessus Eis2 Y284*	Chloramphenicol	16	122338	117.004	100	118819	112.147	100
M. abscessus Eis2 Y284*	Chloramphenicol	8	113080	106.362	100	111008	103.278	100
M. abscessus Eis2 Y284*	Chloramphenicol	4	114332	107.801	100	113916	106.58	100
M. abscessus Eis2 Y284*	Chloramphenicol	2	107481	99.9256	99.9256	99339	90.0293	90.0293
M. abscessus Eis2 Y284*	Chloramphenicol	1	109406	102.138	100	108043	99.9117	99.9117
M. abscessus Eis2 Y284*	Chloramphenicol	0.5	108282	100.846	100	110022	102.159	100
M. abscessus ATCC19977	Chloramphenicol Amine	1024	17478	-2.92571	-2.92571	18055	-1.49532	-1.49532
M. abscessus ATCC19977	Chloramphenicol Amine	512	18586	-1.66585	-1.66585	19221	-0.169623	-0.169623
M. abscessus ATCC19977	Chloramphenicol Amine	256	25315	5.98543	5.98543	27754	9.53204	9.53204
M. abscessus ATCC19977	Chloramphenicol Amine	128	71432	58.4232	58.4232	74993	63.2408	63.2408
M. abscessus ATCC19977	Chloramphenicol Amine	64	127647	122.343	100	120853	115.382	100
M. abscessus ATCC19977	Chloramphenicol Amine	32	115585	108.628	100	116452	110.378	100
M. abscessus ATCC19977	Chloramphenicol Amine	16	108677	100.773	100	109778	102.79	100
M. abscessus ATCC19977	Chloramphenicol Amine	8	109804	102.054	100	105181	97.5633	97.5633
M. abscessus ATCC19977	Chloramphenicol Amine	4	110109	102.401	100	109484	102.456	100
M. abscessus ATCC19977	Chloramphenicol Amine	2	111775	104.296	100	103965	96.1807	96.1807
M. abscessus ATCC19977	Chloramphenicol Amine	1	109789	102.037	100	115053	108.787	100
M. abscessus ATCC19977	Chloramphenicol Amine	0.5	108078	100.092	100	103199	95.3098	95.3098
M. abscessus ΔwhiB7	Chloramphenicol Amine	1024	26940	4.44185	4.44185	26699	11.3263	11.3263
M. abscessus ΔwhiB7	Chloramphenicol Amine	512	41751	24.0918	24.0918	48381	39.8337	39.8337
M. abscessus ΔwhiB7	Chloramphenicol Amine	256	82088	77.6076	77.6076	91131	96.0413	96.0413
M. abscessus ΔwhiB7	Chloramphenicol Amine	128	127367	137.68	100	119938	133.917	100
M. abscessus ΔwhiB7	Chloramphenicol Amine	64	112646	118.149	100	113331	125.23	100
M. abscessus ΔwhiB7	Chloramphenicol Amine	32	99783	101.084	100	101335	109.458	100
M. abscessus ΔwhiB7	Chloramphenicol Amine	16	102336	104.471	100	87925	91.8261	91.8261
M. abscessus ΔwhiB7	Chloramphenicol Amine	8	93131	92.2586	92.2586	91141	96.0545	96.0545
M. abscessus ΔwhiB7	Chloramphenicol Amine	4	96846	97.1873	97.1873	86803	90.3509	90.3509
M. abscessus ΔwhiB7	Chloramphenicol Amine	2	96684	96.9724	96.9724	93414	99.043	99.043
M. abscessus ΔwhiB7	Chloramphenicol Amine	1	97728	98.3575	98.3575	93791	99.5387	99.5387
M. abscessus ΔwhiB7	Chloramphenicol Amine	0.5	99049	100.11	100	91333	96.3069	96.3069
M. abscessus Δeis2	Chloramphenicol Amine	1024	110777	97.068	97.068	97470	83.6383	83.6383
M. abscessus Δeis2	Chloramphenicol Amine	512	124242	111.536	100	119363	107.525	100
M. abscessus Δeis2	Chloramphenicol Amine	256	121524	108.615	100	109011	96.2302	96.2302
M. abscessus Δeis2	Chloramphenicol Amine	128	109513	95.7099	95.7099	110268	97.6017	97.6017
M. abscessus Δeis2	Chloramphenicol Amine	64	104955	90.8125	90.8125	105795	92.7214	92.7214
M. abscessus Δeis2	Chloramphenicol Amine	32	99882	85.3617	85.3617	102896	89.5584	89.5584
M. abscessus Δeis2	Chloramphenicol Amine	16	101013	86.5769	86.5769	105340	92.225	92.225
M. abscessus Δeis2	Chloramphenicol Amine	8	103546	89.2985	89.2985	113165	100.763	100
M. abscessus Δeis2	Chloramphenicol Amine	4	110615	96.894	96.894	109372	96.6241	96.6241
M. abscessus Δeis2	Chloramphenicol Amine	2	110046	96.2826	96.2826	113385	101.003	100
M. abscessus Δeis2	Chloramphenicol Amine	1	111690	98.049	98.049	116142	104.011	100
M. abscessus Δeis2	Chloramphenicol Amine	0.5	108739	94.8783	94.8783	107773	94.8795	94.8795
M. abscessus WhiB7 T70fs	Chloramphenicol Amine	1024	24889	3.52342	3.52342	24446	3.68175	3.68175
M. abscessus WhiB7 T70fs	Chloramphenicol Amine	512	56853	40.0902	40.0902	39865	20.7416	20.7416
M. abscessus WhiB7 T70fs	Chloramphenicol Amine	256	109961	100.846	100	123260	113.011	100
M. abscessus WhiB7 T70fs	Chloramphenicol Amine	128	123072	115.845	100	128961	119.319	100
M. abscessus WhiB7 T70fs	Chloramphenicol Amine	64	111878	103.039	100	116407	105.429	100
M. abscessus WhiB7 T70fs	Chloramphenicol Amine	32	114831	106.417	100	104730	92.5095	92.5095
M. abscessus WhiB7 T70fs	Chloramphenicol Amine	16	106358	96.7239	96.7239	102065	89.5609	89.5609
M. abscessus WhiB7 T70fs	Chloramphenicol Amine	8	114251	105.753	100	96230	83.1049	83.1049
M. abscessus WhiB7 T70fs	Chloramphenicol Amine	4	111108	102.158	100	111796	100.327	100
M. abscessus WhiB7 T70fs	Chloramphenicol Amine	2	109603	100.436	100	106324	94.2731	94.2731
M. abscessus WhiB7 T70fs	Chloramphenicol Amine	1	111325	102.406	100	117693	106.852	100
M. abscessus WhiB7 T70fs	Chloramphenicol Amine	0.5	105095	95.279	95.279	106942	94.9569	94.9569
M. abscessus WhiB7 F24fs	Chloramphenicol Amine	1024	24693	5.54197	5.54197	26912	8.11793	8.11793
M. abscessus WhiB7 F24fs	Chloramphenicol Amine	512	53182	38.1225	38.1225	50713	35.0062	35.0062
M. abscessus WhiB7 F24fs	Chloramphenicol Amine	256	82027	71.1102	71.1102	113169	105.564	100
M. abscessus WhiB7 F24fs	Chloramphenicol Amine	128	121092	115.786	100	126325	120.426	100
M. abscessus WhiB7 F24fs	Chloramphenicol Amine	64	113370	106.955	100	115282	107.951	100
M. abscessus WhiB7 F24fs	Chloramphenicol Amine	32	107770	100.55	100	99184	89.7646	89.7646
M. abscessus WhiB7 F24fs	Chloramphenicol Amine	16	106571	99.1791	99.1791	109881	101.849	100
M. abscessus WhiB7 F24fs	Chloramphenicol Amine	8	109167	102.148	100	109687	101.63	100
M. abscessus WhiB7 F24fs	Chloramphenicol Amine	4	99826	91.4654	91.4654	113430	105.858	100
M. abscessus WhiB7 F24fs	Chloramphenicol Amine	2	113518	107.124	100	110642	102.709	100
M. abscessus WhiB7 F24fs	Chloramphenicol Amine	1	97233	88.5	88.5	116736	109.593	100
M. abscessus WhiB7 F24fs	Chloramphenicol Amine	0.5	112629	106.107	100	107020	98.617	98.617
M. abscessus Eis2 T258R	Chloramphenicol Amine	1024	89155	74.5658	74.5658	78204	65.4783	65.4783
M. abscessus Eis2 T258R	Chloramphenicol Amine	512	115852	103.426	100	122077	115.132	100
M. abscessus Eis2 T258R	Chloramphenicol Amine	256	119239	107.087	100	111684	103.37	100
M. abscessus Eis2 T258R	Chloramphenicol Amine	128	106638	93.4652	93.4652	108805	100.111	100
M. abscessus Eis2 T258R	Chloramphenicol Amine	64	108345	95.3105	95.3105	110251	101.748	100
M. abscessus Eis2 T258R	Chloramphenicol Amine	32	103352	89.913	89.913	103791	94.4366	94.4366
M. abscessus Eis2 T258R	Chloramphenicol Amine	16	110784	97.9471	97.9471	109396	100.78	100
M. abscessus Eis2 T258R	Chloramphenicol Amine	8	109403	96.4543	96.4543	102827	93.3456	93.3456
M. abscessus Eis2 T258R	Chloramphenicol Amine	4	111740	98.9806	98.9806	112250	104.01	100
M. abscessus Eis2 T258R	Chloramphenicol Amine	2	111128	98.319	98.319	103826	94.4762	94.4762
M. abscessus Eis2 T258R	Chloramphenicol Amine	1	106494	93.3096	93.3096	117541	109.998	100
M. abscessus Eis2 T258R	Chloramphenicol Amine	0.5	108085	95.0295	95.0295	105799	96.7091	96.7091
M. abscessus WhiB7 R76del	Chloramphenicol Amine	1024	24463	4.92535	4.92535	21994	2.48302	2.48302
M. abscessus WhiB7 R76del	Chloramphenicol Amine	512	50813	35.1539	35.1539	32661	14.1303	14.1303
M. abscessus WhiB7 R76del	Chloramphenicol Amine	256	104555	96.8063	96.8063	88736	75.3585	75.3585
M. abscessus WhiB7 R76del	Chloramphenicol Amine	128	124011	119.126	100	127716	117.921	100
M. abscessus WhiB7 R76del	Chloramphenicol Amine	64	113105	106.615	100	113400	102.289	100
M. abscessus WhiB7 R76del	Chloramphenicol Amine	32	115419	109.269	100	111109	99.7876	99.7876
M. abscessus WhiB7 R76del	Chloramphenicol Amine	16	112484	105.902	100	110712	99.3541	99.3541
M. abscessus WhiB7 R76del	Chloramphenicol Amine	8	113724	107.325	100	109260	97.7687	97.7687
M. abscessus WhiB7 R76del	Chloramphenicol Amine	4	107624	100.327	100	115040	104.08	100
M. abscessus WhiB7 R76del	Chloramphenicol Amine	2	113087	106.594	100	111681	100.412	100
M. abscessus WhiB7 R76del	Chloramphenicol Amine	1	115252	109.078	100	116580	105.761	100
M. abscessus WhiB7 R76del	Chloramphenicol Amine	0.5	109402	102.367	100	109454	97.9805	97.9805
M. abscessus WhiB7 L37P	Chloramphenicol Amine	1024	18787	0.375198	0.375198	19370	-0.354007	-0.354007
M. abscessus WhiB7 L37P	Chloramphenicol Amine	512	30176	13.185	13.185	26102	7.20263	7.20263
M. abscessus WhiB7 L37P	Chloramphenicol Amine	256	52471	38.2613	38.2613	67079	53.1991	53.1991
M. abscessus WhiB7 L37P	Chloramphenicol Amine	128	124348	119.105	100	126124	119.477	100
M. abscessus WhiB7 L37P	Chloramphenicol Amine	64	116618	110.411	100	111068	102.576	100
M. abscessus WhiB7 L37P	Chloramphenicol Amine	32	110602	103.644	100	111511	103.074	100
M. abscessus WhiB7 L37P	Chloramphenicol Amine	16	108370	101.134	100	112283	103.94	100
M. abscessus WhiB7 L37P	Chloramphenicol Amine	8	103900	96.1061	96.1061	118262	110.652	100
M. abscessus WhiB7 L37P	Chloramphenicol Amine	4	110277	103.279	100	116551	108.731	100
M. abscessus WhiB7 L37P	Chloramphenicol Amine	2	113107	106.462	100	106155	97.0617	97.0617
M. abscessus WhiB7 L37P	Chloramphenicol Amine	1	108151	100.887	100	103102	93.6347	93.6347
M. abscessus WhiB7 L37P	Chloramphenicol Amine	0.5	118957	113.041	100	102259	92.6884	92.6884
M. abscessus WhiB7 A51T	Chloramphenicol Amine	1024	53698	42.1811	42.1811	53460	39.645	39.645
M. abscessus WhiB7 A51T	Chloramphenicol Amine	512	124901	130.34	100	130132	133.174	100
M. abscessus WhiB7 A51T	Chloramphenicol Amine	256	121583	126.232	100	118105	118.503	100
M. abscessus WhiB7 A51T	Chloramphenicol Amine	128	117082	120.659	100	119922	120.719	100
M. abscessus WhiB7 A51T	Chloramphenicol Amine	64	110544	112.564	100	112754	111.975	100
M. abscessus WhiB7 A51T	Chloramphenicol Amine	32	107404	108.677	100	99169	95.4036	95.4036
M. abscessus WhiB7 A51T	Chloramphenicol Amine	16	96507	95.1846	95.1846	104268	101.624	100
M. abscessus WhiB7 A51T	Chloramphenicol Amine	8	103372	103.684	100	96309	91.9148	91.9148
M. abscessus WhiB7 A51T	Chloramphenicol Amine	4	102865	103.057	100	106774	104.681	100
M. abscessus WhiB7 A51T	Chloramphenicol Amine	2	96009	94.568	94.568	98677	94.8034	94.8034
M. abscessus WhiB7 A51T	Chloramphenicol Amine	1	106068	107.022	100	107063	105.033	100
M. abscessus WhiB7 A51T	Chloramphenicol Amine	0.5	104062	104.539	100	98774	94.9218	94.9218
M. abscessus Eis2 Y227D	Chloramphenicol Amine	1024	90274	86.1558	86.1558	102270	100.351	100
M. abscessus Eis2 Y227D	Chloramphenicol Amine	512	115667	117.004	100	118016	119.388	100
M. abscessus Eis2 Y227D	Chloramphenicol Amine	256	111761	112.259	100	110178	109.912	100
M. abscessus Eis2 Y227D	Chloramphenicol Amine	128	107040	106.524	100	106900	105.949	100
M. abscessus Eis2 Y227D	Chloramphenicol Amine	64	102720	101.276	100	103226	101.507	100
M. abscessus Eis2 Y227D	Chloramphenicol Amine	32	104672	103.647	100	100355	98.0355	98.0355
M. abscessus Eis2 Y227D	Chloramphenicol Amine	16	103909	102.72	100	104228	102.718	100
M. abscessus Eis2 Y227D	Chloramphenicol Amine	8	108268	108.016	100	104696	103.284	100
M. abscessus Eis2 Y227D	Chloramphenicol Amine	4	102258	100.714	100	108561	107.957	100
M. abscessus Eis2 Y227D	Chloramphenicol Amine	2	108724	108.57	100	99199	96.6379	96.6379
M. abscessus Eis2 Y227D	Chloramphenicol Amine	1	110114	110.258	100	101689	99.6484	99.6484
M. abscessus Eis2 Y227D	Chloramphenicol Amine	0.5	114888	116.058	100	110919	110.808	100
M. abscessus Eis2 E120fs	Chloramphenicol Amine	1024	97403	94.8398	94.8398	92949	90.4488	90.4488
M. abscessus Eis2 E120fs	Chloramphenicol Amine	512	114915	116.302	100	115795	118.831	100
M. abscessus Eis2 E120fs	Chloramphenicol Amine	256	112523	113.371	100	113157	115.553	100
M. abscessus Eis2 E120fs	Chloramphenicol Amine	128	105388	104.626	100	108887	110.249	100
M. abscessus Eis2 E120fs	Chloramphenicol Amine	64	104316	103.312	100	106414	107.177	100
M. abscessus Eis2 E120fs	Chloramphenicol Amine	32	96679	93.9525	93.9525	102438	102.237	100
M. abscessus Eis2 E120fs	Chloramphenicol Amine	16	98955	96.7419	96.7419	104735	105.091	100
M. abscessus Eis2 E120fs	Chloramphenicol Amine	8	107117	106.745	100	99980	99.1835	99.1835
M. abscessus Eis2 E120fs	Chloramphenicol Amine	4	105280	104.494	100	92104	89.3991	89.3991
M. abscessus Eis2 E120fs	Chloramphenicol Amine	2	107726	107.492	100	103325	103.339	100
M. abscessus Eis2 E120fs	Chloramphenicol Amine	1	105882	105.232	100	118760	122.514	100
M. abscessus Eis2 E120fs	Chloramphenicol Amine	0.5	107292	106.96	100	106063	106.74	100
M. abscessus Eis2 Y255*	Chloramphenicol Amine	1024	76604	67.9173	67.9173	91669	85.4683	85.4683
M. abscessus Eis2 Y255*	Chloramphenicol Amine	512	109172	108.201	100	116446	115.007	100
M. abscessus Eis2 Y255*	Chloramphenicol Amine	256	109869	109.063	100	108729	105.807	100
M. abscessus Eis2 Y255*	Chloramphenicol Amine	128	106495	104.89	100	109870	107.167	100
M. abscessus Eis2 Y255*	Chloramphenicol Amine	64	102012	99.3448	99.3448	106255	102.857	100
M. abscessus Eis2 Y255*	Chloramphenicol Amine	32	100900	97.9694	97.9694	105350	101.778	100
M. abscessus Eis2 Y255*	Chloramphenicol Amine	16	103595	101.303	100	102722	98.6454	98.6454
M. abscessus Eis2 Y255*	Chloramphenicol Amine	8	104967	103	100	110356	107.746	100
M. abscessus Eis2 Y255*	Chloramphenicol Amine	4	107316	105.905	100	107627	104.493	100
M. abscessus Eis2 Y255*	Chloramphenicol Amine	2	99893	96.7238	96.7238	109763	107.039	100
M. abscessus Eis2 Y255*	Chloramphenicol Amine	1	105053	103.106	100	106078	102.646	100
M. abscessus Eis2 Y255*	Chloramphenicol Amine	0.5	103685	101.414	100	105790	102.303	100
M. abscessus Eis2 Y284*	Chloramphenicol Amine	1024	99085	90.2739	90.2739	95729	85.9306	85.9306
M. abscessus Eis2 Y284*	Chloramphenicol Amine	512	115879	109.58	100	116883	109.948	100
M. abscessus Eis2 Y284*	Chloramphenicol Amine	256	113462	106.801	100	114765	107.544	100
M. abscessus Eis2 Y284*	Chloramphenicol Amine	128	109250	101.959	100	111203	103.499	100
M. abscessus Eis2 Y284*	Chloramphenicol Amine	64	105695	97.8725	97.8725	108686	100.642	100
M. abscessus Eis2 Y284*	Chloramphenicol Amine	32	107388	99.8187	99.8187	106280	97.91	97.91
M. abscessus Eis2 Y284*	Chloramphenicol Amine	16	103348	95.1745	95.1745	109949	102.076	100
M. abscessus Eis2 Y284*	Chloramphenicol Amine	8	108156	100.702	100	106404	98.0508	98.0508
M. abscessus Eis2 Y284*	Chloramphenicol Amine	4	104880	96.9356	96.9356	114354	107.077	100
M. abscessus Eis2 Y284*	Chloramphenicol Amine	2	112676	105.897	100	111000	103.269	100
M. abscessus Eis2 Y284*	Chloramphenicol Amine	1	111420	104.454	100	114690	107.459	100
M. abscessus Eis2 Y284*	Chloramphenicol Amine	0.5	112727	105.956	100	108307	100.211	100
M. abscessus ATCC19977	Clarithromycin	64	18501	-1.7625	-1.7625	18919	-0.512984	-0.512984
M. abscessus ATCC19977	Clarithromycin	32	17891	-2.4561	-2.4561	16350	-3.43383	-3.43383
M. abscessus ATCC19977	Clarithromycin	16	17442	-2.96664	-2.96664	17340	-2.30824	-2.30824
M. abscessus ATCC19977	Clarithromycin	8	17573	-2.81769	-2.81769	17095	-2.5868	-2.5868
M. abscessus ATCC19977	Clarithromycin	4	17362	-3.05761	-3.05761	17568	-2.04901	-2.04901
M. abscessus ATCC19977	Clarithromycin	2	17262	-3.17131	-3.17131	16992	-2.7039	-2.7039
M. abscessus ATCC19977	Clarithromycin	1	17540	-2.85521	-2.85521	17685	-1.91599	-1.91599
M. abscessus ATCC19977	Clarithromycin	0.5	19018	-1.17464	-1.17464	17711	-1.88643	-1.88643
M. abscessus ATCC19977	Clarithromycin	0.25	19937	-0.129679	-0.129679	22459	3.51185	3.51185
M. abscessus ATCC19977	Clarithromycin	0.125	24850	5.45669	5.45669	25997	7.5344	7.5344
M. abscessus ATCC19977	Clarithromycin	0.0625	43990	27.22	27.22	85586	75.2846	75.2846
M. abscessus ATCC19977	Clarithromycin	0.03125	127445	122.113	100	126809	122.153	100
M. abscessus ΔwhiB7	Clarithromycin	64	18501	-6.75431	-6.75431	17384	-0.921047	-0.921047
M. abscessus ΔwhiB7	Clarithromycin	32	17511	-8.06776	-8.06776	16628	-1.91503	-1.91503
M. abscessus ΔwhiB7	Clarithromycin	16	17246	-8.41934	-8.41934	16551	-2.01627	-2.01627
M. abscessus ΔwhiB7	Clarithromycin	8	17283	-8.37026	-8.37026	16194	-2.48566	-2.48566
M. abscessus ΔwhiB7	Clarithromycin	4	17150	-8.54671	-8.54671	16419	-2.18983	-2.18983
M. abscessus ΔwhiB7	Clarithromycin	2	17133	-8.56926	-8.56926	15345	-3.60192	-3.60192
M. abscessus ΔwhiB7	Clarithromycin	1	17160	-8.53344	-8.53344	15259	-3.71499	-3.71499
M. abscessus ΔwhiB7	Clarithromycin	0.5	18286	-7.03956	-7.03956	16800	-1.68889	-1.68889
M. abscessus ΔwhiB7	Clarithromycin	0.25	18380	-6.91485	-6.91485	17129	-1.25632	-1.25632
M. abscessus ΔwhiB7	Clarithromycin	0.125	32745	12.1434	12.1434	22107	5.28874	5.28874
M. abscessus ΔwhiB7	Clarithromycin	0.0625	66707	57.2014	57.2014	55399	49.061	49.061
M. abscessus ΔwhiB7	Clarithromycin	0.03125	116213	122.882	100	107139	117.089	100
M. abscessus Δeis2	Clarithromycin	64	18753	-1.8091	-1.8091	18842	-2.14962	-2.14962
M. abscessus Δeis2	Clarithromycin	32	17528	-3.12533	-3.12533	17400	-3.72293	-3.72293
M. abscessus Δeis2	Clarithromycin	16	17018	-3.67331	-3.67331	16801	-4.37647	-4.37647
M. abscessus Δeis2	Clarithromycin	8	17258	-3.41544	-3.41544	16999	-4.16044	-4.16044
M. abscessus Δeis2	Clarithromycin	4	16800	-3.90754	-3.90754	16854	-4.31865	-4.31865
M. abscessus Δeis2	Clarithromycin	2	17426	-3.23493	-3.23493	17059	-4.09498	-4.09498
M. abscessus Δeis2	Clarithromycin	1	17146	-3.53578	-3.53578	16534	-4.66779	-4.66779
M. abscessus Δeis2	Clarithromycin	0.5	18226	-2.37535	-2.37535	17636	-3.46544	-3.46544
M. abscessus Δeis2	Clarithromycin	0.25	19297	-1.22459	-1.22459	19103	-1.86485	-1.86485
M. abscessus Δeis2	Clarithromycin	0.125	22978	2.73054	2.73054	51909	33.9285	33.9285
M. abscessus Δeis2	Clarithromycin	0.0625	64519	47.3651	47.3651	80272	64.8743	64.8743
M. abscessus Δeis2	Clarithromycin	0.03125	130197	117.934	100	134020	123.517	100
M. abscessus WhiB7 T70fs	Clarithromycin	64	18603	-3.66776	-3.66776	18933	-2.41794	-2.41794
M. abscessus WhiB7 T70fs	Clarithromycin	32	16972	-5.53362	-5.53362	17999	-3.45134	-3.45134
M. abscessus WhiB7 T70fs	Clarithromycin	16	16833	-5.69263	-5.69263	17549	-3.94922	-3.94922
M. abscessus WhiB7 T70fs	Clarithromycin	8	16716	-5.82648	-5.82648	17127	-4.41613	-4.41613
M. abscessus WhiB7 T70fs	Clarithromycin	4	16317	-6.28294	-6.28294	16738	-4.84653	-4.84653
M. abscessus WhiB7 T70fs	Clarithromycin	2	17217	-5.25334	-5.25334	17324	-4.19817	-4.19817
M. abscessus WhiB7 T70fs	Clarithromycin	1	17038	-5.45811	-5.45811	17725	-3.75449	-3.75449
M. abscessus WhiB7 T70fs	Clarithromycin	0.5	17494	-4.93645	-4.93645	18148	-3.28648	-3.28648
M. abscessus WhiB7 T70fs	Clarithromycin	0.25	17686	-4.7168	-4.7168	17278	-4.24906	-4.24906
M. abscessus WhiB7 T70fs	Clarithromycin	0.125	19827	-2.2675	-2.2675	21952	0.922339	0.922339
M. abscessus WhiB7 T70fs	Clarithromycin	0.0625	38241	18.7981	18.7981	35769	16.2097	16.2097
M. abscessus WhiB7 T70fs	Clarithromycin	0.03125	122245	114.899	100	133494	124.335	100
M. abscessus WhiB7 F24fs	Clarithromycin	64	18643	-1.37692	-1.37692	18844	-0.996595	-0.996595
M. abscessus WhiB7 F24fs	Clarithromycin	32	17258	-2.96083	-2.96083	17938	-2.02012	-2.02012
M. abscessus WhiB7 F24fs	Clarithromycin	16	17065	-3.18155	-3.18155	18028	-1.91844	-1.91844
M. abscessus WhiB7 F24fs	Clarithromycin	8	17127	-3.11064	-3.11064	18296	-1.61568	-1.61568
M. abscessus WhiB7 F24fs	Clarithromycin	4	16482	-3.84827	-3.84827	17663	-2.33079	-2.33079
M. abscessus WhiB7 F24fs	Clarithromycin	2	17290	-2.92423	-2.92423	16954	-3.13175	-3.13175
M. abscessus WhiB7 F24fs	Clarithromycin	1	17083	-3.16096	-3.16096	16755	-3.35657	-3.35657
M. abscessus WhiB7 F24fs	Clarithromycin	0.5	17912	-2.2129	-2.2129	18236	-1.68346	-1.68346
M. abscessus WhiB7 F24fs	Clarithromycin	0.25	18188	-1.89726	-1.89726	18212	-1.71057	-1.71057
M. abscessus WhiB7 F24fs	Clarithromycin	0.125	20613	0.876011	0.876011	20871	1.29333	1.29333
M. abscessus WhiB7 F24fs	Clarithromycin	0.0625	57131	42.6387	42.6387	41897	25.0467	25.0467
M. abscessus WhiB7 F24fs	Clarithromycin	0.03125	121703	116.484	100	132156	127.013	100
M. abscessus Eis2 T258R	Clarithromycin	64	18431	-1.88816	-1.88816	18569	-2.01404	-2.01404
M. abscessus Eis2 T258R	Clarithromycin	32	16818	-3.63184	-3.63184	17631	-3.07562	-3.07562
M. abscessus Eis2 T258R	Clarithromycin	16	16861	-3.58536	-3.58536	17590	-3.12203	-3.12203
M. abscessus Eis2 T258R	Clarithromycin	8	16955	-3.48374	-3.48374	18124	-2.51767	-2.51767
M. abscessus Eis2 T258R	Clarithromycin	4	17201	-3.21781	-3.21781	17267	-3.48758	-3.48758
M. abscessus Eis2 T258R	Clarithromycin	2	16671	-3.79075	-3.79075	17284	-3.46834	-3.46834
M. abscessus Eis2 T258R	Clarithromycin	1	16931	-3.50969	-3.50969	18028	-2.62632	-2.62632
M. abscessus Eis2 T258R	Clarithromycin	0.5	19053	-1.21576	-1.21576	19143	-1.36441	-1.36441
M. abscessus Eis2 T258R	Clarithromycin	0.25	20570	0.424141	0.424141	21010	0.748583	0.748583
M. abscessus Eis2 T258R	Clarithromycin	0.125	31265	11.9856	11.9856	32537	13.7943	13.7943
M. abscessus Eis2 T258R	Clarithromycin	0.0625	86468	71.6611	71.6611	66918	52.7053	52.7053
M. abscessus Eis2 T258R	Clarithromycin	0.03125	123249	111.422	100	133458	128.012	100
M. abscessus WhiB7 R76del	Clarithromycin	64	18890	-1.46796	-1.46796	18839	-0.961917	-0.961917
M. abscessus WhiB7 R76del	Clarithromycin	32	17653	-2.88703	-2.88703	17601	-2.31369	-2.31369
M. abscessus WhiB7 R76del	Clarithromycin	16	17513	-3.04764	-3.04764	17410	-2.52224	-2.52224
M. abscessus WhiB7 R76del	Clarithromycin	8	17576	-2.97537	-2.97537	17255	-2.69148	-2.69148
M. abscessus WhiB7 R76del	Clarithromycin	4	17439	-3.13253	-3.13253	17437	-2.49276	-2.49276
M. abscessus WhiB7 R76del	Clarithromycin	2	17591	-2.95816	-2.95816	16845	-3.13916	-3.13916
M. abscessus WhiB7 R76del	Clarithromycin	1	17014	-3.62009	-3.62009	17107	-2.85309	-2.85309
M. abscessus WhiB7 R76del	Clarithromycin	0.5	18303	-2.14136	-2.14136	18217	-1.64108	-1.64108
M. abscessus WhiB7 R76del	Clarithromycin	0.25	17685	-2.85032	-2.85032	18737	-1.07329	-1.07329
M. abscessus WhiB7 R76del	Clarithromycin	0.125	20069	-0.115418	-0.115418	25526	6.33961	6.33961
M. abscessus WhiB7 R76del	Clarithromycin	0.0625	63202	49.3664	49.3664	57044	40.7541	40.7541
M. abscessus WhiB7 R76del	Clarithromycin	0.03125	122469	117.357	100	135111	125.995	100
M. abscessus WhiB7 L37P	Clarithromycin	64	17386	-1.20058	-1.20058	18628	-1.1869	-1.1869
M. abscessus WhiB7 L37P	Clarithromycin	32	16387	-2.3242	-2.3242	17042	-2.96717	-2.96717
M. abscessus WhiB7 L37P	Clarithromycin	16	16171	-2.56715	-2.56715	17308	-2.66859	-2.66859
M. abscessus WhiB7 L37P	Clarithromycin	8	15771	-3.01705	-3.01705	16978	-3.03901	-3.03901
M. abscessus WhiB7 L37P	Clarithromycin	4	15138	-3.72902	-3.72902	16703	-3.3477	-3.3477
M. abscessus WhiB7 L37P	Clarithromycin	2	16498	-2.19936	-2.19936	16635	-3.42403	-3.42403
M. abscessus WhiB7 L37P	Clarithromycin	1	16217	-2.51541	-2.51541	17248	-2.73594	-2.73594
M. abscessus WhiB7 L37P	Clarithromycin	0.5	17022	-1.60999	-1.60999	17929	-1.97152	-1.97152
M. abscessus WhiB7 L37P	Clarithromycin	0.25	16887	-1.76183	-1.76183	18460	-1.37548	-1.37548
M. abscessus WhiB7 L37P	Clarithromycin	0.125	19452	1.12316	1.12316	21887	2.47131	2.47131
M. abscessus WhiB7 L37P	Clarithromycin	0.0625	77386	66.2844	66.2844	53321	37.7558	37.7558
M. abscessus WhiB7 L37P	Clarithromycin	0.03125	119699	113.876	100	133463	127.715	100
M. abscessus WhiB7 A51T	Clarithromycin	64	18857	-0.956927	-0.956927	19444	-1.84982	-1.84982
M. abscessus WhiB7 A51T	Clarithromycin	32	17308	-2.8748	-2.8748	18379	-3.14897	-3.14897
M. abscessus WhiB7 A51T	Clarithromycin	16	17647	-2.45507	-2.45507	18262	-3.29169	-3.29169
M. abscessus WhiB7 A51T	Clarithromycin	8	17543	-2.58384	-2.58384	17737	-3.93212	-3.93212
M. abscessus WhiB7 A51T	Clarithromycin	4	17189	-3.02214	-3.02214	18163	-3.41246	-3.41246
M. abscessus WhiB7 A51T	Clarithromycin	2	18022	-1.99077	-1.99077	17718	-3.9553	-3.9553
M. abscessus WhiB7 A51T	Clarithromycin	1	17222	-2.98128	-2.98128	18313	-3.22948	-3.22948
M. abscessus WhiB7 A51T	Clarithromycin	0.5	18360	-1.57228	-1.57228	19735	-1.49484	-1.49484
M. abscessus WhiB7 A51T	Clarithromycin	0.25	20456	1.02286	1.02286	19097	-2.27311	-2.27311
M. abscessus WhiB7 A51T	Clarithromycin	0.125	20581	1.17762	1.17762	33036	14.7305	14.7305
M. abscessus WhiB7 A51T	Clarithromycin	0.0625	66514	58.0491	58.0491	53796	40.0549	40.0549
M. abscessus WhiB7 A51T	Clarithromycin	0.03125	120528	124.926	100	134786	138.851	100
M. abscessus Eis2 Y227D	Clarithromycin	64	19271	-0.102047	-0.102047	19153	-0.141004	-0.141004
M. abscessus Eis2 Y227D	Clarithromycin	32	18251	-1.34119	-1.34119	17966	-1.57614	-1.57614
M. abscessus Eis2 Y227D	Clarithromycin	16	18072	-1.55865	-1.55865	18286	-1.18924	-1.18924
M. abscessus Eis2 Y227D	Clarithromycin	8	17439	-2.32765	-2.32765	18325	-1.14209	-1.14209
M. abscessus Eis2 Y227D	Clarithromycin	4	17511	-2.24018	-2.24018	17806	-1.76958	-1.76958
M. abscessus Eis2 Y227D	Clarithromycin	2	18463	-1.08364	-1.08364	18393	-1.05988	-1.05988
M. abscessus Eis2 Y227D	Clarithromycin	1	17235	-2.57548	-2.57548	18692	-0.698372	-0.698372
M. abscessus Eis2 Y227D	Clarithromycin	0.5	19990	0.771428	0.771428	19884	0.742804	0.742804
M. abscessus Eis2 Y227D	Clarithromycin	0.25	22453	3.7636	3.7636	21571	2.78246	2.78246
M. abscessus Eis2 Y227D	Clarithromycin	0.125	39335	24.2726	24.2726	39980	25.0397	25.0397
M. abscessus Eis2 Y227D	Clarithromycin	0.0625	94267	91.0066	91.0066	82445	76.3816	76.3816
M. abscessus Eis2 Y227D	Clarithromycin	0.03125	121875	124.546	100	122629	124.966	100
M. abscessus Eis2 E120fs	Clarithromycin	64	18894	-1.3795	-1.3795	19138	-1.24738	-1.24738
M. abscessus Eis2 E120fs	Clarithromycin	32	17902	-2.59528	-2.59528	18363	-2.21017	-2.21017
M. abscessus Eis2 E120fs	Clarithromycin	16	17659	-2.89309	-2.89309	17435	-3.36304	-3.36304
M. abscessus Eis2 E120fs	Clarithromycin	8	17477	-3.11615	-3.11615	17600	-3.15806	-3.15806
M. abscessus Eis2 E120fs	Clarithromycin	4	17281	-3.35636	-3.35636	17671	-3.06985	-3.06985
M. abscessus Eis2 E120fs	Clarithromycin	2	17302	-3.33063	-3.33063	17926	-2.75306	-2.75306
M. abscessus Eis2 E120fs	Clarithromycin	1	17611	-2.95192	-2.95192	18911	-1.52939	-1.52939
M. abscessus Eis2 E120fs	Clarithromycin	0.5	19744	-0.33775	-0.33775	20649	0.629748	0.629748
M. abscessus Eis2 E120fs	Clarithromycin	0.25	21579	1.9112	1.9112	27722	9.41661	9.41661
M. abscessus Eis2 E120fs	Clarithromycin	0.125	54118	41.7905	41.7905	43327	28.8029	28.8029
M. abscessus Eis2 E120fs	Clarithromycin	0.0625	96100	93.2429	93.2429	120357	124.498	100
M. abscessus Eis2 E120fs	Clarithromycin	0.03125	122334	125.395	100	130803	137.475	100
M. abscessus Eis2 Y255*	Clarithromycin	64	17940	-4.64503	-4.64503	18953	-1.22193	-1.22193
M. abscessus Eis2 Y255*	Clarithromycin	32	16947	-5.87328	-5.87328	18070	-2.27462	-2.27462
M. abscessus Eis2 Y255*	Clarithromycin	16	16797	-6.05882	-6.05882	17638	-2.78964	-2.78964
M. abscessus Eis2 Y255*	Clarithromycin	8	16249	-6.73665	-6.73665	18141	-2.18998	-2.18998
M. abscessus Eis2 Y255*	Clarithromycin	4	16899	-5.93265	-5.93265	17523	-2.92674	-2.92674
M. abscessus Eis2 Y255*	Clarithromycin	2	16645	-6.24683	-6.24683	17939	-2.4308	-2.4308
M. abscessus Eis2 Y255*	Clarithromycin	1	16662	-6.2258	-6.2258	18772	-1.43771	-1.43771
M. abscessus Eis2 Y255*	Clarithromycin	0.5	22221	0.650205	0.650205	19358	-0.739099	-0.739099
M. abscessus Eis2 Y255*	Clarithromycin	0.25	21752	0.0700918	0.0700918	22913	3.49908	3.49908
M. abscessus Eis2 Y255*	Clarithromycin	0.125	38341	20.5893	20.5893	32919	15.428	15.428
M. abscessus Eis2 Y255*	Clarithromycin	0.0625	84892	78.1689	78.1689	92830	86.8524	86.8524
M. abscessus Eis2 Y255*	Clarithromycin	0.03125	123825	126.326	100	130620	131.905	100
M. abscessus Eis2 Y284*	Clarithromycin	64	19216	-1.53983	-1.53983	18513	-1.73903	-1.73903
M. abscessus Eis2 Y284*	Clarithromycin	32	18476	-2.3905	-2.3905	17556	-2.82559	-2.82559
M. abscessus Eis2 Y284*	Clarithromycin	16	18257	-2.64225	-2.64225	17419	-2.98113	-2.98113
M. abscessus Eis2 Y284*	Clarithromycin	8	17836	-3.12621	-3.12621	17797	-2.55196	-2.55196
M. abscessus Eis2 Y284*	Clarithromycin	4	22227	1.92148	1.92148	17472	-2.92096	-2.92096
M. abscessus Eis2 Y284*	Clarithromycin	2	18370	-2.51235	-2.51235	17554	-2.82786	-2.82786
M. abscessus Eis2 Y284*	Clarithromycin	1	18146	-2.76985	-2.76985	17492	-2.89825	-2.89825
M. abscessus Eis2 Y284*	Clarithromycin	0.5	19365	-1.36854	-1.36854	18852	-1.35413	-1.35413
M. abscessus Eis2 Y284*	Clarithromycin	0.25	22647	2.40429	2.40429	23756	4.21378	4.21378
M. abscessus Eis2 Y284*	Clarithromycin	0.125	43768	26.684	26.684	36806	19.0305	19.0305
M. abscessus Eis2 Y284*	Clarithromycin	0.0625	97133	88.03	88.03	97678	88.1434	88.1434
M. abscessus Eis2 Y284*	Clarithromycin	0.03125	130331	126.193	100	126100	120.413	100
M. abscessus ATCC19977	Clofazimine	16	17218	-3.22134	-3.22134	26978	8.64976	8.64976
M. abscessus ATCC19977	Clofazimine	8	16714	-3.79442	-3.79442	24079	5.35372	5.35372
M. abscessus ATCC19977	Clofazimine	4	19110	-1.07003	-1.07003	22086	3.08776	3.08776
M. abscessus ATCC19977	Clofazimine	2	16152	-4.43345	-4.43345	16017	-3.81244	-3.81244
M. abscessus ATCC19977	Clofazimine	1	16697	-3.81375	-3.81375	16171	-3.63734	-3.63734
M. abscessus ATCC19977	Clofazimine	0.5	17297	-3.13152	-3.13152	20139	0.874104	0.874104
M. abscessus ATCC19977	Clofazimine	0.25	50977	35.1646	35.1646	103204	95.3155	95.3155
M. abscessus ATCC19977	Clofazimine	0.125	110465	102.806	100	90979	81.4162	81.4162
M. abscessus ATCC19977	Clofazimine	0.0625	102520	93.7721	93.7721	102320	94.3104	94.3104
M. abscessus ATCC19977	Clofazimine	0.03125	102085	93.2775	93.2775	103655	95.8283	95.8283
M. abscessus ATCC19977	Clofazimine	0.015625	107529	99.4676	99.4676	105824	98.2943	98.2943
M. abscessus ATCC19977	Clofazimine	0.0078125	100370	91.3274	91.3274	101695	93.5998	93.5998
M. abscessus ΔwhiB7	Clofazimine	16	17354	-8.27606	-8.27606	31138	17.1627	17.1627
M. abscessus ΔwhiB7	Clofazimine	8	17136	-8.56528	-8.56528	17802	-0.371462	-0.371462
M. abscessus ΔwhiB7	Clofazimine	4	16317	-9.65186	-9.65186	59950	55.0446	55.0446
M. abscessus ΔwhiB7	Clofazimine	2	16282	-9.6983	-9.6983	16773	-1.72439	-1.72439
M. abscessus ΔwhiB7	Clofazimine	1	15606	-10.5952	-10.5952	15364	-3.57694	-3.57694
M. abscessus ΔwhiB7	Clofazimine	0.5	17803	-7.68036	-7.68036	53461	46.5129	46.5129
M. abscessus ΔwhiB7	Clofazimine	0.25	53292	39.4035	39.4035	75739	75.8039	75.8039
M. abscessus ΔwhiB7	Clofazimine	0.125	92578	91.5249	91.5249	79066	80.1783	80.1783
M. abscessus ΔwhiB7	Clofazimine	0.0625	93808	93.1567	93.1567	83244	85.6715	85.6715
M. abscessus ΔwhiB7	Clofazimine	0.03125	99239	100.362	100	79117	80.2453	80.2453
M. abscessus ΔwhiB7	Clofazimine	0.015625	98236	99.0314	99.0314	86452	89.8894	89.8894
M. abscessus ΔwhiB7	Clofazimine	0.0078125	90997	89.4273	89.4273	81992	84.0254	84.0254
M. abscessus Δeis2	Clofazimine	16	17134	-3.54867	-3.54867	16595	-4.60123	-4.60123
M. abscessus Δeis2	Clofazimine	8	16812	-3.89465	-3.89465	19239	-1.71647	-1.71647
M. abscessus Δeis2	Clofazimine	4	16248	-4.50065	-4.50065	34816	15.279	15.279
M. abscessus Δeis2	Clofazimine	2	15928	-4.84448	-4.84448	25149	4.7317	4.7317
M. abscessus Δeis2	Clofazimine	1	15001	-5.84052	-5.84052	16808	-4.36883	-4.36883
M. abscessus Δeis2	Clofazimine	0.5	17006	-3.6862	-3.6862	48971	30.723	30.723
M. abscessus Δeis2	Clofazimine	0.25	19023	-1.519	-1.519	56075	38.4739	38.4739
M. abscessus Δeis2	Clofazimine	0.125	120834	107.874	100	108026	95.1556	95.1556
M. abscessus Δeis2	Clofazimine	0.0625	108456	94.5742	94.5742	105247	92.1235	92.1235
M. abscessus Δeis2	Clofazimine	0.03125	105740	91.6559	91.6559	104110	90.883	90.883
M. abscessus Δeis2	Clofazimine	0.015625	105978	91.9116	91.9116	109632	96.9078	96.9078
M. abscessus Δeis2	Clofazimine	0.0078125	110009	96.2428	96.2428	108417	95.5822	95.5822
M. abscessus WhiB7 T70fs	Clofazimine	16	16546	-6.02096	-6.02096	16968	-4.59205	-4.59205
M. abscessus WhiB7 T70fs	Clofazimine	8	17711	-4.6882	-4.6882	17260	-4.26898	-4.26898
M. abscessus WhiB7 T70fs	Clofazimine	4	18893	-3.336	-3.336	18541	-2.85166	-2.85166
M. abscessus WhiB7 T70fs	Clofazimine	2	20313	-1.71152	-1.71152	15963	-5.70401	-5.70401
M. abscessus WhiB7 T70fs	Clofazimine	1	15849	-6.81833	-6.81833	15797	-5.88767	-5.88767
M. abscessus WhiB7 T70fs	Clofazimine	0.5	37755	18.2421	18.2421	18506	-2.89038	-2.89038
M. abscessus WhiB7 T70fs	Clofazimine	0.25	86490	73.9949	73.9949	31633	11.6336	11.6336
M. abscessus WhiB7 T70fs	Clofazimine	0.125	102886	92.7519	92.7519	108798	97.0104	97.0104
M. abscessus WhiB7 T70fs	Clofazimine	0.0625	107088	97.559	97.559	105608	93.4809	93.4809
M. abscessus WhiB7 T70fs	Clofazimine	0.03125	107948	98.5428	98.5428	107231	95.2767	95.2767
M. abscessus WhiB7 T70fs	Clofazimine	0.015625	103370	93.3056	93.3056	111765	100.293	100
M. abscessus WhiB7 T70fs	Clofazimine	0.0078125	103131	93.0322	93.0322	102162	89.6682	89.6682
M. abscessus WhiB7 F24fs	Clofazimine	16	19577	-0.308777	-0.308777	19034	-0.78195	-0.78195
M. abscessus WhiB7 F24fs	Clofazimine	8	16794	-3.49147	-3.49147	16935	-3.15322	-3.15322
M. abscessus WhiB7 F24fs	Clofazimine	4	20976	1.29114	1.29114	24375	5.25185	5.25185
M. abscessus WhiB7 F24fs	Clofazimine	2	15755	-4.67968	-4.67968	17248	-2.79962	-2.79962
M. abscessus WhiB7 F24fs	Clofazimine	1	15073	-5.45963	-5.45963	17655	-2.33982	-2.33982
M. abscessus WhiB7 F24fs	Clofazimine	0.5	21404	1.78061	1.78061	19507	-0.247595	-0.247595
M. abscessus WhiB7 F24fs	Clofazimine	0.25	105993	98.5181	98.5181	116584	109.422	100
M. abscessus WhiB7 F24fs	Clofazimine	0.125	108226	101.072	100	103392	94.5184	94.5184
M. abscessus WhiB7 F24fs	Clofazimine	0.0625	100817	92.5987	92.5987	108001	99.7252	99.7252
M. abscessus WhiB7 F24fs	Clofazimine	0.03125	99699	91.3202	91.3202	100548	91.3055	91.3055
M. abscessus WhiB7 F24fs	Clofazimine	0.015625	96331	87.4685	87.4685	110599	102.66	100
M. abscessus WhiB7 F24fs	Clofazimine	0.0078125	109151	102.13	100	104928	96.2536	96.2536
M. abscessus Eis2 T258R	Clofazimine	16	17228	-3.18862	-3.18862	17075	-3.70488	-3.70488
M. abscessus Eis2 T258R	Clofazimine	8	17451	-2.94756	-2.94756	20563	0.242688	0.242688
M. abscessus Eis2 T258R	Clofazimine	4	18018	-2.33462	-2.33462	17866	-2.80966	-2.80966
M. abscessus Eis2 T258R	Clofazimine	2	15387	-5.17878	-5.17878	19046	-1.47419	-1.47419
M. abscessus Eis2 T258R	Clofazimine	1	15335	-5.23499	-5.23499	16730	-4.09534	-4.09534
M. abscessus Eis2 T258R	Clofazimine	0.5	30896	11.5867	11.5867	17980	-2.68064	-2.68064
M. abscessus Eis2 T258R	Clofazimine	0.25	98492	84.6593	84.6593	114420	106.466	100
M. abscessus Eis2 T258R	Clofazimine	0.125	101131	87.5121	87.5121	103425	94.0223	94.0223
M. abscessus Eis2 T258R	Clofazimine	0.0625	105239	91.9529	91.9529	100056	90.2095	90.2095
M. abscessus Eis2 T258R	Clofazimine	0.03125	107720	94.6349	94.6349	99360	89.4217	89.4217
M. abscessus Eis2 T258R	Clofazimine	0.015625	105780	92.5377	92.5377	87881	76.4303	76.4303
M. abscessus Eis2 T258R	Clofazimine	0.0078125	100194	86.4992	86.4992	98355	88.2843	88.2843
M. abscessus WhiB7 R76del	Clofazimine	16	14871	-6.07852	-6.07852	16949	-3.02561	-3.02561
M. abscessus WhiB7 R76del	Clofazimine	8	19229	-1.07906	-1.07906	17780	-2.11824	-2.11824
M. abscessus WhiB7 R76del	Clofazimine	4	17612	-2.93407	-2.93407	16533	-3.47984	-3.47984
M. abscessus WhiB7 R76del	Clofazimine	2	21797	1.86693	1.86693	16607	-3.39904	-3.39904
M. abscessus WhiB7 R76del	Clofazimine	1	16870	-3.78529	-3.78529	15844	-4.23215	-4.23215
M. abscessus WhiB7 R76del	Clofazimine	0.5	18514	-1.8993	-1.8993	17774	-2.12479	-2.12479
M. abscessus WhiB7 R76del	Clofazimine	0.25	110223	103.309	100	100952	88.6972	88.6972
M. abscessus WhiB7 R76del	Clofazimine	0.125	108097	100.87	100	90025	76.766	76.766
M. abscessus WhiB7 R76del	Clofazimine	0.0625	108102	100.875	100	104977	93.0921	93.0921
M. abscessus WhiB7 R76del	Clofazimine	0.03125	108722	101.587	100	94477	81.6271	81.6271
M. abscessus WhiB7 R76del	Clofazimine	0.015625	108210	100.999	100	111815	100.558	100
M. abscessus WhiB7 R76del	Clofazimine	0.0078125	105378	97.7504	97.7504	105173	93.3061	93.3061
M. abscessus WhiB7 L37P	Clofazimine	16	16271	-2.45467	-2.45467	20847	1.30392	1.30392
M. abscessus WhiB7 L37P	Clofazimine	8	15364	-3.47482	-3.47482	16027	-4.10651	-4.10651
M. abscessus WhiB7 L37P	Clofazimine	4	16318	-2.40181	-2.40181	25204	6.19463	6.19463
M. abscessus WhiB7 L37P	Clofazimine	2	14927	-3.96634	-3.96634	15532	-4.66214	-4.66214
M. abscessus WhiB7 L37P	Clofazimine	1	14187	-4.79865	-4.79865	14529	-5.788	-5.788
M. abscessus WhiB7 L37P	Clofazimine	0.5	15822	-2.95969	-2.95969	18380	-1.46528	-1.46528
M. abscessus WhiB7 L37P	Clofazimine	0.25	88609	78.9075	78.9075	23019	3.74198	3.74198
M. abscessus WhiB7 L37P	Clofazimine	0.125	113617	107.035	100	100108	90.274	90.274
M. abscessus WhiB7 L37P	Clofazimine	0.0625	95250	86.377	86.377	105394	96.2075	96.2075
M. abscessus WhiB7 L37P	Clofazimine	0.03125	102427	94.4493	94.4493	102997	93.5168	93.5168
M. abscessus WhiB7 L37P	Clofazimine	0.015625	108382	101.147	100	94255	83.704	83.704
M. abscessus WhiB7 L37P	Clofazimine	0.0078125	105076	97.4288	97.4288	110420	101.849	100
M. abscessus WhiB7 A51T	Clofazimine	16	18168	-1.81	-1.81	19756	-1.46922	-1.46922
M. abscessus WhiB7 A51T	Clofazimine	8	77270	71.3665	71.3665	17689	-3.99067	-3.99067
M. abscessus WhiB7 A51T	Clofazimine	4	17235	-2.96519	-2.96519	18221	-3.34171	-3.34171
M. abscessus WhiB7 A51T	Clofazimine	2	15333	-5.32013	-5.32013	26618	6.90147	6.90147
M. abscessus WhiB7 A51T	Clofazimine	1	15713	-4.84964	-4.84964	17829	-3.81989	-3.81989
M. abscessus WhiB7 A51T	Clofazimine	0.5	17949	-2.08116	-2.08116	19198	-2.1499	-2.1499
M. abscessus WhiB7 A51T	Clofazimine	0.25	26658	8.7018	8.7018	113510	112.898	100
M. abscessus WhiB7 A51T	Clofazimine	0.125	98008	97.043	97.043	95866	91.3744	91.3744
M. abscessus WhiB7 A51T	Clofazimine	0.0625	102469	102.566	100	100013	96.4332	96.4332
M. abscessus WhiB7 A51T	Clofazimine	0.03125	100070	99.5961	99.5961	90766	85.1531	85.1531
M. abscessus WhiB7 A51T	Clofazimine	0.015625	94206	92.3356	92.3356	99110	95.3316	95.3316
M. abscessus WhiB7 A51T	Clofazimine	0.0078125	93353	91.2795	91.2795	93601	88.6114	88.6114
M. abscessus Eis2 Y227D	Clofazimine	16	16176	-3.862	-3.862	20389	1.35337	1.35337
M. abscessus Eis2 Y227D	Clofazimine	8	19486	0.159145	0.159145	19213	-0.0684619	-0.0684619
M. abscessus Eis2 Y227D	Clofazimine	4	16366	-3.63118	-3.63118	18628	-0.775751	-0.775751
M. abscessus Eis2 Y227D	Clofazimine	2	16591	-3.35784	-3.35784	17649	-1.9594	-1.9594
M. abscessus Eis2 Y227D	Clofazimine	1	16796	-3.10879	-3.10879	17299	-2.38257	-2.38257
M. abscessus Eis2 Y227D	Clofazimine	0.5	18190	-1.4153	-1.4153	18988	-0.340496	-0.340496
M. abscessus Eis2 Y227D	Clofazimine	0.25	108778	108.635	100	35630	19.7804	19.7804
M. abscessus Eis2 Y227D	Clofazimine	0.125	100864	99.021	99.021	96681	93.5935	93.5935
M. abscessus Eis2 Y227D	Clofazimine	0.0625	98989	96.7431	96.7431	103183	101.455	100
M. abscessus Eis2 Y227D	Clofazimine	0.03125	96767	94.0438	94.0438	98652	95.9765	95.9765
M. abscessus Eis2 Y227D	Clofazimine	0.015625	115168	116.398	100	108576	107.975	100
M. abscessus Eis2 Y227D	Clofazimine	0.0078125	108401	108.177	100	94687	91.1827	91.1827
M. abscessus Eis2 E120fs	Clofazimine	16	18959	-1.29983	-1.29983	17853	-2.84375	-2.84375
M. abscessus Eis2 E120fs	Clofazimine	8	20811	0.969947	0.969947	17637	-3.11209	-3.11209
M. abscessus Eis2 E120fs	Clofazimine	4	17045	-3.6456	-3.6456	18038	-2.61393	-2.61393
M. abscessus Eis2 E120fs	Clofazimine	2	16505	-4.30742	-4.30742	16806	-4.14445	-4.14445
M. abscessus Eis2 E120fs	Clofazimine	1	16215	-4.66283	-4.66283	17548	-3.22266	-3.22266
M. abscessus Eis2 E120fs	Clofazimine	0.5	35260	18.6784	18.6784	19473	-0.831209	-0.831209
M. abscessus Eis2 E120fs	Clofazimine	0.25	87084	82.193	82.193	118743	122.493	100
M. abscessus Eis2 E120fs	Clofazimine	0.125	94567	91.3641	91.3641	110955	112.818	100
M. abscessus Eis2 E120fs	Clofazimine	0.0625	97245	94.6462	94.6462	111449	113.432	100
M. abscessus Eis2 E120fs	Clofazimine	0.03125	94159	90.864	90.864	99496	98.5822	98.5822
M. abscessus Eis2 E120fs	Clofazimine	0.015625	105306	104.526	100	109043	110.443	100
M. abscessus Eis2 E120fs	Clofazimine	0.0078125	102614	101.226	100	101514	101.089	100
M. abscessus Eis2 Y255*	Clofazimine	16	14400	-9.0237	-9.0237	16124	-4.59459	-4.59459
M. abscessus Eis2 Y255*	Clofazimine	8	18817	-3.56025	-3.56025	17369	-3.11034	-3.11034
M. abscessus Eis2 Y255*	Clofazimine	4	18988	-3.34874	-3.34874	18302	-1.99804	-1.99804
M. abscessus Eis2 Y255*	Clofazimine	2	15389	-7.80039	-7.80039	16804	-3.78391	-3.78391
M. abscessus Eis2 Y255*	Clofazimine	1	15477	-7.69155	-7.69155	17359	-3.12226	-3.12226
M. abscessus Eis2 Y255*	Clofazimine	0.5	52770	38.4367	38.4367	19239	-0.880968	-0.880968
M. abscessus Eis2 Y255*	Clofazimine	0.25	61040	48.666	48.666	38611	22.2138	22.2138
M. abscessus Eis2 Y255*	Clofazimine	0.125	88490	82.6193	82.6193	98796	93.9649	93.9649
M. abscessus Eis2 Y255*	Clofazimine	0.0625	105596	103.778	100	101425	97.0991	97.0991
M. abscessus Eis2 Y255*	Clofazimine	0.03125	87797	81.7621	81.7621	98637	93.7754	93.7754
M. abscessus Eis2 Y255*	Clofazimine	0.015625	105033	103.082	100	97358	92.2506	92.2506
M. abscessus Eis2 Y255*	Clofazimine	0.0078125	97133	93.3099	93.3099	99624	94.952	94.952
M. abscessus Eis2 Y284*	Clofazimine	16	16475	-4.69076	-4.69076	16939	-3.52612	-3.52612
M. abscessus Eis2 Y284*	Clofazimine	8	17679	-3.30669	-3.30669	16469	-4.05975	-4.05975
M. abscessus Eis2 Y284*	Clofazimine	4	18791	-2.02839	-2.02839	17361	-3.04699	-3.04699
M. abscessus Eis2 Y284*	Clofazimine	2	17218	-3.83664	-3.83664	16077	-4.50482	-4.50482
M. abscessus Eis2 Y284*	Clofazimine	1	17521	-3.48832	-3.48832	15581	-5.06796	-5.06796
M. abscessus Eis2 Y284*	Clofazimine	0.5	18872	-1.93527	-1.93527	25564	6.26655	6.26655
M. abscessus Eis2 Y284*	Clofazimine	0.25	52973	37.2657	37.2657	89192	78.5086	78.5086
M. abscessus Eis2 Y284*	Clofazimine	0.125	104174	96.124	96.124	102552	93.6773	93.6773
M. abscessus Eis2 Y284*	Clofazimine	0.0625	99020	90.1992	90.1992	105427	96.9415	96.9415
M. abscessus Eis2 Y284*	Clofazimine	0.03125	102234	93.8939	93.8939	95875	86.0964	86.0964
M. abscessus Eis2 Y284*	Clofazimine	0.015625	104264	96.2275	96.2275	103446	94.6923	94.6923
M. abscessus Eis2 Y284*	Clofazimine	0.0078125	99985	91.3085	91.3085	99799	90.5516	90.5516
M. abscessus ATCC19977	Eravacycline	6.4	13599	-7.33636	-7.33636	14466	-5.57586	-5.57586
M. abscessus ATCC19977	Eravacycline	3.2	14477	-6.33802	-6.33802	14679	-5.33369	-5.33369
M. abscessus ATCC19977	Eravacycline	1.6	16056	-4.54261	-4.54261	16355	-3.42814	-3.42814
M. abscessus ATCC19977	Eravacycline	0.8	17998	-2.33444	-2.33444	22140	3.14916	3.14916
M. abscessus ATCC19977	Eravacycline	0.4	22555	2.84714	2.84714	82460	71.7304	71.7304
M. abscessus ATCC19977	Eravacycline	0.2	69985	56.7779	56.7779	118837	113.09	100
M. abscessus ATCC19977	Eravacycline	0.1	115666	108.72	100	98517	89.9866	89.9866
M. abscessus ATCC19977	Eravacycline	0.05	111857	104.389	100	98914	90.4379	90.4379
M. abscessus ATCC19977	Eravacycline	0.025	109205	101.373	100	116346	110.257	100
M. abscessus ATCC19977	Eravacycline	0.0125	112218	104.799	100	104421	96.6992	96.6992
M. abscessus ATCC19977	Eravacycline	0.00625	111262	103.712	100	112076	105.403	100
M. abscessus ATCC19977	Eravacycline	0.003125	114235	107.093	100	100281	91.9922	91.9922
M. abscessus ΔwhiB7	Eravacycline	6.4	13658	-13.1796	-13.1796	14292	-4.9864	-4.9864
M. abscessus ΔwhiB7	Eravacycline	3.2	14715	-11.7773	-11.7773	15098	-3.92667	-3.92667
M. abscessus ΔwhiB7	Eravacycline	1.6	15467	-10.7796	-10.7796	15554	-3.32713	-3.32713
M. abscessus ΔwhiB7	Eravacycline	0.8	16543	-9.35203	-9.35203	15775	-3.03656	-3.03656
M. abscessus ΔwhiB7	Eravacycline	0.4	18914	-6.20638	-6.20638	24648	8.62964	8.62964
M. abscessus ΔwhiB7	Eravacycline	0.2	59857	48.1134	48.1134	95084	101.239	100
M. abscessus ΔwhiB7	Eravacycline	0.1	101969	103.984	100	86039	89.3464	89.3464
M. abscessus ΔwhiB7	Eravacycline	0.05	93771	93.1077	93.1077	86271	89.6514	89.6514
M. abscessus ΔwhiB7	Eravacycline	0.025	94079	93.5163	93.5163	83849	86.467	86.467
M. abscessus ΔwhiB7	Eravacycline	0.0125	96775	97.0931	97.0931	89815	94.311	94.311
M. abscessus ΔwhiB7	Eravacycline	0.00625	93350	92.5491	92.5491	91519	96.5515	96.5515
M. abscessus ΔwhiB7	Eravacycline	0.003125	94978	94.709	94.709	87361	91.0845	91.0845
M. abscessus Δeis2	Eravacycline	6.4	13475	-7.48016	-7.48016	14467	-6.92301	-6.92301
M. abscessus Δeis2	Eravacycline	3.2	14119	-6.7882	-6.7882	15600	-5.68684	-5.68684
M. abscessus Δeis2	Eravacycline	1.6	15073	-5.76316	-5.76316	19820	-1.08256	-1.08256
M. abscessus Δeis2	Eravacycline	0.8	16715	-3.99887	-3.99887	42308	23.4532	23.4532
M. abscessus Δeis2	Eravacycline	0.4	24273	4.12198	4.12198	62035	44.9766	44.9766
M. abscessus Δeis2	Eravacycline	0.2	81197	65.2852	65.2852	120580	108.853	100
M. abscessus Δeis2	Eravacycline	0.1	122914	110.109	100	101590	88.1335	88.1335
M. abscessus Δeis2	Eravacycline	0.05	104550	90.3773	90.3773	110155	97.4784	97.4784
M. abscessus Δeis2	Eravacycline	0.025	110742	97.0304	97.0304	115207	102.99	100
M. abscessus Δeis2	Eravacycline	0.0125	104425	90.243	90.243	110801	98.1832	98.1832
M. abscessus Δeis2	Eravacycline	0.00625	112013	98.3961	98.3961	114413	102.124	100
M. abscessus Δeis2	Eravacycline	0.003125	116324	103.028	100	110866	98.2542	98.2542
M. abscessus WhiB7 T70fs	Eravacycline	6.4	13503	-9.50215	-9.50215	13932	-7.95114	-7.95114
M. abscessus WhiB7 T70fs	Eravacycline	3.2	14391	-8.48628	-8.48628	14853	-6.93213	-6.93213
M. abscessus WhiB7 T70fs	Eravacycline	1.6	15255	-7.49786	-7.49786	15374	-6.35569	-6.35569
M. abscessus WhiB7 T70fs	Eravacycline	0.8	16091	-6.54148	-6.54148	16655	-4.93836	-4.93836
M. abscessus WhiB7 T70fs	Eravacycline	0.4	41392	22.4028	22.4028	20967	-0.167484	-0.167484
M. abscessus WhiB7 T70fs	Eravacycline	0.2	129635	123.353	100	123672	113.467	100
M. abscessus WhiB7 T70fs	Eravacycline	0.1	105322	95.5387	95.5387	114542	103.366	100
M. abscessus WhiB7 T70fs	Eravacycline	0.05	109466	100.279	100	97650	84.676	84.676
M. abscessus WhiB7 T70fs	Eravacycline	0.025	103831	93.833	93.833	112975	101.632	100
M. abscessus WhiB7 T70fs	Eravacycline	0.0125	106203	96.5466	96.5466	111343	99.8262	99.8262
M. abscessus WhiB7 T70fs	Eravacycline	0.00625	112577	103.838	100	108172	96.3178	96.3178
M. abscessus WhiB7 T70fs	Eravacycline	0.003125	100662	90.2077	90.2077	102597	90.1495	90.1495
M. abscessus WhiB7 F24fs	Eravacycline	6.4	14110	-6.56094	-6.56094	14256	-6.17972	-6.17972
M. abscessus WhiB7 F24fs	Eravacycline	3.2	14669	-5.92165	-5.92165	15384	-4.9054	-4.9054
M. abscessus WhiB7 F24fs	Eravacycline	1.6	15332	-5.16343	-5.16343	15675	-4.57666	-4.57666
M. abscessus WhiB7 F24fs	Eravacycline	0.8	16444	-3.89173	-3.89173	41480	24.5756	24.5756
M. abscessus WhiB7 F24fs	Eravacycline	0.4	23873	4.60421	4.60421	18903	-0.929942	-0.929942
M. abscessus WhiB7 F24fs	Eravacycline	0.2	122194	117.046	100	121948	115.481	100
M. abscessus WhiB7 F24fs	Eravacycline	0.1	94376	85.2327	85.2327	119140	112.309	100
M. abscessus WhiB7 F24fs	Eravacycline	0.05	105077	97.4706	97.4706	96477	86.7064	86.7064
M. abscessus WhiB7 F24fs	Eravacycline	0.025	106573	99.1814	99.1814	110623	102.687	100
M. abscessus WhiB7 F24fs	Eravacycline	0.0125	104875	97.2395	97.2395	103559	94.7071	94.7071
M. abscessus WhiB7 F24fs	Eravacycline	0.00625	111169	104.437	100	109813	101.772	100
M. abscessus WhiB7 F24fs	Eravacycline	0.003125	106985	99.6526	99.6526	111155	103.288	100
M. abscessus Eis2 T258R	Eravacycline	6.4	13951	-6.73112	-6.73112	14239	-6.91454	-6.91454
M. abscessus Eis2 T258R	Eravacycline	3.2	14283	-6.37222	-6.37222	14926	-6.13703	-6.13703
M. abscessus Eis2 T258R	Eravacycline	1.6	16077	-4.43288	-4.43288	18862	-1.68243	-1.68243
M. abscessus Eis2 T258R	Eravacycline	0.8	19719	-0.495806	-0.495806	22356	2.27193	2.27193
M. abscessus Eis2 T258R	Eravacycline	0.4	66568	50.1488	50.1488	50831	34.4987	34.4987
M. abscessus Eis2 T258R	Eravacycline	0.2	117502	105.209	100	124915	118.344	100
M. abscessus Eis2 T258R	Eravacycline	0.1	112681	99.9978	99.9978	111444	103.098	100
M. abscessus Eis2 T258R	Eravacycline	0.05	92888	78.6012	78.6012	102171	92.6031	92.6031
M. abscessus Eis2 T258R	Eravacycline	0.025	110948	98.1244	98.1244	113049	104.914	100
M. abscessus Eis2 T258R	Eravacycline	0.0125	96932	82.9729	82.9729	103045	93.5923	93.5923
M. abscessus Eis2 T258R	Eravacycline	0.00625	111513	98.7352	98.7352	110381	101.895	100
M. abscessus Eis2 T258R	Eravacycline	0.003125	104903	91.5897	91.5897	104712	95.4789	95.4789
M. abscessus WhiB7 R76del	Eravacycline	6.4	13814	-7.2911	-7.2911	14023	-6.2205	-6.2205
M. abscessus WhiB7 R76del	Eravacycline	3.2	14939	-6.00051	-6.00051	14692	-5.49002	-5.49002
M. abscessus WhiB7 R76del	Eravacycline	1.6	15874	-4.92789	-4.92789	15714	-4.3741	-4.3741
M. abscessus WhiB7 R76del	Eravacycline	0.8	16932	-3.71416	-3.71416	16991	-2.97975	-2.97975
M. abscessus WhiB7 R76del	Eravacycline	0.4	26195	6.91228	6.91228	21730	2.19476	2.19476
M. abscessus WhiB7 R76del	Eravacycline	0.2	127455	123.077	100	128838	119.146	100
M. abscessus WhiB7 R76del	Eravacycline	0.1	108992	101.896	100	114003	102.948	100
M. abscessus WhiB7 R76del	Eravacycline	0.05	107033	99.649	99.649	91303	78.1614	78.1614
M. abscessus WhiB7 R76del	Eravacycline	0.025	113456	107.017	100	113159	102.026	100
M. abscessus WhiB7 R76del	Eravacycline	0.0125	106309	98.8184	98.8184	105795	93.9852	93.9852
M. abscessus WhiB7 R76del	Eravacycline	0.00625	108533	101.37	100	117542	106.812	100
M. abscessus WhiB7 R76del	Eravacycline	0.003125	105850	98.2919	98.2919	100016	87.6751	87.6751
M. abscessus WhiB7 L37P	Eravacycline	6.4	13007	-6.12586	-6.12586	13781	-6.62763	-6.62763
M. abscessus WhiB7 L37P	Eravacycline	3.2	14980	-3.90673	-3.90673	14265	-6.08434	-6.08434
M. abscessus WhiB7 L37P	Eravacycline	1.6	14410	-4.54783	-4.54783	15410	-4.79909	-4.79909
M. abscessus WhiB7 L37P	Eravacycline	0.8	18321	-0.148936	-0.148936	16869	-3.16137	-3.16137
M. abscessus WhiB7 L37P	Eravacycline	0.4	23096	5.22175	5.22175	21140	1.63281	1.63281
M. abscessus WhiB7 L37P	Eravacycline	0.2	129835	125.276	100	128954	122.653	100
M. abscessus WhiB7 L37P	Eravacycline	0.1	106967	99.5557	99.5557	111960	103.578	100
M. abscessus WhiB7 L37P	Eravacycline	0.05	97772	89.2136	89.2136	102303	92.7378	92.7378
M. abscessus WhiB7 L37P	Eravacycline	0.025	106925	99.5084	99.5084	113440	105.239	100
M. abscessus WhiB7 L37P	Eravacycline	0.0125	107399	100.042	100	100223	90.403	90.403
M. abscessus WhiB7 L37P	Eravacycline	0.00625	110769	103.832	100	119919	112.512	100
M. abscessus WhiB7 L37P	Eravacycline	0.003125	98087	89.5679	89.5679	109057	100.319	100
M. abscessus WhiB7 A51T	Eravacycline	6.4	14142	-6.79475	-6.79475	14571	-7.7942	-7.7942
M. abscessus WhiB7 A51T	Eravacycline	3.2	14971	-5.76833	-5.76833	15557	-6.59142	-6.59142
M. abscessus WhiB7 A51T	Eravacycline	1.6	15687	-4.88183	-4.88183	16706	-5.1898	-5.1898
M. abscessus WhiB7 A51T	Eravacycline	0.8	16578	-3.77865	-3.77865	17812	-3.84063	-3.84063
M. abscessus WhiB7 A51T	Eravacycline	0.4	17711	-2.37583	-2.37583	17932	-3.69425	-3.69425
M. abscessus WhiB7 A51T	Eravacycline	0.2	127038	132.986	100	133239	136.964	100
M. abscessus WhiB7 A51T	Eravacycline	0.1	98463	97.6064	97.6064	103435	100.608	100
M. abscessus WhiB7 A51T	Eravacycline	0.05	96266	94.8862	94.8862	89987	84.2028	84.2028
M. abscessus WhiB7 A51T	Eravacycline	0.025	106029	106.974	100	100839	97.4408	97.4408
M. abscessus WhiB7 A51T	Eravacycline	0.0125	104966	105.658	100	98932	95.1145	95.1145
M. abscessus WhiB7 A51T	Eravacycline	0.00625	107660	108.994	100	104878	102.368	100
M. abscessus WhiB7 A51T	Eravacycline	0.003125	100023	99.5379	99.5379	101983	98.8363	98.8363
M. abscessus Eis2 Y227D	Eravacycline	6.4	14372	-6.05358	-6.05358	14546	-5.71105	-5.71105
M. abscessus Eis2 Y227D	Eravacycline	3.2	15354	-4.8606	-4.8606	15519	-4.53466	-4.53466
M. abscessus Eis2 Y227D	Eravacycline	1.6	17040	-2.81237	-2.81237	17441	-2.21088	-2.21088
M. abscessus Eis2 Y227D	Eravacycline	0.8	19501	0.177368	0.177368	21858	3.12945	3.12945
M. abscessus Eis2 Y227D	Eravacycline	0.4	72768	64.8886	64.8886	60300	49.6074	49.6074
M. abscessus Eis2 Y227D	Eravacycline	0.2	118722	120.716	100	123564	126.096	100
M. abscessus Eis2 Y227D	Eravacycline	0.1	103219	101.882	100	106386	105.327	100
M. abscessus Eis2 Y227D	Eravacycline	0.05	105320	104.434	100	97944	95.1205	95.1205
M. abscessus Eis2 Y227D	Eravacycline	0.025	103804	102.593	100	100884	98.6751	98.6751
M. abscessus Eis2 Y227D	Eravacycline	0.0125	99447	97.2995	97.2995	104468	103.008	100
M. abscessus Eis2 Y227D	Eravacycline	0.00625	106159	105.454	100	103857	102.27	100
M. abscessus Eis2 Y227D	Eravacycline	0.003125	113820	114.761	100	101808	99.7922	99.7922
M. abscessus Eis2 E120fs	Eravacycline	6.4	14560	-6.69117	-6.69117	13931	-7.71609	-7.71609
M. abscessus Eis2 E120fs	Eravacycline	3.2	14918	-6.25242	-6.25242	14988	-6.40297	-6.40297
M. abscessus Eis2 E120fs	Eravacycline	1.6	17026	-3.66889	-3.66889	16982	-3.92581	-3.92581
M. abscessus Eis2 E120fs	Eravacycline	0.8	19710	-0.37942	-0.37942	19615	-0.654801	-0.654801
M. abscessus Eis2 E120fs	Eravacycline	0.4	87841	83.1208	83.1208	59062	48.3506	48.3506
M. abscessus Eis2 E120fs	Eravacycline	0.2	119498	121.919	100	123515	128.421	100
M. abscessus Eis2 E120fs	Eravacycline	0.1	104853	103.97	100	112617	114.883	100
M. abscessus Eis2 E120fs	Eravacycline	0.05	93462	90.0098	90.0098	88942	85.4709	85.4709
M. abscessus Eis2 E120fs	Eravacycline	0.025	101892	100.341	100	102801	102.688	100
M. abscessus Eis2 E120fs	Eravacycline	0.0125	104669	103.745	100	99470	98.5499	98.5499
M. abscessus Eis2 E120fs	Eravacycline	0.00625	107285	106.951	100	105488	106.026	100
M. abscessus Eis2 E120fs	Eravacycline	0.003125	98152	95.7578	95.7578	101513	101.088	100
M. abscessus Eis2 Y255*	Eravacycline	6.4	13782	-9.78812	-9.78812	14050	-7.06716	-7.06716
M. abscessus Eis2 Y255*	Eravacycline	3.2	15188	-8.04901	-8.04901	15614	-5.2026	-5.2026
M. abscessus Eis2 Y255*	Eravacycline	1.6	15549	-7.60249	-7.60249	16771	-3.82326	-3.82326
M. abscessus Eis2 Y255*	Eravacycline	0.8	20089	-1.9869	-1.9869	27481	8.94494	8.94494
M. abscessus Eis2 Y255*	Eravacycline	0.4	73654	64.2684	64.2684	73112	63.3451	63.3451
M. abscessus Eis2 Y255*	Eravacycline	0.2	111792	111.442	100	128036	128.824	100
M. abscessus Eis2 Y255*	Eravacycline	0.1	97873	94.2253	94.2253	101915	97.6833	97.6833
M. abscessus Eis2 Y255*	Eravacycline	0.05	95040	90.7211	90.7211	99798	95.1595	95.1595
M. abscessus Eis2 Y255*	Eravacycline	0.025	97368	93.6006	93.6006	109957	107.271	100
M. abscessus Eis2 Y255*	Eravacycline	0.0125	105485	103.641	100	100408	95.8867	95.8867
M. abscessus Eis2 Y255*	Eravacycline	0.00625	94447	89.9876	89.9876	107618	104.482	100
M. abscessus Eis2 Y255*	Eravacycline	0.003125	99154	95.8097	95.8097	96432	91.1466	91.1466
M. abscessus Eis2 Y284*	Eravacycline	6.4	14168	-7.34278	-7.34278	14268	-6.55872	-6.55872
M. abscessus Eis2 Y284*	Eravacycline	3.2	15399	-5.92768	-5.92768	14940	-5.79574	-5.79574
M. abscessus Eis2 Y284*	Eravacycline	1.6	16806	-4.31025	-4.31025	16057	-4.52752	-4.52752
M. abscessus Eis2 Y284*	Eravacycline	0.8	20108	-0.514425	-0.514425	18835	-1.37343	-1.37343
M. abscessus Eis2 Y284*	Eravacycline	0.4	97596	88.5622	88.5622	91207	80.7964	80.7964
M. abscessus Eis2 Y284*	Eravacycline	0.2	121034	115.505	100	122913	116.795	100
M. abscessus Eis2 Y284*	Eravacycline	0.1	109425	102.16	100	102620	93.7545	93.7545
M. abscessus Eis2 Y284*	Eravacycline	0.05	107704	100.182	100	92295	82.0317	82.0317
M. abscessus Eis2 Y284*	Eravacycline	0.025	104763	96.8011	96.8011	111456	103.787	100
M. abscessus Eis2 Y284*	Eravacycline	0.0125	106527	98.8289	98.8289	103869	95.1726	95.1726
M. abscessus Eis2 Y284*	Eravacycline	0.00625	108213	100.767	100	110807	103.05	100
M. abscessus Eis2 Y284*	Eravacycline	0.003125	111275	104.287	100	101677	92.6838	92.6838
M. abscessus ATCC19977	Erythromycin	64	18505	-1.75795	-1.75795	18585	-0.892728	-0.892728
M. abscessus ATCC19977	Erythromycin	32	18026	-2.3026	-2.3026	17742	-1.85118	-1.85118
M. abscessus ATCC19977	Erythromycin	16	17968	-2.36855	-2.36855	19423	0.0600422	0.0600422
M. abscessus ATCC19977	Erythromycin	8	18411	-1.86483	-1.86483	17538	-2.08312	-2.08312
M. abscessus ATCC19977	Erythromycin	4	29599	10.8566	10.8566	20818	1.6461	1.6461
M. abscessus ATCC19977	Erythromycin	2	22201	2.44462	2.44462	23729	4.95578	4.95578
M. abscessus ATCC19977	Erythromycin	1	28328	9.41139	9.41139	47183	31.622	31.622
M. abscessus ATCC19977	Erythromycin	0.5	67685	54.1626	54.1626	80587	69.6009	69.6009
M. abscessus ATCC19977	Erythromycin	0.25	111130	103.562	100	119291	113.606	100
M. abscessus ATCC19977	Erythromycin	0.125	125962	120.427	100	121758	116.411	100
M. abscessus ATCC19977	Erythromycin	0.0625	117218	110.485	100	116781	110.752	100
M. abscessus ATCC19977	Erythromycin	0.03125	115923	109.012	100	101853	93.7795	93.7795
M. abscessus ΔwhiB7	Erythromycin	64	17985	-7.4389	-7.4389	17233	-1.11958	-1.11958
M. abscessus ΔwhiB7	Erythromycin	32	17488	-8.09828	-8.09828	17178	-1.1919	-1.1919
M. abscessus ΔwhiB7	Erythromycin	16	17477	-8.11287	-8.11287	16690	-1.83352	-1.83352
M. abscessus ΔwhiB7	Erythromycin	8	17131	-8.57192	-8.57192	15730	-3.09572	-3.09572
M. abscessus ΔwhiB7	Erythromycin	4	22432	-1.53899	-1.53899	16371	-2.25294	-2.25294
M. abscessus ΔwhiB7	Erythromycin	2	19445	-5.50189	-5.50189	18119	0.0453292	0.0453292
M. abscessus ΔwhiB7	Erythromycin	1	29302	7.57555	7.57555	24046	7.83813	7.83813
M. abscessus ΔwhiB7	Erythromycin	0.5	86678	83.6972	83.6972	83772	86.3657	86.3657
M. abscessus ΔwhiB7	Erythromycin	0.25	111629	116.8	100	103113	111.795	100
M. abscessus ΔwhiB7	Erythromycin	0.125	114118	120.102	100	97550	104.481	100
M. abscessus ΔwhiB7	Erythromycin	0.0625	104426	107.244	100	105266	114.626	100
M. abscessus ΔwhiB7	Erythromycin	0.03125	104418	107.233	100	84743	87.6424	87.6424
M. abscessus Δeis2	Erythromycin	64	18064	-2.54941	-2.54941	19206	-1.75247	-1.75247
M. abscessus Δeis2	Erythromycin	32	17767	-2.86853	-2.86853	17517	-3.59527	-3.59527
M. abscessus Δeis2	Erythromycin	16	17323	-3.3456	-3.3456	17380	-3.74475	-3.74475
M. abscessus Δeis2	Erythromycin	8	17144	-3.53793	-3.53793	17993	-3.07593	-3.07593
M. abscessus Δeis2	Erythromycin	4	17545	-3.10706	-3.10706	18423	-2.60677	-2.60677
M. abscessus Δeis2	Erythromycin	2	20608	0.184042	0.184042	36364	16.968	16.968
M. abscessus Δeis2	Erythromycin	1	28680	8.85717	8.85717	41619	22.7015	22.7015
M. abscessus Δeis2	Erythromycin	0.5	64324	47.1556	47.1556	131665	120.947	100
M. abscessus Δeis2	Erythromycin	0.25	95196	80.3267	80.3267	118432	106.509	100
M. abscessus Δeis2	Erythromycin	0.125	125638	113.036	100	128159	117.122	100
M. abscessus Δeis2	Erythromycin	0.0625	121798	108.91	100	110915	98.3076	98.3076
M. abscessus Δeis2	Erythromycin	0.03125	126371	113.823	100	106294	93.2658	93.2658
M. abscessus WhiB7 T70fs	Erythromycin	64	18554	-3.72381	-3.72381	19082	-2.25308	-2.25308
M. abscessus WhiB7 T70fs	Erythromycin	32	17649	-4.75913	-4.75913	17803	-3.66819	-3.66819
M. abscessus WhiB7 T70fs	Erythromycin	16	16806	-5.72352	-5.72352	17673	-3.81203	-3.81203
M. abscessus WhiB7 T70fs	Erythromycin	8	16200	-6.41679	-6.41679	16192	-5.45064	-5.45064
M. abscessus WhiB7 T70fs	Erythromycin	4	16566	-5.99808	-5.99808	17187	-4.34975	-4.34975
M. abscessus WhiB7 T70fs	Erythromycin	2	18390	-3.91143	-3.91143	19827	-1.4288	-1.4288
M. abscessus WhiB7 T70fs	Erythromycin	1	29521	8.82242	8.82242	22841	1.90595	1.90595
M. abscessus WhiB7 T70fs	Erythromycin	0.5	61652	45.5803	45.5803	92521	79.0012	79.0012
M. abscessus WhiB7 T70fs	Erythromycin	0.25	111239	102.308	100	96448	83.3461	83.3461
M. abscessus WhiB7 T70fs	Erythromycin	0.125	113249	104.607	100	121007	110.519	100
M. abscessus WhiB7 T70fs	Erythromycin	0.0625	108930	99.6662	99.6662	118374	107.605	100
M. abscessus WhiB7 T70fs	Erythromycin	0.03125	114173	105.664	100	110675	99.0872	99.0872
M. abscessus WhiB7 F24fs	Erythromycin	64	17955	-2.16373	-2.16373	19235	-0.554877	-0.554877
M. abscessus WhiB7 F24fs	Erythromycin	32	16957	-3.30506	-3.30506	17833	-2.13874	-2.13874
M. abscessus WhiB7 F24fs	Erythromycin	16	16921	-3.34623	-3.34623	17301	-2.73974	-2.73974
M. abscessus WhiB7 F24fs	Erythromycin	8	16366	-3.98093	-3.98093	17685	-2.30593	-2.30593
M. abscessus WhiB7 F24fs	Erythromycin	4	16825	-3.45601	-3.45601	17290	-2.75217	-2.75217
M. abscessus WhiB7 F24fs	Erythromycin	2	18693	-1.31974	-1.31974	19072	-0.739021	-0.739021
M. abscessus WhiB7 F24fs	Erythromycin	1	31935	13.8241	13.8241	26894	8.0976	8.0976
M. abscessus WhiB7 F24fs	Erythromycin	0.5	68654	55.8166	55.8166	104719	96.0175	96.0175
M. abscessus WhiB7 F24fs	Erythromycin	0.25	115808	109.743	100	106790	98.3572	98.3572
M. abscessus WhiB7 F24fs	Erythromycin	0.125	116783	110.858	100	123108	116.792	100
M. abscessus WhiB7 F24fs	Erythromycin	0.0625	113772	107.414	100	117086	109.989	100
M. abscessus WhiB7 F24fs	Erythromycin	0.03125	108983	101.938	100	115590	108.299	100
M. abscessus Eis2 T258R	Erythromycin	64	18069	-2.27949	-2.27949	19167	-1.33724	-1.33724
M. abscessus Eis2 T258R	Erythromycin	32	17458	-2.93999	-2.93999	18436	-2.16456	-2.16456
M. abscessus Eis2 T258R	Erythromycin	16	17730	-2.64595	-2.64595	18029	-2.62518	-2.62518
M. abscessus Eis2 T258R	Erythromycin	8	18653	-1.64817	-1.64817	20183	-0.18738	-0.18738
M. abscessus Eis2 T258R	Erythromycin	4	19649	-0.571477	-0.571477	20523	0.197418	0.197418
M. abscessus Eis2 T258R	Erythromycin	2	28687	9.19877	9.19877	30008	10.9321	10.9321
M. abscessus Eis2 T258R	Erythromycin	1	47789	29.8484	29.8484	51847	35.6486	35.6486
M. abscessus Eis2 T258R	Erythromycin	0.5	103080	89.619	89.619	100340	90.5309	90.5309
M. abscessus Eis2 T258R	Erythromycin	0.25	116586	104.219	100	118851	111.481	100
M. abscessus Eis2 T258R	Erythromycin	0.125	121148	109.151	100	120382	113.214	100
M. abscessus Eis2 T258R	Erythromycin	0.0625	122326	110.424	100	115431	107.61	100
M. abscessus Eis2 T258R	Erythromycin	0.03125	102610	89.1109	89.1109	102908	93.4372	93.4372
M. abscessus WhiB7 R76del	Erythromycin	64	19061	-1.27179	-1.27179	18168	-1.69458	-1.69458
M. abscessus WhiB7 R76del	Erythromycin	32	17664	-2.87441	-2.87441	17670	-2.23835	-2.23835
M. abscessus WhiB7 R76del	Erythromycin	16	18501	-1.91421	-1.91421	17249	-2.69804	-2.69804
M. abscessus WhiB7 R76del	Erythromycin	8	17131	-3.48587	-3.48587	17031	-2.93607	-2.93607
M. abscessus WhiB7 R76del	Erythromycin	4	17478	-3.08779	-3.08779	17521	-2.40104	-2.40104
M. abscessus WhiB7 R76del	Erythromycin	2	18723	-1.65954	-1.65954	19295	-0.464011	-0.464011
M. abscessus WhiB7 R76del	Erythromycin	1	27912	8.88201	8.88201	24073	4.75308	4.75308
M. abscessus WhiB7 R76del	Erythromycin	0.5	65832	52.3835	52.3835	107101	95.4113	95.4113
M. abscessus WhiB7 R76del	Erythromycin	0.25	120137	114.682	100	116410	105.576	100
M. abscessus WhiB7 R76del	Erythromycin	0.125	119088	113.478	100	125794	115.822	100
M. abscessus WhiB7 R76del	Erythromycin	0.0625	117932	112.152	100	123042	112.817	100
M. abscessus WhiB7 R76del	Erythromycin	0.03125	112591	106.025	100	111159	99.8422	99.8422
M. abscessus WhiB7 L37P	Erythromycin	64	17015	-1.61786	-1.61786	17998	-1.89407	-1.89407
M. abscessus WhiB7 L37P	Erythromycin	32	16185	-2.5514	-2.5514	17209	-2.77972	-2.77972
M. abscessus WhiB7 L37P	Erythromycin	16	16051	-2.70212	-2.70212	17022	-2.98962	-2.98962
M. abscessus WhiB7 L37P	Erythromycin	8	15552	-3.26337	-3.26337	16617	-3.44423	-3.44423
M. abscessus WhiB7 L37P	Erythromycin	4	16607	-2.07676	-2.07676	17653	-2.28133	-2.28133
M. abscessus WhiB7 L37P	Erythromycin	2	19005	0.620394	0.620394	19452	-0.261962	-0.261962
M. abscessus WhiB7 L37P	Erythromycin	1	40514	24.8126	24.8126	26422	7.56182	7.56182
M. abscessus WhiB7 L37P	Erythromycin	0.5	77081	65.9414	65.9414	117334	109.61	100
M. abscessus WhiB7 L37P	Erythromycin	0.25	122884	117.458	100	122453	115.356	100
M. abscessus WhiB7 L37P	Erythromycin	0.125	120504	114.781	100	119691	112.256	100
M. abscessus WhiB7 L37P	Erythromycin	0.0625	109255	102.129	100	120115	112.732	100
M. abscessus WhiB7 L37P	Erythromycin	0.03125	114542	108.076	100	116211	108.349	100
M. abscessus WhiB7 A51T	Erythromycin	64	18351	-1.58343	-1.58343	19368	-1.94253	-1.94253
M. abscessus WhiB7 A51T	Erythromycin	32	17879	-2.16783	-2.16783	18591	-2.89036	-2.89036
M. abscessus WhiB7 A51T	Erythromycin	16	17302	-2.88223	-2.88223	18384	-3.14287	-3.14287
M. abscessus WhiB7 A51T	Erythromycin	8	16582	-3.77369	-3.77369	17084	-4.72869	-4.72869
M. abscessus WhiB7 A51T	Erythromycin	4	17873	-2.17526	-2.17526	17788	-3.86991	-3.86991
M. abscessus WhiB7 A51T	Erythromycin	2	20742	1.37697	1.37697	24702	4.56421	4.56421
M. abscessus WhiB7 A51T	Erythromycin	1	46841	33.6912	33.6912	31996	13.4619	13.4619
M. abscessus WhiB7 A51T	Erythromycin	0.5	103028	103.258	100	118779	119.325	100
M. abscessus WhiB7 A51T	Erythromycin	0.25	115596	118.819	100	118282	118.719	100
M. abscessus WhiB7 A51T	Erythromycin	0.125	113531	116.263	100	117570	117.85	100
M. abscessus WhiB7 A51T	Erythromycin	0.0625	116290	119.679	100	120883	121.892	100
M. abscessus WhiB7 A51T	Erythromycin	0.03125	110883	112.984	100	101993	98.8485	98.8485
M. abscessus Eis2 Y227D	Erythromycin	64	19623	0.325579	0.325579	20106	1.01121	1.01121
M. abscessus Eis2 Y227D	Erythromycin	32	18346	-1.22578	-1.22578	19179	-0.109569	-0.109569
M. abscessus Eis2 Y227D	Erythromycin	16	19190	-0.20045	-0.20045	19609	0.410318	0.410318
M. abscessus Eis2 Y227D	Erythromycin	8	20180	1.00225	1.00225	21488	2.68211	2.68211
M. abscessus Eis2 Y227D	Erythromycin	4	23458	4.98452	4.98452	23725	5.38673	5.38673
M. abscessus Eis2 Y227D	Erythromycin	2	42328	27.9087	27.9087	47219	33.7919	33.7919
M. abscessus Eis2 Y227D	Erythromycin	1	77585	70.7406	70.7406	78932	72.1342	72.1342
M. abscessus Eis2 Y227D	Erythromycin	0.5	116034	117.45	100	118366	119.812	100
M. abscessus Eis2 Y227D	Erythromycin	0.25	115301	116.56	100	119762	121.499	100
M. abscessus Eis2 Y227D	Erythromycin	0.125	118017	119.859	100	110751	110.605	100
M. abscessus Eis2 Y227D	Erythromycin	0.0625	112441	113.085	100	111974	112.083	100
M. abscessus Eis2 Y227D	Erythromycin	0.03125	110929	111.248	100	97184	94.2016	94.2016
M. abscessus Eis2 E120fs	Erythromycin	64	18563	-1.78516	-1.78516	19756	-0.479635	-0.479635
M. abscessus Eis2 E120fs	Erythromycin	32	18497	-1.86605	-1.86605	18322	-2.26111	-2.26111
M. abscessus Eis2 E120fs	Erythromycin	16	19134	-1.08536	-1.08536	20355	0.264509	0.264509
M. abscessus Eis2 E120fs	Erythromycin	8	19970	-0.0607685	-0.0607685	20281	0.172578	0.172578
M. abscessus Eis2 E120fs	Erythromycin	4	22583	3.14168	3.14168	24130	4.95423	4.95423
M. abscessus Eis2 E120fs	Erythromycin	2	44683	30.2271	30.2271	51281	38.6842	38.6842
M. abscessus Eis2 E120fs	Erythromycin	1	80779	74.4657	74.4657	92526	89.9233	89.9233
M. abscessus Eis2 E120fs	Erythromycin	0.5	117092	118.97	100	125480	130.862	100
M. abscessus Eis2 E120fs	Erythromycin	0.25	115867	117.469	100	121931	126.453	100
M. abscessus Eis2 E120fs	Erythromycin	0.125	118304	120.456	100	116828	120.114	100
M. abscessus Eis2 E120fs	Erythromycin	0.0625	102478	101.06	100	116736	120	100
M. abscessus Eis2 E120fs	Erythromycin	0.03125	101846	100.285	100	98667	97.5523	97.5523
M. abscessus Eis2 Y255*	Erythromycin	64	17688	-4.95673	-4.95673	19265	-0.849971	-0.849971
M. abscessus Eis2 Y255*	Erythromycin	32	17541	-5.13856	-5.13856	18038	-2.31277	-2.31277
M. abscessus Eis2 Y255*	Erythromycin	16	17657	-4.99507	-4.99507	19007	-1.15755	-1.15755
M. abscessus Eis2 Y255*	Erythromycin	8	18191	-4.33456	-4.33456	21176	1.42828	1.42828
M. abscessus Eis2 Y255*	Erythromycin	4	21050	-0.798222	-0.798222	23005	3.60876	3.60876
M. abscessus Eis2 Y255*	Erythromycin	2	34019	15.2433	15.2433	39235	22.9578	22.9578
M. abscessus Eis2 Y255*	Erythromycin	1	61184	48.8441	48.8441	73889	64.2714	64.2714
M. abscessus Eis2 Y255*	Erythromycin	0.5	109124	108.142	100	110100	107.441	100
M. abscessus Eis2 Y255*	Erythromycin	0.25	117328	118.289	100	120239	119.529	100
M. abscessus Eis2 Y255*	Erythromycin	0.125	115335	115.824	100	119449	118.587	100
M. abscessus Eis2 Y255*	Erythromycin	0.0625	107452	106.074	100	111152	108.695	100
M. abscessus Eis2 Y255*	Erythromycin	0.03125	107280	105.861	100	102822	98.7646	98.7646
M. abscessus Eis2 Y284*	Erythromycin	64	19524	-1.18577	-1.18577	18407	-1.85938	-1.85938
M. abscessus Eis2 Y284*	Erythromycin	32	19117	-1.65363	-1.65363	18205	-2.08872	-2.08872
M. abscessus Eis2 Y284*	Erythromycin	16	19640	-1.05242	-1.05242	18771	-1.4461	-1.4461
M. abscessus Eis2 Y284*	Erythromycin	8	20338	-0.250028	-0.250028	20227	0.207018	0.207018
M. abscessus Eis2 Y284*	Erythromycin	4	25305	5.45981	5.45981	23213	3.59727	3.59727
M. abscessus Eis2 Y284*	Erythromycin	2	42422	25.1367	25.1367	35942	18.0495	18.0495
M. abscessus Eis2 Y284*	Erythromycin	1	89840	79.6463	79.6463	76017	63.5499	63.5499
M. abscessus Eis2 Y284*	Erythromycin	0.5	124307	119.268	100	101311	92.2683	92.2683
M. abscessus Eis2 Y284*	Erythromycin	0.25	124771	119.801	100	124524	118.624	100
M. abscessus Eis2 Y284*	Erythromycin	0.125	119652	113.917	100	118290	111.546	100
M. abscessus Eis2 Y284*	Erythromycin	0.0625	108550	101.154	100	116492	109.505	100
M. abscessus Eis2 Y284*	Erythromycin	0.03125	116489	110.281	100	107277	99.042	99.042
M. abscessus ATCC19977	Florfenicol	1024	18555	-1.70109	-1.70109	18861	-0.578928	-0.578928
M. abscessus ATCC19977	Florfenicol	512	18368	-1.91372	-1.91372	18237	-1.28839	-1.28839
M. abscessus ATCC19977	Florfenicol	256	18281	-2.01265	-2.01265	21343	2.243	2.243
M. abscessus ATCC19977	Florfenicol	128	18436	-1.8364	-1.8364	18834	-0.609626	-0.609626
M. abscessus ATCC19977	Florfenicol	64	19701	-0.398025	-0.398025	20141	0.876378	0.876378
M. abscessus ATCC19977	Florfenicol	32	24677	5.25998	5.25998	53087	38.3346	38.3346
M. abscessus ATCC19977	Florfenicol	16	71412	58.4004	58.4004	91129	81.5867	81.5867
M. abscessus ATCC19977	Florfenicol	8	118971	112.478	100	123310	118.175	100
M. abscessus ATCC19977	Florfenicol	4	121079	114.875	100	112323	105.683	100
M. abscessus ATCC19977	Florfenicol	2	121383	115.22	100	113490	107.01	100
M. abscessus ATCC19977	Florfenicol	1	114545	107.445	100	110387	103.482	100
M. abscessus ATCC19977	Florfenicol	0.5	108411	100.471	100	101109	92.9336	92.9336
M. abscessus ΔwhiB7	Florfenicol	1024	17857	-7.60872	-7.60872	17444	-0.842159	-0.842159
M. abscessus ΔwhiB7	Florfenicol	512	18638	-6.57255	-6.57255	17507	-0.759327	-0.759327
M. abscessus ΔwhiB7	Florfenicol	256	20759	-3.75859	-3.75859	17810	-0.360943	-0.360943
M. abscessus ΔwhiB7	Florfenicol	128	28643	6.70125	6.70125	25973	10.3717	10.3717
M. abscessus ΔwhiB7	Florfenicol	64	47183	31.2986	31.2986	34205	21.1952	21.1952
M. abscessus ΔwhiB7	Florfenicol	32	75147	68.3989	68.3989	69706	67.8718	67.8718
M. abscessus ΔwhiB7	Florfenicol	16	107755	111.66	100	112362	123.956	100
M. abscessus ΔwhiB7	Florfenicol	8	109344	113.769	100	117825	131.139	100
M. abscessus ΔwhiB7	Florfenicol	4	104636	107.522	100	115234	127.732	100
M. abscessus ΔwhiB7	Florfenicol	2	100283	101.747	100	101675	109.905	100
M. abscessus ΔwhiB7	Florfenicol	1	100877	102.535	100	94680	100.708	100
M. abscessus ΔwhiB7	Florfenicol	0.5	98529	99.4202	99.4202	90768	95.564	95.564
M. abscessus Δeis2	Florfenicol	1024	18668	-1.90043	-1.90043	18846	-2.14525	-2.14525
M. abscessus Δeis2	Florfenicol	512	18288	-2.30873	-2.30873	18447	-2.58059	-2.58059
M. abscessus Δeis2	Florfenicol	256	18198	-2.40543	-2.40543	17846	-3.23631	-3.23631
M. abscessus Δeis2	Florfenicol	128	18649	-1.92085	-1.92085	20447	-0.398465	-0.398465
M. abscessus Δeis2	Florfenicol	64	22908	2.65533	2.65533	21986	1.28068	1.28068
M. abscessus Δeis2	Florfenicol	32	34508	15.1192	15.1192	49684	31.5009	31.5009
M. abscessus Δeis2	Florfenicol	16	72977	56.453	56.453	91177	76.7723	76.7723
M. abscessus Δeis2	Florfenicol	8	122067	109.199	100	121852	110.241	100
M. abscessus Δeis2	Florfenicol	4	112445	98.8603	98.8603	117373	105.354	100
M. abscessus Δeis2	Florfenicol	2	114991	101.596	100	112415	99.9442	99.9442
M. abscessus Δeis2	Florfenicol	1	113615	100.117	100	108488	95.6596	95.6596
M. abscessus Δeis2	Florfenicol	0.5	109866	96.0892	96.0892	106661	93.6663	93.6663
M. abscessus WhiB7 T70fs	Florfenicol	1024	18094	-4.25005	-4.25005	20058	-1.17322	-1.17322
M. abscessus WhiB7 T70fs	Florfenicol	512	17794	-4.59325	-4.59325	18357	-3.05524	-3.05524
M. abscessus WhiB7 T70fs	Florfenicol	256	17914	-4.45597	-4.45597	18492	-2.90587	-2.90587
M. abscessus WhiB7 T70fs	Florfenicol	128	21078	-0.836359	-0.836359	22496	1.52423	1.52423
M. abscessus WhiB7 T70fs	Florfenicol	64	31049	10.5705	10.5705	27298	6.83725	6.83725
M. abscessus WhiB7 T70fs	Florfenicol	32	64911	49.3085	49.3085	71320	55.544	55.544
M. abscessus WhiB7 T70fs	Florfenicol	16	121356	113.882	100	115564	104.496	100
M. abscessus WhiB7 T70fs	Florfenicol	8	119313	111.544	100	123762	113.567	100
M. abscessus WhiB7 T70fs	Florfenicol	4	116499	108.325	100	118836	108.117	100
M. abscessus WhiB7 T70fs	Florfenicol	2	112275	103.493	100	107450	95.519	95.519
M. abscessus WhiB7 T70fs	Florfenicol	1	114583	106.133	100	106662	94.6471	94.6471
M. abscessus WhiB7 T70fs	Florfenicol	0.5	103829	93.8307	93.8307	106485	94.4513	94.4513
M. abscessus WhiB7 F24fs	Florfenicol	1024	18663	-1.35404	-1.35404	18779	-1.07003	-1.07003
M. abscessus WhiB7 F24fs	Florfenicol	512	25551	6.5232	6.5232	18378	-1.52304	-1.52304
M. abscessus WhiB7 F24fs	Florfenicol	256	17807	-2.33298	-2.33298	17940	-2.01786	-2.01786
M. abscessus WhiB7 F24fs	Florfenicol	128	21179	1.5233	1.5233	21934	2.49422	2.49422
M. abscessus WhiB7 F24fs	Florfenicol	64	31783	13.6502	13.6502	26584	7.74738	7.74738
M. abscessus WhiB7 F24fs	Florfenicol	32	48891	33.2152	33.2152	60003	45.5013	45.5013
M. abscessus WhiB7 F24fs	Florfenicol	16	112285	105.714	100	112081	104.334	100
M. abscessus WhiB7 F24fs	Florfenicol	8	117504	111.682	100	117826	110.825	100
M. abscessus WhiB7 F24fs	Florfenicol	4	120026	114.566	100	117695	110.677	100
M. abscessus WhiB7 F24fs	Florfenicol	2	103903	96.1279	96.1279	108392	100.167	100
M. abscessus WhiB7 F24fs	Florfenicol	1	105123	97.5232	97.5232	113346	105.764	100
M. abscessus WhiB7 F24fs	Florfenicol	0.5	109901	102.987	100	108574	100.373	100
M. abscessus Eis2 T258R	Florfenicol	1024	18309	-2.02004	-2.02004	18267	-2.35583	-2.35583
M. abscessus Eis2 T258R	Florfenicol	512	17924	-2.43623	-2.43623	18465	-2.13174	-2.13174
M. abscessus Eis2 T258R	Florfenicol	256	17889	-2.47407	-2.47407	18613	-1.96424	-1.96424
M. abscessus Eis2 T258R	Florfenicol	128	17926	-2.43407	-2.43407	18445	-2.15437	-2.15437
M. abscessus Eis2 T258R	Florfenicol	64	20601	0.457652	0.457652	19727	-0.703461	-0.703461
M. abscessus Eis2 T258R	Florfenicol	32	25240	5.4725	5.4725	27120	7.66362	7.66362
M. abscessus Eis2 T258R	Florfenicol	16	80800	65.5339	65.5339	81097	68.7525	68.7525
M. abscessus Eis2 T258R	Florfenicol	8	122051	110.127	100	123593	116.848	100
M. abscessus Eis2 T258R	Florfenicol	4	118131	105.889	100	119630	112.362	100
M. abscessus Eis2 T258R	Florfenicol	2	98825	85.0192	85.0192	108020	99.2228	99.2228
M. abscessus Eis2 T258R	Florfenicol	1	114080	101.51	100	111082	102.688	100
M. abscessus Eis2 T258R	Florfenicol	0.5	103879	90.4827	90.4827	108560	99.8339	99.8339
M. abscessus WhiB7 R76del	Florfenicol	1024	18432	-1.99337	-1.99337	18123	-1.74372	-1.74372
M. abscessus WhiB7 R76del	Florfenicol	512	17961	-2.5337	-2.5337	18302	-1.54827	-1.54827
M. abscessus WhiB7 R76del	Florfenicol	256	17851	-2.65989	-2.65989	18343	-1.5035	-1.5035
M. abscessus WhiB7 R76del	Florfenicol	128	21421	1.43559	1.43559	21333	1.76128	1.76128
M. abscessus WhiB7 R76del	Florfenicol	64	27393	8.28662	8.28662	28469	9.55307	9.55307
M. abscessus WhiB7 R76del	Florfenicol	32	46728	30.4676	30.4676	57095	40.8098	40.8098
M. abscessus WhiB7 R76del	Florfenicol	16	116211	110.178	100	109296	97.808	97.808
M. abscessus WhiB7 R76del	Florfenicol	8	125928	121.325	100	125286	115.267	100
M. abscessus WhiB7 R76del	Florfenicol	4	124659	119.869	100	121842	111.507	100
M. abscessus WhiB7 R76del	Florfenicol	2	107234	99.8796	99.8796	112010	100.771	100
M. abscessus WhiB7 R76del	Florfenicol	1	115032	108.825	100	114084	103.036	100
M. abscessus WhiB7 R76del	Florfenicol	0.5	112386	105.79	100	109017	97.5033	97.5033
M. abscessus WhiB7 L37P	Florfenicol	1024	17101	-1.52113	-1.52113	18064	-1.81998	-1.81998
M. abscessus WhiB7 L37P	Florfenicol	512	16847	-1.80682	-1.80682	17923	-1.97826	-1.97826
M. abscessus WhiB7 L37P	Florfenicol	256	17389	-1.1972	-1.1972	18684	-1.12404	-1.12404
M. abscessus WhiB7 L37P	Florfenicol	128	22785	4.87195	4.87195	23724	4.53333	4.53333
M. abscessus WhiB7 L37P	Florfenicol	64	34465	18.009	18.009	31375	13.1215	13.1215
M. abscessus WhiB7 L37P	Florfenicol	32	79538	68.7049	68.7049	77048	64.3892	64.3892
M. abscessus WhiB7 L37P	Florfenicol	16	122327	116.832	100	124157	117.269	100
M. abscessus WhiB7 L37P	Florfenicol	8	119966	114.176	100	126097	119.446	100
M. abscessus WhiB7 L37P	Florfenicol	4	120327	114.582	100	123084	116.064	100
M. abscessus WhiB7 L37P	Florfenicol	2	117677	111.602	100	115206	107.221	100
M. abscessus WhiB7 L37P	Florfenicol	1	119776	113.963	100	94773	84.2855	84.2855
M. abscessus WhiB7 L37P	Florfenicol	0.5	112031	105.251	100	108389	99.5693	99.5693
M. abscessus WhiB7 A51T	Florfenicol	1024	18400	-1.52276	-1.52276	19179	-2.17308	-2.17308
M. abscessus WhiB7 A51T	Florfenicol	512	17818	-2.24335	-2.24335	19002	-2.389	-2.389
M. abscessus WhiB7 A51T	Florfenicol	256	17893	-2.15049	-2.15049	19249	-2.08769	-2.08769
M. abscessus WhiB7 A51T	Florfenicol	128	22912	4.06373	4.06373	24498	4.31536	4.31536
M. abscessus WhiB7 A51T	Florfenicol	64	30210	13.0997	13.0997	32615	14.217	14.217
M. abscessus WhiB7 A51T	Florfenicol	32	70994	63.5959	63.5959	89332	83.4038	83.4038
M. abscessus WhiB7 A51T	Florfenicol	16	114698	117.708	100	116048	115.994	100
M. abscessus WhiB7 A51T	Florfenicol	8	117647	121.359	100	118819	119.374	100
M. abscessus WhiB7 A51T	Florfenicol	4	114472	117.428	100	117868	118.214	100
M. abscessus WhiB7 A51T	Florfenicol	2	108402	109.912	100	105991	103.726	100
M. abscessus WhiB7 A51T	Florfenicol	1	109750	111.581	100	109938	108.54	100
M. abscessus WhiB7 A51T	Florfenicol	0.5	98227	97.3142	97.3142	103992	101.287	100
M. abscessus Eis2 Y227D	Florfenicol	1024	19127	-0.276985	-0.276985	18486	-0.947434	-0.947434
M. abscessus Eis2 Y227D	Florfenicol	512	18737	-0.750776	-0.750776	19447	0.214454	0.214454
M. abscessus Eis2 Y227D	Florfenicol	256	18829	-0.63901	-0.63901	19468	0.239843	0.239843
M. abscessus Eis2 Y227D	Florfenicol	128	19169	-0.225962	-0.225962	19599	0.398228	0.398228
M. abscessus Eis2 Y227D	Florfenicol	64	24150	5.82519	5.82519	21118	2.23476	2.23476
M. abscessus Eis2 Y227D	Florfenicol	32	51777	39.3878	39.3878	51601	39.0899	39.0899
M. abscessus Eis2 Y227D	Florfenicol	16	106466	105.827	100	105236	103.937	100
M. abscessus Eis2 Y227D	Florfenicol	8	119205	121.302	100	118656	120.162	100
M. abscessus Eis2 Y227D	Florfenicol	4	116905	118.508	100	111899	111.993	100
M. abscessus Eis2 Y227D	Florfenicol	2	112769	113.484	100	104152	102.626	100
M. abscessus Eis2 Y227D	Florfenicol	1	107547	107.14	100	109166	108.688	100
M. abscessus Eis2 Y227D	Florfenicol	0.5	108090	107.799	100	105558	104.326	100
M. abscessus Eis2 E120fs	Florfenicol	1024	18550	-1.8011	-1.8011	18575	-1.9468	-1.9468
M. abscessus Eis2 E120fs	Florfenicol	512	18607	-1.73124	-1.73124	18890	-1.55548	-1.55548
M. abscessus Eis2 E120fs	Florfenicol	256	18541	-1.81213	-1.81213	19011	-1.40516	-1.40516
M. abscessus Eis2 E120fs	Florfenicol	128	19963	-0.0693476	-0.0693476	19460	-0.847359	-0.847359
M. abscessus Eis2 E120fs	Florfenicol	64	22229	2.70782	2.70782	23495	4.16536	4.16536
M. abscessus Eis2 E120fs	Florfenicol	32	49535	36.1736	36.1736	50514	37.7314	37.7314
M. abscessus Eis2 E120fs	Florfenicol	16	108017	107.848	100	103015	102.954	100
M. abscessus Eis2 E120fs	Florfenicol	8	115816	117.407	100	112346	114.546	100
M. abscessus Eis2 E120fs	Florfenicol	4	112047	112.787	100	117374	120.792	100
M. abscessus Eis2 E120fs	Florfenicol	2	111712	112.377	100	110538	112.3	100
M. abscessus Eis2 E120fs	Florfenicol	1	110818	111.281	100	108780	110.116	100
M. abscessus Eis2 E120fs	Florfenicol	0.5	108482	108.418	100	104616	104.943	100
M. abscessus Eis2 Y255*	Florfenicol	1024	17863	-4.74027	-4.74027	18771	-1.43891	-1.43891
M. abscessus Eis2 Y255*	Florfenicol	512	17805	-4.81201	-4.81201	18836	-1.36141	-1.36141
M. abscessus Eis2 Y255*	Florfenicol	256	17797	-4.8219	-4.8219	18459	-1.81086	-1.81086
M. abscessus Eis2 Y255*	Florfenicol	128	17883	-4.71553	-4.71553	19461	-0.616305	-0.616305
M. abscessus Eis2 Y255*	Florfenicol	64	21072	-0.77101	-0.77101	21003	1.22203	1.22203
M. abscessus Eis2 Y255*	Florfenicol	32	30777	11.2332	11.2332	43488	28.0281	28.0281
M. abscessus Eis2 Y255*	Florfenicol	16	92159	87.1575	87.1575	90881	84.5288	84.5288
M. abscessus Eis2 Y255*	Florfenicol	8	119006	120.365	100	119879	119.1	100
M. abscessus Eis2 Y255*	Florfenicol	4	108992	107.979	100	115614	114.015	100
M. abscessus Eis2 Y255*	Florfenicol	2	107634	106.299	100	103275	99.3047	99.3047
M. abscessus Eis2 Y255*	Florfenicol	1	109765	108.935	100	102904	98.8624	98.8624
M. abscessus Eis2 Y255*	Florfenicol	0.5	103763	101.511	100	105062	101.435	100
M. abscessus Eis2 Y284*	Florfenicol	1024	18824	-1.99045	-1.99045	18468	-1.79012	-1.79012
M. abscessus Eis2 Y284*	Florfenicol	512	18862	-1.94677	-1.94677	18310	-1.96951	-1.96951
M. abscessus Eis2 Y284*	Florfenicol	256	18678	-2.15829	-2.15829	18224	-2.06715	-2.06715
M. abscessus Eis2 Y284*	Florfenicol	128	18720	-2.11001	-2.11001	18308	-1.97178	-1.97178
M. abscessus Eis2 Y284*	Florfenicol	64	19840	-0.822506	-0.822506	20500	0.516977	0.516977
M. abscessus Eis2 Y284*	Florfenicol	32	28483	9.11309	9.11309	27745	8.74282	8.74282
M. abscessus Eis2 Y284*	Florfenicol	16	78482	66.5896	66.5896	68950	55.5262	55.5262
M. abscessus Eis2 Y284*	Florfenicol	8	125230	120.329	100	124814	118.953	100
M. abscessus Eis2 Y284*	Florfenicol	4	117028	110.9	100	117576	110.735	100
M. abscessus Eis2 Y284*	Florfenicol	2	109540	102.292	100	111842	104.225	100
M. abscessus Eis2 Y284*	Florfenicol	1	106335	98.6082	98.6082	111270	103.576	100
M. abscessus Eis2 Y284*	Florfenicol	0.5	110013	102.836	100	111496	103.832	100
M. abscessus ATCC19977	Hygromycin B	1024	19952	-0.112623	-0.112623	20881	1.71773	1.71773
M. abscessus ATCC19977	Hygromycin B	512	20127	0.0863624	0.0863624	19647	0.314721	0.314721
M. abscessus ATCC19977	Hygromycin B	256	22907	3.24739	3.24739	24219	5.51289	5.51289
M. abscessus ATCC19977	Hygromycin B	128	52062	36.3984	36.3984	59137	45.2132	45.2132
M. abscessus ATCC19977	Hygromycin B	64	132687	128.074	100	137202	133.97	100
M. abscessus ATCC19977	Hygromycin B	32	124458	118.717	100	129955	125.73	100
M. abscessus ATCC19977	Hygromycin B	16	121237	115.054	100	123617	118.524	100
M. abscessus ATCC19977	Hygromycin B	8	119263	112.81	100	118243	112.414	100
M. abscessus ATCC19977	Hygromycin B	4	121472	115.322	100	122235	116.953	100
M. abscessus ATCC19977	Hygromycin B	2	118653	112.116	100	118796	113.043	100
M. abscessus ATCC19977	Hygromycin B	1	117420	110.714	100	123141	117.983	100
M. abscessus ATCC19977	Hygromycin B	0.5	114248	107.108	100	118556	112.77	100
M. abscessus ΔwhiB7	Hygromycin B	1024	19942	-4.84252	-4.84252	18763	0.892059	0.892059
M. abscessus ΔwhiB7	Hygromycin B	512	18757	-6.41468	-6.41468	18486	0.52786	0.52786
M. abscessus ΔwhiB7	Hygromycin B	256	19118	-5.93573	-5.93573	18344	0.341159	0.341159
M. abscessus ΔwhiB7	Hygromycin B	128	18302	-7.01833	-7.01833	17417	-0.877659	-0.877659
M. abscessus ΔwhiB7	Hygromycin B	64	18390	-6.90158	-6.90158	17945	-0.183446	-0.183446
M. abscessus ΔwhiB7	Hygromycin B	32	19087	-5.97686	-5.97686	18169	0.111069	0.111069
M. abscessus ΔwhiB7	Hygromycin B	16	19530	-5.38912	-5.38912	18539	0.597544	0.597544
M. abscessus ΔwhiB7	Hygromycin B	8	30032	8.54406	8.54406	25424	9.64992	9.64992
M. abscessus ΔwhiB7	Hygromycin B	4	135543	148.527	100	130226	147.443	100
M. abscessus ΔwhiB7	Hygromycin B	2	99510	100.722	100	111859	123.294	100
M. abscessus ΔwhiB7	Hygromycin B	1	104399	107.208	100	108338	118.665	100
M. abscessus ΔwhiB7	Hygromycin B	0.5	109150	113.511	100	102005	110.338	100
M. abscessus Δeis2	Hygromycin B	1024	20443	0.00675382	0.00675382	20612	-0.218439	-0.218439
M. abscessus Δeis2	Hygromycin B	512	19246	-1.27939	-1.27939	19828	-1.07383	-1.07383
M. abscessus Δeis2	Hygromycin B	256	18608	-1.9649	-1.9649	19228	-1.72847	-1.72847
M. abscessus Δeis2	Hygromycin B	128	18346	-2.24641	-2.24641	18106	-2.95264	-2.95264
M. abscessus Δeis2	Hygromycin B	64	18808	-1.75001	-1.75001	18488	-2.53585	-2.53585
M. abscessus Δeis2	Hygromycin B	32	19777	-0.708844	-0.708844	20155	-0.717054	-0.717054
M. abscessus Δeis2	Hygromycin B	16	27902	8.02123	8.02123	28126	7.97979	7.97979
M. abscessus Δeis2	Hygromycin B	8	136687	124.908	100	143882	134.277	100
M. abscessus Δeis2	Hygromycin B	4	130660	118.432	100	129895	119.016	100
M. abscessus Δeis2	Hygromycin B	2	121490	108.579	100	112949	100.527	100
M. abscessus Δeis2	Hygromycin B	1	116894	103.641	100	119380	107.543	100
M. abscessus Δeis2	Hygromycin B	0.5	119920	106.892	100	114656	102.389	100
M. abscessus WhiB7 T70fs	Hygromycin B	1024	19998	-2.07188	-2.07188	20253	-0.957467	-0.957467
M. abscessus WhiB7 T70fs	Hygromycin B	512	18962	-3.25706	-3.25706	19172	-2.15351	-2.15351
M. abscessus WhiB7 T70fs	Hygromycin B	256	18451	-3.84164	-3.84164	19061	-2.27632	-2.27632
M. abscessus WhiB7 T70fs	Hygromycin B	128	17826	-4.55664	-4.55664	18508	-2.88817	-2.88817
M. abscessus WhiB7 T70fs	Hygromycin B	64	17808	-4.57724	-4.57724	18123	-3.31414	-3.31414
M. abscessus WhiB7 T70fs	Hygromycin B	32	17779	-4.61041	-4.61041	18848	-2.51199	-2.51199
M. abscessus WhiB7 T70fs	Hygromycin B	16	17509	-4.91929	-4.91929	19112	-2.21989	-2.21989
M. abscessus WhiB7 T70fs	Hygromycin B	8	90126	78.1545	78.1545	46706	28.3106	28.3106
M. abscessus WhiB7 T70fs	Hygromycin B	4	122127	114.764	100	123689	113.486	100
M. abscessus WhiB7 T70fs	Hygromycin B	2	116243	108.032	100	123617	113.406	100
M. abscessus WhiB7 T70fs	Hygromycin B	1	121297	113.814	100	117215	106.323	100
M. abscessus WhiB7 T70fs	Hygromycin B	0.5	112357	103.587	100	110908	99.345	99.345
M. abscessus WhiB7 F24fs	Hygromycin B	1024	20424	0.659868	0.659868	20189	0.522869	0.522869
M. abscessus WhiB7 F24fs	Hygromycin B	512	19268	-0.662155	-0.662155	19484	-0.273579	-0.273579
M. abscessus WhiB7 F24fs	Hygromycin B	256	18893	-1.09101	-1.09101	18808	-1.03727	-1.03727
M. abscessus WhiB7 F24fs	Hygromycin B	128	18866	-1.12189	-1.12189	18996	-0.824879	-0.824879
M. abscessus WhiB7 F24fs	Hygromycin B	64	18738	-1.26827	-1.26827	18865	-0.972871	-0.972871
M. abscessus WhiB7 F24fs	Hygromycin B	32	18880	-1.10588	-1.10588	19277	-0.50743	-0.50743
M. abscessus WhiB7 F24fs	Hygromycin B	16	19340	-0.579814	-0.579814	19728	0.00207114	0.00207114
M. abscessus WhiB7 F24fs	Hygromycin B	8	47131	31.2025	31.2025	84026	72.6404	72.6404
M. abscessus WhiB7 F24fs	Hygromycin B	4	116064	110.035	100	118250	111.304	100
M. abscessus WhiB7 F24fs	Hygromycin B	2	121533	116.29	100	114971	107.599	100
M. abscessus WhiB7 F24fs	Hygromycin B	1	122740	117.67	100	122937	116.599	100
M. abscessus WhiB7 F24fs	Hygromycin B	0.5	118684	113.032	100	109094	100.96	100
M. abscessus Eis2 T258R	Hygromycin B	1024	19413	-0.826598	-0.826598	19572	-0.878883	-0.878883
M. abscessus Eis2 T258R	Hygromycin B	512	19186	-1.07199	-1.07199	18849	-1.69714	-1.69714
M. abscessus Eis2 T258R	Hygromycin B	256	18813	-1.47521	-1.47521	18741	-1.81937	-1.81937
M. abscessus Eis2 T258R	Hygromycin B	128	23498	3.58936	3.58936	18620	-1.95632	-1.95632
M. abscessus Eis2 T258R	Hygromycin B	64	18762	-1.53034	-1.53034	18548	-2.0378	-2.0378
M. abscessus Eis2 T258R	Hygromycin B	32	19403	-0.837408	-0.837408	19755	-0.671772	-0.671772
M. abscessus Eis2 T258R	Hygromycin B	16	29643	10.2322	10.2322	31175	12.2529	12.2529
M. abscessus Eis2 T258R	Hygromycin B	8	135912	125.111	100	137587	132.685	100
M. abscessus Eis2 T258R	Hygromycin B	4	124028	112.264	100	121463	114.437	100
M. abscessus Eis2 T258R	Hygromycin B	2	118529	106.32	100	114280	106.308	100
M. abscessus Eis2 T258R	Hygromycin B	1	123346	111.527	100	126292	119.902	100
M. abscessus Eis2 T258R	Hygromycin B	0.5	118991	106.819	100	115998	108.252	100
M. abscessus WhiB7 R76del	Hygromycin B	1024	20194	0.0279815	0.0279815	20599	0.959824	0.959824
M. abscessus WhiB7 R76del	Hygromycin B	512	19097	-1.23049	-1.23049	19403	-0.346086	-0.346086
M. abscessus WhiB7 R76del	Hygromycin B	256	19169	-1.14789	-1.14789	18752	-1.05691	-1.05691
M. abscessus WhiB7 R76del	Hygromycin B	128	18340	-2.09891	-2.09891	18704	-1.10932	-1.10932
M. abscessus WhiB7 R76del	Hygromycin B	64	25798	6.45685	6.45685	19241	-0.522974	-0.522974
M. abscessus WhiB7 R76del	Hygromycin B	32	18919	-1.43469	-1.43469	26907	7.84752	7.84752
M. abscessus WhiB7 R76del	Hygromycin B	16	19705	-0.532995	-0.532995	19650	-0.0763874	-0.0763874
M. abscessus WhiB7 R76del	Hygromycin B	8	49515	33.6648	33.6648	84810	71.0717	71.0717
M. abscessus WhiB7 R76del	Hygromycin B	4	122080	116.911	100	127895	118.116	100
M. abscessus WhiB7 R76del	Hygromycin B	2	117988	112.216	100	124507	114.417	100
M. abscessus WhiB7 R76del	Hygromycin B	1	123040	118.012	100	122610	112.346	100
M. abscessus WhiB7 R76del	Hygromycin B	0.5	117994	112.223	100	121128	110.727	100
M. abscessus WhiB7 L37P	Hygromycin B	1024	19480	1.15465	1.15465	20475	0.88635	0.88635
M. abscessus WhiB7 L37P	Hygromycin B	512	18228	-0.253537	-0.253537	18127	-1.74927	-1.74927
M. abscessus WhiB7 L37P	Hygromycin B	256	18037	-0.468365	-0.468365	19030	-0.735655	-0.735655
M. abscessus WhiB7 L37P	Hygromycin B	128	16664	-2.01265	-2.01265	18070	-1.81325	-1.81325
M. abscessus WhiB7 L37P	Hygromycin B	64	16956	-1.68422	-1.68422	18485	-1.34741	-1.34741
M. abscessus WhiB7 L37P	Hygromycin B	32	17786	-0.750677	-0.750677	18885	-0.898417	-0.898417
M. abscessus WhiB7 L37P	Hygromycin B	16	18070	-0.431248	-0.431248	18887	-0.896172	-0.896172
M. abscessus WhiB7 L37P	Hygromycin B	8	40496	24.7924	24.7924	83537	71.6731	71.6731
M. abscessus WhiB7 L37P	Hygromycin B	4	129402	124.789	100	132220	126.32	100
M. abscessus WhiB7 L37P	Hygromycin B	2	122179	116.665	100	125507	118.784	100
M. abscessus WhiB7 L37P	Hygromycin B	1	128282	123.53	100	122735	115.673	100
M. abscessus WhiB7 L37P	Hygromycin B	0.5	117718	111.648	100	117582	109.888	100
M. abscessus WhiB7 A51T	Hygromycin B	1024	20447	1.01171	1.01171	21019	0.0714635	0.0714635
M. abscessus WhiB7 A51T	Hygromycin B	512	19191	-0.543388	-0.543388	20104	-1.04471	-1.04471
M. abscessus WhiB7 A51T	Hygromycin B	256	19137	-0.610248	-0.610248	19810	-1.40335	-1.40335
M. abscessus WhiB7 A51T	Hygromycin B	128	18737	-1.1055	-1.1055	28004	8.59219	8.59219
M. abscessus WhiB7 A51T	Hygromycin B	64	18480	-1.42371	-1.42371	52408	38.3617	38.3617
M. abscessus WhiB7 A51T	Hygromycin B	32	19051	-0.716728	-0.716728	19569	-1.69734	-1.69734
M. abscessus WhiB7 A51T	Hygromycin B	16	20784	1.42897	1.42897	20652	-0.376226	-0.376226
M. abscessus WhiB7 A51T	Hygromycin B	8	126532	132.36	100	136209	140.587	100
M. abscessus WhiB7 A51T	Hygromycin B	4	121236	125.803	100	113913	113.389	100
M. abscessus WhiB7 A51T	Hygromycin B	2	112558	115.058	100	113107	112.406	100
M. abscessus WhiB7 A51T	Hygromycin B	1	116088	119.429	100	112114	111.195	100
M. abscessus WhiB7 A51T	Hygromycin B	0.5	115158	118.277	100	113211	112.533	100
M. abscessus Eis2 Y227D	Hygromycin B	1024	20928	1.91095	1.91095	21077	2.18519	2.18519
M. abscessus Eis2 Y227D	Hygromycin B	512	19881	0.63901	0.63901	20228	1.15871	1.15871
M. abscessus Eis2 Y227D	Hygromycin B	256	19667	0.379032	0.379032	19804	0.646081	0.646081
M. abscessus Eis2 Y227D	Hygromycin B	128	18953	-0.488369	-0.488369	19184	-0.103524	-0.103524
M. abscessus Eis2 Y227D	Hygromycin B	64	19524	0.205309	0.205309	19210	-0.072089	-0.072089
M. abscessus Eis2 Y227D	Hygromycin B	32	20182	1.00468	1.00468	20602	1.6109	1.6109
M. abscessus Eis2 Y227D	Hygromycin B	16	35059	19.078	19.078	37805	22.41	22.41
M. abscessus Eis2 Y227D	Hygromycin B	8	130748	135.325	100	131238	135.374	100
M. abscessus Eis2 Y227D	Hygromycin B	4	117331	119.026	100	120157	121.977	100
M. abscessus Eis2 Y227D	Hygromycin B	2	109314	109.286	100	108349	107.701	100
M. abscessus Eis2 Y227D	Hygromycin B	1	110259	110.434	100	114425	115.047	100
M. abscessus Eis2 Y227D	Hygromycin B	0.5	111069	111.419	100	113789	114.278	100
M. abscessus Eis2 E120fs	Hygromycin B	1024	20625	0.741989	0.741989	20847	0.875725	0.875725
M. abscessus Eis2 E120fs	Hygromycin B	512	18975	-1.28022	-1.28022	19815	-0.406339	-0.406339
M. abscessus Eis2 E120fs	Hygromycin B	256	21191	1.43567	1.43567	19032	-1.37907	-1.37907
M. abscessus Eis2 E120fs	Hygromycin B	128	19201	-1.00324	-1.00324	19050	-1.35671	-1.35671
M. abscessus Eis2 E120fs	Hygromycin B	64	23217	3.9187	3.9187	18934	-1.50081	-1.50081
M. abscessus Eis2 E120fs	Hygromycin B	32	22040	2.47619	2.47619	21017	1.08692	1.08692
M. abscessus Eis2 E120fs	Hygromycin B	16	40390	24.9656	24.9656	44797	30.6291	30.6291
M. abscessus Eis2 E120fs	Hygromycin B	8	128499	132.951	100	130534	137.141	100
M. abscessus Eis2 E120fs	Hygromycin B	4	123261	126.531	100	121973	126.506	100
M. abscessus Eis2 E120fs	Hygromycin B	2	118449	120.633	100	112443	114.666	100
M. abscessus Eis2 E120fs	Hygromycin B	1	110512	110.906	100	116008	119.095	100
M. abscessus Eis2 E120fs	Hygromycin B	0.5	114878	116.257	100	106009	106.673	100
M. abscessus Eis2 Y255*	Hygromycin B	1024	19791	-2.3555	-2.3555	20233	0.304054	0.304054
M. abscessus Eis2 Y255*	Hygromycin B	512	18527	-3.91896	-3.91896	23832	4.59469	4.59469
M. abscessus Eis2 Y255*	Hygromycin B	256	18591	-3.83979	-3.83979	19016	-1.14682	-1.14682
M. abscessus Eis2 Y255*	Hygromycin B	128	18111	-4.43351	-4.43351	18769	-1.44129	-1.44129
M. abscessus Eis2 Y255*	Hygromycin B	64	17966	-4.61287	-4.61287	18654	-1.57839	-1.57839
M. abscessus Eis2 Y255*	Hygromycin B	32	18956	-3.38832	-3.38832	20102	0.147879	0.147879
M. abscessus Eis2 Y255*	Hygromycin B	16	36762	18.6362	18.6362	36059	19.1714	19.1714
M. abscessus Eis2 Y255*	Hygromycin B	8	123663	126.125	100	132215	133.806	100
M. abscessus Eis2 Y255*	Hygromycin B	4	122359	124.512	100	119188	118.276	100
M. abscessus Eis2 Y255*	Hygromycin B	2	114529	114.827	100	117430	116.18	100
M. abscessus Eis2 Y255*	Hygromycin B	1	117883	118.976	100	123865	123.852	100
M. abscessus Eis2 Y255*	Hygromycin B	0.5	119422	120.88	100	118186	117.081	100
M. abscessus Eis2 Y284*	Hygromycin B	1024	20326	-0.263823	-0.263823	20116	0.0809905	0.0809905
M. abscessus Eis2 Y284*	Hygromycin B	512	20084	-0.542015	-0.542015	19527	-0.587749	-0.587749
M. abscessus Eis2 Y284*	Hygromycin B	256	19835	-0.828254	-0.828254	18755	-1.46426	-1.46426
M. abscessus Eis2 Y284*	Hygromycin B	128	18891	-1.91343	-1.91343	18611	-1.62776	-1.62776
M. abscessus Eis2 Y284*	Hygromycin B	64	18797	-2.02149	-2.02149	18544	-1.70383	-1.70383
M. abscessus Eis2 Y284*	Hygromycin B	32	21257	0.806412	0.806412	20167	0.138895	0.138895
M. abscessus Eis2 Y284*	Hygromycin B	16	35685	17.3922	17.3922	36706	18.917	18.917
M. abscessus Eis2 Y284*	Hygromycin B	8	126060	121.283	100	131241	126.25	100
M. abscessus Eis2 Y284*	Hygromycin B	4	125061	120.135	100	123115	117.024	100
M. abscessus Eis2 Y284*	Hygromycin B	2	116718	110.544	100	125495	119.726	100
M. abscessus Eis2 Y284*	Hygromycin B	1	116995	110.862	100	117396	110.531	100
M. abscessus Eis2 Y284*	Hygromycin B	0.5	113100	106.385	100	119306	112.699	100
M. abscessus ATCC19977	Kanamycin A	64	20680	0.715156	0.715156	20733	1.54946	1.54946
M. abscessus ATCC19977	Kanamycin A	32	19526	-0.59701	-0.59701	19893	0.594412	0.594412
M. abscessus ATCC19977	Kanamycin A	16	18992	-1.2042	-1.2042	19667	0.33746	0.33746
M. abscessus ATCC19977	Kanamycin A	8	25916	6.6688	6.6688	19087	-0.321976	-0.321976
M. abscessus ATCC19977	Kanamycin A	4	29571	10.8248	10.8248	19780	0.465936	0.465936
M. abscessus ATCC19977	Kanamycin A	2	19260	-0.899468	-0.899468	19823	0.514825	0.514825
M. abscessus ATCC19977	Kanamycin A	1	25120	5.7637	5.7637	60345	46.5866	46.5866
M. abscessus ATCC19977	Kanamycin A	0.5	137393	133.425	100	128969	124.609	100
M. abscessus ATCC19977	Kanamycin A	0.25	134288	129.894	100	135970	132.569	100
M. abscessus ATCC19977	Kanamycin A	0.125	126613	121.167	100	128151	123.679	100
M. abscessus ATCC19977	Kanamycin A	0.0625	128587	123.412	100	125274	120.408	100
M. abscessus ATCC19977	Kanamycin A	0.03125	121817	115.714	100	117090	111.103	100
M. abscessus ΔwhiB7	Kanamycin A	64	20293	-4.37684	-4.37684	19362	1.67962	1.67962
M. abscessus ΔwhiB7	Kanamycin A	32	19328	-5.65712	-5.65712	18675	0.776357	0.776357
M. abscessus ΔwhiB7	Kanamycin A	16	19195	-5.83357	-5.83357	18344	0.341159	0.341159
M. abscessus ΔwhiB7	Kanamycin A	8	18794	-6.36559	-6.36559	18050	-0.0453918	-0.0453918
M. abscessus ΔwhiB7	Kanamycin A	4	19013	-6.07504	-6.07504	18057	-0.0361882	-0.0361882
M. abscessus ΔwhiB7	Kanamycin A	2	19380	-5.58813	-5.58813	18357	0.358251	0.358251
M. abscessus ΔwhiB7	Kanamycin A	1	19356	-5.61997	-5.61997	18236	0.19916	0.19916
M. abscessus ΔwhiB7	Kanamycin A	0.5	20078	-4.66208	-4.66208	19245	1.52579	1.52579
M. abscessus ΔwhiB7	Kanamycin A	0.25	66864	57.4097	57.4097	122339	137.074	100
M. abscessus ΔwhiB7	Kanamycin A	0.125	140392	154.961	100	138950	158.914	100
M. abscessus ΔwhiB7	Kanamycin A	0.0625	123663	132.766	100	109389	120.047	100
M. abscessus ΔwhiB7	Kanamycin A	0.03125	112643	118.145	100	106419	116.142	100
M. abscessus Δeis2	Kanamycin A	64	20302	-0.144747	-0.144747	20546	-0.290449	-0.290449
M. abscessus Δeis2	Kanamycin A	32	19540	-0.963494	-0.963494	19889	-1.00728	-1.00728
M. abscessus Δeis2	Kanamycin A	16	19115	-1.42014	-1.42014	19534	-1.3946	-1.3946
M. abscessus Δeis2	Kanamycin A	8	18463	-2.1207	-2.1207	18752	-2.24781	-2.24781
M. abscessus Δeis2	Kanamycin A	4	18881	-1.67157	-1.67157	18897	-2.08961	-2.08961
M. abscessus Δeis2	Kanamycin A	2	19545	-0.958121	-0.958121	19434	-1.50371	-1.50371
M. abscessus Δeis2	Kanamycin A	1	19623	-0.874313	-0.874313	20502	-0.338456	-0.338456
M. abscessus Δeis2	Kanamycin A	0.5	22912	2.65962	2.65962	28054	7.90124	7.90124
M. abscessus Δeis2	Kanamycin A	0.25	149734	138.926	100	142588	132.865	100
M. abscessus Δeis2	Kanamycin A	0.125	128592	116.21	100	124458	113.084	100
M. abscessus Δeis2	Kanamycin A	0.0625	123484	110.721	100	126257	115.047	100
M. abscessus Δeis2	Kanamycin A	0.03125	122101	109.235	100	117509	105.502	100
M. abscessus WhiB7 T70fs	Kanamycin A	64	19748	-2.35788	-2.35788	20495	-0.689714	-0.689714
M. abscessus WhiB7 T70fs	Kanamycin A	32	19211	-2.9722	-2.9722	19611	-1.66779	-1.66779
M. abscessus WhiB7 T70fs	Kanamycin A	16	18770	-3.47671	-3.47671	18932	-2.41905	-2.41905
M. abscessus WhiB7 T70fs	Kanamycin A	8	18207	-4.12078	-4.12078	18718	-2.65582	-2.65582
M. abscessus WhiB7 T70fs	Kanamycin A	4	18181	-4.15052	-4.15052	18493	-2.90476	-2.90476
M. abscessus WhiB7 T70fs	Kanamycin A	2	17857	-4.52118	-4.52118	18975	-2.37147	-2.37147
M. abscessus WhiB7 T70fs	Kanamycin A	1	18887	-3.34286	-3.34286	18979	-2.36705	-2.36705
M. abscessus WhiB7 T70fs	Kanamycin A	0.5	19658	-2.46084	-2.46084	19839	-1.41552	-1.41552
M. abscessus WhiB7 T70fs	Kanamycin A	0.25	135644	130.227	100	135615	126.681	100
M. abscessus WhiB7 T70fs	Kanamycin A	0.125	127141	120.5	100	122941	112.658	100
M. abscessus WhiB7 T70fs	Kanamycin A	0.0625	132768	126.937	100	129187	119.569	100
M. abscessus WhiB7 T70fs	Kanamycin A	0.03125	113873	105.321	100	120277	109.711	100
M. abscessus WhiB7 F24fs	Kanamycin A	64	20622	0.886304	0.886304	20479	0.850486	0.850486
M. abscessus WhiB7 F24fs	Kanamycin A	32	19411	-0.498617	-0.498617	19763	0.0416111	0.0416111
M. abscessus WhiB7 F24fs	Kanamycin A	16	18868	-1.1196	-1.1196	19369	-0.403496	-0.403496
M. abscessus WhiB7 F24fs	Kanamycin A	8	18624	-1.39864	-1.39864	19401	-0.367345	-0.367345
M. abscessus WhiB7 F24fs	Kanamycin A	4	18910	-1.07157	-1.07157	18316	-1.59308	-1.59308
M. abscessus WhiB7 F24fs	Kanamycin A	2	19102	-0.851995	-0.851995	19765	0.0438705	0.0438705
M. abscessus WhiB7 F24fs	Kanamycin A	1	20057	0.24016	0.24016	19741	0.0167574	0.0167574
M. abscessus WhiB7 F24fs	Kanamycin A	0.5	19939	0.105213	0.105213	20308	0.657305	0.657305
M. abscessus WhiB7 F24fs	Kanamycin A	0.25	136823	133.776	100	137759	133.343	100
M. abscessus WhiB7 F24fs	Kanamycin A	0.125	121538	116.296	100	122041	115.586	100
M. abscessus WhiB7 F24fs	Kanamycin A	0.0625	133828	130.351	100	124282	118.118	100
M. abscessus WhiB7 F24fs	Kanamycin A	0.03125	103468	95.6305	95.6305	126353	120.458	100
M. abscessus Eis2 T258R	Kanamycin A	64	20217	0.0425413	0.0425413	20413	0.0729245	0.0729245
M. abscessus Eis2 T258R	Kanamycin A	32	19093	-1.17252	-1.17252	19600	-0.847194	-0.847194
M. abscessus Eis2 T258R	Kanamycin A	16	18960	-1.3163	-1.3163	19064	-1.45382	-1.45382
M. abscessus Eis2 T258R	Kanamycin A	8	18502	-1.81141	-1.81141	18261	-2.36262	-2.36262
M. abscessus Eis2 T258R	Kanamycin A	4	18566	-1.74222	-1.74222	17858	-2.81871	-2.81871
M. abscessus Eis2 T258R	Kanamycin A	2	18699	-1.59844	-1.59844	19341	-1.14032	-1.14032
M. abscessus Eis2 T258R	Kanamycin A	1	19194	-1.06334	-1.06334	19584	-0.865302	-0.865302
M. abscessus Eis2 T258R	Kanamycin A	0.5	31771	12.5326	12.5326	30930	11.9756	11.9756
M. abscessus Eis2 T258R	Kanamycin A	0.25	135986	125.191	100	134261	128.921	100
M. abscessus Eis2 T258R	Kanamycin A	0.125	133408	122.404	100	121665	114.666	100
M. abscessus Eis2 T258R	Kanamycin A	0.0625	128801	117.424	100	128806	122.747	100
M. abscessus Eis2 T258R	Kanamycin A	0.03125	119946	107.851	100	121899	114.93	100
M. abscessus WhiB7 R76del	Kanamycin A	64	20556	0.443265	0.443265	20395	0.737077	0.737077
M. abscessus WhiB7 R76del	Kanamycin A	32	19208	-1.10315	-1.10315	19648	-0.0785712	-0.0785712
M. abscessus WhiB7 R76del	Kanamycin A	16	19168	-1.14904	-1.14904	19018	-0.766467	-0.766467
M. abscessus WhiB7 R76del	Kanamycin A	8	18549	-1.85915	-1.85915	19200	-0.567742	-0.567742
M. abscessus WhiB7 R76del	Kanamycin A	4	18671	-1.71919	-1.71919	19290	-0.469471	-0.469471
M. abscessus WhiB7 R76del	Kanamycin A	2	20853	0.783981	0.783981	19181	-0.588488	-0.588488
M. abscessus WhiB7 R76del	Kanamycin A	1	19431	-0.847326	-0.847326	18859	-0.940079	-0.940079
M. abscessus WhiB7 R76del	Kanamycin A	0.5	20178	0.00962644	0.00962644	20262	0.591855	0.591855
M. abscessus WhiB7 R76del	Kanamycin A	0.25	136001	132.881	100	139319	130.59	100
M. abscessus WhiB7 R76del	Kanamycin A	0.125	129721	125.677	100	137190	128.265	100
M. abscessus WhiB7 R76del	Kanamycin A	0.0625	129867	125.844	100	129137	119.472	100
M. abscessus WhiB7 R76del	Kanamycin A	0.03125	121733	116.513	100	119419	108.861	100
M. abscessus WhiB7 L37P	Kanamycin A	64	19583	1.2705	1.2705	20545	0.964924	0.964924
M. abscessus WhiB7 L37P	Kanamycin A	32	18197	-0.288405	-0.288405	19219	-0.523503	-0.523503
M. abscessus WhiB7 L37P	Kanamycin A	16	18245	-0.234417	-0.234417	19070	-0.690755	-0.690755
M. abscessus WhiB7 L37P	Kanamycin A	8	17636	-0.91939	-0.91939	18692	-1.11506	-1.11506
M. abscessus WhiB7 L37P	Kanamycin A	4	17867	-0.659572	-0.659572	18376	-1.46977	-1.46977
M. abscessus WhiB7 L37P	Kanamycin A	2	17937	-0.58084	-0.58084	19344	-0.383192	-0.383192
M. abscessus WhiB7 L37P	Kanamycin A	1	18031	-0.475113	-0.475113	19172	-0.576261	-0.576261
M. abscessus WhiB7 L37P	Kanamycin A	0.5	18834	0.428061	0.428061	19208	-0.535851	-0.535851
M. abscessus WhiB7 L37P	Kanamycin A	0.25	139935	136.636	100	140060	135.12	100
M. abscessus WhiB7 L37P	Kanamycin A	0.125	135446	131.587	100	140852	136.009	100
M. abscessus WhiB7 L37P	Kanamycin A	0.0625	129943	125.398	100	125507	118.784	100
M. abscessus WhiB7 L37P	Kanamycin A	0.03125	122938	117.519	100	128031	121.617	100
M. abscessus WhiB7 A51T	Kanamycin A	64	20666	1.28287	1.28287	21148	0.228826	0.228826
M. abscessus WhiB7 A51T	Kanamycin A	32	19687	0.0707287	0.0707287	20217	-0.906865	-0.906865
M. abscessus WhiB7 A51T	Kanamycin A	16	19207	-0.523578	-0.523578	20149	-0.989816	-0.989816
M. abscessus WhiB7 A51T	Kanamycin A	8	18552	-1.33456	-1.33456	19433	-1.86324	-1.86324
M. abscessus WhiB7 A51T	Kanamycin A	4	18706	-1.14389	-1.14389	19772	-1.4497	-1.4497
M. abscessus WhiB7 A51T	Kanamycin A	2	19544	-0.106325	-0.106325	20018	-1.14962	-1.14962
M. abscessus WhiB7 A51T	Kanamycin A	1	19542	-0.108801	-0.108801	20382	-0.705588	-0.705588
M. abscessus WhiB7 A51T	Kanamycin A	0.5	21448	2.25109	2.25109	21136	0.214187	0.214187
M. abscessus WhiB7 A51T	Kanamycin A	0.25	129413	135.927	100	130340	133.428	100
M. abscessus WhiB7 A51T	Kanamycin A	0.125	122491	127.356	100	120129	120.972	100
M. abscessus WhiB7 A51T	Kanamycin A	0.0625	115749	119.009	100	123554	125.15	100
M. abscessus WhiB7 A51T	Kanamycin A	0.03125	106041	106.989	100	113240	112.568	100
M. abscessus Eis2 Y227D	Kanamycin A	64	21308	2.3726	2.3726	21635	2.85983	2.85983
M. abscessus Eis2 Y227D	Kanamycin A	32	19569	0.259977	0.259977	20200	1.12486	1.12486
M. abscessus Eis2 Y227D	Kanamycin A	16	19879	0.63658	0.63658	19611	0.412736	0.412736
M. abscessus Eis2 Y227D	Kanamycin A	8	19390	0.0425197	0.0425197	19467	0.238634	0.238634
M. abscessus Eis2 Y227D	Kanamycin A	4	19164	-0.232036	-0.232036	19331	0.0742049	0.0742049
M. abscessus Eis2 Y227D	Kanamycin A	2	19483	0.1555	0.1555	19662	0.474397	0.474397
M. abscessus Eis2 Y227D	Kanamycin A	1	20149	0.964589	0.964589	19282	0.0149619	0.0149619
M. abscessus Eis2 Y227D	Kanamycin A	0.5	44700	30.7903	30.7903	48245	35.0324	35.0324
M. abscessus Eis2 Y227D	Kanamycin A	0.25	130939	135.558	100	131610	135.824	100
M. abscessus Eis2 Y227D	Kanamycin A	0.125	120471	122.84	100	123448	125.956	100
M. abscessus Eis2 Y227D	Kanamycin A	0.0625	124794	128.092	100	116078	117.045	100
M. abscessus Eis2 Y227D	Kanamycin A	0.03125	119601	121.784	100	118936	120.501	100
M. abscessus Eis2 E120fs	Kanamycin A	64	20426	0.498098	0.498098	21400	1.56272	1.56272
M. abscessus Eis2 E120fs	Kanamycin A	32	19388	-0.774058	-0.774058	19728	-0.51442	-0.51442
M. abscessus Eis2 E120fs	Kanamycin A	16	27073	8.64455	8.64455	20023	-0.147938	-0.147938
M. abscessus Eis2 E120fs	Kanamycin A	8	19177	-1.03266	-1.03266	19244	-1.1157	-1.1157
M. abscessus Eis2 E120fs	Kanamycin A	4	19425	-0.728711	-0.728711	19463	-0.843632	-0.843632
M. abscessus Eis2 E120fs	Kanamycin A	2	19438	-0.712779	-0.712779	19920	-0.275896	-0.275896
M. abscessus Eis2 E120fs	Kanamycin A	1	20077	0.0703689	0.0703689	19995	-0.182723	-0.182723
M. abscessus Eis2 E120fs	Kanamycin A	0.5	102551	101.149	100	72375	64.8895	64.8895
M. abscessus Eis2 E120fs	Kanamycin A	0.25	127424	131.633	100	129838	136.276	100
M. abscessus Eis2 E120fs	Kanamycin A	0.125	120827	123.548	100	122872	127.622	100
M. abscessus Eis2 E120fs	Kanamycin A	0.0625	120579	123.244	100	124196	129.267	100
M. abscessus Eis2 E120fs	Kanamycin A	0.03125	118039	120.131	100	114896	117.714	100
M. abscessus Eis2 Y255*	Kanamycin A	64	19873	-2.25407	-2.25407	21048	1.27568	1.27568
M. abscessus Eis2 Y255*	Kanamycin A	32	19154	-3.14341	-3.14341	19757	-0.263421	-0.263421
M. abscessus Eis2 Y255*	Kanamycin A	16	18906	-3.45017	-3.45017	19516	-0.550735	-0.550735
M. abscessus Eis2 Y255*	Kanamycin A	8	18020	-4.54607	-4.54607	19292	-0.817782	-0.817782
M. abscessus Eis2 Y255*	Kanamycin A	4	19551	-2.65236	-2.65236	19204	-0.922694	-0.922694
M. abscessus Eis2 Y255*	Kanamycin A	2	18808	-3.57138	-3.57138	19072	-1.08006	-1.08006
M. abscessus Eis2 Y255*	Kanamycin A	1	18981	-3.3574	-3.3574	18726	-1.49255	-1.49255
M. abscessus Eis2 Y255*	Kanamycin A	0.5	32748	13.6712	13.6712	78126	69.3227	69.3227
M. abscessus Eis2 Y255*	Kanamycin A	0.25	134850	139.963	100	133730	135.612	100
M. abscessus Eis2 Y255*	Kanamycin A	0.125	127323	130.652	100	127758	128.493	100
M. abscessus Eis2 Y255*	Kanamycin A	0.0625	117882	118.975	100	124643	124.779	100
M. abscessus Eis2 Y255*	Kanamycin A	0.03125	113368	113.391	100	115489	113.866	100
M. abscessus Eis2 Y284*	Kanamycin A	64	29445	10.219	10.219	20774	0.828072	0.828072
M. abscessus Eis2 Y284*	Kanamycin A	32	19839	-0.823656	-0.823656	19656	-0.441285	-0.441285
M. abscessus Eis2 Y284*	Kanamycin A	16	19559	-1.14553	-1.14553	19280	-0.868188	-0.868188
M. abscessus Eis2 Y284*	Kanamycin A	8	19221	-1.53408	-1.53408	18352	-1.92182	-1.92182
M. abscessus Eis2 Y284*	Kanamycin A	4	19467	-1.25129	-1.25129	17861	-2.47929	-2.47929
M. abscessus Eis2 Y284*	Kanamycin A	2	19829	-0.835151	-0.835151	19674	-0.420848	-0.420848
M. abscessus Eis2 Y284*	Kanamycin A	1	19009	-1.77779	-1.77779	19738	-0.348184	-0.348184
M. abscessus Eis2 Y284*	Kanamycin A	0.5	64308	50.2959	50.2959	47400	31.0587	31.0587
M. abscessus Eis2 Y284*	Kanamycin A	0.25	134197	130.637	100	135965	131.614	100
M. abscessus Eis2 Y284*	Kanamycin A	0.125	116393	110.17	100	119895	113.368	100
M. abscessus Eis2 Y284*	Kanamycin A	0.0625	125112	120.193	100	123456	117.411	100
M. abscessus Eis2 Y284*	Kanamycin A	0.03125	115840	109.535	100	122979	116.87	100
M. abscessus ATCC19977	Kanamycin B	64	20827	0.882304	0.882304	20902	1.7416	1.7416
M. abscessus ATCC19977	Kanamycin B	32	19838	-0.242248	-0.242248	20174	0.913897	0.913897
M. abscessus ATCC19977	Kanamycin B	16	19629	-0.479893	-0.479893	20635	1.43803	1.43803
M. abscessus ATCC19977	Kanamycin B	8	27314	8.25841	8.25841	40469	23.9885	23.9885
M. abscessus ATCC19977	Kanamycin B	4	130777	125.902	100	138806	135.793	100
M. abscessus ATCC19977	Kanamycin B	2	132747	128.142	100	126403	121.692	100
M. abscessus ATCC19977	Kanamycin B	1	132724	128.116	100	120236	114.68	100
M. abscessus ATCC19977	Kanamycin B	0.5	126505	121.044	100	123004	117.827	100
M. abscessus ATCC19977	Kanamycin B	0.25	119358	112.918	100	124216	119.205	100
M. abscessus ATCC19977	Kanamycin B	0.125	116553	109.728	100	120371	114.834	100
M. abscessus ATCC19977	Kanamycin B	0.0625	125336	119.715	100	121873	116.541	100
M. abscessus ATCC19977	Kanamycin B	0.03125	122104	116.04	100	116430	110.353	100
M. abscessus ΔwhiB7	Kanamycin B	64	20645	-3.90983	-3.90983	20046	2.57894	2.57894
M. abscessus ΔwhiB7	Kanamycin B	32	20155	-4.55993	-4.55993	19116	1.35618	1.35618
M. abscessus ΔwhiB7	Kanamycin B	16	19749	-5.09857	-5.09857	19126	1.36933	1.36933
M. abscessus ΔwhiB7	Kanamycin B	8	19590	-5.30952	-5.30952	18938	1.12215	1.12215
M. abscessus ΔwhiB7	Kanamycin B	4	19861	-4.94998	-4.94998	18816	0.961743	0.961743
M. abscessus ΔwhiB7	Kanamycin B	2	19892	-4.90885	-4.90885	18971	1.16554	1.16554
M. abscessus ΔwhiB7	Kanamycin B	1	144305	160.152	100	137262	156.694	100
M. abscessus ΔwhiB7	Kanamycin B	0.5	136703	150.066	100	131301	148.857	100
M. abscessus ΔwhiB7	Kanamycin B	0.25	116657	123.471	100	120470	134.616	100
M. abscessus ΔwhiB7	Kanamycin B	0.125	103925	106.579	100	105648	115.128	100
M. abscessus ΔwhiB7	Kanamycin B	0.0625	104340	107.13	100	108616	119.031	100
M. abscessus ΔwhiB7	Kanamycin B	0.03125	114746	120.936	100	110015	120.87	100
M. abscessus Δeis2	Kanamycin B	64	20648	0.22702	0.22702	21278	0.508207	0.508207
M. abscessus Δeis2	Kanamycin B	32	19906	-0.570237	-0.570237	20846	0.0368688	0.0368688
M. abscessus Δeis2	Kanamycin B	16	19831	-0.650823	-0.650823	20034	-0.849073	-0.849073
M. abscessus Δeis2	Kanamycin B	8	19583	-0.917291	-0.917291	19770	-1.13711	-1.13711
M. abscessus Δeis2	Kanamycin B	4	20141	-0.317736	-0.317736	19805	-1.09893	-1.09893
M. abscessus Δeis2	Kanamycin B	2	113870	100.391	100	125790	114.537	100
M. abscessus Δeis2	Kanamycin B	1	137756	126.056	100	141034	131.169	100
M. abscessus Δeis2	Kanamycin B	0.5	123442	110.676	100	115086	102.858	100
M. abscessus Δeis2	Kanamycin B	0.25	119939	106.912	100	116736	104.659	100
M. abscessus Δeis2	Kanamycin B	0.125	117772	104.584	100	116085	103.948	100
M. abscessus Δeis2	Kanamycin B	0.0625	117116	103.879	100	119839	108.044	100
M. abscessus Δeis2	Kanamycin B	0.03125	116201	102.896	100	115774	103.609	100
M. abscessus WhiB7 T70fs	Kanamycin B	64	20590	-1.39463	-1.39463	20902	-0.239401	-0.239401
M. abscessus WhiB7 T70fs	Kanamycin B	32	19582	-2.54778	-2.54778	19556	-1.72864	-1.72864
M. abscessus WhiB7 T70fs	Kanamycin B	16	19077	-3.1255	-3.1255	19596	-1.68438	-1.68438
M. abscessus WhiB7 T70fs	Kanamycin B	8	18922	-3.30282	-3.30282	19341	-1.96652	-1.96652
M. abscessus WhiB7 T70fs	Kanamycin B	4	17710	-4.68935	-4.68935	18827	-2.53522	-2.53522
M. abscessus WhiB7 T70fs	Kanamycin B	2	19861	-2.22861	-2.22861	28991	8.71042	8.71042
M. abscessus WhiB7 T70fs	Kanamycin B	1	132447	126.57	100	141603	133.306	100
M. abscessus WhiB7 T70fs	Kanamycin B	0.5	131461	125.442	100	130654	121.192	100
M. abscessus WhiB7 T70fs	Kanamycin B	0.25	118462	110.571	100	120424	109.874	100
M. abscessus WhiB7 T70fs	Kanamycin B	0.125	123544	116.385	100	118288	107.51	100
M. abscessus WhiB7 T70fs	Kanamycin B	0.0625	123191	115.981	100	124079	113.918	100
M. abscessus WhiB7 T70fs	Kanamycin B	0.03125	123214	116.007	100	117155	106.257	100
M. abscessus WhiB7 F24fs	Kanamycin B	64	21036	1.35976	1.35976	21317	1.79719	1.79719
M. abscessus WhiB7 F24fs	Kanamycin B	32	19473	-0.427713	-0.427713	19831	0.118432	0.118432
M. abscessus WhiB7 F24fs	Kanamycin B	16	19851	0.00457447	0.00457447	19916	0.214457	0.214457
M. abscessus WhiB7 F24fs	Kanamycin B	8	19589	-0.295053	-0.295053	19724	-0.00244771	-0.00244771
M. abscessus WhiB7 F24fs	Kanamycin B	4	20037	0.217287	0.217287	19256	-0.531153	-0.531153
M. abscessus WhiB7 F24fs	Kanamycin B	2	20106	0.296197	0.296197	21059	1.50572	1.50572
M. abscessus WhiB7 F24fs	Kanamycin B	1	131673	127.886	100	136156	131.532	100
M. abscessus WhiB7 F24fs	Kanamycin B	0.5	132145	128.426	100	131140	125.866	100
M. abscessus WhiB7 F24fs	Kanamycin B	0.25	124822	120.051	100	130905	125.6	100
M. abscessus WhiB7 F24fs	Kanamycin B	0.125	120005	114.542	100	123810	117.585	100
M. abscessus WhiB7 F24fs	Kanamycin B	0.0625	126420	121.879	100	121095	114.518	100
M. abscessus WhiB7 F24fs	Kanamycin B	0.03125	129696	125.625	100	124957	118.881	100
M. abscessus Eis2 T258R	Kanamycin B	64	20923	0.80574	0.80574	20317	-0.0357242	-0.0357242
M. abscessus Eis2 T258R	Kanamycin B	32	19551	-0.677417	-0.677417	19764	-0.661586	-0.661586
M. abscessus Eis2 T258R	Kanamycin B	16	19305	-0.943348	-0.943348	19347	-1.13353	-1.13353
M. abscessus Eis2 T258R	Kanamycin B	8	19249	-1.00388	-1.00388	19120	-1.39044	-1.39044
M. abscessus Eis2 T258R	Kanamycin B	4	22759	2.79049	2.79049	19609	-0.837008	-0.837008
M. abscessus Eis2 T258R	Kanamycin B	2	103888	90.4924	90.4924	120585	113.443	100
M. abscessus Eis2 T258R	Kanamycin B	1	137373	126.69	100	138852	134.117	100
M. abscessus Eis2 T258R	Kanamycin B	0.5	128934	117.568	100	129226	123.223	100
M. abscessus Eis2 T258R	Kanamycin B	0.25	123601	111.803	100	128129	121.981	100
M. abscessus Eis2 T258R	Kanamycin B	0.125	126442	114.874	100	122895	116.058	100
M. abscessus Eis2 T258R	Kanamycin B	0.0625	128815	117.439	100	124846	118.266	100
M. abscessus Eis2 T258R	Kanamycin B	0.03125	119527	107.398	100	116201	108.482	100
M. abscessus WhiB7 R76del	Kanamycin B	64	20895	0.832163	0.832163	21108	1.5156	1.5156
M. abscessus WhiB7 R76del	Kanamycin B	32	19774	-0.453839	-0.453839	20108	0.423702	0.423702
M. abscessus WhiB7 R76del	Kanamycin B	16	19607	-0.64542	-0.64542	19789	0.0753865	0.0753865
M. abscessus WhiB7 R76del	Kanamycin B	8	19246	-1.05956	-1.05956	19601	-0.12989	-0.12989
M. abscessus WhiB7 R76del	Kanamycin B	4	19336	-0.956309	-0.956309	19512	-0.227069	-0.227069
M. abscessus WhiB7 R76del	Kanamycin B	2	20328	0.181705	0.181705	19569	-0.164831	-0.164831
M. abscessus WhiB7 R76del	Kanamycin B	1	132628	129.011	100	131760	122.336	100
M. abscessus WhiB7 R76del	Kanamycin B	0.5	126032	121.445	100	128845	119.153	100
M. abscessus WhiB7 R76del	Kanamycin B	0.25	124750	119.974	100	127932	118.157	100
M. abscessus WhiB7 R76del	Kanamycin B	0.125	128307	124.054	100	125134	115.101	100
M. abscessus WhiB7 R76del	Kanamycin B	0.0625	117246	111.365	100	120039	109.538	100
M. abscessus WhiB7 R76del	Kanamycin B	0.03125	128128	123.849	100	123507	113.325	100
M. abscessus WhiB7 L37P	Kanamycin B	64	19894	1.6203	1.6203	20712	1.15238	1.15238
M. abscessus WhiB7 L37P	Kanamycin B	32	18378	-0.0848249	-0.0848249	19625	-0.0677706	-0.0677706
M. abscessus WhiB7 L37P	Kanamycin B	16	18546	0.104133	0.104133	19401	-0.319209	-0.319209
M. abscessus WhiB7 L37P	Kanamycin B	8	18300	-0.172555	-0.172555	19391	-0.330434	-0.330434
M. abscessus WhiB7 L37P	Kanamycin B	4	18389	-0.0724527	-0.0724527	19601	-0.0947105	-0.0947105
M. abscessus WhiB7 L37P	Kanamycin B	2	18151	-0.340143	-0.340143	19419	-0.299004	-0.299004
M. abscessus WhiB7 L37P	Kanamycin B	1	131670	127.34	100	140937	136.104	100
M. abscessus WhiB7 L37P	Kanamycin B	0.5	131607	127.27	100	133754	128.041	100
M. abscessus WhiB7 L37P	Kanamycin B	0.25	130775	126.334	100	137186	131.894	100
M. abscessus WhiB7 L37P	Kanamycin B	0.125	130033	125.499	100	127823	121.384	100
M. abscessus WhiB7 L37P	Kanamycin B	0.0625	137606	134.017	100	132089	126.172	100
M. abscessus WhiB7 L37P	Kanamycin B	0.03125	120044	114.264	100	124537	117.695	100
M. abscessus WhiB7 A51T	Kanamycin B	64	20159	0.65513	0.65513	21887	1.1303	1.1303
M. abscessus WhiB7 A51T	Kanamycin B	32	20095	0.575889	0.575889	21094	0.162953	0.162953
M. abscessus WhiB7 A51T	Kanamycin B	16	19863	0.288641	0.288641	20558	-0.490892	-0.490892
M. abscessus WhiB7 A51T	Kanamycin B	8	19374	-0.316809	-0.316809	20131	-1.01177	-1.01177
M. abscessus WhiB7 A51T	Kanamycin B	4	19583	-0.0580378	-0.0580378	20244	-0.873929	-0.873929
M. abscessus WhiB7 A51T	Kanamycin B	2	21230	1.98118	1.98118	22866	2.32455	2.32455
M. abscessus WhiB7 A51T	Kanamycin B	1	123822	129.004	100	132077	135.547	100
M. abscessus WhiB7 A51T	Kanamycin B	0.5	117041	120.609	100	123458	125.033	100
M. abscessus WhiB7 A51T	Kanamycin B	0.25	117252	120.87	100	112680	111.885	100
M. abscessus WhiB7 A51T	Kanamycin B	0.125	102436	102.525	100	112015	111.074	100
M. abscessus WhiB7 A51T	Kanamycin B	0.0625	116729	120.222	100	124698	126.545	100
M. abscessus WhiB7 A51T	Kanamycin B	0.03125	108418	109.932	100	106654	104.534	100
M. abscessus Eis2 Y227D	Kanamycin B	64	21689	2.83545	2.83545	21493	2.68815	2.68815
M. abscessus Eis2 Y227D	Kanamycin B	32	20644	1.56594	1.56594	20721	1.75477	1.75477
M. abscessus Eis2 Y227D	Kanamycin B	16	20278	1.1213	1.1213	20216	1.14421	1.14421
M. abscessus Eis2 Y227D	Kanamycin B	8	19634	0.338942	0.338942	20319	1.26874	1.26874
M. abscessus Eis2 Y227D	Kanamycin B	4	20147	0.962159	0.962159	20665	1.68707	1.68707
M. abscessus Eis2 Y227D	Kanamycin B	2	137282	143.263	100	137456	142.892	100
M. abscessus Eis2 Y227D	Kanamycin B	1	135177	140.706	100	129481	133.25	100
M. abscessus Eis2 Y227D	Kanamycin B	0.5	122758	125.619	100	107521	106.699	100
M. abscessus Eis2 Y227D	Kanamycin B	0.25	116025	117.439	100	117525	118.795	100
M. abscessus Eis2 Y227D	Kanamycin B	0.125	108783	108.641	100	121078	123.09	100
M. abscessus Eis2 Y227D	Kanamycin B	0.0625	118947	120.989	100	113085	113.427	100
M. abscessus Eis2 Y227D	Kanamycin B	0.03125	102353	100.83	100	118327	119.764	100
M. abscessus Eis2 E120fs	Kanamycin B	64	20650	0.772628	0.772628	21669	1.8969	1.8969
M. abscessus Eis2 E120fs	Kanamycin B	32	19570	-0.551002	-0.551002	22106	2.43979	2.43979
M. abscessus Eis2 E120fs	Kanamycin B	16	20316	0.363283	0.363283	19905	-0.294531	-0.294531
M. abscessus Eis2 E120fs	Kanamycin B	8	19728	-0.35736	-0.35736	19822	-0.397643	-0.397643
M. abscessus Eis2 E120fs	Kanamycin B	4	22504	3.04486	3.04486	21854	2.12673	2.12673
M. abscessus Eis2 E120fs	Kanamycin B	2	139272	146.154	100	144737	154.786	100
[truncated: 953 more rows]
